# Supplementary material for: Proteomics of circulating extracellular vesicles reveals diverse clinical presentations of COVID-19 but fails to identify viral peptides
Source: Front Cell Infect Microbiol. 2024 Nov 6;14:1442743. doi: 10.3389/fcimb.2024.1442743 (PMC11576438; doi:10.3389/fcimb.2024.1442743)
Supplement: Supplementary file 10 [file Table1.xlsx]

## Sheet: Full1
Study Patient Identifier	Study Group	SEC	SEC_Proteomics	DIC-CD9	DIC-CD9_Proteomics	ms-1 Immunocapture	ms-1 Proteomics	NTA	BBA	Neutralizing AB	Follow up	Follow up DIC-CD9	Follow up DIC-CD9 Proteomics	Vaccination
EC001	G3	·	·	·	·			·		·	·	·	·	·
EC002	G1	·	·	·	·			·		·	·	·	·
EC003	G3	·	·	·	·			·		·	·	·	·	·
EC005	G3	·		·	·					·	·	·	·	·
EC006	G3	·								·
EC007	G3			·	·	·	·	·		·	·	·	·	·
EC008	G3					·	·			·	·
EC009	G3					·	·			·	·			·
EC010	G3					·	·			·	·			·
EC011	G3									·	·
EC012	G1	·	·	·	·	·	·		·	·	·	·	·
EC014	G3									·	·
EC015	G2	·	·	·	·	·		·		·	·	·	·	·
EC016	G1	·				·	·		·	·
EC018	G3									·	·			·
EC019	G1			·	·	·	·	·		·	·	·	·
EC020	G2			·	·	·				·	·	·	·	·
EC021	G2			·	·	·				·	·	·	·
EC022	G2	·	·	·	·	·		·		·	·	·	·
EC023	G2									·
EC024	G2									·
EC025	G1	·	·	·	·				·	·	·	·	·
EC027	G3	·		·	·	·	·		·	·	·	·	·
EC028	G2	·	·	·	·					·	·	·	·	·
EC030	G2	·	·	·	·	·		·		·	·	·	·
EC031	G2	·	·	·	·					·	·	·	·	·
EC032	G2	·	·	·	·			·		·	·	·	·
EC033	G2	·		·	·	·		·		·	·	·	·	·
EC034	G2	·		·	·	·		·		·	·	·	·
EC035	G2					·				·	·
EC036	G1	·	·						·	·
EC037	G1	·				·	·		·	·
EC038	G1	·							·	·
EC039	G2	·				·				·
EC040	G2									·	·
EC041	G2									·	·
EC042	G2									·
EC043	G3	·							·	·
EC044	G2									·	·
EC045	G2	·				·				·
EC048	G2									·
EC049	G2									·	·
EC050	G1	·		·	·				·	·	·	·	·
EC051	G2									·	·			·
EC052	G1									·
EC054	G1			·	·			·		·	·	·	·
EC055	G1	·				·	·		·	·
EC056	G1									·
EC057	G2									·	·
EC058	G2									·	·
EC059	G2									·
EC060	G2									·	·			·
EC061	G1			·	·	·	·	·		·	·	·	·
EC062	G1			·	·	·	·	·		·	·	·	·
