# Supplementary material for: Proteomics of circulating extracellular vesicles reveals diverse clinical presentations of COVID-19 but fails to identify viral peptides
Source: Front Cell Infect Microbiol. 2024 Nov 6;14:1442743. doi: 10.3389/fcimb.2024.1442743 (PMC11576438; doi:10.3389/fcimb.2024.1442743)
Supplement: Supplementary file 11 [file Table2.xlsx]

## Sheet: Patient Data Non-Numerical
Study Patient Identifier	Study Group	Date of Sample Collection	Age (Years)	Sex	If Female, are you pregnant?	Comorbidity?	HTN	DM	Severe kidney disease: transplant	Neoplasia	COPD	Severe kidney disease: hemodialysis	Cardiovascular disease	Chronic liver disease	Immunosuppressants	Others	PCR against SARS-CoV2 made in the last 14 days	If affirmative, which was the result?	Have you required medical attention?	If yes, what kind of care did you receive?	Have you had Symptoms?	Symptom onset date	General symptoms [Fever]	General symptoms [Headache]	General symptoms [Asthenia]	General symptoms [Anorexia]	General symptoms [Myalgia]	Respiratory symptoms [Cough]	Respiratory symptoms [Expectoration]	Respiratory symptoms [Chest pain]	Respiratory symptoms [Dyspnoea]	Respiratory symptoms [Rhinorrhea]	Respiratory symptoms [Odynophagia]	Respiratory symptoms [Anosmy]	Respiratory insufficiency	Resting respiratory rate> 20 bpm	Pulmonary infiltrates on chest X-ray	Suggestive COVID19 Rx or radiological progression	Extrapulmonary symptoms [Ageusia / dysgeusia]	Extrapulmonary symptoms [Nausea]	Extrapulmonary symptoms [Vomiting]	Extrapulmonary symptoms [Diarrhea]	Extrapulmonary symptoms [Skin disorders]	Extrapulmonary symptoms [3x transaminase elevation]	Extrapulmonary symptoms [Coagulation / hemostasis disorders]	Fever maintained in the last 72 hours	SOFA SCORE Ɛ 2	C-reactive protein (CRP)> 5	Lymphopenia (altered N / L ratio)
EC001	G3	2020-04-20	44	Female	No	Yes	Yes	N/A	N/A	N/A	N/A	N/A	N/A	N/A	N/A		Yes	Undetectable	No		No		N/A	N/A	N/A	N/A	N/A	N/A	N/A	N/A	N/A	N/A	N/A	N/A	N/A	N/A	ND	No	N/A	N/A	N/A	N/A	N/A	N/A	N/A	No	N/A	No	No
EC002	G1	2020-04-20	55	Male	N/A	No	N/A	N/A	N/A	N/A	N/A	N/A	N/A	N/A	N/A		Yes	Positive	Yes	Hospital Care	Yes	2020-04-08	Yes	N/A	Yes	Yes	N/A	Yes	N/A	N/A	Yes	N/A	N/A	No	Yes	Yes	Yes	ND	Yes	Yes	Yes	Yes	N/A	N/A	N/A	Yes	ND	Yes	Yes
EC003	G3	2020-04-20	36	Female	No	No	N/A	N/A	N/A	N/A	N/A	N/A	N/A	N/A	N/A		Yes	Undetectable	No		Yes	2020-04-18	No	No	No	No	No	No	No	No	No	Yes	No	No	N/A	N/A	ND	ND	No	No	No	No	No	No	No	No	N/A	No	No
EC005	G3	2020-04-20	44	Female	No	No	N/A	N/A	N/A	N/A	N/A	N/A	N/A	N/A	N/A		Yes	Undetectable	No		Yes	2020-03-30	No	Yes	No	No	No	Yes	No	No	No	Yes	No	No	N/A	N/A	ND	No	No	No	No	No	No	No	No	No	N/A	No	No
EC006	G3	2020-04-20	41	Female	No	No	N/A	N/A	N/A	N/A	N/A	N/A	N/A	N/A	N/A		Yes	Undetectable	No		Yes	2020-04-18	No	Yes	Yes	No	Yes	No	No	No	Yes	No	Yes	No	N/A	N/A	ND	ND	No	No	No	No	No	No	No	No	N/A	No	No
EC007	G3	2020-04-22	25	Female	No	No	N/A	N/A	N/A	N/A	N/A	N/A	N/A	N/A	N/A		Yes	Undetectable	No		No		N/A	N/A	N/A	N/A	N/A	N/A	N/A	N/A	N/A	N/A	N/A	N/A	N/A	N/A	ND	ND	N/A	N/A	N/A	N/A	N/A	N/A	N/A	No	N/A	No	No
EC008	G3	2020-04-22	24	Female	No	No	N/A	N/A	N/A	N/A	N/A	N/A	N/A	N/A	N/A		Yes	Undetectable	No		No		N/A	N/A	N/A	N/A	N/A	N/A	N/A	N/A	N/A	N/A	N/A	N/A	N/A	N/A	ND	ND	N/A	N/A	N/A	N/A	N/A	N/A	N/A	No	N/A	No	No
EC009	G3	2020-04-21	33	Male	N/A	No	N/A	N/A	N/A	N/A	N/A	N/A	N/A	N/A	N/A		Yes	Undetectable	No		Yes		N/A	N/A	N/A	N/A	N/A	N/A	N/A	N/A	N/A	N/A	N/A	N/A	N/A	N/A	ND		N/A	N/A	N/A	N/A	N/A	N/A	Yes	No	N/A	No	No
EC010	G3	2020-04-21	49	Female	No	Yes	Yes	N/A	N/A	N/A	N/A	N/A	N/A	N/A	N/A	Bronchial Asthma	Yes	Undetectable	No		Yes	2020-04-19	N/A	N/A	N/A	N/A	N/A	N/A	N/A	N/A	N/A	N/A	Yes	N/A	N/A	N/A	ND	No	N/A	N/A	N/A	N/A	N/A	N/A	N/A	No	N/A	No	No
EC011	G3	2020-04-21	32	Female	No	No	N/A	N/A	N/A	N/A	N/A	N/A	N/A	N/A	N/A		Yes	Undetectable	No		No		N/A	N/A	N/A	N/A	N/A	N/A	N/A	N/A	N/A	N/A	N/A	N/A	N/A	N/A	ND		N/A	N/A	N/A	N/A	N/A	N/A	N/A	No	N/A	No	No
EC012	G1	2020-04-28	56	Male	N/A	Yes	N/A	N/A	N/A	N/A	N/A	N/A	N/A	N/A	N/A	nephrolithiasis	Yes	Positive	Yes	Hospital Care	Yes	2020-04-18	Yes	N/A	Yes	N/A	N/A	Yes	N/A	N/A	N/A	N/A	N/A	No	Yes	No	Yes	Yes	N/A	N/A	N/A	N/A	N/A	N/A	N/A	No	No	Yes	No
EC014	G3	2020-04-23	28	Female	No	No	N/A	N/A	N/A	N/A	N/A	N/A	N/A	N/A	N/A		Yes	Undetectable	No		No		N/A	N/A	N/A	N/A	N/A	N/A	N/A	N/A	N/A	N/A	N/A	N/A	N/A	N/A	ND	No	N/A	N/A	N/A	N/A	N/A	N/A	N/A	No	N/A	No	No
EC015	G2	2020-04-23	29	Male	N/A	No	N/A	N/A	N/A	N/A	N/A	N/A	N/A	N/A	N/A		Yes	Positive	No	N/A	No	N/A	N/A	N/A	N/A	N/A	N/A	N/A	N/A	N/A	N/A	N/A	N/A	N/A	N/A	N/A	ND	ND	N/A	N/A	N/A	N/A	N/A	N/A	N/A	No	N/A	No	No
EC016	G1	2020-04-24	38	Female	No	No	N/A	N/A	N/A	N/A	N/A	N/A	N/A	N/A	N/A		Yes	Positive	Yes	Hospital Care	Yes	2020-04-02	Yes	Yes	Yes	Yes	N/A	Yes	N/A	N/A	N/A	N/A	N/A	No	No	No	No	No	N/A	N/A	N/A	N/A	N/A	Yes	N/A	Yes	No	Yes	Yes
EC018	G3	2020-04-24	46	Female	No	No	N/A	N/A	N/A	N/A	N/A	N/A	N/A	N/A	N/A		Yes	Undetectable	No		Yes	2020-03-24	No	Yes	Yes	No	No	No	No	No	No	Yes	No	No	N/A	N/A	ND	No	Yes	No	No	No	No	No	No	No	N/A	No	No
EC019	G1	2020-04-24	49	Male	N/A	Yes	Yes	N/A	N/A	N/A	N/A	N/A	N/A	N/A	N/A	Chronic Kidney Disease,Common variable immunodeficiency	Yes	Positive	Yes	Hospital Care	Yes	2020-03-25	Yes	N/A	N/A	N/A	Yes	Yes	N/A	N/A	N/A	N/A	Yes	No	No	No	Yes	Yes	N/A	N/A	N/A	Yes	N/A	N/A	N/A	Yes	Yes	No	No
EC020	G2	2020-04-24	32	Female	No	Yes	No	No	No	No	No	No	No	No	No	seasonal bronchial asthma (without treatment)	Yes	Positive	No	N/A	Yes	2020-04-22	No	No	No	No	No	Yes	No	No	Yes	No	Yes	Yes	No	No	ND	No	Yes	No	No	No	No	No	No	No	ND	No	No
EC021	G2	2020-04-24	30	Female	No	No	N/A	N/A	N/A	N/A	N/A	N/A	N/A	N/A	N/A		Yes	Positive	No	N/A	Yes	2020-04-14	N/A	Yes	N/A	N/A	N/A	N/A	N/A	N/A	N/A	N/A	N/A	N/A	N/A	N/A	ND	ND	N/A	N/A	N/A	N/A	N/A	N/A	N/A	No	N/A	No	No
EC022	G2	2020-04-27	24	Female	No	Yes	N/A	N/A	N/A	N/A	N/A	N/A	N/A	N/A	N/A	Primary hyperoxaluria.Allergic asthma	Yes	Positive	No	N/A	No	N/A	N/A	N/A	N/A	N/A	N/A	N/A	N/A	N/A	N/A	N/A	N/A	N/A	N/A	N/A	ND	ND	N/A	N/A	N/A	N/A	N/A	N/A	N/A	No	N/A	No	No
EC023	G2	2020-04-27	73	Female	No	Yes	Yes	Yes	N/A	Yes	N/A	N/A	N/A	N/A	N/A	hypothyroidism	Yes	Positive	Yes	Hospital Care	Yes	2020-04-01	N/A	N/A	Yes	N/A	N/A	Yes	N/A	N/A	Yes	Yes	N/A	No	No	No	Yes	Yes	Yes	N/A	N/A	N/A	N/A	N/A	N/A	No	No	Yes	Yes
EC024	G2	2020-04-27	69	Male	N/A	Yes	Yes	Yes	No	No	No	No	Yes	No	No	Peripheral venous insufficiency with atrial fibrillation	Yes	Positive	Yes	Hospital Care	No	N/A	N/A	N/A	N/A	N/A	N/A	N/A	N/A	N/A	N/A	N/A	N/A	N/A	N/A	N/A	ND	ND	N/A	N/A	N/A	N/A	N/A	N/A	N/A	No	N/A	No	No
EC025	G1	2020-04-30	83	Male	N/A	Yes	N/A	N/A	N/A	N/A	N/A	N/A	Yes	N/A	N/A	Dyslipidemia, anemia of chronic disorders	Yes	Undetectable	Yes	Hospital Care	Yes	2020-04-20	Yes	N/A	Yes	N/A	N/A	N/A	N/A	N/A	Yes	Yes	N/A	No	Yes	No	Yes	Yes	N/A	N/A	N/A	Yes	N/A	N/A	Yes	No	Yes	No	No
EC027	G3	2020-04-29	27	Female	No	Yes	No	No	No	No	No	No	No	No	No	Allergic asthma	Yes	Undetectable	No		No		N/A	N/A	N/A	N/A	N/A	N/A	N/A	N/A	N/A	N/A	N/A	N/A	N/A	N/A	ND	ND	N/A	N/A	N/A	N/A	N/A	N/A	N/A	No	N/A	No	No
EC028	G2	2020-04-30	26	Female	No	Yes	No	No	No	No	No	No	No	No	No	polycystic ovary	Yes	Positive	No	N/A	Yes	2020-04-09	Yes	No	Yes	Yes	Yes	No	No	No	No	No	No	No	No	No	ND	ND	No	No	No	No	No	No	No	No	No	No	No
EC030	G2	2020-04-30	31	Male	N/A	No	N/A	N/A	N/A	N/A	N/A	N/A	N/A	N/A	N/A		Yes	Positive	No	N/A	Yes	2020-04-20	Yes	Yes	Yes	N/A	N/A	N/A	N/A	N/A	Yes	N/A	N/A	Yes	No	No	No	No	Yes	N/A	N/A	N/A	N/A	N/A	N/A	Yes	No	No	No
EC031	G2	2020-04-30	30	Male	N/A	Yes	No	No	No	No	No	No	No	No	No	Arrhythmia (ablation 2015). Seasonal rhinorrhea	Yes	Positive	No	N/A	No	N/A	N/A	N/A	N/A	N/A	N/A	N/A	N/A	N/A	N/A	N/A	N/A	N/A	N/A	N/A	ND	ND	N/A	N/A	N/A	N/A	N/A	N/A	N/A	No	N/A	No	No
EC032	G2	2020-04-30	47	Female	No	No	N/A	N/A	N/A	N/A	N/A	N/A	N/A	N/A	N/A		Yes	Positive	No	N/A	Yes	2020-04-22	N/A	Yes	Yes	Yes	N/A	N/A	N/A	N/A	Yes	N/A	N/A	No	No	No	ND	ND	N/A	Yes	N/A	N/A	N/A	N/A	N/A	No	ND	No	Yes
EC033	G2	2020-04-30	31	Female	No	Yes	N/A	N/A	N/A	N/A	N/A	N/A	N/A	N/A	N/A	Hypothyroidism	Yes	Positive	Yes	Ambulatory Care	No	N/A	N/A	N/A	N/A	N/A	N/A	N/A	N/A	N/A	N/A	N/A	N/A	N/A	N/A	N/A	ND	ND	N/A	N/A	N/A	N/A	N/A	N/A	N/A	No	N/A	No	No
EC034	G2	2020-05-04	42	Male	N/A	No	N/A	N/A	N/A	N/A	N/A	N/A	N/A	N/A	N/A		Yes	Positive	No	N/A	Yes	2020-04-28	No	No	No	No	No	Yes	No	No	No	Yes	No	No	No	No	ND	ND	No	No	No	No	No	No	No	No	ND	No	No
EC035	G2	2020-05-08	41	Female	No	Yes	N/A	N/A	N/A	N/A	N/A	N/A	N/A	N/A	N/A	Hashimoto thyroiditis -> hypothyroidism	Yes	Positive	No	N/A	Yes	2020-05-01	N/A	N/A	Yes	N/A	N/A	N/A	N/A	N/A	Yes	N/A	N/A	No	No	No	ND	ND	N/A	N/A	N/A	N/A	N/A	N/A	N/A	No	ND	No	No
EC036	G1	2020-05-05	80	Male	N/A	Yes	Yes	N/A	N/A	N/A	N/A	Yes	Yes	N/A	Yes	HIV infection	Yes	Positive	Yes	Hospital Care	Yes	2020-05-02	Yes	N/A	N/A	N/A	N/A	Yes	N/A	N/A	N/A	N/A	N/A	No	No	No	Yes	Yes	N/A	N/A	N/A	N/A	N/A	N/A	N/A	Yes	Yes	Yes	No
EC037	G1	2020-05-06	76	Male	N/A	Yes	Yes	Yes	N/A	Yes	Yes	N/A	Yes	N/A	N/A	Dyslipidemia,iron deficiency anemia, ischemic stroke '97, epilepsy, non-severe chronic kidney disease	Yes	Positive	Yes	Hospital Care	Yes	2020-04-30	N/A	N/A	N/A	N/A	N/A	Yes	N/A	N/A	Yes	N/A	N/A	No	Yes	Yes	Yes	Yes	N/A	N/A	N/A	N/A	N/A	N/A	N/A	No	Yes	Yes	Yes
EC038	G1	2020-05-06	48	Male	N/A	Yes	Yes	N/A	N/A	N/A	N/A	N/A	N/A	N/A	N/A	Dyslipidemia, hyperuricemia, gastritis	Yes	Positive	Yes	Hospital Care	Yes	2020-04-24	Yes	N/A	N/A	N/A	Yes	Yes	Yes	N/A	Yes	N/A	N/A	No	Yes	Yes	Yes	Yes	Yes	N/A	N/A	N/A	N/A	Yes	Yes	Yes	Yes	Yes	No
EC039	G2	2020-05-06	32	Male	N/A	No	N/A	N/A	N/A	N/A	N/A	N/A	N/A	N/A	N/A		Yes	Positive	No	N/A	Yes	2020-04-06	No	Yes	No	No	No	No	No	No	No	No	No	Yes	No	No	ND	ND	No	No	No	No	No	No	No	No	ND	No	No
EC040	G2	2020-05-06	42	Male	N/A	No	N/A	N/A	N/A	N/A	N/A	N/A	N/A	N/A	N/A		Yes	Positive	No	N/A	Yes	2020-04-29	No	No	No	No	No	No	No	No	No	Yes	No	Yes	No	No	No	ND	No	No	No	No	No	No	No	No	ND	No	No
EC041	G2	2020-05-06	23	Female	No	No	N/A	N/A	N/A	N/A	N/A	N/A	N/A	N/A	N/A		Yes	Positive	No	N/A	Yes	2020-04-25	No	Yes	No	No	No	No	No	No	No	No	No	No	No	No	ND	ND	Yes	No	No	No	No	No	No	No	No	No	No
EC042	G2	2020-05-07	44	Female	No	Yes	N/A	N/A	N/A	N/A	N/A	N/A	N/A	N/A	N/A	migraine	Yes	Positive	Yes	Hospital Care	Yes	2020-04-23	Yes	Yes	N/A	N/A	N/A	Yes	N/A	Yes	N/A	N/A	N/A	No	No	No	No	No	N/A	N/A	N/A	N/A	N/A	N/A	N/A	No	ND	No	No
EC043	G3	2020-05-07	65	Female	No	Yes	Yes	N/A	N/A	N/A	Yes	N/A	N/A	N/A	N/A		Yes	Undetectable	Yes	Hospital Care	Yes	2020-06-30	N/A	N/A	N/A	N/A	N/A	Yes	N/A	N/A	Yes	N/A	N/A	No	N/A	N/A	ND	No	N/A	N/A	N/A	N/A	N/A	N/A	N/A	No	N/A	No	No
EC044	G2	2020-05-07	37	Female	No	Yes	N/A	N/A	N/A	N/A	N/A	N/A	N/A	N/A	N/A	Allergic asthma	Yes	Positive	No	N/A	Yes	2020-05-04	N/A	Yes	Yes	Yes	Yes	N/A	N/A	N/A	N/A	N/A	N/A	No	No	No	ND	ND	Yes	N/A	N/A	N/A	Yes	N/A	N/A	No	ND	No	No
EC045	G2	2020-05-11	35	Female	No	No	N/A	N/A	N/A	N/A	N/A	N/A	N/A	N/A	N/A		Yes	Positive	No	N/A	Yes	2020-04-23	No	Yes	Yes	No	No	No	No	No	No	Yes	No	No	N/A	N/A	ND	ND	No	No	No	No	No	No	No	No	N/A	No	No
EC048	G2	2020-05-12	23	Female	No	No	N/A	N/A	N/A	N/A	N/A	N/A	N/A	N/A	N/A		Yes	Positive	Yes	Ambulatory Care	Yes	2020-04-04	Yes	Yes	Yes	Yes	No	Yes	No	Yes	Yes	Yes	Yes	No	No	No	ND	ND	No	No	No	Yes	No	No	No	No	ND	No	No
EC049	G2	2020-05-12	37	Female	No	No	N/A	N/A	N/A	N/A	N/A	N/A	N/A	N/A	N/A		Yes	Positive	No	N/A	No	N/A	N/A	N/A	N/A	N/A	N/A	N/A	N/A	N/A	N/A	N/A	N/A	N/A	N/A	N/A	ND	ND	N/A	N/A	N/A	N/A	N/A	N/A	N/A	No	N/A	No	No
EC050	G1	2020-05-13	42	Female	No	No	N/A	N/A	N/A	N/A	N/A	N/A	N/A	N/A	N/A	N/A	Yes	Positive	Yes	Hospital Care	Yes	2020-05-09	Yes	Yes	Yes	Yes	Yes	Yes	N/A	N/A	Yes	N/A	N/A	No	No	No	Yes	Yes	N/A	Yes	N/A	N/A	N/A	N/A	N/A	No	No	No	No
EC051	G2	2020-05-13	48	Male	N/A	Yes	Yes	Yes	N/A	N/A	N/A	N/A	N/A	N/A	N/A	Morbid obesity	Yes	Positive	No	N/A	No	N/A	N/A	N/A	N/A	N/A	N/A	N/A	N/A	N/A	N/A	N/A	N/A	N/A	N/A	N/A	ND	ND	N/A	N/A	N/A	N/A	N/A	N/A	N/A	No	N/A	No	No
EC052	G1	2020-05-14	24	Female	No	No	N/A	N/A	N/A	N/A	N/A	N/A	N/A	N/A	N/A		Yes	Positive	Yes	Hospital Care	Yes	2020-05-13	N/A	N/A	N/A	N/A	N/A	N/A	N/A	N/A	N/A	N/A	N/A	No	Yes	No	Yes	ND	N/A	Yes	Yes	N/A	N/A	N/A	N/A	No	No	Yes	No
EC054	G1	2020-05-18	59	Male	N/A	Yes	Yes	N/A	N/A	N/A	N/A	N/A	N/A	N/A	N/A	N/A	Yes	Positive	Yes	Hospital Care	Yes	2020-05-11	Yes	N/A	N/A	N/A	N/A	N/A	N/A	N/A	Yes	N/A	N/A	No	Yes	Yes	Yes	Yes	N/A	N/A	N/A	N/A	N/A	N/A	N/A	Yes	Yes	No	No
EC055	G1	2020-05-18	94	Male	N/A	Yes	Yes	Yes	N/A	N/A	Yes	N/A	Yes	N/A	N/A	dyslipidemia, Atrial fibrillation, Morbid obesity, Acquired factor VIII deficiency, ictus 2014, cryptogenic multineuritis	Yes	Positive	Yes	Hospital Care	Yes	2020-05-16	N/A	N/A	N/A	N/A	N/A	N/A	N/A	N/A	Yes	N/A	N/A	No	Yes	Yes	Yes	Yes	N/A	N/A	N/A	N/A	N/A	N/A	Yes	No	Yes	No	Yes
EC056	G1	2020-05-20	91	Female	No	Yes	Yes	N/A	N/A	N/A	N/A	N/A	N/A	N/A	N/A	Mild-moderate kidney disease, depression, esophageal diverticulum	Yes	Positive	Yes	Hospital Care	Yes	2020-05-19	N/A	N/A	N/A	N/A	Yes	N/A	N/A	N/A	N/A	N/A	N/A	No	No	No	Yes	No	N/A	N/A	N/A	N/A	N/A	N/A	N/A	No	Yes	Yes	No
EC057	G2	2020-05-25	54	Female	No	No	N/A	N/A	N/A	N/A	N/A	N/A	N/A	N/A	N/A		Yes	Positive	No	N/A	No	N/A	N/A	N/A	N/A	N/A	N/A	N/A	N/A	N/A	N/A	N/A	N/A	N/A	N/A	N/A	ND	ND	N/A	N/A	N/A	N/A	N/A	N/A	N/A	No	N/A	No	No
EC058	G2	2020-05-27	36	Female	No	No	N/A	N/A	N/A	N/A	N/A	N/A	N/A	N/A	N/A		Yes	Positive	No	N/A	No	N/A	N/A	N/A	N/A	N/A	N/A	N/A	N/A	N/A	N/A	N/A	N/A	N/A	N/A	N/A	ND	ND	N/A	N/A	N/A	N/A	N/A	N/A	N/A	No	N/A	No	No
EC059	G2	2020-05-27	28	Female	No	No	N/A	N/A	N/A	N/A	N/A	N/A	N/A	N/A	N/A		Yes	Positive	No	N/A	No	N/A	N/A	N/A	N/A	N/A	N/A	N/A	N/A	N/A	N/A	N/A	N/A	N/A	N/A	N/A	ND	ND	N/A	N/A	N/A	N/A	N/A	N/A	N/A	No	N/A	No	No
EC060	G2	2020-05-28	38	Male	N/A	No	N/A	N/A	N/A	N/A	N/A	N/A	N/A	N/A	N/A		Yes	Positive	No	N/A	Yes	2020-05-23	Yes	N/A	Yes	N/A	Yes	N/A	N/A	N/A	N/A	N/A	N/A	No	No	No	Yes	ND	N/A	N/A	N/A	N/A	N/A	N/A	N/A	No	ND	No	No
EC061	G1	2020-05-28	60	Female	No	Yes	Yes	N/A	N/A	N/A	N/A	N/A	N/A	N/A	N/A	N/A	Yes	Positive	Yes	Hospital Care	Yes	2020-05-18	Yes	N/A	Yes	N/A	N/A	Yes	N/A	N/A	Yes	N/A	N/A	No	Yes	No	Yes	Yes	Yes	N/A	N/A	N/A	N/A	N/A	N/A	Yes	Yes	Yes	No
EC062	G1	2020-05-29	61	Female	No	Yes	N/A	N/A	N/A	N/A	N/A	N/A	N/A	N/A	N/A	Bipolar disorder, Hypothyroidism	Yes	Positive	Yes	Hospital Care	Yes	2020-05-18	Yes	Yes	Yes	N/A	N/A	Yes	Yes	N/A	Yes	N/A	Yes	No	Yes	Yes	Yes	Yes	Yes	N/A	N/A	N/A	N/A	N/A	N/A	No	No	Yes	No
[truncated: 57 more columns]

## Sheet: Patient Data Numeric
Study Patient Identifier	Study Group	Date of Sample Collection	Age (Years)	Weight	Size	BMI	C-Reactive Protein	Glucose	BUN	Creatinin	Glomerular Filtration Rate	Cholestherol	Triglycerides	GGT	Total Bilirrubin	Direct Bilirrubin	Alkaline Phosphatase	LDH	Total Protein	Albumin	Sodium	Potassium	Procalcitonin	Calcium	Phosphorus	Magnesium	Ferritin	Leukocyte	RBCs	Hemoglobin	Haematocrit	MCV	MCH	CCMH	CHCM	HDW	Macrocyte	Microcytes	Hypochromic red blood cells	Platelets	PDW	Netrophiles (%)	Eosinophils (%)	Basophils (%)	Limphocytes	Monocytes (%)	LUC (%)	Protrombin time	INR
EC001	G3	2020-04-20	44	60	1.67	21.5139	<0.40	120	14	0.69	>90	177	118	19	0.4	0.1	69	141	69	44	140	3.9	<0.03	9.4	3.6	1.8	13	6.17	4.41	139	0.430	97.6	31.6	324	320	20.3	3.6	0.2	1.2	196	53.3	62.4	1.9	0.7	28.3	5.4	1.4	100.0	0.93
EC002	G1	2020-04-20	55	Unknown	Unknown	Unknown	3.06	90	-	0.69	>90	-	-	152	0.50	0.10	69	330	61	-	143	3.9	0.17	8.40	-	2.0	1856	4.83	4.67	145	0.430	91.8	31.1	339	345	27.2	1.0	0.4	0.7	299	56.3	67.5	2.6	0.5	18.4	7.6	3.3	-	-
EC003	G3	2020-04-20	36	61	1.71	20.8611	<0.40	76	14	0.66	>90	122	70	11	1.4	0.5	43	151	71	47	140	4.2	<0.03	9.1	4.4	1.9	11	3.66	3.93	116	0.360	92.6	29.4	318	338	23.7	1.3	0.3	0.2	155	63.2	46.6	2.2	0.3	42.6	6.1	2.1	99.1	1.00
EC005	G3	2020-04-20	44	56	1.59	22.151	<0.40	79	16	0.85	84.15	195	89	52	1.0	0.3	60	195	74	48	141	4.0	<0.03	8.8	3.1	1.9	25	9.28	4.72	136	0.430	91.4	28.7	314	332	22.2	1.2	0.3	0.5	297	49.4	69.7	1.6	0.5	22.7	4.5	0.9	100.0	0.99
EC006	G3	2020-04-20	41	53	1.62	20.1951	<0.40	97	15	0.72	>90	157	150	13	0.4	0.1	82	181	75	47	140	4.1	0.04	9.1	3.7	2.0	63	7.86	4.56	134	0.410	90.7	29.4	324	341	23.6	1.1	0.3	0.2	262	44.3	60.6	1.6	0.6	31.3	4.7	1.1	100.0	0.97
EC007	G3	2020-04-22	25	72	1.68	25.5102	<0.40	85	13	0.79	>90	223	200	9	0.6	0.2	65	155	79	49	139	4.2	<0.03	9.6	4.2	2.0	50	9.60	4.89	141	0.420	85.4	28.8	338	338	23.8	0.2	1.0	0.3	264	53.0	50.2	3.4	0.9	39.7	3.6	2.1	87.0	1.07
EC008	G3	2020-04-22	24	53	1.7	18.3391	<0.40	94	10	0.79	>90	170	72	11	0.9	0.3	54	156	72	48	139	4.1	<0.03	10.2	3.5	2.0	20	7.43	4.63	141	0.430	92.5	30.6	330	333	23.6	1.3	0.3	0.6	240	47.0	58.2	8.3	0.7	27.9	3.8	1.1	Muestra no recibida	Muestra no recibida
EC009	G3	2020-04-21	33	76	1.72	25.6896	<0.40	85	13	1.01	>90	158	51	14	0.7	0.2	43	178	73	49	143	4.2	-	10.0	3.9	2.0	75	4.62	4.81	140	0.430	89.0	29.0	326	335	24.1	0.5	0.6	0.6	242	55.0	48.8	1.6	1.2	39.0	6.9	2.5	65.8	1.25
EC010	G3	2020-04-21	49	68	1.64	25.2826	<0.40	89	18	0.72	>90	142	65	16	0.7	0.2	55	178	65	44	140	3.7	-	8.9	3.2	1.9	44	10.63	4.69	146	0.430	91.3	31.0	340	348	24.8	1.2	0.7	0.4	215	50.4	65.5	2.2	0.6	26.3	3.8	1.4	100.0	0.98
EC011	G3	2020-04-21	32	57	1.64	21.1927	<0.40	74	10	0.65	>90	171	152	8	0.7	0.2	53	165	74	47	139	3.7	-	9.7	3.9	2.0	13	7.58	4.57	135	0.410	90.6	29.7	327	328	23.1	1.1	0.8	1.0	225	50.3	60.0	2.7	0.6	31.2	3.7	1.8	100.0	0.98
EC012	G1	2020-04-28	56	78	1.7	26.9896	8.96	81	-	0.91	>90	-	-	25	0.60	0.20	36	196	63	-	142	3.5	0.12	8.30	-	1.9	710	3.97	4.84	146	0.440	90.1	30.1	334	334	22.4	0.6	0.8	0.7	190	48.8	59.4	1.7	0.4	31.3	5.1	2.1	-	-
EC014	G3	2020-04-23	28	62	1.68	21.9671	<0.40	117	-	1.03	74.12	-	-	18	0.40	<0.10	64	208	-	-	140	3.8	-	-	-	-	-	11.73	4.60	134	0.420	91.7	29.2	318	331	24.0	1.7	0.6	0.7	235	38.4	76.2	0.7	0.2	17.4	4.6	0.9	100.0	0.91
EC015	G2	2020-04-23	29	85	1.88	24.0493	<0.40	88	15	0.95	>90	147	44	11	1.1	0.4	110	174	76	49	141	4.6	<0.03	9.8	4.4	1.9	57	8.27	4.62	148	0.440	94.2	31.9	339	323	22.7	2.2	0.4	1.5	188	48.1	41.0	8.2	0.7	42.7	5.5	1.9	Muestra no recibida	Muestra no recibida
EC016	G1	2020-04-24	38	59	1.6	23.0469	5.18	117	5	0.57	>90	135	70	13	0.5	0.2	53	168	66	43	141	3.7	0.03	8.7	4.2	1.9	140	6.43	3.26	95	0.300	92.5	29.3	317	320	23.5	1.6	0.4	3.5	269	43.3	65.2	2.2	0.4	24.2	6.0	2.0	100.0	0.95
EC018	G3	2020-04-24	46	64	1.74	21.1389	<0.40	88	14	0.78	>90	189	63	15	0.7	0.2	41	178	72	46	141	3.8	<0.03	9.6	3.2	1.9	47	7.29	4.67	141	0.410	88.7	30.3	341	343	23.4	0.5	0.7	0.2	178	63.0	69.2	1.8	0.5	23.4	3.4	1.7	100.0	0.96
EC019	G1	2020-04-24	49	90	Unknown	Unknown	3.76	81	23	1.21	69.90	124	154	113	0.4	0.2	107	388	65	43	140	4.4	0.24	8.6	3.1	2.5	1367	12.97	4.68	144	0.430	91.3	30.8	337	332	30.2	1.4	0.8	1.8	254	70.5	38.6	0.3	0.3	52.1	6.5	2.2	77.8	1.13
EC020	G2	2020-04-24	32	65	1.73	21.7181	<0.40	94	15	0.67	>90	200	119	12	0.4	0.1	42	152	76	48	138	4.4	0.05	9.5	4.3	1.9	9	7.46	4.23	130	0.400	94.5	30.8	326	327	22.5	3.1	0.8	1.6	222	53.6	54.9	1.1	0.6	34.8	5.5	3.1	100.0	0.96
EC021	G2	2020-04-24	30	66	1.55	27.4714	<0.40	66	14	0.67	>90	179	135	19	0.6	0.2	44	177	65	41	142	4.0	<0.03	8.9	2.9	1.9	45	5.56	4.49	144	0.410	91.5	32.0	349	336	22.5	0.9	0.9	0.4	286	53.1	56.7	2.4	0.3	32.4	6.4	1.8	93.8	1.03
EC022	G2	2020-04-27	24	56	1.69	19.6072	<0.40	92	17	0.74	>90	141	125	15	0.6	0.2	40	146	68	47	140	4.3	<0.03	9.5	4.3	1.8	25	6.11	4.26	129	0.380	90.3	30.4	336	336	24.1	0.7	0.4	0.3	288	44.9	72.1	2.3	0.7	19.8	3.7	1.4	88.9	1.05
EC023	G2	2020-04-27	73	51	1.48	23.2834	5.99	118	-	0.81	72.30	-	-	17	0.70	0.20	70	170	61	-	138	4.2	-	8.10	-	2.0	429	2.40	3.00	92	0.270	91.2	30.6	336	339	30.5	1.1	0.8	3.3	203	47.3	83.0	1.6	0.0	6.8	7.2	1.2	-	-
EC024	G2	2020-04-27	69	108	1.78	34.0866	4.08	93	-	1.48	47.91	-	-	58	0.30	0.10	57	168	71	-	138	4.2	0.07	8.60	-	0.9	144	7.64	3.14	82	0.260	81.9	26.1	319	313	33.9	1.5	8.9	13.8	243	47.1	81.7	1.9	0.3	8.2	5.6	2.3	62.2	1.30
EC025	G1	2020-04-30	83	Unknown	Unknown	Unknown	1.68	115	18	1.13	60.18	193	125	29	0.9	0.2	105	259	63	37	140	3.9	-	8.6	3.5	2.0	274	7.41	3.65	105	0.350	96.5	28.9	299	313	22.2	4.6	0.4	4.9	284	56.5	73.5	3.7	0.2	12.7	7.1	2.7	81.5	1.10
EC027	G3	2020-04-29	27	57	1.7	19.7232	<0.40	93	13	0.67	>90	164	53	17	0.5	0.2	48	139	74	51	142	4.2	<0.03	9.9	4.4	2.0	40	5.41	4.49	128	0.390	87.0	28.6	329	332	22.3	0.3	0.8	0.5	297	44.9	47.6	4.2	0.9	40.9	3.8	2.7	100.0	0.98
EC028	G2	2020-04-30	26	66	1.65	24.2424	<0.40	68	10	0.64	>90	167	88	27	0.5	0.2	51	202	72	48	139	4.0	<0.03	9.0	3.7	1.9	14	9.89	4.32	138	0.430	99.9	32.0	320	318	20.9	5.6	0.2	2.1	253	54.1	67.9	1.0	0.2	25.0	4.1	1.8	100.0	0.99
EC030	G2	2020-04-30	31	87	1.8	26.8519	<0.40	80	16	1.03	>90	190	70	52	1.1	0.4	58	172	72	51	139	4.2	<0.03	9.7	4.6	1.8	477	6.62	5.01	155	0.470	94.1	31.0	329	335	23.4	2.2	0.2	0.3	247	49.9	45.5	5.2	0.8	39.7	5.2	3.5	100.0	0.97
EC031	G2	2020-04-30	30	70	1.73	23.3887	<0.40	101	14	0.72	>90	248	92	17	0.4	<0.10	54	102	74	51	142	3.9	<0.03	9.2	3.2	1.8	71	4.06	4.52	136	0.420	92.7	30.1	325	323	22.8	1.4	0.8	1.3	170	57.8	71.1	2.9	1.1	20.1	3.5	1.4	95.5	1.02
EC032	G2	2020-04-30	47	58	1.65	21.3039	1.97	92	17	0.75	>90	156	123	13	0.3	<0.10	71	142	57	35	138	4.5	<0.03	7.9	3.5	1.8	34	6.39	4.26	135	0.410	95.6	31.8	333	342	24.2	2.4	0.1	0.2	242	50.5	68.7	0.1	0.1	26.3	3.6	1.3	81.5	1.10
EC033	G2	2020-04-30	31	61	1.6	23.8281	<0.40	92	12	0.92	>90	162	88	15	0.8	0.3	58	142	75	45	139	3.9	<0.03	9.3	3.4	1.8	95	5.04	5.12	147	0.450	87.4	28.7	329	344	24.0	0.3	0.7	0.2	182	64.1	51.7	2.8	1.1	37.0	5.2	2.2	83.8	1.09
EC034	G2	2020-05-04	42	80	1.75	26.1224	<0.40	86	21	0.78	>90	178	99	13	0.4	<0.10	71	197	69	41	143	4.0	<0.03	8.9	3.0	1.9	38	4.58	4.25	140	0.430	101.4	33.1	326	318	21.7	6.7	0.1	3.1	224	49.4	63.5	3.2	0.6	26.9	4.1	1.7	100.0	1.00
EC035	G2	2020-05-08	41	72	1.67	25.8166	12.46	89	23	4.12	12.86	119	110	19	0.3	0.1	73	205	58	37	136	4.6	0.26	9.3	3.5	1.8	453	6.96	3.35	112	0.340	102.2	33.3	326	319	25.8	9.7	0.2	4.9	228	47.9	71.0	0.7	0.3	13.8	9.9	4.4	77.8	1.13
EC036	G1	2020-05-05	80	52	1.7	17.9931	13.61	46	33	1.77	36.72	160	191	21	0.5	0.2	58	171	62	38	138	3.6	-	7.9	3.3	2.1	36	4.56	3.33	84	0.290	87.6	25.1	287	287	35.5	2.3	3.7	38.5	214	58.5	81.4	0.3	0.2	8.1	7.7	2.2	85.4	1.08
EC037	G1	2020-05-06	76	Unknown	Unknown	Unknown	4.78	146	-	0.60	>90	-	-	310	0.80	0.40	132	344	69	-	138	4.0	0.08	8.60	-	2.0	3231	12.81	4.36	136	0.400	91.5	31.1	340	341	24.6	1.0	0.4	1.0	465	48.2	83.6	0.2	0.1	10.8	2.7	2.6	-	-
EC038	G1	2020-05-06	48	110	1.85	32.1402	<0.40	77	17	0.79	>90	123	57	22	0.9	0.3	72	208	68	46	140	3.9	<0.03	9.1	2.9	1.9	100	6.39	4.92	154	0.450	90.6	31.4	346	344	25.5	1.3	0.6	0.2	153	54.6	66.7	0.7	0.3	26.0	4.5	1.9	87.3	1.06
EC039	G2	2020-05-06	32	68	1.96	17.701	<0.40	84	17	0.93	>90	172	93	12	0.9	0.3	73	158	69	49	141	4.1	<0.03	9.6	2.9	1.9	267	7.07	5.03	153	0.440	88.4	30.4	344	339	25.2	0.5	0.5	0.4	209	61.2	53.0	2.8	0.6	36.3	4.6	2.7	93.8	1.03
EC040	G2	2020-05-06	42	75	1.83	22.3954	<0.40	121	12	0.70	>90	136	63	21	0.8	0.3	63	225	79	52	141	4.2	<0.03	9.4	2.8	2.0	61	10.65	4.93	151	0.440	90.3	30.6	339	338	25.8	0.6	0.5	0.6	294	56.1	82.8	0.3	0.1	13.7	2.0	1.1	92.1	1.03
EC041	G2	2020-05-06	23	Unknown	Unknown	Unknown	<0.40	98	-	0.69	>90	-	-	13	0.40	0.10	42	160	68	-	138	3.3	-	8.60	-	1.8	-	10.52	4.25	129	0.390	92.2	30.4	330	330	25.9	1.2	0.2	0.0	240	46.6	72.5	0.9	0.2	21.1	4.5	0.8	-	-
EC042	G2	2020-05-07	44	Unknown	Unknown	Unknown	0.65	98	18	0.78	79.97	184	138	12	0.9	0.3	76	284	64	39	140	3.8	-	9.2	4.0	1.8	91	5.75	4.61	148	0.430	92.7	32.0	345	346	28.4	2.0	0.6	0.6	236	46.8	59.0	2.1	0.4	25.9	9.6	2.9	88.7	1.06
EC043	G3	2020-05-07	65	Unknown	Unknown	Unknown	0.91	79	13	0.69	>90	196	169	8	0.4	<0.10	67	181	81	47	140	4.1	<0.03	9.5	2.9	1.9	36	6.11	4.28	131	0.410	95.2	30.6	322	323	21.6	2.5	0.2	1.0	390	40.5	69.1	4.8	0.6	19.4	4.5	1.7	75.0	1.15
EC044	G2	2020-05-07	37	74	1.65	27.1809	<0.40	73	15	0.71	>90	161	65	16	1.1	0.4	58	159	73	48	141	4.4	<0.03	8.8	4.3	1.8	12	4.56	4.53	132	0.410	90.3	29.1	322	335	22.9	0.8	0.5	0.4	176	58.4	58.8	0.8	0.8	33.8	3.8	2.1	87.0	1.07
EC045	G2	2020-05-11	35	65	1.68	23.03	0.80	82	14	0.73	>90	159	37	24	0.5	0.2	46	166	76	43	141	4.2	<0.03	8.8	3.6	2.0	66	5.97	4.32	119	0.380	88.3	27.7	314	320	22.0	0.6	0.7	2.2	198	51.8	58.5	4.4	0.6	29.4	4.4	2.7	83.8	1.09
EC048	G2	2020-05-12	23	45	1.58	18.026	<0.40	89	9	0.63	>90	196	121	14	0.4	<0.10	72	178	70	47	139	3.6	<0.03	8.8	3.2	1.7	48	9.17	4.56	134	0.410	90.7	29.4	324	339	24.0	0.8	0.3	0.4	295	44.5	50.9	1.0	0.4	41.5	4.7	1.5	100.0	0.98
EC049	G2	2020-05-12	37	59	1.55	24.5578	2.88	84	8	0.57	>90	125	103	20	0.3	0.1	100	255	62	41	143	3.7	<0.03	7.9	3.1	1.8	141	3.30	4.19	129	0.400	94.8	30.7	324	320	23.8	1.8	0.2	3.1	181	53.7	53.5	0.5	0.2	37.0	7.1	1.7	100.0	0.96
EC050	G1	2020-05-13	42	74	1.53	31.6118	0.42	111	12	0.84	>90	156	130	26	0.3	0.1	79	195	78	47	140	4.0	0.04	9.1	4.0	2.1	12	8.48	6.16	130	0.420	68.1	21.1	310	305	31.2	0.0	25.5	19.0	225	44.8	47.8	5.5	0.6	38.9	4.7	2.4	100.0	1.00
EC051	G2	2020-05-13	48	120	1.67	43.0277	11.50	59	8	0.65	>90	133	115	28	0.3	0.1	71	173	60	35	141	3.6	-	8.2	2.8	1.9	107	7.90	3.86	107	0.340	88.0	27.8	316	308	23.9	0.7	1.2	10.7	206	59.0	61.3	4.2	0.3	27.3	5.3	1.6	88.7	1.06
EC052	G1	2020-05-14	24	Unknown	Unknown	Unknown	3.09	105	17	0.99	83.56	91	201	37	0.6	0.3	76	255	66	42	137	3.7	-	8.3	3.2	1.8	-	4.07	4.39	143	0.430	97.0	32.5	335	331	26.2	4.0	0.3	1.1	103	44.4	73.3	1.0	0.4	19.2	5.1	1.0	100.0	0.92
EC054	G1	2020-05-18	59	68	1.66	24.677	2.84	115	15	0.66	83.29	119	85	19	0.5	0.3	87	221	53	25	144	4.1	<0.03	7.8	4.2	1.9	-	2.94	3.61	107	0.340	93.9	29.7	316	291	28.8	7.6	2.9	35.3	173	54.7	78.4	0.1	0.1	18.7	1.4	1.3	33.7	2.17
EC055	G1	2020-05-18	94	Unknown	Unknown	Unknown	9.33	71	-	1.03	47.94	-	-	12	0.50	0.10	79	Muestra hemolizada.	58	-	132	Muestra hemolizada.	-	8.40	-	2.1	-	4.62	3.16	94	0.290	90.5	29.6	327	319	22.3	1.5	1.7	2.6	126	54.7	59.2	6.7	0.6	23.3	8.9	1.3	-	-
EC056	G1	2020-05-20	91	Unknown	Unknown	Unknown	<0.40	93	15	0.72	>90	218	98	17	0.5	0.1	70	213	73	45	143	4.1	<0.03	8.9	3.6	1.9	41	4.48	4.30	136	0.400	92.5	31.6	342	330	23.1	1.1	0.3	0.7	198	50.2	57.6	1.3	0.6	33.8	4.7	2.0	100.0	1.00
EC057	G2	2020-05-25	54	60	1.69	21.0077	<0.40	97	21	0.84	>90	218	123	21	0.6	0.2	69	172	76	48	141	4.1	<0.03	9.6	3.0	2.2	39	4.66	4.73	152	0.450	95.8	32.2	336	350	25.9	2.7	0.1	0.2	322	56.9	62.2	0.5	0.2	31.5	4.9	0.7	88.7	1.06
EC058	G2	2020-05-27	36	55	1.62	20.9572	<0.40	81	13	0.72	>90	230	133	15	0.6	0.1	55	247	70	47	144	4.3	<0.03	9.3	4.6	2.0	26	6.01	4.47	137	0.420	93.7	30.7	328	332	25.2	2.3	0.4	1.1	271	50.6	73.1	1.2	0.4	20.3	3.4	1.4	100.0	0.91
EC059	G2	2020-05-27	28	60	1.6	23.4375	<0.40	95	20	0.95	>90	150	175	52	0.7	0.2	52	198	75	51	143	4.2	<0.03	9.3	3.0	2.0	376	2.86	5.59	155	0.450	80.8	27.8	344	338	29.8	0.1	2.1	1.3	144	64.5	59.5	3.2	0.6	30.6	5.1	1.0	94.1	1.03
EC060	G2	2020-05-28	38	94	1.9	26.0388	4.88	87	9	0.37	>90	173	97	101	0.4	0.2	104	325	65	40	142	3.8	0.04	8.4	3.4	1.9	297	4.60	5.12	163	0.510	100.2	31.7	317	319	21.4	5.5	0.2	2.1	206	54.7	71.0	0.9	0.5	18.4	7.6	1.6	100.0	0.94
EC061	G1	2020-05-28	60	70	1.68	24.8016	9.26	107	-	0.47	>90	-	-	17	0.20	<0.10	55	255	63	-	137	3.5	0.05	7.90	-	1.8	184	7.67	3.78	112	0.340	91.0	29.7	327	340	24.4	1.0	0.3	0.7	241	54.0	80.9	0.1	0.2	13.3	4.7	0.7	-	-
EC062	G1	2020-05-29	61	61	1.6	23.8281
[truncated: 1 more columns]
