# Supplementary material for: Proteomics of circulating extracellular vesicles reveals diverse clinical presentations of COVID-19 but fails to identify viral peptides
Source: Front Cell Infect Microbiol. 2024 Nov 6;14:1442743. doi: 10.3389/fcimb.2024.1442743 (PMC11576438; doi:10.3389/fcimb.2024.1442743)
Supplement: Supplementary file 12 [file Table3.xlsx]

## Sheet: Hoja1
Study Patient Identifier	Study Group	White cell count 10^g/L [(4-11)]	Lympochytes (%) [(17-55)]	creatinine (mg/dl) [(0,3-1,3)]	lactate dehydrogenase (U/L) [(<234)]	ferritin (ng/ml) (15-200) [20-400]	d-dimer (ng/ml) [(<500)]	c-reactive protein (mg/dl) [(<1)]
EC001	G3	6.17	28.3	0.69	141	13	8200	<0,4
EC002	G1	4.83	18.4	0.69	330	1856	300	3.06
EC003	G3	3.67	42.6	0.66	151	11	200	<0,4
EC005	G3	9.28	22.7	0.86	195	25	200	<0,4
EC006	G3	7.86	31.3	0.72	181	63	200	<0,4
EC007	G3	9.6	39.7	0.79	155	50	200	<0,4
EC008	G3	7.43	27.9	0.79	156	20	N/A	<0,4
EC009	G3	4.62	39	1.01	178	75	200	<0,4
EC010	G3	10.63	26.3	0.72	178	44	500	<0,4
EC011	G3	7.58	31.2	0.65	165	13-b	300	<0,4
EC012	G1	3.97	31.3	0.91	196	710	1700	8.96
EC014	G3	11.73	17.4	1.03	208	N/A	N/A	<0,4
EC015	G2	8.27	42.7	0.95	174	57	N/A	<0,4
EC016	G1	6.43	24.2	0.57	168	140	1600	5.18
EC018	G3	7.29	23.4	0.78	178	47	600	<0,4
EC019	G1	12.97	44	1.21	388	1367	600	3.76
EC020	G2	7.46	34.8	0.67	152	9-B	300	<0,4
EC021	G2	5.56	32.4	0.67	177	45	400	<0,4
EC022	G2	6.11	19.8	0.74	146	25	200	<0,4
EC023	G2	2.4	6	0.81	170	429	1400	5.99
EC024	G2	7.6	8.2	1.48	168	144	700	4.08
EC025	G1	7.41	12.7	1.13	259	274	11500	1.68
EC027	G3	5.41	40.9	0.67	139	40	200	<0,4
EC028	G2	9.89	25	0.64	202	14	200	<0,4
EC030	G2	9.2	42	1.08	397	N/A	1000	1.86
EC031	G2	6.62	39.7	1.03	172	477	200	<0,4
EC032	G2	4.06	20.1	0.72	102	71	200	<0,4
EC033	G2	6.39	26.3	0.75	142	34	200	1.97
EC034	G2	5.04	37	0.92	142	95	200	<0,4
EC035	G2	4.58	26.9	0.78	197	38	1000	<0,4
EC036	G1	6.96	13.8	4.12	205	453	600	12.46
EC037	G1	4.56	8.1	1.77	171	36	1000	13.61
EC038	G1	12.81	10.8	0.6	344	3231	12000	4.78
EC039	G2	6.39	26	0.79	208	100	200	<0,4
EC040	G2	7.07	36.3	0.93	158	267	200	<0,4
EC041	G2	10.65	13.7	0.7	225	61	500	<0,4
EC042	G2	10.52	21.1	0.69	160	N/A	300	<0,4
EC043	G3	5.75	25.9	0.78	284	91	300	0.65
EC044	G2	6.11	19.4	0.69	181	36	200	0.91
EC045	G2	4.56	33.8	0.71	159	12	200	<0,4
EC048	G2	5.97	29.4	0.73	166	66	200	0.8
EC049	G2	9.17	41.5	0.63	178	48	200	<0,4
EC050	G1	3.3	37	0.57	255	141	500	2.88
EC051	G2	8.48	38.9	0.84	195	12	500	0.42
EC052	G1	7.9	27.3	0.65	173	107	1800	11.5
EC054	G1	4.07	19.2	0.99	255	N/A	1000	3.09
EC055	G1	8.91	14	0.67	N/A	65	2100	1.88
EC056	G1	4.62	23.3	1.03	N/A	N/A	3200	9.33
EC057	G2	4.48	33.8	0.72	213	41	200	<0,4
EC058	G2	4.66	31.5	0.84	172	39	300	<0,4
EC059	G2	6.01	20.3	0.72	247	26	200	<0,4
EC060	G2	2.86	33	0.95	198	376	300	<0,4
EC061	G1	4.6	18.4	0.37	325	297	400	4.88
EC062	G1	7.67	13.3	0.47	255	184	400	9.26
