# Supplementary material for: Proteomics of circulating extracellular vesicles reveals diverse clinical presentations of COVID-19 but fails to identify viral peptides
Source: Front Cell Infect Microbiol. 2024 Nov 6;14:1442743. doi: 10.3389/fcimb.2024.1442743 (PMC11576438; doi:10.3389/fcimb.2024.1442743)
Supplement: Supplementary file 13 [file Table4.xlsx]

## Sheet: Participants
		Control.1	Control.2	Mild.1	Mild.2	Severe.1	Severe.2
Participants with Detectable Ab (%)	N-Ab	0	72.7273	61.5385	89.4737	69.2308	100
	Anti-S IgG	0	63.6364	61.5385	78.9474	69.2308	100
	Anti-S IgA	0	36.3636	69.2308	57.8947	69.2308	71.4286
	Anti-S IgM	0	18.1818	53.8462	0	69.2308	0
	Anti-N IgG	0	9.09091	57.6923	42.1053	61.5385	71.4286
	Anti-N IgA	0	0	15.3846	5.26316	53.8462	42.8571
	Anti-N IgM	7.69231	36.3636	23.0769	0	38.4615	14.2857
Participants with detectable Ab (%)		Severe (G1)		Mild/ASX (G2)		Non-COVID-19 (G3)
		m0	m8	m0	m8	m0	m8
		n= 13	n= 7	n= 26	n= 19	n= 13	n= 11
	N-Ab	69.2308	100	61.5385	89.4737	0	72.7273
	Anti-S IgG	69.2308	100	61.5385	78.9474	0	63.6364
	Anti-S IgA	69.2308	71.4286	69.2308	57.8947	0	36.3636
	Anti-S IgM	69.2308	0	53.8462	0	0	18.1818
	Anti-N IgG	61.5385	71.4286	57.6923	42.1053	0	9.09091
	Anti-N IgA	53.8462	42.8571	15.3846	5.26316	0	0
	Anti-N IgM	38.4615	14.2857	23.0769	0	7.69231	36.3636
Participants with detectable Ab (%)		Severe (G1)		Mild/ASX (G2)		Non-COVID-19 (G3)
		m0	m8	m0	m8	m0	m8
	N-Ab	69.2308	100	61.5385	89.4737	0	72.7273
	Anti-S IgG	69.2308	100	61.5385	78.9474	0	63.6364
	Anti-S IgA	69.2308	71.4286	69.2308	57.8947	0	36.3636
	Anti-S IgM	69.2308	0	53.8462	0	0	18.1818
	Anti-N IgG	61.5385	71.4286	57.6923	42.1053	0	9.09091
	Anti-N IgA	53.8462	42.8571	15.3846	5.26316	0	0
	Anti-N IgM	38.4615	14.2857	23.0769	0	7.69231	36.3636

## Sheet: Pairwise Comparisons
Pairwise Comparisons at m0	N-Ab	Control	Mild		Anti-S IgG	Control	Mild
	Mild	0.000448267			Mild	0.000503112
	Severe	0.000255307	0.433382		Severe	0.00019161	0.356113
Pairwise Comparisons at m8	N-Ab	Control	Mild		Anti-S IgG	Control	Mild
	Mild	0.534554			Mild	0.810864
	Severe	0.161985	0.0431427		Severe	0.184526	0.100604
Comparisons between timepoints	N-Ab	m0 vs v8			Anti-S IgG	m0 vs v8
	Severe	0.578125			Severe	0.8125
	Mild	0.34376			Mild	0.224307
	Control	0.0142662			Control	0.0224943

## Sheet: nAbs
Pairwise Comparisons at first timepoint
	N-Ab	Control	Mild
	Mild	0.000448267
	Severe	0.000255307	0.433382
Pairwise Comparisons at second timepoint
	N-Ab	Control	Mild
	Mild	0.534554
	Severe	0.161985	0.0431427
Comparisons between timepoints	N-Ab
	Severe	0.578125
	Mild	0.34376
	Control	0.0142662
Undetectables
		Control.1	Control.2	Mild.1	Mild.2	Severe.1	Severe.2
	number	13	3	10	2	4	0
	percentatge	100	27.2727	38.4615	10.5263	30.7692	0
Participants with Detectable Ab (%)	N-Ab	0	72.7273	61.5385	89.4737	69.2308	100

## Sheet: IgG anti-Spike (UA)
Pairwise Comparisons at first timepoint
	Anti-S IgG	Control	Mild
	Mild	0.000503112
	Severe	0.00019161	0.356113
Pairwise Comparisons at second timepoint
	Anti-S IgG	Control	Mild
	Mild	0.810864
	Severe	0.184526	0.100604
Comparisons between timepoints		Anti-S IgG
	Severe	0.8125
	Mild	0.224307
	Control	0.0224943
Undetectables
		Control.1	Control.2	Mild.1	Mild.2	Severe.1	Severe.2
	number	13	4	10	4	4	0
	percentatge	100	36.3636	38.4615	21.0526	30.7692	0
Participants with Detectable Ab (%)	Anti-S IgG	0	63.6364	61.5385	78.9474	69.2308	100

## Sheet: IgA anti-Spike (UA)
Pairwise Comparisons at first timepoint
		Control	Mild
	Mild	0.000134949
	Severe	0.000113923	0.486344
Pairwise Comparisons at second timepoint
		Control	Mild
	Mild	0.128342
	Severe	0.0232898	0.215395
Comparisons between timepoints
	Severe	1
	Mild	0.394166
	Control	0.100348
Undetectables
		Control.1	Control.2	Mild.1	Mild.2	Severe.1	Severe.2
	number	13	7	8	8	4	2
	percentatge	100	63.6364	30.7692	42.1053	30.7692	28.5714
Participants with Detectable Ab (%)	Anti-S IgA	0	36.3636	69.2308	57.8947	69.2308	71.4286

## Sheet: IgM anti-Spike (UA)
Pairwise Comparisons at first timepoint
		Control	Mild
	Mild	0.00158928
	Severe	0.00030905	0.259997
Pairwise Comparisons at second timepoint
		Control	Mild
	Mild	0.0357554
	Severe	0.0957494	1
Comparisons between timepoints
	Severe	0.0360317
	Mild	0.00592154
	Control	0.371093
Undetectables
		Control.1	Control.2	Mild.1	Mild.2	Severe.1	Severe.2
	number	13	9	12	19	4	7
	percentatge	100	81.8182	46.1538	100	30.7692	100
Participants with Detectable Ab (%)	Anti-S IgM	0	18.1818	53.8462	0	69.2308	0

## Sheet: IgG anti-NCP (UA)
Pairwise Comparisons at first timepoint
		Control	Mild
	Mild	0.00120716
	Severe	0.000625042	0.436844
Pairwise Comparisons at second timepoint
		Control	Mild
	Mild	0.167474
	Severe	0.00535769	0.048677
Comparisons between timepoints
	Severe	0.046875
	Mild	0.0376329
	Control	1
Undetectables
		Control.1	Control.2	Mild.1	Mild.2	Severe.1	Severe.2
	number	13	10	11	11	5	2
	percentatge	100	90.9091	42.3077	57.8947	38.4615	28.5714
Participants with Detectable Ab (%)	Anti-N IgG	0	9.09091	57.6923	42.1053	61.5385	71.4286

## Sheet: IgA anti-NCP (UA)
Pairwise Comparisons at first timepoint
		Control	Mild
	Mild	0.111686
	Severe	0.000213798	0.00425441
Pairwise Comparisons at second timepoint
		Control	Mild
	Mild	0.648171
	Severe	0.00238113	0.00300742
Comparisons between timepoints
	Severe	0.046875
	Mild	0.201243
	Control
Undetectables
		Control.1	Control.2	Mild.1	Mild.2	Severe.1	Severe.2
	number	13	11	22	18	6	4
	percentatge	100	100	84.6154	94.7368	46.1538	57.1429
Participants with Detectable Ab (%)	Anti-N IgA	0	0	15.3846	5.26316	53.8462	42.8571

## Sheet: IgM anti-NCP (UA)
Pairwise Comparisons at first timepoint
		Control	Mild
	Mild	0.338058
	Severe	0.0340726	0.127567
Pairwise Comparisons at second timepoint
		Control	Mild
	Mild	0.00542708
	Severe	0.185784	0.292883
Comparisons between timepoints
	Severe	0.0590582
	Mild	0.0590582
	Control	0.100348
Undetectables
		Control.1	Control.2	Mild.1	Mild.2	Severe.1	Severe.2
	number	12	7	20	19	8	6
	percentatge	92.3077	63.6364	76.9231	100	61.5385	85.7143
Participants with Detectable Ab (%)	Anti-N IgM	7.69231	36.3636	23.0769	0	38.4615	14.2857
