# Supplementary material for: Proteomics of circulating extracellular vesicles reveals diverse clinical presentations of COVID-19 but fails to identify viral peptides
Source: Front Cell Infect Microbiol. 2024 Nov 6;14:1442743. doi: 10.3389/fcimb.2024.1442743 (PMC11576438; doi:10.3389/fcimb.2024.1442743)
Supplement: Supplementary file 14 [file Table5.xlsx]

## Sheet: Consensus EV markers
Consensus	Gene name	Gene name verified in uniprot
Actin, cytoplasmic 1	ACTB	ACTB	Jeppensen et al. Cell 2019; de Menezes Neto A et al. JEV 2016; Thèry C et al. PNAS 2016.
Actinin-1	ACTN1	ACTN1	Thèry C et al. PNAS 2016
Actinin-4	ACTN4	ACTN4	Jeppensen et al. Cell 2019; Thèry C et al. PNAS 2016
ADAM10	ADAM10	ADAM10	Thèry C et al. PNAS 2016
Ago1	AGO1	AGO1	Jeppensen et al. Cell 2019
Ago3	AGO3	AGO3	Jeppensen et al. Cell 2019
Ago4	AGO4	AGO4	Jeppensen et al. Cell 2019
Fructose-bisphosphate aldolase A	ALDOA	ALDOA	de Menezes Neto A et al. JEV 2016
Annexin A1	ANXA1	ANXA1	Jeppensen et al. Cell 2019
Annexin XI	ANXA11	ANXA11	Jeppensen et al. Cell 2019; Thèry C et al. PNAS 2016
Annexin A2	ANXA2	ANXA2	Jeppensen et al. Cell 2019; de Menezes Neto A et al. JEV 2016; Thèry C et al. PNAS 2016.
Annexin A5	ANXA5	ANXA5	Jeppensen et al. Cell 2019; de Menezes Neto A et al. JEV 2016
Annexin A6	ANXA6	ANXA6	de Menezes Neto A et al. JEV 2016
Annexin VII	ANXA7	ANXA7	Jeppensen et al. Cell 2019
ARRDC1	ARRDC1	ARRDC1	Jeppensen et al. Cell 2019
CD5L	CD5L	CD5L	de Menezes Neto A et al. JEV 2016
CD63	CD63	CD63	Evtrack; Jeppensen et al. Cell 2019; de Menezes Neto A et al. JEV 2016; Thèry C et al. PNAS 2016.
CD81	CD81	CD81	Evtrack; Jeppensen et al. Cell 2019; de Menezes Neto A et al. JEV 2016; Thèry C et al. PNAS 2016.
CD82	CD82	CD82	de Menezes Neto A et al. JEV 2016
CD9	CD9	CD9	Evtrack; Jeppensen et al. Cell 2019; de Menezes Neto A et al. JEV 2016; Thèry C et al. PNAS 2016.
Cofilin-1	CFL1	CFL1	de Menezes Neto A et al. JEV 2016
Clathrin heavy chain 1	CLTC	CLTC	de Menezes Neto A et al. JEV 2016
EEF1A1	EEF1A1	EEF1A1	Jeppensen et al. Cell 2019; de Menezes Neto A et al. JEV 2016
eEF2	eEF2	EEF2	Jeppensen et al. Cell 2019; Thèry C et al. PNAS 2016.
EGFR	EGFR	EGFR	Jeppensen et al. Cell 2019
EHD-4	EHD4	EHD4	Thèry C et al. PNAS 2016
Enolase 1	ENO1	ENO1	Jeppensen et al. Cell 2019
Ezrin	EZR	EZR	de Menezes Neto A et al. JEV 2016; Thèry C et al. PNAS 2016
Prothrombin	F2	F2	Thèry C et al. PNAS 2016
Fatty acid synthase	FASN	FASN	de Menezes Neto A et al. JEV 2016
Flotillin-1	FLOT1	FLOT1	Evtrack; Jeppensen et al. Cell 2019; Thèry C et al. PNAS 2016
Flottilin-2	FLOT2	FLOT2	Evtrack; Jeppensen et al. Cell 2019
GAPDH	GAPDH	GAPDH	Jeppensen et al. Cell 2019; de Menezes Neto A et al. JEV 2016; Thèry C et al. PNAS 2016.
Rab GDP dissociation inhibitor beta	GDI2	GDI2	de Menezes Neto A et al. JEV 2016
HSC70	HSPA8	HSPA8	Jeppensen et al. Cell 2019; de Menezes Neto A et al. JEV 2016; Thèry C et al. PNAS 2016.
HSP90	HSP90AA1	HSP90AA1	Evtrack; Jeppensen et al. Cell 2019
GP96 (Endoplasmin)	HSP90B1	HSP90B1	Thèry C et al. PNAS 2016
HSC90	no homologue in human	HSC90	Thèry C et al. PNAS 2016
Mitofilin	IMMT	IMMT	Thèry C et al. PNAS 2016
Integrin α2	ITGA2	ITGA2	Jeppensen et al. Cell 2019
Integrin ß1	ITGB1	ITGB1	Jeppensen et al. Cell 2019
LC3B	LC3B	MAP1LC3B	Jeppensen et al. Cell 2019
Galectin-3-binding protein	LGALS3BP	LGALS3BP	de Menezes Neto A et al. JEV 2016
Lactadherin	MFGE8	MFGE8	de Menezes Neto A et al. JEV 2016
MHCI	MHCI	HLA-A	Evtrack; Thèry C et al. PNAS 2016
MHCII	MHCII	HLA-DRA	Evtrack; Thèry C et al. PNAS 2016
Moesin	MSN	MSN	de Menezes Neto A et al. JEV 2016; Thèry C et al. PNAS 2016
HSP70	HSP70	HSPA1A	Evtrack
PARK7	PARK7	PARK7	Jeppensen et al. Cell 2019
ALIX	PDCD6IP	PDCD6IP	Evtrack; Jeppensen et al. Cell 2019; de Menezes Neto A et al. JEV 2016
Phosphoglycerate kinase 1	PGK1	PGK1	de Menezes Neto A et al. JEV 2016
Pyruvate kinase	PK1	PKLR	Jeppensen et al. Cell 2019; de Menezes Neto A et al. JEV 2016.
Peroxiredoxin-1	PRDX1	PRDX1	de Menezes Neto A et al. JEV 2016
Na/K ATPase	PXK	PXK	Jeppensen et al. Cell 2019
Rab11	Rab11	RAB11A	Jeppensen et al. Cell 2019
Rab27A	Rab27A	RAB27A	Jeppensen et al. Cell 2019
Rab7	Rab7	RAB7A	Jeppensen et al. Cell 2019
Ras-related protein Rap-1b	RAP1B	RAP1B	de Menezes Neto A et al. JEV 2016
Radixin	RDX	RDX	de Menezes Neto A et al. JEV 2016
Transforming protein RhoA	RHOA	RHOA	de Menezes Neto A et al. JEV 2016
Rho-related GTP-binding protein RhoC	RHOC	RHOC	de Menezes Neto A et al. JEV 2016
RPS8	RPS8	RPS8	Jeppensen et al. Cell 2019
Syntenin-1	SDCBP	SDCBP	Jeppensen et al. Cell 2019; de Menezes Neto A et al. JEV 2016; Thèry C et al. PNAS 2016.
p62	SQSTM1	SQSTM1	Jeppensen et al. Cell 2019
TSG101	TSG101	TSG101	Evtrack; Jeppensen et al. Cell 2019; de Menezes Neto A et al. JEV 2016; Thèry C et al., PNAS 2016
Tubulin	TUBA1A	TUBA1A	Jeppensen et al. Cell 2019; Thèry C et al. PNAS 2016.
14-3-3 protein beta/alpha	YWHAB	YWHAB	Jeppensen et al. Cell 2019; de Menezes Neto A et al. JEV 2016;
14-3-3 protein epsilon	YWHAE	YWHAE	Jeppensen et al. Cell 2019; de Menezes Neto A et al. JEV 2016;
14-3-3 protein gamma	YWHAG	YWHAG	Jeppensen et al. Cell 2019; de Menezes Neto A et al. JEV 2016;
14-3-3 protein theta	YWHAQ	YWHAQ	Jeppensen et al. Cell 2019; de Menezes Neto A et al. JEV 2016;
14-3-3 protein zeta/delta	YWHAZ	YWHAZ	Jeppensen et al. Cell 2019; de Menezes Neto A et al. JEV 2016;

## Sheet: Sheet1
Supplementary table X. EV markers consensus. EV markers previously reported in plasma derived Evs (de Menezes A et al., JEV 2016), inmunocaptured Evs from XXX (Thèry C_PNAS 2016) and from XXX ( Jeppensen et al., 2019. Cell.) and EV track was used to generate a consensus list for comparison of the proteins identified in our study
