# Supplementary material for: Proteomics of circulating extracellular vesicles reveals diverse clinical presentations of COVID-19 but fails to identify viral peptides
Source: Front Cell Infect Microbiol. 2024 Nov 6;14:1442743. doi: 10.3389/fcimb.2024.1442743 (PMC11576438; doi:10.3389/fcimb.2024.1442743)
Supplement: Supplementary file 15 [file Table6.xlsx]

## Sheet: report.pg_matrix Filtered
					Group 1 T0							Group 2 T0										Group 3 T0					Group 1 8mpi							Group 2 8mpi										Group 3 8 mpi
Protein.Group	Protein.Ids	Protein.Names	Gene name	First.Protein.Description	D:\franziska\COVID_Portillo\202105\20210427_EX2_UM3_Bauza001_SA_EXT01_EC012_T0.raw	D:\franziska\COVID_Portillo\202105\20210427_EX2_UM3_Bauza001_SA_EXT01_EC050_T0.raw	D:\franziska\COVID_Portillo\202105\20210427_EX2_UM3_Bauza001_SA_EXT01_EC054_T0.raw	D:\franziska\COVID_Portillo\202105\20210427_EX2_UM3_Bauza001_SA_EXT01_EC061_T0.raw	D:\franziska\COVID_Portillo\202105\20210427_EX2_UM3_Bauza001_SA_EXT01_EC062_T0.raw	D:\franziska\COVID_Portillo\202105\20210428_EX2_UM3_Bauza001_SA_EXT01_EC002_T0.raw	D:\franziska\COVID_Portillo\202105\20210428_EX2_UM3_Bauza001_SA_EXT01_EC019_T0.raw	D:\franziska\COVID_Portillo\202105\20210428_EX2_UM3_Bauza001_SA_EXT01_EC020_T0.raw	D:\franziska\COVID_Portillo\202105\20210428_EX2_UM3_Bauza001_SA_EXT01_EC028_T0.raw	D:\franziska\COVID_Portillo\202105\20210429_EX2_UM3_Bauza001_SA_EXT01_EC030_T0.raw	D:\franziska\COVID_Portillo\202105\20210429_EX2_UM3_Bauza001_SA_EXT01_EC032_T0.raw	D:\franziska\COVID_Portillo\202105\20210429_EX2_UM3_Bauza001_SA_EXT01_EC034_T0.raw	D:\franziska\COVID_Portillo\202105\20210429_EX2_UM3_Bauza001_SA_EXT01_EC015_T0.raw	D:\franziska\COVID_Portillo\202105\20210429_EX2_UM3_Bauza001_SA_EXT01_EC021_T0.raw	D:\franziska\COVID_Portillo\202105\20210429_EX2_UM3_Bauza001_SA_EXT01_EC022_T0.raw	D:\franziska\COVID_Portillo\202105\20210429_EX2_UM3_Bauza001_SA_EXT01_EC031_T0.raw	D:\franziska\COVID_Portillo\202105\20210429_EX2_UM3_Bauza001_SA_EXT01_EC033_T0.raw	D:\franziska\COVID_Portillo\202105\20210429_EX2_UM3_Bauza001_SA_EXT01_EC001_T0.raw	D:\franziska\COVID_Portillo\202105\20210429_EX2_UM3_Bauza001_SA_EXT01_EC003_T0_rep.raw	D:\franziska\COVID_Portillo\202105\20210429_EX2_UM3_Bauza001_SA_EXT01_EC005_T0.raw	D:\franziska\COVID_Portillo\202105\20210429_EX2_UM3_Bauza001_SA_EXT01_EC007_T0.raw	D:\franziska\COVID_Portillo\202105\20210429_EX2_UM3_Bauza001_SA_EXT01_EC027_T0.raw	D:\franziska\COVID_Portillo\202105\20210430_EX2_UM3_Bauza001_SA_EXT01_EC012_fup.raw	D:\franziska\COVID_Portillo\202105\20210430_EX2_UM3_Bauza001_SA_EXT01_EC050_fup.raw	D:\franziska\COVID_Portillo\202105\20210430_EX2_UM3_Bauza001_SA_EXT01_EC054_fup.raw	D:\franziska\COVID_Portillo\202105\20210430_EX2_UM3_Bauza001_SA_EXT01_EC061_fup.raw	D:\franziska\COVID_Portillo\202105\20210430_EX2_UM3_Bauza001_SA_EXT01_EC062_fup.raw	D:\franziska\COVID_Portillo\202105\20210430_EX2_UM3_Bauza001_SA_EXT01_EC002_fup.raw	D:\franziska\COVID_Portillo\202105\20210430_EX2_UM3_Bauza001_SA_EXT01_EC019_fup.raw	D:\franziska\COVID_Portillo\202105\20210501_EX2_UM3_Bauza001_SA_EXT01_EC020_fup.raw	D:\franziska\COVID_Portillo\202105\20210501_EX2_UM3_Bauza001_SA_EXT01_EC028_fup.raw	D:\franziska\COVID_Portillo\202105\20210501_EX2_UM3_Bauza001_SA_EXT01_EC030_fup.raw	D:\franziska\COVID_Portillo\202105\20210501_EX2_UM3_Bauza001_SA_EXT01_EC032_fup.raw	D:\franziska\COVID_Portillo\202105\20210501_EX2_UM3_Bauza001_SA_EXT01_EC034_fup.raw	D:\franziska\COVID_Portillo\202105\20210501_EX2_UM3_Bauza001_SA_EXT01_EC015_fup.raw	D:\franziska\COVID_Portillo\202105\20210501_EX2_UM3_Bauza001_SA_EXT01_EC021_fup.raw	D:\franziska\COVID_Portillo\202105\20210501_EX2_UM3_Bauza001_SA_EXT01_EC022_fup.raw	D:\franziska\COVID_Portillo\202105\20210501_EX2_UM3_Bauza001_SA_EXT01_EC031_fup.raw	D:\franziska\COVID_Portillo\202105\20210501_EX2_UM3_Bauza001_SA_EXT01_EC033_fup.raw	D:\franziska\COVID_Portillo\202105\20210501_EX2_UM3_Bauza001_SA_EXT01_EC001_fup.raw	D:\franziska\COVID_Portillo\202105\20210501_EX2_UM3_Bauza001_SA_EXT01_EC003_fup.raw	D:\franziska\COVID_Portillo\202105\20210501_EX2_UM3_Bauza001_SA_EXT01_EC005_fup.raw	D:\franziska\COVID_Portillo\202105\20210501_EX2_UM3_Bauza001_SA_EXT01_EC007_fup.raw	D:\franziska\COVID_Portillo\202105\20210501_EX2_UM3_Bauza001_SA_EXT01_EC027_fup.raw
Q9H1C7	Q9H1C7	CYTM1_HUMAN	CYSTM1	Cysteine-rich and transmembrane domain-containing protein 1	320.682		15174.8	11951		5680.79	27638.4						20170.9	49626.3								22836.1	25125.6	17593.7	38890.6	41177.4	4221	1771.13	65470.5	43511.2		7690.65	2147.82		28588.6	36376.5	28071				2401970	463529	2454560
Q9Y2G3	Q9Y2G3	AT11B_HUMAN	ATP11B	Probable phospholipid-transporting ATPase IF	811.243	4344.02		7557.56																		3044.75															12407.2				239909	32967.3	550336	6134750
P51159	P51159	RB27A_HUMAN	RAB27A	Ras-related protein Rab-27A	1512.97											26857.5																													1040010		73556.5	542517
P22352	P22352	GPX3_HUMAN	GPX3	Glutathione peroxidase 3	1726.02	30470.5	50633.5	8332.16		25967.1				16276.9													7478.81				70504	48695.6		23442	34367.4	32356
Q5M8T2	Q5M8T2	S35D3_HUMAN	SLC35D3	Solute carrier family 35 member D3	1846.81																																								2688180	612911	1314430	151795
O75396	O75396	SC22B_HUMAN	SEC22B	Vesicle-trafficking protein SEC22b	1901.22			5821.38																						2703.1											5741.67
Q7L1W4	Q7L1W4	LRC8D_HUMAN	LRRC8D	Volume-regulated anion channel subunit LRRC8D	2485.64																												3822.52				3045.52				3826.21				515682	128400		567698
O75489	O75489	NDUS3_HUMAN	NDUFS3	NADH dehydrogenase [ubiquinone] iron-sulfur protein 3, mitochondrial	2569.71		41550.4	56288.8	14924.8	31600.8	37725.9	23627.5		34247.4	52654		10300.3	25322.5		16199.8			15993.4			8043.42	22930.4			5383.41			10986.6	37479			22388.1	5469.02	16861.9	36648.3	48632.9
Q9Y3Q3	Q9Y3Q3	TMED3_HUMAN	TMED3	Transmembrane emp24 domain-containing protein 3	2675.42	6591.17		7777			10454.9				8943.17					4695.95																	4061.15
P31025	P31025;Q5VSP4	LCN1_HUMAN	LCN1	Lipocalin-1	2731.36		146868	22344.3	23407.6	45736.1		198787	146324	127647	11267.7		102412		60257.6	67556.7		36869.3				37906.1	23818.7		46159		8091.96		36026.3	1231090		4980.02		85489.4	35002.8	174862	2587.22				78869.3	35005		85084.7
P51884	P51884	LUM_HUMAN	LUM	Lumican	2748.75					30648.4																	32482.5				53208.7	159114	46733.4	61376.9		108391
P41732	P41732	TSN7_HUMAN	TSPAN7	Tetraspanin-7	2810.6					4421.53				6033.43						13674.6						50352.8	33550.6	10818.4	42021.6	26663.3		3499.41	108518	22771.7		8623.89			14299.3	14414.8	6215.54			22272.1	827663	46000.3	107513	145501
P10619	P10619	PPGB_HUMAN	CTSA	Lysosomal protective protein	2831.08	14387.2		71510.2							61952.4												12388.7										18244.6				59097.5	8542.27				95277.8
Q9ULC5	Q9ULC5	ACSL5_HUMAN	ACSL5	Long-chain-fatty-acid--CoA ligase 5	2884.05	4706.2																					2294.33																		5845970	4597440	4851190	1644250
P60468	P60468	SC61B_HUMAN	SEC61B	Protein transport protein Sec61 subunit beta	2885.48		8598.04		46819.6		8969.52																														61416
Q9Y608	Q32MZ4;Q9Y608	LRRF2_HUMAN	LRRFIP2	Leucine-rich repeat flightless-interacting protein 2	3057.98	10683.1	12809.1	16372.8		10921.5	13858.1	6883.08		31290.2	18925.3		35685.7									23859.3	16991.4							5636.81			20045.1				16661.2		7536.82		101586	54913.5	14138.2
Q96IY4	Q96IY4	CBPB2_HUMAN	CPB2	Carboxypeptidase B2	3062.4		51261.3			46761				79567.1	42583.9	34077.2			55836.2			119449					67742.8	39631.6	150254	26534.4	137651	185973	31829.8	56061.6	23897.7	173860	15838.5	20580.6		39905	38664.8	33133.9	132999		9568270	1874220	4591150	3615700
P69849;Q15155;Q5JPE7	P69849;Q5JPE7;Q15155	NOMO1_HUMAN;NOMO2_HUMAN;NOMO3_HUMAN	NOMO1;NOMO2;NOMO3	Nodal modulator 3	3072.94	5596.17	11082.6	18731.9	12254.7											5019.06						8686.64	10373.3												13168.9		10726				135132		14387.9	69615.1
O60262	O60262	GBG7_HUMAN	GNG7	Guanine nucleotide-binding protein G(I)/G(S)/G(O) subunit gamma-7	3082.57		7740.72	25319.1	11503.7	2318.46		19403.7		24332.3	18913.7		38543.3										26994.1			7316.27		1705.31	43748.7	2456.79			52371		10356.4	1085.63	6332.73			13715.4
Q6ZWT7	Q6ZWT7	MBOA2_HUMAN	MBOAT2	Lysophospholipid acyltransferase 2	3247.46	7829.26		16970.7							689.499														4932.1												7066.18
O75352	O75352	MPU1_HUMAN	MPDU1	Mannose-P-dolichol utilization defect 1 protein	3343.4	1396.55			7317.19																					3407.03							9298.19				37446.5
Q9NX14	Q9NX14	NDUBB_HUMAN	NDUFB11	NADH dehydrogenase [ubiquinone] 1 beta subcomplex subunit 11, mitochondrial	3456.05																					4687.77																			7948470	1902200	3858670	558880
Q9Y3B3	Q9Y3B3	TMED7_HUMAN	TMED7	Transmembrane emp24 domain-containing protein 7	3715.16	25624.3	35859.2	31894.3	49287.5	34202.3	93584.4				41626.4	17882.2	22013	54203.9		33321.6						15891	36213.7	7836.21	37167.9	57514.9		779.427	53143.2	28281.8		3152.43	40821.9		29238	38192.2	72859.3	29062.8	27027		1345510	1972890	1298260	1303790
Q5T3F8	Q5T3F8	CSCL2_HUMAN	TMEM63B	CSC1-like protein 2	3742.41																																								577753			219664
P04083	P04083	ANXA1_HUMAN	ANXA1	Annexin A1	3804.51	12561.1	6588.88	5905.22																		6742.3				17101.4						71344.6						49265			466262	121705	664792	276351
Q99623	Q99623	PHB2_HUMAN	PHB2	Prohibitin-2	3814.06	9771.49	10549.7				19257.2																																				184041
Q9H8H3	Q9H8H3	MET7A_HUMAN	METTL7A	Methyltransferase-like protein 7A	3856.09	7029.87	4743.01	20853.2	5917.02									4039.06									4636.43			5466.82							10669.9	9446.93			29802.9					31612.5
O60313	O60313	OPA1_HUMAN	OPA1	Dynamin-like 120 kDa protein, mitochondrial	3875.84	24699																					12765.6														11424.5
P09622	P09622	DLDH_HUMAN	DLD	Dihydrolipoyl dehydrogenase, mitochondrial	3895.97	26326.9	14144.5	17982.1		16058.3	15596.7		21500.7		17819.4					8944.2						13163.2	16235.1										7332.93				40314.2				316650	1495960	12246200	1126910
O15031	O15031	PLXB2_HUMAN	PLXNB2	Plexin-B2	4663.76			2595.2																		11646.7	8132.18																		13674900	1672660	3530140	2501160
P36955	P36955	PEDF_HUMAN	SERPINF1	Pigment epithelium-derived factor	4927.35	9933.04																					8019.53		4317.23			125846				87536.1
Q53S08	Q9H0N0;Q53S08	RAB6D_HUMAN	RAB6D	Ras-related protein Rab-6D	5086			912.737																			3649.72	5438.94																	6574840	3295130	5553470	7964500
P14923	P14923	PLAK_HUMAN	JUP	Junction plakoglobin	5333.49		330820	104670	301554	234516	93532.3	113104	1600110	71339.5	33329.5	87930.4	23345.8	50782	178600	618086	935905	347015	69822.2	122579	401540	22908.1	48353.1	378953	33272	76020.2	21951.6	20467.1	147282	98685.6	39473.7		11219.9	96831.4	108697	500270		990813	161997	142617	50455.1	85388.9	94311.7	794098
Q99805	Q99805	TM9S2_HUMAN	TM9SF2	Transmembrane 9 superfamily member 2	5407.56	22357.5	32467.7	81511.7	48078	51837.5	54360.3			13162.4	59616		39890.8	15041.3		42848.5						9856.96	62389.9		24737.7	24294.3			14090.1	13892.1			37441		5228.89		100427	9619.33
P36957	P36957	ODO2_HUMAN	DLST	Dihydrolipoyllysine-residue succinyltransferase component of 2-oxoglutarate dehydrogenase complex, mitochondrial	5472.83	10252.2	14377.2	17392.2		13892.2					8735.4			7283.32		8701.8						11386.3				19112.6							5549.87				37392.6	13727.9			151777	87192.4	30584.5	46109.8
O75477;O94905	O94905;O75477	ERLN1_HUMAN;ERLN2_HUMAN	ERLIN1;ERLIN2	Erlin-1	5566.25	13877.7	14966.9	30693.8		14248.5		18239.7								9451.44						43605.2	13817.5		20469.8	7627.96							13129.3				47498.8				246126	44049.3
Q9UBS4	Q9UBS4	DJB11_HUMAN	DNAJB11	DnaJ homolog subfamily B member 11	5657.15	10122.1	38373.3	25450.5		29714.4	16232.9	25817.3		20186.1	15103.3			32294.7		11658.1						36640.7	30671.3		11826.3	24981.1		9274.25	17509.5	19684.8			27929.7		13928.8		71457.1		18100
Q9NYU2	Q9NYU2	UGGG1_HUMAN	UGGT1	UDP-glucose:glycoprotein glucosyltransferase 1	5892.18	13500.3	6225.69	11254																		7443.85															20097.8
Q9UBI6	Q9UBI6	GBG12_HUMAN	GNG12	Guanine nucleotide-binding protein G(I)/G(S)/G(O) subunit gamma-12	5956.91	2884.06		11148.3		679.496	25090.2	1233.35		86129.7						24669.2						5276.11	4248.19	922.203	2457.38	29289.3		2831.2	107598	27788.4		18446.1	9870.57			7647.27	16954.1			26494.4	75908600	15684400	73917900	86608200
P00846	P00846	ATP6_HUMAN	MT-ATP6	ATP synthase subunit a	5995.66	17340.1		8438.4			7829.63															24884.4	54517.9		31810.6								47541.1				111719	61688.8	11249.4		183754000	19232600	108857000	118185000
Q9UHA4	Q9UHA4	LTOR3_HUMAN	LAMTOR3	Ragulator complex protein LAMTOR3	6006.28	11323.4	6808.28	5353.28		19444.7				18350.2						16812.5						23980.1	20966.8		33199.1	27926.5							16696.2				9935.28				6041570	10438100	4839870	8890130
P51809	P51809	VAMP7_HUMAN	VAMP7	Vesicle-associated membrane protein 7	6147.41	2743.89		2981.03																						6178.8																23405.7	31566.2	27468.5
Q8WWA1	Q8WWA1	TMM40_HUMAN	TMEM40	Transmembrane protein 40	6321.57	4113.13	8361.68	12103.8		2752.24						32443.8	12671.3			19337.1	11480						40673.8		6043.63	81562.8		957.529								7096.43	133056		10344.1
Q3SXM5	Q3SXM5	HSDL1_HUMAN	HSDL1	Inactive hydroxysteroid dehydrogenase-like protein 1	6431.84										12361.5																																67271.7	18298.6
P05362	P05362	ICAM1_HUMAN	ICAM1	Intercellular adhesion molecule 1	6632.32			8309.29		34405.3	126685			66910.4			19379.3	54629.3		27902.1						21147.5	21162.4		13555.6	51148.3	3348.79	3479.39	256984	28919.1		23525.2		58429.2	78111.6	108671	7197.22					375202		269906
P29965	P29965	CD40L_HUMAN	CD40LG	CD40 ligand	6691.9						8911.21	10067.2														4937.42	16175.7						16373.5				8716.29				11060.2				5512890	3196840	5202880	2655990
Q15582	Q15582	BGH3_HUMAN	TGFBI	Transforming growth factor-beta-induced protein ig-h3	6746.38	19064.8																										37517.4													675321	927871	857678	686906
O00187	O00187	MASP2_HUMAN	MASP2	Mannan-binding lectin serine protease 2	6760.24	168163	1444730	769066	3924900	2249310	2261630	4168500	5493680	1837020	1501850	3490070	3683560	2938970	1841750	4085600	4721590	5055460	5076040	3988560	3359420	380003	1820910	4242600	5916540	3063820	3363050	588993	2676550	3837730	3863950	1522060	1634710	4638820	3877000	4490100	1818370	3809630	3810330	8666760	227920	450898	77983	527549
Q13404	Q15819;Q13404	UB2V1_HUMAN	UBE2V1	Ubiquitin-conjugating enzyme E2 variant 1	6813.16	17044.3		35577.6		25106	27112.7			29633.5			23528.5						22486.1			9381.42	9517.19	12143.9		7147.89			6441.29				39758.9				35207.3		7061.38		150959	467009	146719	206696
Q9BT78	Q9BT78	CSN4_HUMAN	COPS4	COP9 signalosome complex subunit 4	6901.05	10165.1	3928.02	13924.1		11006.7										4828.93						15780.9	3974.84		2230.9								4947.33
O15260	O15260	SURF4_HUMAN	SURF4	Surfeit locus protein 4	7002.1	6443.96	16545.2	6628.59	14217.2		10084.9				11499.3					7101.09						1679.22	7117.38										9845.19		4730.04		16634.6					37445.1
Q16718	Q16718	NDUA5_HUMAN	NDUFA5	NADH dehydrogenase [ubiquinone] 1 alpha subcomplex subunit 5	7057.51	1894.35		7815.13			16540				5814.54											10619.1							10275.7	4279.28			7146.54				22935.8
P00414	P00414	COX3_HUMAN	MT-CO3	Cytochrome c oxidase subunit 3	7060.66	5355.35	8166.73	9059.76		11060.3					5774.7		17690.2			5669.73						11399.3	8614.45			8017.65		675.09	9751.54	6092.66			5240.5		7082.32		15767.2				109434	160473	97724.6	114742
P30040	P30040	ERP29_HUMAN	ERP29	Endoplasmic reticulum resident protein 29	7376.51	15945.5	28697.6	54724.4	8257.38		18026			15164.3	2954.08					10784.2							22446		26615.9								38303.3				38928.2					389694	492466	170395
P31944	P31944	CASPE_HUMAN	CASP14	Caspase-14	7583.48		911661	246573	218515	246703	147142	679729	972110	312531	154439	137330	274490	52349.7	192559	167530	422779	174604	192141	145784	283700	17706.9	37987.7	52634.4	110885	989753	30631.7	10760.3	237592	127042		12926.2	53238.3	266631	132974	1417230	34103	189986	225105	239295	82338.2	69679.6	210091	48104.5
Q99685	Q99685	MGLL_HUMAN	MGLL	Monoglyceride lipase	7846.45	3383.04		11218.7																																						285858	304588	54609.8
Q8N8Y2	Q8N8Y2	VA0D2_HUMAN	ATP6V0D2	V-type proton ATPase subunit d 2	7931.34	11826.7	8910.3	31372.8		2009.41	14866.4				4876.49	10856.1	5571.27	3734.15								3241.85	27782.1		13437.7	20054.8			16101.1				39452.4		16985.1						537933	1693330	3136010	1408960
Q8WXF7	Q8WXF7	ATLA1_HUMAN	ATL1	Atlastin-1	8201.49	18605.7	13422.1	22642.1	29339.4	17009.4	18204.2			17147.3	33653.1	14405.3		48731.3		17947.1						7063.03	24889			12431.5		1819.58					44042.7		19622.4	13680	56905.9					52059.3	50642.4	31231.2
Q8TCT9	Q8TCT9	HM13_HUMAN	HM13	Minor histocompatibility antigen H13	8843.54	14913.5		106734	68543.1	7388.09	67392			25114.8			13071.5			38579.1						58597.7	17348.6			49247.1							110961				71408.9					16950.3		7111.84
Q9NP58	Q9NP58	ABCB6_HUMAN	ABCB6	ATP-binding cassette sub-family B member 6, mitochondrial	8906.79	11084	13230.7	15117.5																		6670.17	6789.59		6557.36	13268.3			6068.43				13187.5				19261.8				2058850	2039530	968508	4806970
P04908;P0C0S5;P0C0S8;P16104;P20671;Q16777;Q6FI13;Q71UI9;Q7L7L0;Q8IUE6;Q93077;Q96KK5;Q96QV6;Q99878;Q9BTM1	Q99878;P20671;Q71UI9;Q96KK5;Q93077;Q8IUE6;P04908;Q16777;Q96QV6;P0C0S5;Q9BTM1;P0C0S8;Q7L7L0;P16104;Q6FI13	H2A1A_HUMAN;H2A1B_HUMAN;H2A1C_HUMAN;H2A1D_HUMAN;H2A1H_HUMAN;H2A1J_HUMAN;H2A1_HUMAN;H2A2A_HUMAN;H2A2B_HUMAN;H2A2C_HUMAN;H2A3_HUMAN;H2AJ_HUMAN;H2AV_HUMAN;H2AX_HUMAN;H2AZ_HUMAN	H2AC1;H2AC11;H2AC12;H2AC14;H2AC18;H2AC20;H2AC21;H2AC4;H2AC6;H2AC7;H2AJ;H2AW;H2AX;H2AZ1;H2AZ2	Histone H2A type 1-B/E	9036.2	17702.2					8695.15		12004																			396.632	55011.8	39568.4													11310.7	55961.4
Q9NXH8	Q9NXH8	TOR4A_HUMAN	TOR4A	Torsin-4A	9159.75	3124.99		18716.1																						16508.3		2116.92									18001.1
Q9NX63	Q9NX63	MIC19_HUMAN	CHCHD3	MICOS complex subunit MIC19	9171.42	9199.21	23663	45164.1	13819.6	70470.2	77545.3			20807.7	83916.8	51919.6		34430.9		47620.6						54439.3	42621.9		36120.9	53860.3		4195.74	42604.3	66108.4			93290.8		50757	29254.1	147403	44608.6	21952.5		1656950	2781750	1944120	1898310
P51153	P51153	RAB13_HUMAN	RAB13	Ras-related protein Rab-13	9288.37	12682.9		6515.52																		10436.5	6173.01		8918.73												4579.99
P20930	P20930	FILA_HUMAN	FLG	Filaggrin	9315.96		1199560	221939	436258	773603	198069	822930	1282100	558113	293729	400971	645025	161215	394242	151850	1404860	673261	486568	455631	2370400	87021.3	201206	148910	212123	364083	102004	47798.1	431316	277939	89135.7	24338.5	32258.8	449322	348945	838258	45811.9	514630	645485	615972
O60704	O60704	TPST2_HUMAN	TPST2	Protein-tyrosine sulfotransferase 2	9500.02			16500																			7251.17														4486.18
P22695	P22695	QCR2_HUMAN	UQCRC2	Cytochrome b-c1 complex subunit 2, mitochondrial	9511.45		7703.37			8536.66					9623.05												31146														10707.2				51230.7
Q15165	Q15165	PON2_HUMAN	PON2	Serum paraoxonase/arylesterase 2	9522.3		28883.6	20296.7	16586.2																												21162.5								121267	281388	107308	231331
Q7Z5G4	Q7Z5G4	GOGA7_HUMAN	GOLGA7	Golgin subfamily A member 7	9675.46	4797.14		13225.3						8567.25												3390.68															632.597					35577.9	10699.3
P63096	P63096	GNAI1_HUMAN	GNAI1	Guanine nucleotide-binding protein G(i) subunit alpha-1	9860.48			12117						16311.9												56550.4
P19634	P19634;Q9UBY0	SL9A1_HUMAN	SLC9A1	Sodium/hydrogen exchanger 1	9948.22	9219.42		25007.1	15653.2	14749.2		8183.13														33104.5	7992.15						9227.27				11654.6				11323.6		8780.61					55805.8
Q16643	Q16643	DREB_HUMAN	DBN1	Drebrin	9999.32	9073.01		17007.7		11007.9					9381.57											37813.7	24055.9			18960.3							46742.1				5009.13		1280.41		129008	230600	275715	195625
P51970	P51970	NDUA8_HUMAN	NDUFA8	NADH dehydrogenase [ubiquinone] 1 alpha subcomplex subunit 8	10084.9	5190.05	26757.9	42084.4	11286.1	11507	42431.1	5071.76	12582.8	18915.1	18663.1		3092.54	3857.39		40926.5	10980.6					5761.6	31768.7	6621.88		16354.7		1196.16	19657.7	13922.2			19194.4		17377.8	9520.04	86749.6		4094.43			21720.3
O75477	O75477	ERLN1_HUMAN	ERLIN1	Erlin-1	10359.6	6901.7		19816.3						11263				9481.86		20252.6							17061.9		9641.73	5502.88										6892.39	24934.9
P50402	P50402	EMD_HUMAN	EMD	Emerin	10860.5	3264.89	204431	291555	267757	355256	442921	283459	178436	215237	224189	109214	577345	571225	30457.3	202864	98806.8		122495	554690		19129.7	287929	167321	171756	254660		26631.2	339191	289158		49730.1	231280	125300	317545	277304	315062	180947	321356	138079			50136.6
P02786	P02786	TFR1_HUMAN	TFRC	Transferrin receptor protein 1	10876.7	87494.6																										36581.7				7027.56									224507	294947	349556	200447
Q9NYL9	Q9NYL9	TMOD3_HUMAN	TMOD3	Tropomodulin-3	11050	35701.3	81647.2	132134	47795.2	77061.9	115087	31236.8	10001.7	59476.2	117973	26938.7	78642.2			31265.5			18290			62527.8	142040		65102.4	97124.1		3073.39	10922.7	9086.95		10670.8	154941	27594.2	24728.7	24512.6	201877	66168.1	82475.8			49997.6
Q8TF42	Q8TF42	UBS3B_HUMAN	UBASH3B	Ubiquitin-associated and SH3 domain-containing protein B	11192.4	40455.7	14361.6	51003.3	2045.03	32682.8				36252.9	22680.6					11480.6						18454.6	17448.7		21387								14956.3				18755.3
O15127	O15127	SCAM2_HUMAN	SCAMP2	Secretory carrier-associated membrane protein 2	11459.3	8818.78	13130.2	11202.7							39929.3					12087.1							31404.7			13777.6											20339.8						42322.2	29963
P11597	P11597	CETP_HUMAN	CETP	Cholesteryl ester transfer protein	11957.7	22297.8				27012					14284.4				67474.3							26248.3						4139.24				39817.2			94313.9	41925.5	6623.57					29472.8
O75348	O75348	VATG1_HUMAN	ATP6V1G1	V-type proton ATPase subunit G 1	12060			23254.5		3722.41				15247.5												13557.5	19446.2			8142.72		193.183					11030				5657.76					54143.1	19782.4
P40763	P40763	STAT3_HUMAN	STAT3	Signal transducer and activator of transcription 3	12136.6	8901.58		3886.16																																						106491	45822.1
O43493	O43493	TGON2_HUMAN	TGOLN2	Trans-Golgi network integral membrane protein 2	12190.5	15085.9	25100.1	16635.8	23475.7	32197.5	29582.9			22700.9	33295.8		41360.8									19292.9	22777			14351.8							29611.1				42428.3	36778.7			749798	1367440	150634	998492
Q9H9B4	Q9H9B4	SFXN1_HUMAN	SFXN1	Sideroflexin-1	12511.9	35877.4	46828.1	51562.6		22936.1	48683.1	22135.2		8046.23						13793.1							20042.9		17167.3	30808.4				9546.21			12274				74815.1				25589900
P80723	P80723	BASP1_HUMAN	BASP1	Brain acid soluble protein 1	12742.3	18821.3		5946.57		4558.06	27153.4	9883.55		42984.2			25441.1		10335.3	27137.8						14324	9936.76	11884.2	10782.2	11752.1	28052.6	4006.69	48796.2			29120.2	10770.4	17232.4			111850	45727.5	8918.91				33246.2	9021.14
P07355	A6NMY6;P07355	ANXA2_HUMAN	ANXA2	Annexin A2	12800	10022.8	198212	65286.5	62403	93777.4	40853.6	92983.6	517805	63035.3		37448.8	33243.4	10395.6	32262.3	161934	239557	54125.4	116823	29080.4	161793	9512.25	29882.9	49462.9	9569.89	130920	21853.3	4403.89	77171.3	69330	48340.1	4917.3		62279.2	42796.7	453328	18066	278197	26074.6	101727
P01903	P01903	DRA_HUMAN	HLA-DRA	HLA class II histocompatibility antigen, DR alpha chain	12884.3					12969.1	206806			175553												2188.12	10980.6		6443.34	32052.9	10553.8		660522							137943	16147.1			31896.3		27532.6		22093.2
Q8IZP0	Q8IZP0	ABI1_HUMAN	ABI1	Abl interactor 1	12935.2	6119.92																					6180.61										3683.27
P55058	P55058	PLTP_HUMAN	PLTP	Phospholipid transfer protein	12966.2	70993	44611.8	73079.3		182052		45788.6		124743	33956.5	201513	77465		922969	51547.1		274451	25015.5	134874		29566.5	37479.7		35611.3	10148.1	217317	66937.8	86013.3	128094	34876.1	303193		254663	235450		165519	66141.7	91563.2
O43676	O43676	NDUB3_HUMAN	NDUFB3	NADH dehydrogenase [ubiquinone] 1 beta subcomplex subunit 3	12966.9	9091.02		80106.5		43760.6																			42687.2				61283.6				32315.2				142108		53673.4
Q9UK41	Q9UK41	VPS28_HUMAN	VPS28	Vacuolar protein sorting-associated protein 28 homolog	13085.5	34037.3	20981.5	11882.4	24673.6			5946.87		21323.9						29699.6			13920.8			30842.2	17063.9		23198.2			1851.9									6681.68				322699	624642	357259	676389
P25311	P25311	ZA2G_HUMAN	AZGP1	Zinc-alpha-2-glycoprotein	13269.3	17930.9	717136	173559	214638	416570	234135	651361	1090930	270384	162307	247707	306986	66441.9	259794	292575	835490	224150	160572		374506	110277	180358	95077.1	217556	548712	162126	202735	444816	559054	87260.6	235330	76823.6	358097	112633	661357	56186.3	383679	354123	565832			68960.6
O75955	O75955	FLOT1_HUMAN	FLOT1	Flotillin-1	13289.8	36189		8560.55						7981.64													4143.3
Q9NPA0	Q9NPA0	EMC7_HUMAN	EMC7	ER membrane protein complex subunit 7	13483.7	2564.3		3579.93		4164.23	5134.92		11733.6		6644.79			3560.6								38976.2	1705.35			14519							9948.77	7381.58	17049.9		6302.81	2896.42				18252.2
Q9Y251	Q9Y251	HPSE_HUMAN	HPSE	Heparanase	13729	19264.8	44527.8	102735	74677.2	56382.5	77632.4	21772.2	18831.1	23254.7	81531.3	24508.9	46279.8	55690.7		21368.6						55103.9	37742.7		21571.3	40054.5		645.536					112676		31813.3	11466.7	96648.4			7487.39	8758.32	38100.6	106400	32555.2
Q16762	Q16762	THTR_HUMAN	TST	Thiosulfate sulfurtransferase	13994	37553.3	4599.85	11326.5		10970.9					27281.8			9763.86		4609.87						30547	23151.6		14973.1								2973.52				21436.6	36229
Q6IAA8	Q6IAA8	LTOR1_HUMAN	LAMTOR1	Ragulator complex protein LAMTOR1	14307.1			25367.3	23385.3						12282.1					56664						3500.29	52456.9			23517.4		2357.9					18542				111125
P21291	P21291	CSRP1_HUMAN	CSRP1	Cysteine and glycine-rich protein 1	14443.6		4109.79	2615.68						2786.49	7009.19											18075.5	32203.7										16006.8				9488.05					12343.2
Q13561	Q13561	DCTN2_HUMAN	DCTN2	Dynactin subunit 2	14619.7		18491.3	25271.8		9118.04				5464.35	2296.74												20926.5			16706.1							2361.41				16355.9				34959.6	101394	30070.5	105958
P13804	P13804	ETFA_HUMAN	ETFA	Electron transfer flavoprotein subunit alpha, mitochondrial	14621.5	8426.69	17264.2	12001.8							13121					25469.9																					33196.5				52920.2	101470	54767.4	52754.4
P29122	P29122	PCSK6_HUMAN	PCSK6	Proprotein convertase subtilisin/kexin type 6	14676.4	8410.2		21242.5		34264.8				7455.05	4499.51		11918.1			21686.6						29513.4	27609.4					13573.2					10804.4				49876
O95721	O95721	SNP29_HUMAN	SNAP29	Synaptosomal-associated protein 29	14695.4	45013.7	52137.3	73357.7	43592.1	25591.5	88374.5	73757	46843.7	58683.4	48055.8	108254	81391.5	120039		76064.4	36278.1		52807.7			36996	40952.5		16643.1	96631.9			15534.3				71994.2		17234.6		60718.4	100997	19181.7					8755.47
O43306	O43306;O95622	ADCY6_HUMAN	ADCY6	Adenylate cyclase type 6	14709.6	8246.06
P07951;P09493	P09493;P07951	TPM1_HUMAN;TPM2_HUMAN	TPM1;TPM2	Tropomyosin beta chain	14917.9	24103.5	16866.5	124716	19743.3	71387.7		10357.8		73246.8	89846.1	30165.6				5097.83						70691.8	37894.5			53159.3							166733	17716.1	17714.7	7561.03	108395		64944.9			76276.8
P08637	P08637	FCG3A_HUMAN	FCGR3A	Low affinity immunoglobulin gamma Fc region receptor III-A	15151.1	5045.21																										57521					3755.45			4689.45	25433.7				75150.1	156194	128733	181267
P40925	P40925	MDHC_HUMAN	MDH1	Malate dehydrogenase, cytoplasmic	15176	12934.1		52800	19881	19930					30885.5					42507.9			14767.7			8752.15	33748.3	21939.6	31182.6	36718							32546.1	20615.6			22502.7					90454.9	8075.69	64941
Q15006	Q15006	EMC2_HUMAN	EMC2	ER membrane protein complex subunit 2	15334.7		35084.8	35331.6	10053.6	22844.6	33322.3			14153.8	41323.6			29950.1		46090.1						20926	33157.2										25702.1				56642.4		28239.1		465304	157523	570685	338404
P13489	P13489	RINI_HUMAN	RNH1	Ribonuclease inhibitor	15412.1		4533.47	17575.8		10472.9				5720.89												19528	17981.6										5328.46		6124.28		11272.1				38895.1	111471	94185.6	23538.6
Q99829	Q99829	CPNE1_HUMAN	CPNE1	Copine-1	15419.3	34934.6	36056.8	21033.6	26012	34931.1		11616	94609.2	20746.2	57403.1	18218.4	13761.4	20501.6	18211	73400.3	61782.6		66949.7	39840.1		97977.1	59436.3	70347.1	90738.6	101119	22900.8		23991.6	25229.5	26394		71036	65406.9	24994.7	80480.9	44105	142539	130564	20121.8		47407.6	14535.1	46072.1
O15173	O15173	PGRC2_HUMAN	PGRMC2	Membrane-associated progesterone receptor component 2	15485.1	38343.6	33931.8	54569.8	52219.1	39983.9	84951.1	27703.2			89454.3	48504.2	42308	58485.8		77924.2	25552.8					23792.9	62541.2		15942.1	33860.8			34653.1				81796.7		41129	9111.22	49561.8		31247.3		33012	70850.9	102396	28374
Q9BWM7	Q9BWM7	SFXN3_HUMAN	SFXN3	Sideroflexin-3	15545.2	17259.4	29329.7	24189.4		11121.6								24401.9									27173.8			36306.9											78926.1				59623.3	88013.7	37491.6
P80108	P80108	PHLD_HUMAN	GPLD1	Phosphatidylinositol-glycan-specific phospholipase D	15582.6	12681.2	42664.6	10558.5	20506.2	13451.1			75326.7		8646.69	48006	34682	10341.7	14360.2	19698.8						17606	121116	102548	107347	22290.8	109321	244726	104209	368970	233849	95725.1		26651.3	57295.9	180238	9020.19	25303.7		32171.8
O95870	O95870	ABHGA_HUMAN	ABHD16A	Phosphatidylserine lipase ABHD16A	16106.9	56478.7		38548.5	18968.7	54061.9		16562.5				37556.3		35822.2		60786.1						31908.4	25007.7		22875.1	28527.1							39478.4				100847				379674	828127	842529	349252
O43674	O43674	NDUB5_HUMAN	NDUFB5	NADH dehydrogenase [ubiquinone] 1 beta subcomplex subunit 5, mitochondrial	16123.7	11606	5695.88	27206.7		14626.7	38893.4			25418.4	8836.02			24388.4		35717.8						10899.5	21525		7377.12	17480.4			13142.7	19582.3			25014.1				44085.1	9732.94	15552		414545	752031	774408	513783
O00478;O00481;P78410	O00478;P78410;O00481	BT3A1_HUMAN;BT3A2_HUMAN;BT3A3_HUMAN	BTN3A1;BTN3A2;BTN3A3	Butyrophilin subfamily 3 member A3	16207.7			75558.2	23157.7									55987.5															52849.7												198337	612325	1545610	1167960
P62140	P62140	PP1B_HUMAN	PPP1CB	Serine/threonine-protein phosphatase PP1-beta catalytic subunit	16374.9	23461.8		25406.4	10994.5	13583.7					6652.01											9549.89	14286.7														21511.7
Q92905	Q92905	CSN5_HUMAN	COPS5	COP9 signalosome complex subunit 5	16438.5		7342.51	8750.14				11968.9		17166.9			13563.3			7598.6						18166.6	11555.9		19608.7	17354.2							16992.8				7537.93		11019.7			82454.6	25282.8	67756
Q96JJ7	Q96JJ7	TMX3_HUMAN	TMX3	Protein disulfide-isomerase TMX3	16463.4	24486.1	31668.9	40242.9	25758.4	17553.4										14183.5							23304.6	15362.9		24307.5							13333.6				27039				311860	389459	423786	254611
Q93050	Q93050	VPP1_HUMAN	ATP6V0A1	V-type proton ATPase 116 kDa subunit a isoform 1	16521.7	26452.6		31416.4	37542.1						7752.01					26708.8						8626.87	15793.8		9228.42	7508.57							26253	15213.1			26462.9	41230.5			246479	479935	486330	279940
P13716	P13716	HEM2_HUMAN	ALAD	Delta-aminolevulinic acid dehydratase	16648.2	7859.5		15980.8	3240.42	11450.9					6400.85					9201.21						16716	58442.6			10609							31276.6				9397.09							27294.5
P05164	P05164	PERM_HUMAN	MPO	Myeloperoxidase	16786.6	25367.7
P40939	P40939	ECHA_HUMAN	HADHA	Trifunctional enzyme subunit alpha, mitochondrial	16857.2	11030.9																				8252.44																			450813	1103620	882178	473223
P46977	P46977	STT3A_HUMAN	STT3A	Dolichyl-diphosphooligosaccharide--protein glycosyltransferase subunit STT3A	17484.2	47857.7		28949.1		15709.7				6668.37												19935.7	12928.1														53378					36849.6
Q9UKE5	Q8N4C8;O95819;Q9UKE5	TNIK_HUMAN	TNIK	TRAF2 and NCK-interacting protein kinase	17640	5284.84		2302.75																													467.83
Q9Y6E0	Q9Y6E0	STK24_HUMAN	STK24	Serine/threonine-protein kinase 24	17679.1	24277.4
P07437;P68371;Q3ZCM7;Q9BUF5	P04350;Q13885;P07437;A6NNZ2;Q9BUF5;P68371;Q3ZCM7;Q9BVA1	TBB4B_HUMAN;TBB5_HUMAN;TBB6_HUMAN;TBB8_HUMAN	TUBB;TUBB4B;TUBB6;TUBB8	Tubulin beta chain	17860.6	22014																					5444.2					456.258													85422.3	142519	78872	91518.7
Q03518	Q03518	TAP1_HUMAN	TAP1	Antigen peptide transporter 1	18024.6	21143	22502.6	22763.5	18962.7		15848.9				6211.6			13992.3		5920.64						12358.7	5088.88			10088							5972.44			7275.8	18379.7					55049.6	84142.7	52322.1
P63167;Q96FJ2	P63167;Q96FJ2	DYL1_HUMAN;DYL2_HUMAN	DYNLL1;DYNLL2	Dynein light chain 1, cytoplasmic	18062.8	14915.7		23250.4				4556.88						16238		14255.2							36004.3		4378.83								17781.6				21740.5				814759	781694	530182	735882
P22792	P22792	CPN2_HUMAN	CPN2	Carboxypeptidase N subunit 2	18063.2	22992.1	207683	42456.2	49093.4	763370	228518	216132		68660.4					949543	97034.6		273421				40347.2	96756	283590	341529	222226	797554	1896890	662313	481861	213910	989406	53618.2	643612		72849.4	111208	71999.8	55478.5
P11310	P11310	ACADM_HUMAN	ACADM	Medium-chain specific acyl-CoA dehydrogenase, mitochondrial	18070	24082.7																				25362.1	3706.11																		183848	90598.1	21828.4
P98194	P98194	AT2C1_HUMAN	ATP2C1	Calcium-transporting ATPase type 2C member 1	18210.2	27095.9																					13515.7														47391.9				94146.7	111027	171787	126125
Q9H4M9	Q9H4M9	EHD1_HUMAN	EHD1	EH domain-containing protein 1	18250.6	24323.4		50461	37668.6	48014.8		46597.9		30427.2	33319.3					23068.5							40277.1		30817.6	37607.4			30740.3				37337.2		68405.5		32608.7					39012.7	64261.8	12698.6
Q9BSJ8	Q9BSJ8	ESYT1_HUMAN	ESYT1	Extended synaptotagmin-1	18735.1	22657.1	31509.6	34414.8	53833.6	19544.2	42524				31242.7		10872.3	25205.6		65078.3						12235.7											32070.4				51789.6				105284	212216	248986	85574.2
P05067	P05067	A4_HUMAN	APP	Amyloid-beta precursor protein	18797.6		30972.8	62527.2	21926.6	66491.7				43753	56400.3												39733.6			63484.8							47490				106715	13079.1	42390.1				29604.9
P00367	P00367;P49448	DHE3_HUMAN	GLUD1	Glutamate dehydrogenase 1, mitochondrial	19284.9	22170.8	7049.41	22696.6	3369.8	24067.3	40162.5	11673.7	13802.1	10450.5	35726.1	12652.2	12789.9	20793.5		38058.6						22225.5	30194.9		7152.78	20584.5							27194	14105.7	22467		84184.2	4620.91			990221	1012400	1022280	430530
P30153	P30153	2AAA_HUMAN	PPP2R1A	Serine/threonine-protein phosphatase 2A 65 kDa regulatory subunit A alpha isoform	19337.9	9678.78	12444.3	16420.8		11209.3				8111.11													9909.9		7334.24												17301.2					5904.92
Q8N128	Q8N128	F177A_HUMAN	FAM177A1	Protein FAM177A1	19391.4	40748.4		19593.2	12345.2	44840.4										58275.7						46298.4	89374.1		95418.4								42408.4				64147.8					54664.5		23503
Q96F46	Q96F46	I17RA_HUMAN	IL17RA	Interleukin-17 receptor A	19409.3	5888.75		17443.7		4882.18																10050.6											1583.96								774766	403442	264862	292986
P55084	P55084	ECHB_HUMAN	HADHB	Trifunctional enzyme subunit beta, mitochondrial	19499.4						10520.8															28261.2																			3716380	4352660	1976000	4323830
P78371	P78371	TCPB_HUMAN	CCT2	T-complex protein 1 subunit beta	19688.8	20528		46304.6																			24036.3																		43369.6	133549	46317.4	102404
Q9BWP8	Q9BWP8	COL11_HUMAN	COLEC11	Collectin-11	19839.7	15008.1													26681.1													68074	23420.5		18352.7						3710.05					41376.4		86993.8
P20645	P20645	MPRD_HUMAN	M6PR	Cation-dependent mannose-6-phosphate receptor	19941.2	10204.1	9167.74	2492.17		9796.72																	5715.56										12250.1				15163.7				213762	68192.1	26555.5	80073.9
P23368	P23368	MAOM_HUMAN	ME2	NAD-dependent malic enzyme, mitochondrial	20009.1	31765.5	46739.3	101317	53675.1	73554.3	128880				83583.5			155824		41216.3							39935.9		92774.4								39552.6				69599.5				5413850	2589740	4109760	1760440
P15924	P15924	DESP_HUMAN	DSP	Desmoplakin	20021.1		719531	289338	666620	437471	268752	335849	3343600	175640	125442	265760	203086	108297	351436	1658780	1430590	381974	316662	307352	693133	98785.4	103061	695828	86147.7	202363	66673	37439.2	252304	205912	181592	25836.6	37042.3	252002	222386	1045960		1674590	209319	364859	1218690	533838	645229	208374
P09486	P09486	SPRC_HUMAN	SPARC	SPARC	20523.3	14657.1									5207.55											28823.1																			9140520	5446780	3422580	1640480
Q9H2U2	Q9H2U2	IPYR2_HUMAN	PPA2	Inorganic pyrophosphatase 2, mitochondrial	20598.2	16927.7	30093.4	58419.2	23102.5	34859.4	101572	36170		18602.4	83241.5	17659.4	19231.7	27441.9		34394.8						41177.4	37495.6	7583.78	9165.62	35772.6		803.553	17511.4	9146.27			83500.5	12062.7	34390.8	17200.7	87508.9	74852.8	21820	15559.7	10782100	4505850	3895460	7698400
Q14BN4	Q14BN4	SLMAP_HUMAN	SLMAP	Sarcolemmal membrane-associated protein	20811.5	36060	54249.8	107741	26770.2	30834.5	79431.1			16458.5	53159.9		46703.1	36844.2		68848.6						65348.6	63846.8		33830.2	54456.3			23527.3	44659.5			79726.3		18425.9		144052	46671.3	30907.8		6962160	1247590	508585	8804680
Q8IVB4	Q8IVB4	SL9A9_HUMAN	SLC9A9	Sodium/hydrogen exchanger 9	21614	23440.2	13898.4	25661.9	37432.1	34000.4	30644.7	30809.2	26501.9	17686.2	46755.4	16074	45660.6	16075.6		45797.1						38019.5	39947.4	15083.8	20950.2	29583.7			22514.6	17899.8	28863		55171.1	59612.3	28149.7	27166.6	82301.3	46080	35422.9	12524.4
P35237	P35237	SPB6_HUMAN	SERPINB6	Serpin B6	21716.3	4043.31		29591.6																		8128.54	48448.6			20072.1											67513.9
Q92542	Q92542	NICA_HUMAN	NCSTN	Nicastrin	21717.7			63784.9	27792.1					18216.7						30953.5						12781.7											28113.1				35849.6				2212290	623357	247155	867276
Q9NQW7	Q9NQW7	XPP1_HUMAN	XPNPEP1	Xaa-Pro aminopeptidase 1	21844.4	10676.3		17558.1		3450.46				4051.28	7001.74											4455.2	11544.5			10146.4							10484.3		1799.78		11842.7
O14745	O14745	NHRF1_HUMAN	SLC9A3R1	Na(+)/H(+) exchange regulatory cofactor NHE-RF1	21901.1	26489.8	13735.9	46591.1	7812.41	28640.5		9695.13		58900.9	43331.8		14255.4	28124.6		48490.1							33100.7		45901.4	37626.4							33019.2		10985		35047.4	40034.8			971876	214403	104382	78060.6
P13667	P13667	PDIA4_HUMAN	PDIA4	Protein disulfide-isomerase A4	22060.3	24976	43501.1	37088.1		18349.8				41747	20680.6		7147.2			18903						23008.8	22533.3		16468.3	13716.6		1714.55					31975.7			14935.4	13358.7					107072	74702.9
P84085	P84085	ARF5_HUMAN	ARF5	ADP-ribosylation factor 5	22248	50349.2		13208.4												22046.5						25004.8											15280.9			25926.7	27527.5						260486	47288.2
P17987	P17987	TCPA_HUMAN	TCP1	T-complex protein 1 subunit alpha	22296.1	9130.05																																							468433	295816	74588.3	205343
Q9Y4H4	Q9Y4H4	GPSM3_HUMAN	GPSM3	G-protein-signaling modulator 3	22426	19083.7	22458.1	8994.12	19900.7					24007.1		39205.1										83467	89487.9	50381.1	85515.1	126947	18909.5	5290.14		43966.9	17983.9	13688.8	41752.5		47440.6	25353.8				25716.6	20483500	6375120	2137740	8149450
Q9UNF0	Q9UNF0	PACN2_HUMAN	PACSIN2	Protein kinase C and casein kinase substrate in neurons protein 2	22760	11805.7		18128.8	11262.3						7894.76											24751.2	19159.2																		661156	357010	152380	230933
O75390	O75390	CISY_HUMAN	CS	Citrate synthase, mitochondrial	22858.5	67033.5	109515	185660	155519	207675	369121	149477	55788.7	77927.1	210899	256126	141119	153061		179944	66220.7		85279.4	150962			185142	9436.84	99675.5	104880			8001.33	15169.2		24545	114657	80164.4	60843.5	66336.3	195762	18416	58723.4		549626	163040	656579	957760
P63241;Q6IS14;Q9GZV4	Q6IS14;P63241;Q9GZV4	IF5A1_HUMAN;IF5A2_HUMAN;IF5AL_HUMAN	EIF5A;EIF5A2;EIF5AL1	Eukaryotic translation initiation factor 5A-1	23013		4162.08	4193.29	8953.98	11052.5					5120.66					4947.45						19175	25178.8			12253.4		15005.4	12688.2				11678.3							7500.66	23763800	9260400	6504430	8987720
O75131	O75131	CPNE3_HUMAN	CPNE3	Copine-3	23020.9	12201		36958.5	22700.3	18737.6								9324.95		8869.41						13916.1	65877.4	54448.1	55344.1	52623.7		1704.97	27014.4			4051.74	33557.1		15530.2	22578	37603.4		24839.9		7539640	2719170	1588220	2549120
O15439	O15439	MRP4_HUMAN	ABCC4	Multidrug resistance-associated protein 4	23284.2	7961.87	18404.3	33017.6	14553.1	29724.2			9673.36	21858.2	17641.4					11476.4						39610.2	27634.8			11543.3							26369.7		42867.6		40470				12577500	8341730	6451490	11384900
P23142	P23142	FBLN1_HUMAN	FBLN1	Fibulin-1	23924.1	5982.14				465521		56491.1		57978.6	39630.1	18587.7	55940.2	3524.58	795720	22743.5	9565.31	253035				10494.3	31262.8				283054	83900.5	51045.6	34370.6		195381	3806.26	231351	44513.4	19107.7	41251.2		66861		451153	359570	170628	227449
Q16610	Q16610	ECM1_HUMAN	ECM1	Extracellular matrix protein 1	24030.6	48921.7	385416	73589.9	123720	408075	346600	146828	58638.4	138134	332670	142577	234237	104963	1025140	284285	375670	505642	277020	258476	122997	152124	227762	323798	350271	190293	486514	247536	1367100	858737	289362	535170	438959	444020	397689	474652	315436	611480	415971	101907	1543910	454395	900838	1199220
P21912	P21912	SDHB_HUMAN	SDHB	Succinate dehydrogenase [ubiquinone] iron-sulfur subunit, mitochondrial	24301.4	17349.9		42803.2		17298.8	79618.7				26662					42961.7							31318.7						39657.4				46385.5				49707.3				2215370	1014590	767419	1081240
P68104;Q5VTE0	Q5VTE0;P68104;Q05639	EF1A1_HUMAN;EF1A3_HUMAN	EEF1A1;EEF1A1P5	Elongation factor 1-alpha 1	24369.3	6144.2	7238.97	2911.05		7595.64				18073.9	4419.09											24259	6019.96			6142.61							5210.23		5946.1	30409	5550.07							168981
Q9Y6R7	Q9Y6R7	FCGBP_HUMAN	FCGBP	IgGFc-binding protein	24600.1	96806.2	215928	167634	447595	422770	1117200	681609	832149	144487	118542	37435.1	229834	471171	75069.5	308130	55111	454816	613506	540829	45576.1	69667.7	316353	1216420	325276	370385	199005	170818	150513	615995	1080170	169456	315878	447029	482056	2209840	252910	653027	625547	830857	193742	243224	356348	48231
Q6ZSS7	Q6ZSS7	MFSD6_HUMAN	MFSD6	Major facilitator superfamily domain-containing protein 6	24606	21174.7	32870.3	42300.6		32342.4					46196.6					56937.9						34072.7	5948.56			13739.3		891.097					48430				70945.8				40786600	7299890	21620700	23300000
Q9HDC9	Q9HDC9	APMAP_HUMAN	APMAP	Adipocyte plasma membrane-associated protein	24675.4	15101.9	85568.4	86729.3	26451.6	178985	142169	74521.4		26530	75029.5	92194.7	71297.8	52426.9	62544	53102.9	68077.7		23308.7			10520.3	33237.1		60148.1	14718.1	70974.1	23709.7		72162.9	12663	21098.5	39910.7		73589	26947.5	57491.1	27565.1	29580.8	38414.5	334639	268410	382620	138229
Q15019	Q15019	SEPT2_HUMAN	SEPTIN2	Septin-2	24749.6	11265.4	5920.78	10517.7		5027.21																20290	7844.39										9087.31								188908	122366	212530	136306
Q9BUF5	Q9BUF5	TBB6_HUMAN	TUBB6	Tubulin beta-6 chain	24827.1										40324.1											28571.3											7175.29		7065.9		44111		8573.68
Q96G23	Q96G23	CERS2_HUMAN	CERS2	Ceramide synthase 2	25020.9	26997.5	68786.3	69180.8	68072.6	35555.9	28462.4	4803.32			59302.4	5108.44		49014.4		62493.9							24805.8		46270.9	62317.9		1171.83		13488.3			83139.5				203552				5525830	673539	2695120	1478020
Q96D31	Q96D31	CRCM1_HUMAN	ORAI1	Calcium release-activated calcium channel protein 1	25444.8			16494.1												7106.81						29995.5	2130.2			15266.5							16590.3				14953				7221350	2548180	16637600	2816420
Q02413	Q02413	DSG1_HUMAN	DSG1	Desmoglein-1	25628		705874	212496	446424	397678	190948	382080	1984330	318112	113949	220990	113641	88465.9	335571	918136	1147930	275968	375445	160121	334157	69395.5	114622	222717	85734.4	634176	85204.2	27065.1	320554	229439	94734.8	13289	21491.2	296985	291225	993460	10096.8	931333	468793	371941	32326.1	7213.15	51671.1	6255.54
Q8TCJ2	Q8TCJ2	STT3B_HUMAN	STT3B	Dolichyl-diphosphooligosaccharide--protein glycosyltransferase subunit STT3B	25914.1	29741.5		6839.91	6722.41																	82955.2	1699.01		21955.9	17154.2		625.767					15655.9		11404		27016.8				713038	112909	878810	33075.4
Q7Z7H5	Q7Z7H5	TMED4_HUMAN	TMED4	Transmembrane emp24 domain-containing protein 4	26255.4	108571	131966	116171	197960	122570	260662		30416.1	64515.5	152203	92007.4	132297	134456		109845				79353.2		33301.8	56234.4	76401.6		91654.8		3010.06	80187.9				180215		69282.9		188556	109314	76481.4		339649	232253	754978	187810
P49411	P49411	EFTU_HUMAN	TUFM	Elongation factor Tu, mitochondrial	26423.5	32096.8																				36108.7																						51186.3
Q6P1A2	Q6P1A2	MBOA5_HUMAN	LPCAT3	Lysophospholipid acyltransferase 5	26603.9	53951.6	59739.5	53493.9	23727.3	44299	44491.1	35593			36804.2			26876.3		65542						61446.3	43553.6	6253.71	7195.06	40879.5			31537	40356			64043.6			27063.9	97708.8	18489.1	18458		133433	48839.2	6165940	9929640
Q99523	Q99523	SORT_HUMAN	SORT1	Sortilin	26676.4		34780.9	53207.7	56231.1		76256.5				13580.6			44123.2		65045.6						27201.7			10706	52360.6							39872.5		26419.6	40591.4	66049.8					164621	2287280	757277
P06756	P06756	ITAV_HUMAN	ITGAV	Integrin alpha-V	26677.4	13727	27701	17203.8	11446.8	23546.3				26475.4	18011.4		6545.87			15952.6						23204	25693.7	14907.7	24375.8	26075.5						6734.34	37619.9		33938.1		28887.2	17663.5
P05109	P05109	S10A8_HUMAN	S100A8	Protein S100-A8	26824.2	57782.4	140788	29293.8	199985	26294.4	69410.5	77706.2	100685	72921.4	32361.1	17365.6			9679.25	23478.2	219633	9693.54				42616.2			52160.4	16995.2		3069.52	93954.2	40202.9			10922.4		39799.7	81515.5	37668.8	136022	135662	67614.2	515996	1358420	961240	282819
Q6DD88	Q6DD88	ATLA3_HUMAN	ATL3	Atlastin-3	26889.3	19463.7		27199.5	26742.8	27345.9	24474		8555.89	21753.7	33824.4			26157.1		31808.2						19832.4	32906		12763.3	41721.6		1364	12756.5	18784.2			81203.6		49433.7		113820	32734.8	26204.7
Q15836	Q15836	VAMP3_HUMAN	VAMP3	Vesicle-associated membrane protein 3	27124.7		71021.5	91179.2		58280.6	89774.3			47271.7	24358.6		113383	80885.9		123937						14181.4	101352		34493.4	84234.4		10833	55276.2				38378.8		15326.8	58426.1	71927.2							8888.58
P61088	Q5JXB2;P61088	UBE2N_HUMAN	UBE2N	Ubiquitin-conjugating enzyme E2 N	27188.1		15166.6	45520.6		28918.4		30121.2		38848.9	18623.5	31542				8634.3			28797				26786.5		34755.2	23533.3	5557.97		9742.91				16067.6	16168.2			17039.7				65061.1			131465
Q8TAD7	Q8TAD7	OCC1_HUMAN	OCC1	Overexpressed in colon carcinoma 1 protein	27222.9	45197.7	36431.2	47950.5	19748.4	7295.48	26369	7055.41		52273.8	11304.3	2470.45	22590.5			14781.7						33210.8	12404.4	14498.5	29001.6	25031.8	2272.41		10582.9	13267.5			25920.3		6576.33	6059.06	32624.4	10095.1	4611.62		76489.1	6353.89	1280720	37383.2
P79483	P79483;Q30154	DRB3_HUMAN	HLA-DRB3	HLA class II histocompatibility antigen, DR beta 3 chain	27271.5	27738.3		18326.8		58374.8	427191			266745	16658.3			41798.6					88350.4				33215.7	72366.7		144498	20868		1191910	68121.9		28953.5	25481.2	22930.5	99923.1	64343.1	57048.3	25517.2			929117	79105.7	177998	358141
P51679	P51679	CCR4_HUMAN	CCR4	C-C chemokine receptor type 4	27328.1	9278.69		3951.32	17845.8						7011.11			10267.2		9853.88						67714.8	7151.29																		1629120	211201	36634.8	2767190
P49721	P49721	PSB2_HUMAN	PSMB2	Proteasome subunit beta type-2	27365.8	21146.7	50132.6	41753.7		30349		17999.5		43348.2	30132.5		12648.6			30935.4	8617.84						40729.9		4625.66	8424.39		910.205		2266.96			29558.8		21101.6	45860	16538.5		26378.7	11527.3	43839700	10130600	12090800	43350300
P50851	P50851	LRBA_HUMAN	LRBA	Lipopolysaccharide-responsive and beige-like anchor protein	27409.9	42863.9	31880.4	91798.5	22857.6	113273		46631.7		33770.8	101592		64743.1	19780.9		58043.8						23447.6	71714.6			23151.7			30888.3				72512.9		57860.7		43992.1		12176.7		637874	117737		1827100
O75844	O75844	FACE1_HUMAN	ZMPSTE24	CAAX prenyl protease 1 homolog	27773.8	45438.5	66984.4	74560.2	57947.9	56137.4	62175.3	19930.7		17881.3	68653.4	36156.5	34301.8	81242.8		82765.1				43245.3		59901.7	45692.5	24529.2	47071.8	80478.7		7764.29	66176.6	36372.4	14572.8		65909.7	25292.7	65743.4	26456.8	159469	74433.2	43785.5		1160370	244213	54416.8	1450680
Q8WUM4	Q8WUM4	PDC6I_HUMAN	PDCD6IP	Programmed cell death 6-interacting protein	28082.5	24942.4																				6808.12	10595.2																		4328990	460982	187400	1014160
P61204;P84077	P84077;P61204	ARF1_HUMAN;ARF3_HUMAN	ARF1;ARF3	ADP-ribosylation factor 3	28116	75478.3	56152.6	113600	71862.3	94208.4	21923.6	96986.5	28741.7	60004.7	18052.7	104106	64432	39544.1	41246.5	101190	66279.8	3660.42				30300.9	230301	38915	86880.4	105216		9061.98	150510	68538.2		32485.2	26497.5		238830	132501	121237	23935.6	33063.3	160936	1700720			2366970
P63098	P63098	CANB1_HUMAN	PPP3R1	Calcineurin subunit B type 1	28285.5			9876.77		49597.3																39915.3	8852.13										22782.5				19165.5				1074900	125594	38775.9	1349810
Q86YZ3	Q86YZ3	HORN_HUMAN	HRNR	Hornerin	28366		471227	189999	281618	501330	26732.8	438847	728771	223910	107714	198444	81974.9	44255.3	226126	72947.6	541408	252321	172207	196276	616889	13976.6	147646	212761	140196	152256	61849.2	38642.5	363917	179242	55573.2	3358.47	23984.7	236508	340753	262055	4779.94	711928	140087	207358	556585			2310980
Q9BR76	Q9BR76	COR1B_HUMAN	CORO1B	Coronin-1B	28505.6	18711.3	20884.2	42048.3	10803.2	40877.2				22016.2	63624.6					15694.7						38089.1	51068.8		30411.5	7005.56							63416.4				49679.4				899580	24964.9	92811.3	4481650
P38117	P38117	ETFB_HUMAN	ETFB	Electron transfer flavoprotein subunit beta	28785.3	41027	44332.2	84995.2	39373.5		42649.4				41119.4			58830.3		56210.3						88858	74365.1		151375	97699.7		4121.08					33317.5				176491				1064670	81797.4	620935	1250390
Q04837	Q04837	SSBP_HUMAN	SSBP1	Single-stranded DNA-binding protein, mitochondrial	28847.6	26194.5	52736.2	63460.1	86650.6	44225.6	79026	28128.5			105379	21504.5	78472.9	125938		115003	9340.77					69560.5	44980	9861.97	24830.9	81227							157080		11301.1	39239.3	178381	51050.7	65771.4		690681	49649.9	211868	447930
Q5D862	Q5D862	FILA2_HUMAN	FLG2	Filaggrin-2	28881.4	18602.1	683156	241745	395227	315876	190971	394589	1089650	295539	100517	177305	204767	161374	299777	466934	1085500	463106	448300	259347	656100	164909	59551.8	175664	92291.5	910865	58746.8	22763.2	164542	145487	131367	14552.4	36286.9	282655	304080	1152640	16142.2	654943	391129	434646	688472	111627	246204	961712
Q99442	Q99442	SEC62_HUMAN	SEC62	Translocation protein SEC62	29002.7	86346.9		38853.2	38260.3		41676.4		28128.7		27984.3					38233.8						54803.8															60847.9		17875.3		740567			549853
P14324	P14324	FPPS_HUMAN	FDPS	Farnesyl pyrophosphate synthase	29013.9	13882.2		48041.4		15717.4				26290.3	27868.3											23678.7	33375.3			44914.1							32080.2								21874800	8269990	959644	19605100
Q8IY22	Q8IY22	CMIP_HUMAN	CMIP	C-Maf-inducing protein	29437.5	12645.4	9998.5	44479.8	2091.59	10405.2		7612.49	8294.61	17698.1	6064.75												8786.17						13798.3						5279.4		28341.4				1917250	248244	47205.3	2028550
Q05682	Q05682	CALD1_HUMAN	CALD1	Caldesmon	29441.5																						114384			79251.8															14286000	7442370	2032360	16233100
P48643	P48643	TCPE_HUMAN	CCT5	T-complex protein 1 subunit epsilon	29702.9	28785.9		8841.81																																					33889800	15841900	3569170	27984500
P61421	P61421	VA0D1_HUMAN	ATP6V0D1	V-type proton ATPase subunit d 1	29786.8	53905.7	64683.8	114632	78092.9	55464.5	53291.7	20477.6	7123.09	59664.1	63234.1	17896.6	34693.9	58058.6		63018.5						59744.3	65774.6	37872.8	62011.2	30289.3		3966.68	15820.4	30642.3			65101.9		65298.3	35848.7	113159	29410.7	37132.3
P54819	P54819	KAD2_HUMAN	AK2	Adenylate kinase 2, mitochondrial	30123.1	21484.4	13307.8	86443.3	70377.6	36639.3	114908	46664.8			37826.2	31000.6		71189.8		65396.2						66855.1	122149		60940.8	77198.4							79985.2		79311	30690.9	194090	28012.3	29851.8		99223			7659.75
P14927	P14927	QCR7_HUMAN	UQCRB	Cytochrome b-c1 complex subunit 7	30160.6	23041.9	117064	96331.1	24636.9	48266.2	124784	32255.7	14271.8	23019.5	50593.7		158700	65360.5		139352						105552	116649		46956.1	128070		10543.5	93716.8	49059.4			126692		173429	14086.6	245097	218494	61228.1		155416000	38975600	31236100	44741500
P14543	P14543	NID1_HUMAN	NID1	Nidogen-1	30244.2	27162.6	44022.6	48052.3	37699.3	28974.8	47642.5			25124.2	18542.9		35087.9	16461.9		14788.2						8334.21	21853.5			34904.8		3176.56					11627.2		25644.8		51362.6		25912.5		3743510	4938230	2822840	2408460
Q14242	Q14242	SELPL_HUMAN	SELPLG	P-selectin glycoprotein ligand 1	30304.7	79956	7294.74	48041.6		41296.9	107005	21732.8	21854.9	230300	40603.5	11358.6	90574.6	25236.3		46966.1		5605.07	30883	32165.6		51600.6		89816	26290.7	48631.5	65982.8		137038		33642.4	33982.5	20779.5	53054.3	40767.4	24312.6	53697.1	131884	125854	52336.5	40856700	29681500	17720200	29569300
P17252	P17252;P05129	KPCA_HUMAN	PRKCA	Protein kinase C alpha type	30417.3	47562.9		23461.3		7802.68				6211.12												92303.9	28436.4		22827.9												19921.2				12915700	2226910	3056350	2206660
Q9BX68	Q9BX68	HINT2_HUMAN	HINT2	Histidine triad nucleotide-binding protein 2, mitochondrial	30872	44250.2	63124	99065.9	122102	111487	173179	82725	82576.5	72144.4	112139	139271	136561	164481		159724	65857.9		19979.6			43410.2	85146.3	39886.3	93331.2	90081.9			8060.01	6153.84		10108.1	128199		92603.2	30284	94931.7	133569	169255		6862590	1480080	1358670	2613750
P07339	P07339	CATD_HUMAN	CTSD	Cathepsin D	30943	18873.1	186066	238388	101722	66869.4	196140	175561	87226.2	25947.3	90803.3	80340.2		98442.6	34543.3	97864.5	48632.8					76618.2	89691.7			73608.3		11431.5		34038			93828.5		63600.8	551649	95429.9	44145.2	67766.7		73629700	29141900	63569300	32409400
P31040	P31040	SDHA_HUMAN	SDHA	Succinate dehydrogenase [ubiquinone] flavoprotein subunit, mitochondrial	31093.6	32062.8	57712.8	49882.2		49882.8				51409.7	75899.6			99983.4		53058.8						53801.6	69143.7			78012		5720	79314.4	51128.8			109801		90945.6		153223				13613900	7855160	3370350	4546210
Q9UJZ1	Q9UJZ1	STML2_HUMAN	STOML2	Stomatin-like protein 2, mitochondrial	31138.9	44337.2	67336.5	76647.8	28868.4	60739	115136	55928.9	15456.7	40347.4	53004.8	58925.9	39559.4	38495.2		67489.6	25727.3					18622.8	105141	28693.7	24610.3	66174.1			51202.8	47097.1	175473		43433.2		59900.2	32441.9	186617		13784.7	15736.7	10510800	4706800	2406070	2918550
Q9P0L0	Q9P0L0	VAPA_HUMAN	VAPA	Vesicle-associated membrane protein-associated protein A	31320.5	42206.8	57047.1	112764	134842	98485.1	119798	48729.2		20571.2	117648	107762	76400.1	72595.3		122794			51984.3			100904	88596.5	22478.9	41835.4	84819.9			74477.1	68448.2	26043.7	8133.97	107780		63349.3	58229.4	51081.5	89758	22603		7620810	3234930	1380850	1764520
O75340	O75340	PDCD6_HUMAN	PDCD6	Programmed cell death protein 6	31429.5	42774.3	8633.33	42001.4	98527.7	19236.1	69334.8	80677	37122.9		3746.2	72220	17599.5	43840.7		46965.1	40757.3	6347.53	97478.3			68528.3	140050	35980.9	51969.4	76820	2781.75	11552.3	70951.6	14226.9	91074.2	1703.83	39402.2		39653.5	156812	30590.5	28085.5	52801.1	123896	106144	21350.7		101839
Q9H0X4	Q9H0X4	F234A_HUMAN	FAM234A	Protein FAM234A	31580.3	10536.7	30800.1	43736.1	17833.1	28399.8	17522.2			16169.2	8881.49		26439.7			30343.1						25187.4	47430.1		13911.3	18239.8			8389.28				21919.6		11230.8		21028.5					123949	146435
Q99832	Q99832	TCPH_HUMAN	CCT7	T-complex protein 1 subunit eta	31586	10440.8	14120.5	10654		11470.9				15342										30491.7		3718.85	7358.47																		1014400	984510	192443	379618
P51575	P51575	P2RX1_HUMAN	P2RX1	P2X purinoceptor 1	31721.1	31209.4	9037.47	47708.2	34852.4	13211.3	23999	18952.2		13238.7	15850.1	16832.7	29798.2	12580.4		46293	2117.04					62626.2	27248.9	30640.3	23436.7	36795.4	6053.41	6725.55	34912.7	21973		16483.2	36051			21593.3	53888.6	18008.4	15433.8		191398	28701.4		16975.3
Q16563	Q16563	SYPL1_HUMAN	SYPL1	Synaptophysin-like protein 1	31946.2	20421.3		24099.8	8537.93	50089.1					9942.69											26761.5	16239.6		3596.58	27953.9		2346.05		11402.6			11903.8		9557.15	67951.1	4880.13	10080.6			4379330	1648770	1965940	1265540
P22748	P22748	CAH4_HUMAN	CA4	Carbonic anhydrase 4	31991.9						245785	8520.43						25721.9								7409.36	13636.8			43543.6			325915	8266.44						50281.9	3653.57				5477050	1999780	3460440	1412150
P50502;Q8IZP2	Q8IZP2;Q8NFI4;P50502	F10A1_HUMAN;ST134_HUMAN	ST13;ST13P4	Hsc70-interacting protein	32196.4	23813.4	9848.96	32695.8							51101.3					57650.3						36342	58108.4			55293.8		2353.38					14796.1				49780.3				250396	167725		373627
O75298	O75298	RTN2_HUMAN	RTN2	Reticulon-2	32269.4	88158.5		114843	70518		141469	18420.8			65806.4			62414.5		29297.7	115769					73345.8								48301.6			88013.2				123606				2479850	3884700	2106150	3509850
P12236	P12236	ADT3_HUMAN	SLC25A6	ADP/ATP translocase 3	33034.2	31665.2	10075.2	22610.1	27753.4						14146.7			14449								23890.3	12576.6		12817.2	10923.8							24317.7		12480.9		42732.7
P61019	P61019;Q8WUD1	RAB2A_HUMAN	RAB2A	Ras-related protein Rab-2A	33053.6	7966.82		13969.2						45245			12659.6			43731.1						12450.8	15414.5													14573.7	18853.8				1732430	927600	56320.9	325347
Q6YHK3	Q6YHK3	CD109_HUMAN	CD109	CD109 antigen	33617.5		35290.8	61082	42457.3						21697.1		49756.7	38964.6		293075			127971			38847.6	73931.3		55845.7	19892.1			60521								70999.8	227636	12744.5		110879	20087.4		44757.2
O95183	O95183	VAMP5_HUMAN	VAMP5	Vesicle-associated membrane protein 5	33619	19175		80892.6			214605									33209						25719.9							137884												439405	284395	179557	131478
Q13011	Q13011	ECH1_HUMAN	ECH1	Delta(3,5)-Delta(2,4)-dienoyl-CoA isomerase, mitochondrial	33758.6	37826.8	134550	177257	80876.5	100250	223093	163753	101091	146011	252908	110288	194154	204415		305442	171658			83466.1		137737	237316	55152.4	167321	161616				30117.7		22488.7	174560	130918	84328.4	53341.3	485885	136192	139442	72997	827123	429190	364152	446125
P52209	P52209	6PGD_HUMAN	PGD	6-phosphogluconate dehydrogenase, decarboxylating	34516.6	26316.8	15253.7	52689.7		34308.7				15333.3	19171.3												26071.4			17968.5						7630.79	18288.6				32953.8				2202120	1421800	1559250	1869940
Q13162	Q13162	PRDX4_HUMAN	PRDX4	Peroxiredoxin-4	34763	42052.7	35121	72008.4	53484.3	34914.5	87066.8	11630.5		1013560	50747.5	48850	60955.8	108686		119101						68535.9	90487.2		13103.5	27652.6				15506.3			82164.3		39390.5		48123.6	32183.5	28554.6		3839300	1595910	1123770	1966400
Q08554	Q08554	DSC1_HUMAN	DSC1	Desmocollin-1	34884	17408.7	341812	78766.5	274403	240286	172190	242447	1071740	220387	48350.8	242872	133095	119082	200698	349570	860384	193178	269675	190763	327122	156553	41643.9	139646	123164	497030	159676	26536	197935	100005	47571.5	19742.3	10859.9	121224	116488	509811	15307.2	807641	357954	524984	123679000	40808100	39451400	36465000
Q99798	Q99798	ACON_HUMAN	ACO2	Aconitate hydratase, mitochondrial	34920.2	61724.5	55114.1	64086	13300.5	47656.6	79901.6	72941.8	42656.2	29349.9	32485	62225.1		60552.7		60602.9						157083	44616.2			43578.4							17985.1		39088.3		56825.9				2460790	2218390	1246570	1200020
P40227	P40227	TCPZ_HUMAN	CCT6A	T-complex protein 1 subunit zeta	34935.6	7065.99	11000.5	30230.8	14900.5	7067.61					9014.36											6252.21	22004.3										19840.8		20499.3		12665.2		8328.7		3291990	4356970	3860790	3018590
A6NFX1	A6NFX1	MFS2B_HUMAN	MFSD2B	Major facilitator superfamily domain-containing protein 2B	35558.8	38701.7	17547	55058.1	18403.3	30637	20796.6	10725.1	8385.66	6119.08	25072.2	15640.7		17813.2		23845.1	9036.58					44227.7	29895.9	11885.8	23953.5	38193.8		3917.55		4442.13			20114.8	21286.1	15697	18125.5	29538.3	25279.9	5459.47		609894	1140030	942827	528444
P46109	P46109	CRKL_HUMAN	CRKL	Crk-like protein	36003.6	28321.6		37919.4		8433.76					2199.92	2151.97										7994.92	62886.1										34490.4				40232.8
O14735	O14735	CDIPT_HUMAN	CDIPT	CDP-diacylglycerol--inositol 3-phosphatidyltransferase	36012.7	46716.3	50198.4	44714.7	44427.1	41771.2	32660.9	23855		25012.9	47826.2	45960.1	44843.2	37506.2		58969.9						67478.2	37704.3	13612.9	23519.9	34604.3			42092.3	23219.5			61032.5		32771.8	21522.1	77124.9	45354.9	33071.7		2708740	508504	525541	423555
Q92692	Q92692	NECT2_HUMAN	NECTIN2	Nectin-2	36231.3	24187		55268.1	13340.2	48233.4	91717.6							54913.2		24009.6						31317.1	45913.2		37410.7	35196.1							41245.5				34812.8
Q9BV40	Q9BV40	VAMP8_HUMAN	VAMP8	Vesicle-associated membrane protein 8	37899.3	21681.8	86544.8	79077.6	81494.4	22809	121003	97884.6	51467.1	127222	57702.3	81694.7	96926	126291	28179.7	130630	96665.9			116195		21535.8	134945	50974	71112.4	88408	23322.9		114154	45973.8	26834.4	35881.8	66954.5	72388.5	81208.7	67090.7	71096.4	71458.3	84029.6	18256.1	4784320	1597010	1091580	724471
Q6UWL2	Q6UWL2	SUSD1_HUMAN	SUSD1	Sushi domain-containing protein 1	38172.8	61475.2	86939.8	192628	144650	97422.3	93821.9	90191.6	48852.4	59803.7	63240.7	59339.9	58508.4	84934.7		89622.7						99222.5	147724		118029	176831			56812.2				125870			54477.5	106623	65973.6	83955.1
O00429	O00429	DNM1L_HUMAN	DNM1L	Dynamin-1-like protein	38600	7407.61	45476.7	45035.5		46402.4		8068.26		8883.19	27766.6			56869.5								24775.1	41922.9		42475.4	27257.4						3084.18	44389		29934.9	21697.2	62019.5				83945.1
Q15084	Q15084	PDIA6_HUMAN	PDIA6	Protein disulfide-isomerase A6	38818.6	24561.2	34458.6	47671	12085.7	29934.8				34279.8	19377			13878.3		13034.1							44083.3		37079.3					6799.17			33266.6		27272.1		62294.4		12341		243004	84885.3	37207.9	87315.8
Q53GQ0	Q53GQ0	DHB12_HUMAN	HSD17B12	Very-long-chain 3-oxoacyl-CoA reductase	39010.8	41418.2	39414	72991.6	9477.12	27524.6	19907.9		6056.54	15721.9	23911.2		16749.7	23924.6		35688.9						66028.4	15159.4		44486.6	47796		1845.76	18919.8	11111.7			62699.2			38187	108466	31849.9			6300670	2022000	1167000	1805020
Q92930	Q92930	RAB8B_HUMAN	RAB8B	Ras-related protein Rab-8B	39148.5	32847		62941.8	24237.9		9773.12				15681.1												14376			52803.1															2892180	1939510	1527280	1345650
Q96RD7	Q96RD7	PANX1_HUMAN	PANX1	Pannexin-1	39708.9	4597.63									5915.33											15752.1	4858.4			11707.6		996.907									10624.5				75663.8	392064	144106	645400
P68366;Q9H853;Q9NY65	P68366;Q9BQE3;P68363;Q9H853;Q9NY65	TBA4A_HUMAN;TBA4B_HUMAN;TBA8_HUMAN	TUBA4A;TUBA4B;TUBA8	Tubulin alpha-4A chain	39952.7	15593.8	7679.3	3007.37		19360.1					67856.5		8054.4							17641.6	40105.8	28875.8	6056.33						3017.51
P61073	P61073	CXCR4_HUMAN	CXCR4	C-X-C chemokine receptor type 4	39978.7	14849.4					6986.49															16555.5																			866774	1309660	525475	1229380
P47985	P0C7P4;P47985	UCRI_HUMAN	UQCRFS1	Cytochrome b-c1 complex subunit Rieske, mitochondrial	40180	66195.9	30437.1	32694.8		37532	59630	14434.7			52864.8	33721.1	69394.4	34155.3		28382.6						55072.4	48174.3			47122							68865.7				77669.3	30985.4
P28066	P28066	PSA5_HUMAN	PSMA5	Proteasome subunit alpha type-5	40328	12025	28888.1	30536.7		22652.4		6569.65		44404	6418.45			4832.15								25638.3	27127.1		7074.82	9148.18		1460.27					31930		2494.58	42742.7	4551.35				199608	265868	86523.2	104249
P10301	P10301	RRAS_HUMAN	RRAS	Ras-related protein R-Ras	40514.8	18134.9	9969.67	19070.1		12969	26090.1	26573.6	17064.7	15096.9	15032.9	10211.6		25449.1		9457.64	22650.1					27122.2	17932.2	17218.8	31337.5	27261.3	4620.48	1746.85	30844.8	4763.29	5153.08		26588.3	9475.6	20080	19608.7	27268.1				906792	1848690	1207130	627996
P27338	P27338	AOFB_HUMAN	MAOB	Amine oxidase [flavin-containing] B	40925	32581.7	13033	77280.3	113379	20592.5	107260		14230.4	33431.3	73885.7	46146.3	16501.5	70826.7		16101.4	47228.1		15075.6			11930.8	41310.7		22611.5	18182.1			11717.5	16264.1			17938.6				88339.8		49672.4
Q70J99	Q70J99	UN13D_HUMAN	UNC13D	Protein unc-13 homolog D	41455	49761.8	7298.79	19442.2		20378.7				22654												75822.2	40009.6		50245.7	26239.3		3533.14		7973.5			26059.1		75464.5	22464.2	14608.6				1992370	309754	823578	543872
O15117	O15117	FYB1_HUMAN	FYB1	FYN-binding protein 1	41715.3	5922.92		20172.4		23593.1				21726.7	15950.6											36440.7	21324.7			12380.7							32461.7				12066.9				212122	20569.4
O75787	O75787	RENR_HUMAN	ATP6AP2	Renin receptor	41815.1	27719.2	22288.5	15274.6	47910.8	16375.9	26220.3	26947		24792.8	52906	17550.7	30347.5	35039.3		25299.1	14347.5					32230	37452.2	20501.6	31436.6	35058.6			19426.1	17257.4			51199.1	11238		48223.9	29014.5	11788.1	19867.5	9239.03				15324
P09382	P09382	LEG1_HUMAN	LGALS1	Galectin-1	41956.1																																								63628900	14083300	26803600	82635500
Q69YW2	Q69YW2	STUM_HUMAN	STUM	Protein stum homolog	42213.8	5982.21	11217.3	30346.7	47091.1				10092.1	5442.43	25565.8			8285.67		35478.3						43864.3	18383.8		6679.55	9029.05		1679.49		6286.72			41968.2				25491.5	12300.6			92088400	17746400	26135200	131821000
Q9Y6C2	Q9Y6C2	EMIL1_HUMAN	EMILIN1	EMILIN-1	42574	55466.8		9576.33																		9512.27	6495.88										2859.28				5283.26				18361800	4217060	2416070	12118800
P54709	P54709	AT1B3_HUMAN	ATP1B3	Sodium/potassium-transporting ATPase subunit beta-3	42978.8	55791.1	84776.1	78652.4	89548	75969.1	98161.8	81758.5			49676.4	124485	150127	165623		80111.8			82706.9			16732	89377.2	72189.4	79986.8	87249.2		4852.24	73495.4	5390.1		8207.95	31131.6		120681		115172	97684.5		85402.1		45820.4
Q9HCM2	Q9HCM2	PLXA4_HUMAN	PLXNA4	Plexin-A4	43038.9	20202.5		15914.7		18620.2				11332.6												23003.7	22724.8			37422.5							4966.92											486383
P03951	P03951	FA11_HUMAN	F11	Coagulation factor XI	43234.6	5237.45	86094.4	23697.8		69768.1	10264.7	47060.9			66690.3			58160.9		75561.8					475417	31278.3	41250.7		5550.02		43817.2	79973.9		49111.1	15961.6	151634			79850.2		59790.6		52938		441939	188551	153723	613617
P13473	P13473	LAMP2_HUMAN	LAMP2	Lysosome-associated membrane glycoprotein 2	43540.2	18968.7	9910.29	39577.9	63349.7	35897.1	18821.8				39500.4		10039	21880								5274.46	74882.5	35144	28698.7	21551.1		7521.54		17381.1			136924		71145.1	119783	103658	41603		69997.7	36945.7	27397.1	668039	86172.6
P18669;Q8N0Y7	P18669;Q8N0Y7;P15259	PGAM1_HUMAN;PGAM4_HUMAN	PGAM1;PGAM4	Phosphoglycerate mutase 1	44228	48027.2	13078.9	69530.4	1624.71	41821.9				15194.5	32957.2					37355.3							44297.8		11523.4	26545.5							28196.7				9809.53				5225250	7546290	6866980	6539250
O15551	O15551	CLD3_HUMAN	CLDN3	Claudin-3	44462.4	44881.2		69720		60850							86844.7			108229						91814.5	84562.1	106164	45412.6	84587.9	56816.5	7830.63	42917.3				28755.1	23993		18871.8	35633.6			93760	550422	1013010	863565	794323
P30740	P30740	ILEU_HUMAN	SERPINB1	Leukocyte elastase inhibitor	44864.7	12185.4	15828.3	44951		27959.7		9532.77		27010.6	18054.6	11501.3	20295.7			7428.33						19769.2	40526.2		15363.8	21856.5		1037.15					30596.4		22927.5		38371.4
P20851	P20851	C4BPB_HUMAN	C4BPB	C4b-binding protein beta chain	45237.8	346186	429672	115107	206310	423443	534931	264943		408528	113422	149864	78063.9	215914	589447	168142	50849.8	707268	103019	349918	49569.9	86152.1	217194	726440	287353	78550.4	720399	583932	853097	705736	580137	445311		472541	402942	430929	186696	144337	325757	673824	50848.9	7984.09		251866
P57729;Q13637	Q13637;P57729	RAB32_HUMAN;RAB38_HUMAN	RAB32;RAB38	Ras-related protein Rab-38	45240.9	55338.5		25355.1		24213.3																	25530.1										24468.1				54480.6				41732.7	144030	184512	55907.6
Q9Y4D1	Q9Y4D1	DAAM1_HUMAN	DAAM1	Disheveled-associated activator of morphogenesis 1	45737	21658.5									3175.25												16484.5																		107772	125437	394410	60399.2
Q6ZNJ1	Q6ZNJ1	NBEL2_HUMAN	NBEAL2	Neurobeachin-like protein 2	46020.1	27941.2	11552.9	10618	8083.88	29204.3		4492.69		12788.8	9491.23											18802.8	40189.2	3212.14									31810.1		9249.36		24340.7		8281.11		2205780	3957160	3236540	3386170
P50570	P50570	DYN2_HUMAN	DNM2	Dynamin-2	46133.6	21651	50533.4	9264.18	66721.2	11279	133936		215746	21837.8	48723.9	98695.3	51929.4	149851	58235.9	88546.6	154957				75151.2	41612.3	108570	20968.2	72656.7	153151	55459.7		35665.4	96480.3	61726.1	52832.9	25252.5	101025	197684	52111.4		95184.3	91015.1	28768.6	879818	1203910	766132	1151460
Q99439	Q99439	CNN2_HUMAN	CNN2	Calponin-2	46275.1	14624		23622.9						24016.5												15653.6						773.13
P30405	Q9UNP9;P30405	PPIF_HUMAN	PPIF	Peptidyl-prolyl cis-trans isomerase F, mitochondrial	46387.1	134920	48121.5	409472	380328	196776	722283	195427	103238		624604	484937	378387	615813		785923	165527			112169		125558	203061	72809	164581	206259				9520.88		6428.81	798663	135144	434765	83725.5	879115	396782	384641	82391.1	88318.2	283405	175426	171088
P00918	P00918	CAH2_HUMAN	CA2	Carbonic anhydrase 2	46410.9	52846.9		89668.7	47989.3	23017.6				47712.7	58068.8	35296.2		46085.8		56421.4						53368.6	49705.3	16623.2		70777.8		2921.01					77951.5		23404.6		34153				94187	204127	146592	178905
P49908	P49908	SEPP1_HUMAN	SELENOP	Selenoprotein P	46538.5	175334	56649.6			66642.7	64800.5				87215.2		72949.8		150969			80681.4									139780	65354.9	55822.6			122409	56481.6	152992	113920	94974.9	109649	113294	85752.7
O15400	O15400	STX7_HUMAN	STX7	Syntaxin-7	46571.6	27227.6																				74208.6	17231.1										23280.5
P00558	P00558	PGK1_HUMAN	PGK1	Phosphoglycerate kinase 1	46908.1	9316.46	33493.6	137150	96330.6	35037.7	102256	127525	96059.4	95415	106290	41333.1	13949	77625		22410.5	142547		136927			5790.62	66002.6		108984	60704.7			53508.6	3272.29	5696.61	13797.5	30109.8	113248	91540.5	56063	47597.2	52475.2	53336.4					16702.3
Q15517	Q15517	CDSN_HUMAN	CDSN	Corneodesmosin	47190.1		589700	196186	488649	416286	208097	559425	2266620	443523	173937	323963	170612	173656	313444	603018	1812670	454233	719616	78011.4	1029080	213658	185099	269157	233842	553731	308911	24404.1	373618	44101.5	132628	43221.6	75967.2	484735	472729	1314270	65211.4	1073450	311589	1311890	4160970	4698070	1606680	3750960
Q14392	Q14392	LRC32_HUMAN	LRRC32	Transforming growth factor beta activator LRRC32	47381.6	98792.3		23953.4												21877.7						10323.4	17450.4	21259.2				3242.09				3289.61	900.474				8747.11				10222900	13131800	14157700	11714000
O75636	O75636	FCN3_HUMAN	FCN3	Ficolin-3	48056.8	193223	1158560	183744	258622	210184	636377	406658	408586	215861	256545	151690	282923	426472	169811	287349	152925	335668	427616	450123	160165	67959.5	306315	704721	1017040	548123	430144	2568070	331612	369838	331089	1120810	174047	184091	428263	579031	171164	537884	250228	679280	84028.7			118991
P53621	P53621	COPA_HUMAN	COPA	Coatomer subunit alpha	48485.5	17991.3																				14374.5															23005.2				85166.4	135483	102042	63370.1
P51659	P51659	DHB4_HUMAN	HSD17B4	Peroxisomal multifunctional enzyme type 2	48816.3	54349.7	93262.2	30856.2		9493.22				7948.15						19083.7						17764.9	21912.9		16407.5	7316.65							8245.78				55745.2				156907	165321	109636	68796.1
P07951	P07951	TPM2_HUMAN	TPM2	Tropomyosin beta chain	49167.5	45365.6	57667.1	308948	57085.3	127473	38978.7	37543.1	47978.9	173654	153347	110422		33134.7		42921.4						152028	101744	1188.78	82022.5	128855						9123.73	242032	59207.2	105315		202763	166407	74146.3	9951.61	33603.3	26041.5		24147.9
Q0ZGT2	Q0ZGT2	NEXN_HUMAN	NEXN	Nexilin	49219.6	25899.5	61393.9	128189	30130.1	59168.9	19346.7	33190.3	12985.1	80713.4	63894.6	24685.9		32700.6		16763.6	12083.6					45798	94679.7	37006.6	95151.6	83211.1							93477.9	18329.3	31003.1	19786.7	25526.9		61838.5	12067.1	27451.7
P09211	P09211	GSTP1_HUMAN	GSTP1	Glutathione S-transferase P	49951.7	34129.5	11262.3	78277.5	46777.1	99326.4		43206.1	21501.1	69802.3	92511.1	11497.7	10684.3	24006.2		65417.8			49492.3			33313.2	153162	43833.8	47427.8	53230.5		4231.27	28099.2			8310.57	115405	34307.2	44413.3	60997.6	74195.1	42200	65828.9	85761.5
Q9Y394	Q9Y394	DHRS7_HUMAN	DHRS7	Dehydrogenase/reductase SDR family member 7	49963.1	24796.4	67459	45388.3	54093.9	42183	40768.7	36847.8		4336.11	89609.6	51067.6	31972.8	38850.5		85550.4	81326.3					17880.9	37088.7		46197.1	79542.4		1648.99	18503.4	46484.3			63948.7	27608	34834.3		112884	33634.8	63989.4
O15511	O15511	ARPC5_HUMAN	ARPC5	Actin-related protein 2/3 complex subunit 5	50800.9	42920.8	21323.9	34431.3		25970.3				31289.7	20886.4								19913.1			53244.5	20989.6		20411	14337.4							26511.7		12278.3		16851.2					47103
Q16555	Q16555	DPYL2_HUMAN	DPYSL2	Dihydropyrimidinase-related protein 2	50854.8	30821	28625.3	39404.2	17440.7	40024.5				34900.9	43950.9											57108.5	58663.9		22759.8	19147.6							74734.4				24819.3
P05155	P05155	IC1_HUMAN	SERPING1	Plasma protease C1 inhibitor	50866.7	86180	324304	133491	264051	150333	160530	200754		48237.3	51707		141219		181601	76932.5	112487	138269	30667.1	76753.1	128129	12120.7	44605.2	8267.87	34358.6	64316.6	150505	63083.8	71625.4	62009.3	66610.4	28159.9		22911.7	79183.5	76361.4	81722.8
Q8N131	Q8N131	PORIM_HUMAN	TMEM123	Porimin	50887.9																					45588.8																			49532.6	152119		214364
P04217	P04217	A1BG_HUMAN	A1BG	Alpha-1B-glycoprotein	51100.4	82323.2	28510.4	30994.5	19744.1		20652.4							31861.2					102331			155442	111764	124203	154380	91083.2	57426.1	1027070	142829	64541.8	158835	340082	9666.87		54111.7	76374.7	29185.8	93244.3	37458		1914360	2311530	2720040	1908590
O60610	O60610	DIAP1_HUMAN	DIAPH1	Protein diaphanous homolog 1	51154.2	62759.8	83490.9	161646	32129.4	40355.6				123820	13174											25238	58890.2		68075.3								27733.1				91526.6				43542	85934.1	191190	108314
P00390	P00390	GSHR_HUMAN	GSR	Glutathione reductase, mitochondrial	51190.3	19919.7		31365.2	30160.5	25380.9	50066.8				12662.3					27379.6							51426.1		49972.8								35250.1	82005.4								36366.3
Q16891	Q16891	MIC60_HUMAN	IMMT	MICOS complex subunit MIC60	52379	56627.1	44978.8	80862.3	69366.3	64981.8	73904.7	57663.5		60642.2	90185.5	39577.5	84294.1	79301.4		23709.4			12551			54594.4	98519.6	37272.2	79466.7	82127.5		4255.51	68630.8	44305.1		4902.92	104717		78732.9	47612.8	177221	66673.1	56641.8		3461500	4759460	5657270	3938960
Q9BVK6	Q9BVK6	TMED9_HUMAN	TMED9	Transmembrane emp24 domain-containing protein 9	52562	74764.1	134779	183802	289805	66517.6	272891	19359.5	57449.5	64102.7	244342	113851	289042	240613		254175	71268.8			97701.6		57099.8	137005	41479.4	38203.4	101597		9451.38	59881.4	108349		7915.89	144800		89888.1	85334.8	93016.4	153735	128905		2264380	420577	1470370	751754
P11279	P11279	LAMP1_HUMAN	LAMP1	Lysosome-associated membrane glycoprotein 1	52599.1	59912.9		115635	77107.1		83668				120332											116768	111341	65951.2									170336						83953		108073
P31948	P31948	STIP1_HUMAN	STIP1	Stress-induced-phosphoprotein 1	53669	17254.6																				27358.3																			15311100	2535660	13507000	7450880
Q9NVA2	Q9NVA2	SEP11_HUMAN	SEPTIN11	Septin-11	53674.6	39029.5	36472.8	52000.5	10472.5	51304.5	5604.77	17369.7		61968.5	50622.4	13896.1		17455.7		28908.2						39395.2	34961.4		38497.9	28292.7							71432.6		28537.6	13457.8	27990.8	7957.31	53308.5		2586490	5279120	2869430	4683010
Q9Y613	Q9Y613	FHOD1_HUMAN	FHOD1	FH1/FH2 domain-containing protein 1	54051	29364.9	10032.5	36237.1	7668.89	23257.9				22160.1	13639.6											23936.8	36962.5		19600.8	15158.7		534.49							25778.2		24205.1				1357800	825579	900453	612309
Q96IX5	Q96IX5	ATPMD_HUMAN	ATP5MD	ATP synthase membrane subunit DAPIT, mitochondrial	54105.4	87174.1	63639.1	124310	87471.3	131728	127958	97655.4	14175.2	67461.2	124460	86476.4	82973.4	228151		190070	39857.6			44931.9		29984.8	180102	55108.7		80019		5542.39	165128	19146.1		7298.79	160691	15464.5	142846	67670.1	245878	71876.3	89138.4	39933.7	7740.54
P39656	P39656	OST48_HUMAN	DDOST	Dolichyl-diphosphooligosaccharide--protein glycosyltransferase 48 kDa subunit	54191.4	73247.2	58039.3	137967	84345.5	73010	60460.9	24427.1		37223.6	59320.2		50589.2	98264.4		81778.7	21888.1					52340	91513.5	56692.6	38265.3	48725.9		4232.73	49398.7	24432.7			105748		47404.3	57684.7	174628	16021.3	14004.2		41084.1	35858.5		219484
Q5JSH3	Q5JSH3	WDR44_HUMAN	WDR44	WD repeat-containing protein 44	54414.5	40545.3		61590.6	40502.1	46900.1				95605.3	43987.9					16300.3						47308	82551.8	15447.6	23515	28507.8							56113.9		44558.9	29910.5	31651.7				336207	692727	588604	579181
P02788	P02788	TRFL_HUMAN	LTF	Lactotransferrin	55056.1	103176																												3232.27											3385760	1616220	1033740	1469150
P28065	P28065	PSB9_HUMAN	PSMB9	Proteasome subunit beta type-9	55197.5	12267.6	23819.6	56607.4	10077.3					30462.7	15278.1												30003.3										14655								108150	133102	122135	164062
P25788	P25788	PSA3_HUMAN	PSMA3	Proteasome subunit alpha type-3	55347.9	33001.7	15814	59593.9	7790.49	19143.6			14436.7	74111	15675.6	15478.4				22510.9						16682.8	26462.8		11552.2	19885.6		3781.46					42920.8		9095.62	64519.5	17612				38699	30356.4		23962.9
P35579;P35580;Q7Z406	P35749;P35579;P35580;Q7Z406	MYH10_HUMAN;MYH14_HUMAN;MYH9_HUMAN	MYH10;MYH14;MYH9	Myosin-9	55820.4	165595	41290.5	75397.3	11801.6	47794.9	17215.4			40864.9	79592.5	78315.6				14248.9	8014.29		18802.8			136909	41639.6	37424.3	27331.1	26249.8							154263		93718.3	42370.7	37952.7		22824.9	66345.1		19433.6
Q14247	Q14247	SRC8_HUMAN	CTTN	Src substrate cortactin	56246.3			6981.27							11240		27161.1	17063.9		21518.2							30906.7			15195.4							43521.9								383117	744728	308714	710552
Q9NR31	Q9NR31;Q9Y6B6	SAR1A_HUMAN	SAR1A	GTP-binding protein SAR1a	57118.3	57089.7	12418.6	48575.1	43767.7	17431.4				9904.75	35251.7	34406.2				20089.4							33560.7		19317.8	27936.8						22311.4	35186.5		23593.6		45578.8		50497.8		638341	1664890	886022	1718820
P62714;P67775	P67775;P62714	PP2AA_HUMAN;PP2AB_HUMAN	PPP2CA;PPP2CB	Serine/threonine-protein phosphatase 2A catalytic subunit beta isoform	57382.3	27392.8	41927	47151.3	45537.5	24598.1		16099.3		69509.5	48989.5			46829.9		39268.9						18516.5	48275.5	26585.5	24735.4	10201.6			26895.4				66894.6		5158.78	27460.5	17123.3		71586	60165.9	161320	202761	193623	256915
Q9UIB8	Q9UIB8	SLAF5_HUMAN	CD84	SLAM family member 5	57869.4	93118.2	109314	194732	238307	118599	107900	131214	94300.4	192838	127971	84088.3	113729	212821	9997.28	256455	53518.9		98377.2	107375		127359	166423	71161.4	103040	144991		5242.44	117147	59114.3	34377.9	21402.3	147961	32082.4	114011	121297	198533	102845	101573	75035.8		21744.1	23752.5
P35813	P35813	PPM1A_HUMAN	PPM1A	Protein phosphatase 1A	57958.8		32818.9	53909.5		56364.5		36276		37608.8	51142	40615		15643.4		27308.5						64878.6	62136.1		46683.2							13858.7	54925.6	42317.3	47974		50505.1				118343	243434	236928	237052
P08195	P08195	4F2_HUMAN	SLC3A2	4F2 cell-surface antigen heavy chain	57969.6	39375.6	167126	116461	24694.4																		58972.2			95940.8			61785.8								38305					94108.8		19966.6
P01040	P01040	CYTA_HUMAN	CSTA	Cystatin-A	58263	44467.3	4620140	1236490	1404150	2797620	1296200	6044350	6587410	2257870	1078970	1358590	1576750	442424	1716050	948668	4370650	933743	472090	1152750	3046870	223107	219756	559953	1696660	4298160	360718	45886.4	2996400	1207320	121731	268307	208572	3196940	723673	2539280	303411	2386820	2535870	831371	1043040	630275	153054	561493
Q03519	Q03519	TAP2_HUMAN	TAP2	Antigen peptide transporter 2	58932.9	65321.9	38727.9	44499.7	57005.4	7157.42	72203.8	5995.22			30649.5	14287.5				13485.8						44468.1				26986.8							6717.15				69092.5				65365.1	250252	129361	136277
P18085	P18085	ARF4_HUMAN	ARF4	ADP-ribosylation factor 4	58934.2	80853.7	31380.3	67063.8	34904.2	60833.4	49680.7	21473.1		64526.6	40778.5	70748.1	21978.1			28642.5	43463.8		66452			72682	69383.8		67494.8	69206.9			45054.7	37815.3	6961.65		65766.5	32229.2	30897.6	35450	137143	46792.9	29687		43905.2	103428		210863
O75695	O75695	XRP2_HUMAN	RP2	Protein XRP2	59472.6	74680.3	44633.4	90840.1	49317.1	48553.2	21103.1	84067.4	14590.1	45991.8	44772.3		18761.6	111408		85497			14808			24881.5	79245.2	101027	99199.2	61539.4	8746.69	5372.01	39267.6	32166.9		19943.9	78796.3	30342.8	69883.5	25907.3	76758.2	30738.8	89429.3	98114.5	93463.9	25312.1	43335.1	176639
Q92734	Q92734	TFG_HUMAN	TFG	Protein TFG	59808.9	56155.4		30820		41244.6					2864.86											9649.96	46739.7			9609.76			19918				29225.3				36995.3			67729.5	21488.4	5322.63		31955.9
Q9Y696	Q9Y696	CLIC4_HUMAN	CLIC4	Chloride intracellular channel protein 4	60153.3	78753.4	47982.9	64531.6	21848.7	37611.7	54922.9	9578.65		23749.7	59943.1					23789.4						32472.1	49338.3	9146.36	38302	67500.6		1294.44	24530.8				38588	7504.68	52505.3	53852.8	65024.9		18107.2		1209330
P61006	P61006	RAB8A_HUMAN	RAB8A	Ras-related protein Rab-8A	60220.7	65258.2	16627	26835.9	25960.6	22672.6		27472.7		24492.8	27252.9		16304.3	20469.6		13283.7	20965.1					41774	26885.8	11620.9	13022.6	16518.1	3941.42	3920.7	18647.1	9770		8430.96	21760.3		17232	12476.5	21417.8	15565.9	11493		2339350	2135430	1529930	2532990
P09525	P09525	ANXA4_HUMAN	ANXA4	Annexin A4	61149.5	113755	36444.8	38854.1	108598	160196	89529.8	117756	146282	83754	94873.1	137347	116541	91234.7	84845.4	312600	102992	52052.3	177923	110360		283376	276083	242425	279740	306469	56061.8	10506.9	76072.5	32492.7	78276.8	59478.7	129167	71422.7	123919	214290	177619	95553.5	106899	84501.5	102180	41654
P28331	P28331	NDUS1_HUMAN	NDUFS1	NADH-ubiquinone oxidoreductase 75 kDa subunit, mitochondrial	61414.1	40339.4	121633	95664.3	53480.2	121342	140702			66020						85831.3						106328	73908.6		158190	126775			79701	118282			34194.2			128016	162590					55381.6	19595.3
P50990	P50990	TCPQ_HUMAN	CCT8	T-complex protein 1 subunit theta	62231.3	43042.2	42205.5	67664.8	28113.7	63764.8	28158.1	36932.2		40865	32919.4	9649.34										46021.1	48289.1		29869.8	37942.2			24341				39317.7		29103.4		34923.4				186131	541755	245759	633999
P20340	P20340	RAB6A_HUMAN	RAB6A	Ras-related protein Rab-6A	62269	57581.9	20901.9	38663.9	15314.3	40986.7	58471.8	34474.1		17604.9	36983.1	22880.8	36263.9	34979.2	9397.48	64555.7						44566.4	75138.8		53090.2	30798.4		5204.16	14667.7	43695.2	10533.4		40779.9	20435.1	51634.8	42959	71690.7	23681.5	40822.1		234839	258940	160721	272389
P13987	P13987	CD59_HUMAN	CD59	CD59 glycoprotein	62366.2	40267.7					284084							15804.9		37979.4						60405.7							691065							238603				153751	166558	209623		136528
Q969T9	Q969T9	WBP2_HUMAN	WBP2	WW domain-binding protein 2	62502.1	56926.1	14558.8	50252.3	45930.2	54920	39091	87511.1	22069	25743.1	35176.7	48710.3	33228.5	50374.3	15786.4	120586	18034.2		37687.4			74765.9	128692	28867.7	66542.2	84142.6		4853.04	47744.8	8199.62		15810.3	63738.6		60457.7	32736.5	54098.4	27343.7	60325.8	88888.8	47233.1	146841	55333.7	181825
P43307	P43307	SSRA_HUMAN	SSR1	Translocon-associated protein subunit alpha	62778.2	36139	137972	210771	132743	91153.1	185303	68449.3	23351.9	122123	156509		82879.7	127556		204343	94901.7					122403	136840	19897.7	71736.4	89502		13551.9	130593	88602.3			152076		63665.9	89012.2	208436	12670	24733.2		773868	808476	438931	637970
Q8NE86	Q8NE86	MCU_HUMAN	MCU	Calcium uniporter protein, mitochondrial	62812.6	111212	37153.1	98450	50054.6	70533.7	88421.9			40828.8	47965.5	42785.7		95563.5		81096.2						28740.5	62530.7		30040.1	46306.3		2837.03	59583.3	24010.5			29444.4		49856		158031
P04632	P04632	CPNS1_HUMAN	CAPNS1	Calpain small subunit 1	63656	78800.6																																							625327	702830	526216	684423
P06753;P07951;P67936	P07951;P67936;P06753	TPM2_HUMAN;TPM3_HUMAN;TPM4_HUMAN	TPM2;TPM3;TPM4	Tropomyosin alpha-3 chain	63821.5	91672.5	170708	223623	142111	185728	18957.3	173711	155683	385788	305500	234243	157690	102339	34096.3	228605	101210		214366	72857.3	69488.8	247807	298966	83861	292576	278976	30550.5	9588.86	93483.5	51398.6	48151.1	81531.2	403991	179933	201085	152676	212561	285834	227281	65307.8	3002990	4566060	3517560	4890910
Q9H0E2	Q9H0E2	TOLIP_HUMAN	TOLLIP	Toll-interacting protein	64354.9	25319	28032.8	27924.7	29522.4	34530.7		30381	19482.5	29649.2	11452.8		10066.9	2660.35		18097.9						46844	32718.4	25765.9	50343.1	47634.8	10858.1	5396.5	10215.7	4723.08		2296.83	20628.5		8860.86		8078.61			5617.61	93155	249645	93382.6	278499
O95674	O95674	CDS2_HUMAN	CDS2	Phosphatidate cytidylyltransferase 2	64853.3	39786.3	69658.1	81891	59997.6	34121.4	87205.3	35538.2	19801.7	51538.3	60279	72686	118541	120264		157936	74141.5		278039	86337.4		127830	119539	47719	68746.9	114578		17375.4	85255.4	110760	51707.1	8960.74	88203.3	169882	32729.3	45579.9	187474	159378	66242.1		155975	308568	152737	372773
P50991	P50991	TCPD_HUMAN	CCT4	T-complex protein 1 subunit delta	65079.4	39190	44234.5	71588.9	38214.9	47618.6				32657.4	17102.4											43708.9	64673.2										45999.8				35385.3				236362	333104	227034	384364
Q5VY43	Q5VY43	PEAR1_HUMAN	PEAR1	Platelet endothelial aggregation receptor 1	65243.8	36859.3				4034.42					5897.56	18653.8	42105.6	28951.8		69335.6						41036.2	23471.7		5751.24	19478.6	16070.9	5469.34				8287.27					7438.34			16847.4	106038	109023	213388	185319
O00560	O00560	SDCB1_HUMAN	SDCBP	Syntenin-1	65546.4	72732.4	51944	27955.1	66865.6	77251.3	131652	100732	40502.4	41719.6		78098.7	203377	110038	75288.9	303864	152562	65976.6	221313	64128.5		223082	177780	170054	233018	241201	87960.3	29051.6	520266	171272		64843.7	3759.3	102992	209824	275510	116393	126786	22171	354472		67248.6		31197.5
Q8WUW1	Q8WUW1	BRK1_HUMAN	BRK1	Protein BRICK1	66484.4	25233.4	6078.65	47047.1	10147.6	19470.8				1147.98	14006.3			21855.2		33676.4						7770.32	83033.9	2234.87	4648.88	27162.3		681.619					25119				33060.4				22818.3	73543.1	59469.6	54957.8
Q96AX2	Q96AX2	RAB37_HUMAN	RAB37	Ras-related protein Rab-37	66566.7	47616.8		49985.5	12742.4			30714.8			40818.2			106065		43787.8							92207.6			87799.5							72065.1				106712					14495.6		11091.2
Q9Y2Q0	Q9Y2Q0;Q9NTI2	AT8A1_HUMAN	ATP8A1	Phospholipid-transporting ATPase IA	67174.9	72597.6	75922.6	163485	117021	101228	98949.6	48044.2	96956.1	116683	146786	61044	84967.4	114786		94840.3	63895.3					116344	128722	36043.1	73764.4	111871			72236.8	33199.7	24913.9	5506.78	170914	43930.3	90231.9	61299.9	188764	236113	122438	55907.1	644960	941554	463201	997324
O00602	O00602	FCN1_HUMAN	FCN1	Ficolin-1	67547.8	60693.7	134365	23528.9	217473	108478	79702.1	146000	148726	182971	170651		105224		35113.4	39093.6			111809	149474		32110.2	198005	54690	147055	60888.4			161926	65722.6	115077	50061.8	425341	146837	152278	109258	513362		249219		1947620	2502170	1925710	1643680
Q969X1	Q969X1	LFG3_HUMAN	TMBIM1	Protein lifeguard 3	68878.8	126987	85733.6	133216	145710	102537	223981	220011	53717	49417	92926.2	175484	196003	93144.6	10473.3	134199	66800.6		23802.6		18200.8	22134.2	173314	74472.9	71677.6	188580	50840.7	5124.74	99081.2	36830.3	42440.5	54102.6	65400.4	19828.4	112298	127008	236678	112995	135828	102057	29794.9
P41240	P41240	CSK_HUMAN	CSK	Tyrosine-protein kinase CSK	69164.4	47287.7																				78715.8
P21964	P21964	COMT_HUMAN	COMT	Catechol O-methyltransferase	69659.5	56426.3	64476.7	91877.5	54807.8	41068.7	85910.3	17225.8		37993.3	64343.3	60340	72197.5	96309.6		73278.1				41550.1		45264.6	70069.1	16491.1	29954.6	57762.2		790.867	51913	31209		1694.87	97306.6		55670.6	42901.7	137818		18492.4		36261.3	182619	145159	176301
P51571	P51571	SSRD_HUMAN	SSR4	Translocon-associated protein subunit delta	69715.4	65914.6	193482	216110	132373	123682	183940	76030.5		96139.7	139499	60178.6	176543	195003		186796	103630					132453	184741	45670.8	111606	169620		10561.6	137055	87876.9		10060	173375		97825.9	115428	258342	150676	74666.5	69964.6		110172		82683.3
O00483	O00483	NDUA4_HUMAN	NDUFA4	Cytochrome c oxidase subunit NDUFA4	70334.4	81033.2	101594	142122	136654	189270	290957	137343	87981.6	100168	158596	94113.8	231476	308927		282741	130172		16653.1	120903		132445	187802	71811.7	67755.4	74813			175493	106043	54495.4	31045.6	120764	72528.2	158855	83401.4	314157	123147	122371					12661.4
Q16181	Q16181	SEPT7_HUMAN	SEPTIN7	Septin-7	71125.6	62270.5	12665.7	34134.7	4659.24	28384.1		6970.66		22769.3	38487.6					7248.67						45666.6	21667.7										40903.7		8389.91		17198.3				14415700	16510200	20368500	16369900
P00748	P00748	FA12_HUMAN	F12	Coagulation factor XII	71524.9	66848.8	1901200	772158		1576620										1929780												1442100													1140490	471556	49174.6	384924
P50552	P50552	VASP_HUMAN	VASP	Vasodilator-stimulated phosphoprotein	71777.4	24895.8	21106.8	57725.9	44325.9	36130.3		29939.2	11151.4	86533	46451.4	49506.7		24055.3		29345						39870.2	48245.1	25674	60608.6	46419.9	8257.42	11621.3	16011.1			4676.14	68620.1	58928.6	22719.9	17408.6	53063.2	16910.7	27970.6	21869.4		15455.2
P01019	P01019	ANGT_HUMAN	AGT	Angiotensinogen	71885.2	495655	503904	113069	254417	757307	106520	146951	1408470	348839	74842.9	205265	92299.6	978748	1945600	317539	1535250	429249	49948.7	1458250	187981	440078	404367	965555	421422	253909	1180860	1690830	442115	1549480	2463520	1428470	53818.9	1781540	637520	3912040	394061	445512	244527	101479	76596.5	108071	24043.7	110658
P20674	P20674	COX5A_HUMAN	COX5A	Cytochrome c oxidase subunit 5A, mitochondrial	72077.6	33126.8	67445.2	155940	254836	138101	131527	44755	100836	245935	365492	193552	283492	430551		237666	119806			135687		60844.9	247447			227504			325667	225471			299152	24767.3		119226	618904	423893	306127	96823.9	34979.6	31096.4		23157.2
P05160	P05160	F13B_HUMAN	F13B	Coagulation factor XIII B chain	73198.2																	911471	136240									24959.7	266319												483156	87586	157509	150304
O95445	O95445	APOM_HUMAN	APOM	Apolipoprotein M	73304.2	90263.3				651151					148913				800181			374820				99957	129983		136279		983519	349384	504919	160881		1029040		859681	1482280		219720		418454	392560
Q9H4M9;Q9NZN3	Q9H4M9;Q9NZN4;Q9NZN3	EHD1_HUMAN;EHD3_HUMAN	EHD1;EHD3	EH domain-containing protein 1	73868.7	115822	35695.5	110793	119075	92351.2	66344.5	47275.2		69151.5	92359.6	165858	67392.5	40909.1		58577.9			75502.8		26267.2	40638.4	102536	27593.8	80351.6	47156.1	10857.3		69519.9				59541		70794.1	47936.3	50196.3			51280.5	227997	142628	351589	221655
O00264	O00264	PGRC1_HUMAN	PGRMC1	Membrane-associated progesterone receptor component 1	74985.2	170990	201081	234824	234532	181910	473258	153407	175027	136964	311100	207544	216813	386845		205892	87846.3		135566	88464.1		90175.5	154880	108458	159030	145755		21396.3	227059	115241	97946.3	30528.1	295739	33123.7	66398.4	244178	354234	182682	195379	176812	411830	173905	360070	286994
P07384	P07384	CAN1_HUMAN	CAPN1	Calpain-1 catalytic subunit	76029.3	99056.1	27009.1	104493	56953.8	75465		26787.9	43470.3	19336.9	35101.9					21446.6						31826.9	40566.9		45731.3	48160.6		1509.16	10393.1	4486.38	8024.13		51295.1		49163	32143.8	40900.1		9827.15	22758.6				167758
P18859	P18859	ATP5J_HUMAN	ATP5PF	ATP synthase-coupling factor 6, mitochondrial	77067.3		39026.1	93721	28776.6	68358.1	85551				147304	144173	57959.9	28217.5		105728						85338.6	77989.8		57212.6	62820.7			41189.1				117398		87956.1	44222.6	210013		94451.8			195158		134950
O14818	O14818	PSA7_HUMAN	PSMA7	Proteasome subunit alpha type-7	77096.8	26495.4	56539.4	28368.4	35564.3	46274.8		68422.6		63436.4	32889.9			27947.8		29239.8	36057.9					51504.1	35417		7876.53								41196.6			92616.2	38170.5		30033		200822			803973
P00734	P00734	THRB_HUMAN	F2	Prothrombin	78559.6	112019	102425	46662.1	61084.4	217026	127874	78050	21907.3	163674	52638.5	53877.4	65674.8	169090	377728	47219.9	65528.2	391866	62633.1		27415.4	116685	337565	564534	138208	191628	1385100	801287	433099	666321	674670	716585	13777.9	158533	217423	592176	54074.5	197945	42118.8	118242	819322	1154050	1522470	842392
P13747	P13747	HLAE_HUMAN	HLA-E	HLA class I histocompatibility antigen, alpha chain E	78600.6	72803.4	104737	78860.1	160600	149722	270616	117417		134511		135612	299073	88189.1		40730.7				124536		123482	111159	105466		63261.5			180047	219548			15551.2		132380		37103.2	133150	63032.8	111238	48001.8	85991	50164.6	66021.7
P26447	P26447	S10A4_HUMAN	S100A4	Protein S100-A4	78796.7	30615.8		25254.1	16615.7				35243.1	16627.6	31040.8		11735.9	24162.6								28080.6	67344.6	13311.2	36038.7	23918.3		5202.34	27690.5			8158.67	39578.3	19118	32524.8	25374.6	40377.3	26455.4	9633.06
P27348	P27348	1433T_HUMAN	YWHAQ	14-3-3 protein theta	78814.8	55021.3	39667.9	63216.4	31768.5	20887.8		10462.9		29585.1	31774.4	12506		7448.24		7520.76						76643.9	52667.9		31380.4	57390.6		843.135	4143.88			2218.92	70169		30121.5	8593.17	68899.2	42975.8
Q13576	Q13576	IQGA2_HUMAN	IQGAP2	Ras GTPase-activating-like protein IQGAP2	78872.9	53534.6	112933	222302	42718.9	119243		55121.2		94278.5	148620					20710.1						106676	103483		80183.7	54560.2							145976		68880.3		106402					223142	71398.6	151703
Q08431	Q08431	MFGM_HUMAN	MFGE8	Lactadherin	78999	79983.4	95063.9	23264.8	103592	51816.3	140988	180040			139063		111820	224543	44155.3		36140.4		92145.2			189864	54270.5	87140.2	100728	24218.7	50116.1		84246.1		137322		170944		71067.8	397442	72621.3					136379
P45880	P45880	VDAC2_HUMAN	VDAC2	Voltage-dependent anion-selective channel protein 2	81215.8	86381.4	63270	81205.5	86181.3	51713	141678	81190.1	11219.5	61202.8	74915.8	46651.3	64186.6	87192.6		111399	51771.2		20871			149693	106314	15855.9	18521.6	84188		7541.99	52336.3	51918.9			118445		38842.1	60425.7	210125	47462.1	32866.2		66972.3	93005.8	385412	128792
O75563	O75563	SKAP2_HUMAN	SKAP2	Src kinase-associated phosphoprotein 2	82869	21623.7	27142.2	78333.7	13316.8	62787.4		42527.8	11516.4	99052.7	125109	21831	60889	48191.9		93191.6	50456.7		62042.1			60405	123323	45029.8	88028	113370	14856.1	2639.77	16263.5	3949.7		4454.88	134868	43706.6	45636.5	24196.8	70202.4	51740.2	55587.7	29972.1
P11277	P11277	SPTB1_HUMAN	SPTB	Spectrin beta chain, erythrocytic	83985.3	18120.9		20426.8																		19743.3															14403.5				9785650	4176680	9870670	3410670
P21796	P21796	VDAC1_HUMAN	VDAC1	Voltage-dependent anion-selective channel protein 1	84037.4	146801	95860.4	134739	70412.6	68377.2	159741	68284.5		44146.4	156985		100736	167290		239090						42848.5	166398	74877.5	111229	177594		8937.13	133850	96490.2	46805		91078.1		183804	89117.4	273254	98647.9			390797	90155.2	498303	100631
O43561	O43561	LAT_HUMAN	LAT	Linker for activation of T-cells family member 1	84427.9	76290.1	4896.09	187678	86002.7	98519.2		37236.7		19371.5	69272			32956.5		43269.8						21382.4	153334		90702.1	35862.2		498.014	22075.4	38439.9		14056	92023.4		103519	95077.5	89759.6		85801.8		1552490	2405050	1528590	496677
Q96BS2	Q96BS2	CHP3_HUMAN	TESC	Calcineurin B homologous protein 3	84841.4	63724.2	129610	204615	241291	110382	209632	80479	51715.1	55608.2	112149	45168.7	143121	134351	6408.51	131527	33075.8		22958.6			70251.1	80649.3	37314.9	51132.4	128110		9507.88	111368	9210.1	38237.7	24434.8	126090	13853.1	155930	97174.7	109194	44852.5	65419	25213.7	9685200	9277050	7676220	4071430
P14406	P14406	CX7A2_HUMAN	COX7A2	Cytochrome c oxidase subunit 7A2, mitochondrial	85213.6	73668.3	172167	208493	364780	317721	435298	253998	277786	270199	271008	176348	423304	411810	104611	653522	341691		301029	368863		181509	231105	192651	264637	194824	9002.77	4894.98	355373	276959	193900	21048.8	260766	101890	456804	398391	622260	348199	408044	132770	2465990	2392700	1646030	1181370
Q7L576;Q96F07	Q7L576;Q96F07	CYFP1_HUMAN;CYFP2_HUMAN	CYFIP1;CYFIP2	Cytoplasmic FMR1-interacting protein 1	85442.9	60146.9	9792.76	21598.4	17507.2	28218.4		32610		7258.21	10383			23662.6		12085.1	12061.8					41940.1	20826.3		15746.6	27224.1	4445.87	1095.81	24144.9				10725		29988.9		24197.2				2109470	2352260	4409390	2722240
Q9NP72	Q9NP72	RAB18_HUMAN	RAB18	Ras-related protein Rab-18	85583.3	75550.8	36221.3	53913	31042.1	38340	33503.2			18626.8			17772.7	49056.7		24207.9						44525.3	36347.5	11878.6	10758.5	23495			17533.8	26107			31458.2			42106.7	72108.8
A0A0C4DH36	A0A0C4DH36	HV338_HUMAN	IGHV3-38	Probable non-functional immunoglobulin heavy variable 3-38	86153.5	710005	401254	151116				183775																49725.8				21285		7946.55
Q9NZN3	Q9NZN3	EHD3_HUMAN	EHD3	EH domain-containing protein 3	87279.6	114719	46978.8	117277	77672.4	118237	64123.8	92353.9	94164.8	124584	130870	180961	103832	48327.1	44159.2	131486	92283.8		107955			28913.5	230370	93787.8	101075	65245.7	48827	7640.98	139781	41624.8		45401.1	154915	67234.9	118936	58515.3	109620	144109	112243	57523.1	210395	214482	179635	169933
P07203	P07203	GPX1_HUMAN	GPX1	Glutathione peroxidase 1	88038.1	69001	71044.9	142914	56167.2	99911.1	38430.5	42895.4	16327.9	108781	151856	72564.1	43138	84073.9		152540						111294	198007		77521.8	88454.2			37147.9				37978.6		61607.5		171170		29760.3
Q13637	Q13637	RAB32_HUMAN	RAB32	Ras-related protein Rab-32	88073.6	86205.2	46133.7	48385.1	46354.6	38147.9	67560.2				12866.5	28455.4				29555.9				41375.6		31046.1	30647.5		13975.7	25460.1			63660				31079.8			55896	45230		18370.4		3163730	1137820	1868860	750956
P09493	P09493	TPM1_HUMAN	TPM1	Tropomyosin alpha-1 chain	88101.5	134971	381287	403661	248932	375571	236657	290377	110814	220423	433586	93669.1	167558	251885	8815.7	234109	49142.8		172833			311636	125913		226456	121294			5804.59				379712				247232		170556		1933700	448423	876101	1080790
P55072	P55072	TERA_HUMAN	VCP	Transitional endoplasmic reticulum ATPase	88189.8	37933.5	66958.9	50981		72058		33546.2			50482.5	12475.5				45999.1							67014.1		45897.5								43106.8	68937.2	69956.5		64536.7				18378200	1976560	21805600	13187800
P06702	P06702	S10A9_HUMAN	S100A9	Protein S100-A9	88590.4	87591.7	285379	127895	259633	96781.3	96156.9	250011	301321	188924	56829	98194.6	113958		39548.2	104283	397491			78578.7	98980.7	203129	18979.9	59161.2	158271	96780	34037.4	9044.26	268199	65673		7777.94	21093.5	47517.8	56717.5	202564	70101.2	201679	220704	78973.5			104709
O14791	O14791	APOL1_HUMAN	APOL1	Apolipoprotein L1	89626.5	1499370	2022010	321793	572329	12405700	296985	4418810	2416260	7464330	947061	1090420	389173	832988	12405500	804530	2822940	3032950	414467	3622410	1999220	491800	601543	2246130	4777280	706331	10188600	651038	744125	5626530	2157030	6037830	426029	11230000	2798170	1734140	2974650	689460	3081020	874424	512954	868139	916412	1054870
Q9H444	Q9H444	CHM4B_HUMAN	CHMP4B	Charged multivesicular body protein 4b	89860.5	49990.9	84767.3	50223.1		78110.6	104522	71460.7		88175.2	36493.6		73977.3			63746.5						42389.6	68804			47796.2							63283.9		33011.5	12600.3	101408		51826.1		288761	445277	166022	212517
B2RUZ4	B2RUZ4	SMIM1_HUMAN	SMIM1	Small integral membrane protein 1	90018.2	32815.2	40012.3	11043.2	7532.27	5888.86	11543.2					66026.1	79044.8	50683.5		30975.2	39879.4						34326.6		12368.9						9483.45					19128.2	54330.2				11358.6	34417.4	8574.52	18859.7
P18433	P18433	PTPRA_HUMAN	PTPRA	Receptor-type tyrosine-protein phosphatase alpha	90133			25591.6						15723.9													23614.8						31404.3				19120.5				16455.5				2108920	1295650	444633	581684
P21333;Q14315	Q14315;P21333	FLNA_HUMAN;FLNC_HUMAN	FLNA;FLNC	Filamin-A	90627.2	99351.6		12086.9		50155.2					79578.1		23914.3									157759	23416.6	8643.81	25330	25163							38554.4				14908.4				547534	431886	131041	426360
P05546	P05546	HEP2_HUMAN	SERPIND1	Heparin cofactor 2	91685	106945	233065	7457.95	52265.9	961836		226585		475121	57173.1	42263.2		68787.2	1528090	85073.8	141101	408707		205032		32220.7	101514	214086	298635	77918.9	1340650	567250	83145.5	264133	334844	510095		738392	133553	137203	168814	75806.5	81723.3		553661	1121420	1082280	700571
P05771;P17252	P05771;P17252	KPCA_HUMAN;KPCB_HUMAN	PRKCA;PRKCB	Protein kinase C beta type	92027.1	43500.9	25950.9	20179.9	30802	22833.6	28829.7	26301.5		38630.5	33437.9	33825.8	33778.3	14611.3		30148.1		6872.36				72877.2	37833.6										32171.7		14047.1		17128.1		10078.3			31268.7	16836.2	10122.7
Q14019	Q14019	COTL1_HUMAN	COTL1	Coactosin-like protein	93262.6	39627.1	63056.5	249300	94300.6	154805	11320.1	88975.3	61055.6	111438	74865	114184		62589.5		43496.7	19530.3		50128			51458.3	65336.4		78437.9	129765	6902.16		7052.02			25381.9	135645	88635.3	83787.1	54933.4	60882.2	41990.3	68344.3	67623.5
P31150	P31150	GDIA_HUMAN	GDI1	Rab GDP dissociation inhibitor alpha	93337.5	59573.6	42391.5	186971	53734.9	88318.9	28825.7	89331.2	59502.4	190177	49189.4	62885.6		26273.1		96652.5			16175.4			81859.7	121354	17417.4	112201	105015	16856.7	2127.94	17259.7			16128	136399	108033	41918.9	25166.3	51566.4	61463	80631.4	59013		116734	116296	223133
Q15166	Q15166	PON3_HUMAN	PON3	Serum paraoxonase/lactonase 3	93850.4	137307	186761	125523		1049070		385192	274354	741016	533203	304233	407682	462880	2587200	76652.8		965693		850643		271062	443535		617663	381045	2167640	272068	289342	757900	901948	1000360	56851.2	1761510	1703790	554649	585082	266766	562132	401100	131164	64130.5	90626.6	60210.7
P06733;P09104	P09104;P13929;P06733	ENOA_HUMAN;ENOG_HUMAN	ENO1;ENO2	Alpha-enolase	94210	37817.3	88997.8	195637	68554.1	139067	7019.82	79341.2	30798.3	59354.2	67711.5	39591.6	25475.8	49137.2	20078.9	109696			64165.9			83346	188409	54635	58552.9	81667.7	19713.5	877.597	38645.2		14799.8	18170.4	49375.3		86308	68309.2	54424.5		9887.01	34452.2	25757200	22453400	24199700	31441400
P24539	P24539	AT5F1_HUMAN	ATP5PB	ATP synthase F(0) complex subunit B1, mitochondrial	95657.8	114746	55044.9	134231	129299	120302	232573	74758.8		75091.4	81117.1	131277	107663	146778		156788	72600		67274	99927		62072.7	111669	52429.6	51380.6	53327.3		3640.66	102203	16280.1			99770.3		74536.7	28767.8	227066		22847.6		255623	474870	294435	479132
Q9NTJ5	Q9NTJ5	SAC1_HUMAN	SACM1L	Phosphatidylinositide phosphatase SAC1	96305.4	148682	126829	189767	220599	121403	207316	82961.4	45574.1	85990.5	207005	106837	113597	298510		208511	84774.5		65952.5	79654.7		142871	111569	66073.2	71212.2	83581.4		10274.3	101060	104633	23602.4	16288.5	174737	73778.2	77085.7	117761	244195	146424	115732		694325	1052630	981520	962368
P52565	P52565	GDIR1_HUMAN	ARHGDIA	Rho GDP-dissociation inhibitor 1	97251.5	13112.7	72721.9	161310	47376.8	26128.3	59504.2	125731	33983.8	170699	168177	27897.7	32239	74540.5	19500.8	55968.3						83631.5	146933	88287	106882	131440	18100.4	619.866	86899.7	15093.1		24683.1	157346	86401.4	147180	37734.5	50974	90821	59525.5	34014.4	400578	741505	555632	729629
Q96C24	Q96C24	SYTL4_HUMAN	SYTL4	Synaptotagmin-like protein 4	98655	82105.8	98740.4	125454		144525					168599					190929						21387	160633		71497.3												164639	107288			108683	542161	187194	629634
O15144	O15144	ARPC2_HUMAN	ARPC2	Actin-related protein 2/3 complex subunit 2	98830.2	108721	83842.9	84374.4	62239.5	157914		39053.9		70565.1	87608	13865.4	20598.5	74595.3		88096.9			94420.1			115484	91968.7	19711.2	61194.3	82889.7							131500		152347	81353.6	101171		74556.1	54490
Q14644	Q14644	RASA3_HUMAN	RASA3	Ras GTPase-activating protein 3	99489.6	31010.2																				34760.1																				592792	567905	113137
Q9NZT1	Q9NZT1	CALL5_HUMAN	CALML5	Calmodulin-like protein 5	99887.8		4895420	1427190	1400640	3729640	1217400	7490030	7375630	1623430	880681	1127190	1018600	342138	1573420	511770	1496800	510673	471930	860830	1960240	55128.1	167278	469780	614667	650509	623234	41049	2376070	626678		87822.6	151898	1544330		596744	266572	558331	2308900		30331.1		99180.5
P24534	P24534	EF1B_HUMAN	EEF1B2	Elongation factor 1-beta	100267	11578.2	70292	79196.1	21707.9	56024.6		60192.2		65580.6	22387.5	37957.7	27187	10413		26089.7						44058.9	77472.4	13191.1	26400.8	43385.3		1221.46	6141.7			3863.5	70306.5	3727.43	24475.6	10491	33307.8		100106		733712	277515	58546.8	190848
P0DMV8;P0DMV9;P48741	P0DMV9;P34931;P48741;P17066;P0DMV8	HS71A_HUMAN;HS71B_HUMAN;HSP77_HUMAN	HSPA1A;HSPA1B;HSPA7	Heat shock 70 kDa protein 1A	100715	23494.2		74646.3		32502.1										31011.6																	23807.4				57063.7		42266.7		729404	90075.7	104979	517840
P10606	P10606	COX5B_HUMAN	COX5B	Cytochrome c oxidase subunit 5B, mitochondrial	100957	171581	389882	554599	437310	483812	769973	261221	388832	370014	567504	605595	798235	610409	14126.5	1079430	743391		580640	637951	349798	729290	475005	286314	364132	606597		31013.8	672336	609321	258588	58015	607417	394565	676704	480451	1155080	1062010	547895	167632
P22061	P22061	PIMT_HUMAN	PCMT1	Protein-L-isoaspartate(D-aspartate) O-methyltransferase	102128			94815.2		37394			38396.6	32159.7	34154.6			30227.1		19744.5						36887.5	83762.3			28701			10449.1				30459.2	31553.6	27736.9		64961.6				6998030	9810180	6133280	10942200
P00387	P00387	NB5R3_HUMAN	CYB5R3	NADH-cytochrome b5 reductase 3	103042	243057	194069	144591	107081	126142	57470.6	124387		49410.9	256493	136332	134522	286660		242835	121061			137363		126544	72396.9	60535.6	139093	245577		8987.26	45882.9	89949.6	32299.4	15780	165552		118744	39854.4	675480	87055	79711.9					5495.74
Q00013	Q00013	EM55_HUMAN	MPP1	55 kDa erythrocyte membrane protein	103379	661.706	25481.6	51142	1698.75	36022.3	17456.8	19371.2		70156.5	35812.6					5781.39						39652.3	51938.8		22441.9	21495.4			13716.4				58513.4				48902.8		16684.3		95314.2	98005.7	140715	50060.8
P62942	P62942	FKB1A_HUMAN	FKBP1A	Peptidyl-prolyl cis-trans isomerase FKBP1A	103960	91397.5	76940.9	187273	90590.5	149297	219660	232189	176200	268127	163495	249237	26215	106119	30598.5	235222	42843.6	2369.07	155050	19023.2	46412.4	166370	309116	73440.3	173735	277264	42853.9		213496	44721.9	21967.7	41874.4	236942	317079	176714	80562.6	160409	214443	82710.8	155678		37906.8	19291.1
P14209	P14209	CD99_HUMAN	CD99	CD99 antigen	104210	49742.6	44126.8	33461.5	32135.9	33065.4	114950	66076.8		42376.2	33060.1	47169.4	46678.5	60391.7	20572.8	80388.3			68024.9	178705		39184.7	121984	13374.4	63475.5	11234.2	28627.7	20892.9	133412	52979.8	21171.6	32859	47147.4	23055.4	38462.7	55946.6	45689.8	145209	8556.03	53765	17248800	22566300	45398400	26988900
P14625	P14625	ENPL_HUMAN	HSP90B1	Endoplasmin	104229	110336	167574	193599	114524	62543.6	258976	55281.9	57694.6	58588.1	65253.4	35345.1	104024	88962	97364.5	142520	88166.9		52550.8	62312.7	131140	18568.4	114861	86610	104369	149628	7554.88	3842.53	26655.2	7054.92		9844.97	63110.5		94547.5	30370.2	195509	42364	79363		53444.5	140888	140048	61882
P04040	P04040	CATA_HUMAN	CAT	Catalase	105617	57770	305241	179909	234715	317345	42650.7	295506	813073	229915	113885	125897	185007	55964.7	99819.3	407867	311839	93204.7	384240	149188	158553	482463	179252	41808.4	62503.2	218090	44807	25342.2	19984.7	71227.5	27810.7	14886.3	146689	79428.6	168867	319751	206572	448116	23542.3	185671
O94886	O94886	CSCL1_HUMAN	TMEM63A	CSC1-like protein 1	106939	117718	219960	279279	309942	231675	313825	191750	156243	210372	499050	196205	294382	214038		385053	144503		348062	453117		190725	308197	107758	204943	360744		3989.66	268829	190730	119417	30644.6	578833	230886	299242	184171	380555	465776	175258	144791
Q9Y210	Q9Y210	TRPC6_HUMAN	TRPC6	Short transient receptor potential channel 6	107250	60113	46692.1	152981	124351	85302.1	53925.6	125184	41074.3	102274	73777.8	35207.2	135798	125742		88173.5	92883.9		43717.7			140726	123133	126082	64779	129843		3212.26	91786	52474.5			101730	66872.6	71080.8	85689.3	123395	119704	52267.1
Q99816	Q99816	TS101_HUMAN	TSG101	Tumor susceptibility gene 101 protein	109254	35896.6	50992.5	52973.5	40265			69928.3					155588									76916.4	27544		36611.1	55043.7	9779.41		24481.6								32179.7
O75369;P21333	P21333;O75369	FLNA_HUMAN;FLNB_HUMAN	FLNA;FLNB	Filamin-B	109625	70026	34145.4	35549.8		55624.9					33229.5					6508.74						7353.72	44897.6		18828								10420.1		24533.5		5735.68				103648			176388
Q14254	Q14254	FLOT2_HUMAN	FLOT2	Flotillin-2	109724	130934	160756	149878	221242	95599.7	123362	89819.1	57232.7	94866.8	124081	107041	63071.6	161301	16786.2	139176	81836.6		99763			82045.9	106614	17110.4	108057	105313			71451.7		17351.5		68010.1	38165.1	94917.2	17495.6	173526	26221.6	26489.5
Q5SQ64	Q5SQ64	LY66F_HUMAN	LY6G6F	Lymphocyte antigen 6 complex locus protein G6f	110782	141423	156077	205050	534510	117071	415697	105900	129040	62579.5	131379	103443	173063	179918		214835	84634			148966		137755	267924	155535	82589.1	205640	36368.8	10784.8	197988	91179.8	97868.3	22287.8	133512	13202.3	101785	145578	281178	103724	217674	75034.5			60512.6	49872
O96000	O96000	NDUBA_HUMAN	NDUFB10	NADH dehydrogenase [ubiquinone] 1 beta subcomplex subunit 10	111000	118808	78064	81261.1		75320.3	102243		17932.8	21985.9	29102.5			76628.2		28189.1				41443.1		75654.8	59728.7			58352.5			68791.1	22660.7			92378.4		11905.8		86832.4		87235.9		23847.9			43531.3
P49755	P49755	TMEDA_HUMAN	TMED10	Transmembrane emp24 domain-containing protein 10	111052	121730	280897	282259	255405	221468	302952	144857	114846	180505	273908	174185	226683	292494		306091	103844		34962.6	101962		178867	193651	92655.8	97873.4	247564		10246.7	218552	146458	27446	11191.8	264188	95982.4	198526	135061	344504	201751	139386	126290	242907	441540	483227	196779
O75874	O75874	IDHC_HUMAN	IDH1	Isocitrate dehydrogenase [NADP] cytoplasmic	111265	103453	45006.3	51983.4	45676.2	41057.8	118022		13130	39907.7	89815.6	50994.1		47697.3		64377.2	4521.47			20382.4					23961.2	36761.5							50195.9	13443	16228.6	3322.64	99975.3	41133.9	28837.5		1474640	2786570	3718360	2508100
P48735	P48735	IDHP_HUMAN	IDH2	Isocitrate dehydrogenase [NADP], mitochondrial	111341	63230.9	49072	74218.5	42584.5	54083.4	120969	57187.3		34638.3	84934.4			54748.6		73608.7						63564	97957.1		21052.8	46594.8							47394.4	23867.8			150926	60217.4
P01833	P01833	PIGR_HUMAN	PIGR	Polymeric immunoglobulin receptor	111632	1150200	448864	49307.4	610528	42865.5	62252.5	264158	149526	64612.8	40692.7		32635.3	100184	243417	104050	1526000	36588.1	79410.2	58539.9	69471.5	332752	92677.4	101548	296027	94445.9	674640	61792.8		431313	64017.5	44454	46808		62737.7	194411	561417	73599.4	624539	86046.6		106120
P56385	P56385	ATP5I_HUMAN	ATP5ME	ATP synthase subunit e, mitochondrial	111827	97166.1	267561	300995	427995	247187	585624	283127	146653	318245	454376	473364	377513	567283	21248.4	440595	333050		118355	326295	99112.5	313392	239395	217297	282663	309267	1864.27	7091.87	438469	158800	80474.5	25693.6	328125	237208	270014	324807	520141	387705	357161	158078	619759	2012230	1397310	2917530
Q06830	Q06830	PRDX1_HUMAN	PRDX1	Peroxiredoxin-1	111847	55363.9	108886	133171	176399	135174	56911.3	162165	333650	93378.3	62572.2	152884	162809	103584	75762.1	118104	208507	72847	93703.4			94716.6	133690	78154	128663	96446.9	16072		166591		43576.2		71762	150404	57332.1	124697	88478.3	100196	95422.5	97765.1		98710.5		69175.9
P08575	P08575	PTPRC_HUMAN	PTPRC	Receptor-type tyrosine-protein phosphatase C	112073	77171.9	32565.1	99172.1	68370.1	35580.3	46944.4		37522.8	118235	12031.6		22887.5	48847.7		34745.7			21050.1			69711.4	58288.9	21714.2	38968.6	50508.7	5225.76	4417.74	68272.5	16760	19829		36645.5		31719.1	52209.5	51122.8	49029.1	16658.8	33540.9	61693.2	145775	61747
P48740	P48740	MASP1_HUMAN	MASP1	Mannan-binding lectin serine protease 1	112320	278113	3563930	3171770	3795990	9435510	4351390	8609970	9851150	3534810	4540170	7999270	12470100	7385610	6092570	9230820	8750770	13939900	17050100	18141700	13267300	1060110	6387200	7292200	11050400	10795100	7900290	1329730	3371770	7527670	7447020	3360130	3460860	9160920	15013700	7838990	5992000	13678000	11024500	18905700	298402	601890	670727	147598
P02655	P02655	APOC2_HUMAN	APOC2	Apolipoprotein C-II	112853	394004	5757260	5082960	6615430	6846040	17398400	27435000	5317330	9317800	4929410	11353200	8637360	8721570	18301700	5392270	5445550	6760550	6990150	10173500	11724900	594865	3613650	5570920	6291080	3125560	14280000	2729340	28562400	8372810	9199950	4849140	325956	9463630	23849900	5862030	4893960	1524610	4521580	8195790
O15143	O15143	ARC1B_HUMAN	ARPC1B	Actin-related protein 2/3 complex subunit 1B	113418	190724	141921	228686	63150	201089	54612.1	97139.7	53539.5	56194.2	182769	109761		14988.6		58579.6			145118			181838	132197	40097	172330	72405.9		1466.2				17866.3	248444	61846.4	120548	78880.5	78720.9	120169	122447	59254.9	6478240	11083600	6326960	5850600
P31146	P31146	COR1A_HUMAN	CORO1A	Coronin-1A	113480	111939	73566.3	200841	157118	119505	39897.9	71847.1	45935.7	107326	141777	63472.2	25985.3	80758.9	29647.5	80287.8	25683.2		57226.5			112755	131939	59989.8	85021	108096	17729.8	3415.51	12488.1			26390.4	146173	99362.3	48645.7	41560.6	124389	45396.3	88180.6	27268.7	319353	145297	25859	311642
O76074	O76074	PDE5A_HUMAN	PDE5A	cGMP-specific 3',5'-cyclic phosphodiesterase	113821	81062		127832		128126		63786.9			68358.7											70105.7	123552		126446	54748.5							123476				46148.3					75552.9		47425.1
P07237	P07237	PDIA1_HUMAN	P4HB	Protein disulfide-isomerase	113859	111152	250794	257690	183940	135686	272150	95534	66287.9	180796	159741	78504.7	117547	176846		280489	41638.4		76102.6			147509	136486	57328.5	189990	143455	10382.5	10355.7	43268.6	19414.9		14953.6	283565	62313	132995	76784.1	276683	122792	159519	48707.4	58467.3	65015.9	44697.4	64837.5
P04792	P04792	HSPB1_HUMAN	HSPB1	Heat shock protein beta-1	116903	34549.8	204033	104273	103176	50712.8	223079	44975.8	271290	53921.2	89874.1	78606.4	68437.9	62913.8		118565	142716				62841.8	85109.9	103808	23553.3	19297	37874.9	15679.5		14697.2	18176.6			16854.9	108677		88412	37992.6	180182	36177.6		62073.7	89042.7	45054.6	85083.8
Q9H3N1	Q9H3N1	TMX1_HUMAN	TMX1	Thioredoxin-related transmembrane protein 1	117654	152262	271175	266050	336847	180212	409891	163399	137678	125061	239299	205164	229003	464961		333862	206518		88562.5	146923	57962.3	107543	150158	86798.3	228029	346387		5524.2	159010	128611	23662.6	24022.5	302214	46015.7	191830	156237	442891	191477	155602	67490		227000
O43169	O43169	CYB5B_HUMAN	CYB5B	Cytochrome b5 type B	118246	243939	281388	205742	162591	263615	220875		163096		382782	132565	418551	493992		304382	228090		134834	274749		242054	317208	114994	229822	404184		8120.94	250378	326510	75911.9	33746.1	386479	137122	228400	132431	483440	138930	301146		104434	508884	253385	263894
P35232	P35232	PHB_HUMAN	PHB	Prohibitin	118781	108825	148684	203142	165368	160168	417786	145084	99875.4	122177	220443	164933	166344	221127	10722.7	189567	136939		35570.2			53180.3	205485	48332.8	154892	90025.9		6363.74	185613	86164.7	17285.5	16967.4	125977	79834.1	112831	76485	369439	102354	107094		172874	61873.9	47741.6	256971
P32119	P32119	PRDX2_HUMAN	PRDX2	Peroxiredoxin-2	119513	4373.71	201347	57105.8	135087	82788.7	14051.5	194581	310514	158889	75541.4	70387.9	44073.8	32461.8	46652.6	314181	215487	135350	115884	122765	207517	58530.4	53673.6	40103.7	26898.3	77235.8	105659	19585.4	78134	30670		102100	47765.4	95617.4	110577	303894	36855.6	170524	84940.5	57723.3	256123	532324	330220	625358
P08238;Q58FF8	P08238;Q58FF8	H90B2_HUMAN;HS90B_HUMAN	HSP90AB1;HSP90AB2P	Heat shock protein HSP 90-beta	121087	35720.9	2324.44	24293	15445.8					15762.2												17738.5				16941.6							19023.9										2322570	2641630
Q13423	Q13423	NNTM_HUMAN	NNT	NAD(P) transhydrogenase, mitochondrial	122002	96557.8	29320	51839.9	68053.4	38547.6	42893	87770	78250.2		63130.2	137195	62186.2	56996.3		57301.7						106740	30745.3			102334			82078.5			15582.6	33661		67921	34130.6	244571	106391	87383.2					23662.3
P40926	P40926	MDHM_HUMAN	MDH2	Malate dehydrogenase, mitochondrial	122481	126313	221685	166894	215070	239920	450186	259597	206651	142547	309635	159199	405612	332229		287298	88582.9		236207	175606	113598	205084	293256	140388	231038	163585		5244.16	46090.3	41533.3	85616.3	35229.7	256180	233336	304486	223883	680134	219160	214185	117319	81356.4	62390.1		104347
P09496	P09496	CLCA_HUMAN	CLTA	Clathrin light chain A	122991	102725	129329	199454	56405.3	188327					130522	134927				127865						206978	218113		79351.4								213008		95037.4		208804		75680		78316.5	423442		430791
P54920	P54920	SNAA_HUMAN	NAPA	Alpha-soluble NSF attachment protein	123317	132454	98228.3	192677	115309	88445.3	43180	93886.9	32141	136232	67012.5	89542.5	34106.9	70059	38044.3	85660.9	42984.2		65558.5			104565	138880	34316.7	89416.5	71249.9	14786.6	6975.73	93304.2	16933.5	41431	15193.4	148918	49778.5	64690.2	119780	93241.8	99916.9	22359.6	43771.1
P29350	P29350	PTN6_HUMAN	PTPN6	Tyrosine-protein phosphatase non-receptor type 6	125450	89538.3	61701.6	141451	51666.8	101856		68668.9	36013.8	62702.8	86232.5	41863.3	64376.9	38782.8	12969.2	47728.1	15637.3		84674			141884	111105	53590.9	118644	54827.7	15800.6	3193.05	52558.9	10298.7		14553.3	148070	63219.3	68611.2	42032.7	72914.7	52323.1	51972.1		1477980	1113150	2650040	1299950
P00491	P00491	PNPH_HUMAN	PNP	Purine nucleoside phosphorylase	125719	86299.2	49241	121999	112080	76859.1		112578	65512.1	152862	152008	48861.9	35410.6	129143		115931			44781.1			81023	155623	21105.2	67062.2	65261.2			34061.6				130694	40952.3	36676.3	133027	78626.6	92904.1	117566	172610	66750	118919	162417	63726.9
Q99497	Q99497	PARK7_HUMAN	PARK7	Parkinson disease protein 7	125968	59928.4	282780	321903	225993	282306	135679	354969	311035	360622	243100	142777	40659.4	101749	22856.4	319044	120826		85344.1			80309.6	272074	57838.1	172841	287954	24142.1	7096.64	84089.7			26871.2	253064	102697	196901	167385	210155	191175	253323	87655.8
P47755	P47755	CAZA2_HUMAN	CAPZA2	F-actin-capping protein subunit alpha-2	127205	54226.9	64376	152117	75150	115911	79636.1	51592.1	112719	115169	161676	59360.8	74296.8	57871.7		54352.1			71127.3			116179	187663	57727.8	107660	101155	12804.3	3740.43	46355.2			18789.4	171811	67388.4	43742	87082.9	117222	47932	34848.4	91437.6	17845800	2399010	11694000	24892900
P04275	P04275	VWF_HUMAN	VWF	von Willebrand factor	127346	52343.7	41984.4	16533.7	24672.6	80401.3	30413.8	25730		55578.9	17590.7			32499	38822.2				24692.4			88794.7	38220.7		20638.2	51137		77009.3	65237.2			57676	39966.7		46323		57161.9				1865340	6839330	324091	5475110
P13073	P13073	COX41_HUMAN	COX4I1	Cytochrome c oxidase subunit 4 isoform 1, mitochondrial	128935	91213.2	248306	281412	387978	342518	626846	198675	239619	244328	413004	427430	235748	512873		632517	278671		293641	495060		265347	288913	194152	219994	329179		14767.9	349774	309187	125311	27688.3	375079	247816	268358	366932	640493	236631	352791	188747	546541	1184530	667738	751045
P07225	P07225	PROS_HUMAN	PROS1	Vitamin K-dependent protein S	130974	330722	923331	310174	435202	1511700	1125000	611222	159838	1007450	424946	551303	476430	578031	2411610	531933	384268	2141600	465429	1044840	699867	131067	496233	1093110	721553	267025	1862910	1406450	1312830	1319810	1258210	1368800	122850	1084180	1241020	723883	520135	381158	742001	887566	130724	191926	75646	173765
P00403	P00403	COX2_HUMAN	MT-CO2	Cytochrome c oxidase subunit 2	131156	631107	295692	459677	246937	511673	486990	239760	394655	249680	617938	549956	377095	1112810	109010	1103800	592476		145825	912508	545916	156438	735546	229409	433692	533618		44911.8	739564	505623	370883	105863	468580	222045	988464	619985	1332390	815443	540635	398168		79157.8		89145.4
P31930	P31930	QCR1_HUMAN	UQCRC1	Cytochrome b-c1 complex subunit 1, mitochondrial	132410	130826	149631	243000	242155	176566	431030	137450	113161	119942	413025	304157	363972	491512		314222			95068	185666		179409	264760	133532	144108	190784		8939.98	332871	105684			423242	142917	297671	131344	692698	161787	186845	113133	114398	95474.3	133156	63806.4
P23219	P23219	PGH1_HUMAN	PTGS1	Prostaglandin G/H synthase 1	133530	249969	308608	374495	375510	246241	492388	284243	97804	190944	494713	413299	387057	458367		579094	408764		187417	179721	2069550	164290	200431	159152	78342	372137		13641	211695	151838	78502.9	48355.1	315908		196657	128519	680845	263657	254882		836145	1122160	1122230	982343
P30044	P30044	PRDX5_HUMAN	PRDX5	Peroxiredoxin-5, mitochondrial	134024	130130	9960.22	74663.4	105816	32005.9	60696.4				106628		32189.3	101381		99506.7						99798.4	115885						34878				176241				153270							55640.9
P50416	P50416	CPT1A_HUMAN	CPT1A	Carnitine O-palmitoyltransferase 1, liver isoform	134285	126715	110213	131827	53252.9	92126.7	78503.4	75059.3	4872.25	42694.3	36534.7	62151.2	18808.2	56390.7		149034	31074.9					110688	64618.7	35857.1	36228.9	76866			18682.1	25394.8			57742.5	14594.4	4289.7	23512.7	160245	98536.5	52339.5
Q00325	Q00325	MPCP_HUMAN	SLC25A3	Phosphate carrier protein, mitochondrial	135716	338406	37344.7	59568.5	105732	87113.2	145147			96319.9	50536.6	75998	37823.8	110298		75991.9	51401.3					265950	66779.1	30614.7	108708	70019.5		9103.1	91263.2	72236.2			85824.5		73266.4	37689.1	221292	52568.8	68967.3		25309300	10402700	1367440	15627200
Q9H7M9	Q9H7M9	VISTA_HUMAN	VSIR	V-type immunoglobulin domain-containing suppressor of T-cell activation	137798	113822	100082	175155	230595	109757	195067	62277.9	117332	120364	144397	160105	202297	163134	21459.7	187420	56846.5		114383			163070	173500	117606	97958.2	221969	17016.6	14276.7	155340	70234.4	122374	50585.6	119333	37202.6	115213	133221	102500	78014	105610	127137
Q14165	Q14165	MLEC_HUMAN	MLEC	Malectin	139656	109189	205678	241644	180466	136625	339065	111814	103223	150129	209473	173425	298151	261871		293213	211267			142844	22190.7	204015	174608	94171.3	168004	226325		14319.5	161280	159286	62305.8	10533.6	242209	90278.2	155764	163178	408297	180297	191842	83621.5
P03952	P03952	KLKB1_HUMAN	KLKB1	Plasma kallikrein	140868	124177	102376	49150.4	74753.4	90193	92222.3	97042.7	53135.6	36372.5	198358	73493.7	52582.6	101083	111385	101100	15256.3		90194		269311	281768	322482	118094	214136	54072.8	269033	828597	160878	304811	167319	626058	26607.8	158414	265951	201506	112316	91334.9	131620	59299.8	34843.4	85648.9	43314.2	19711.3
Q06830;Q13162	Q06830;Q13162	PRDX1_HUMAN;PRDX4_HUMAN	PRDX1;PRDX4	Peroxiredoxin-1	141037	87435.1	210706	169242	117401	76060.9	90411.1	93966.7	147175	440881	88464	132212	42682	33935.3		152681	48385.7				25171.9	101095	58764.5		47012.2	122220			56100.3	19613.5			126054	32267.3	86843.3	95024	90189	106998	110913	40874.5	297682	811710	358637	537427
O15145	O15145	ARPC3_HUMAN	ARPC3	Actin-related protein 2/3 complex subunit 3	141069	107809	199305	276050	183714	278236	82007.1	193458	82614.5	169226	210000	55897.7	36988.3	167349	30125.2	197110	23606.9		120452		18026.3	132189	245579	67890.4	207305	145047	38446.9	8540.09	31302.1			21186.9	303445	90627	269527	138794	196252	108705	303727	135254	31892.1	42677.2
P43304	P43304	GPDM_HUMAN	GPD2	Glycerol-3-phosphate dehydrogenase, mitochondrial	141168	125322	19017.5	55809.8	30824.5	56677.3	76560.8	13428.7	30685	17202.3	49105.7	48035.6	70551.1	107445		59728.1						88724.5	111827		50060	43381.5			75509.3	29982.7			120181		81044.6	24575.3	172371	31617.4	42986.4		266554	230981	150184	116838
Q9UBW5	Q9UBW5	BIN2_HUMAN	BIN2	Bridging integrator 2	141829	147877	129761	271619	202024	221395		140514	110570	144482	166476	124641	115708	129210	26801.7	218380	39528.3		43575.7			222357	204235	92923.4	158874	179478			58905.2			31660.4	294576	247654	238361	234937	157804	110898	227529	148236	20986.9	71482.3	77315.4	34927.1
Q15555	Q15555	MARE2_HUMAN	MAPRE2	Microtubule-associated protein RP/EB family member 2	142829	66573.7	66046.2	150212	31317.8	90078.1		27607.6	52002	87358.9	121823	24518.1		27069.5		35178.6	27625.2					174972	74814.2		94946	74539.9		4847.7					188764	56456	30774.8		95065.5	42612.1	27881.4					5455.75
P19652	P19652	A1AG2_HUMAN	ORM2	Alpha-1-acid glycoprotein 2	145067	1836300	480162	158260	190218	925895	296110	318543	144715	305080	196173	263132	60864.8	46542.7	410688	86769.1	160266	130925				168652	77034.7	788000	361460	155531	543007	535978	273443	1077170	780109	754722	82936.3	1496000	331153	364733	425293	43777.5	151072
P68371	Q13885;P68371;Q9BVA1	TBB4B_HUMAN	TUBB4B	Tubulin beta-4B chain	146315	33964.9	30597.5	29943.3	30352.1	70675.9	73355.9	52425	21314		50498.1	130834	143571	38534		30069.5	19810.5			16406.4		24270.6	68107		28781.6				17531				81588.4		40958.2		53693.2		21807.1			29343.9		28818.6
P51148	P51148	RAB5C_HUMAN	RAB5C	Ras-related protein Rab-5C	146422	92253.4	129684	227000	168363	133490	119073	131472	52645.4	95346.7	79094.2	166495	137195	121734	28242.6	171695	73792.7		93941.3	122165		64754.6	206005	84744.3	186821	134905	45094.1	18461	169400	91493.1	26704.3	39797.5	115511	72718.4	198910	118895	258092	105287	81183.5	62517.1	304419	288377	203612	165197
Q13586	Q13586	STIM1_HUMAN	STIM1	Stromal interaction molecule 1	148349	141687	325925	310566	406503	161468	599085	234966	160580	197374	435197	339728	469163	556309	18160.9	489905	248189		223300	220706	23323.6	200446	301728	127412	259485	315784		12585.7	328486	196530	135661	46748.8	328598	177487	276843	323275	666716	380834	261112	199958
P10124	P10124	SRGN_HUMAN	SRGN	Serglycin	148732	164960	410348	370842	561607	253448	496797	318398	182053	633383	431770	316093	575082	508097		443433	423116		115930	630126		202563	327172	13005	200972	310128		7486.12		10614		43778.5	437217	181239	81334.5	266194	494379	417428	385969	59821.5
P30049	P30049	ATPD_HUMAN	ATP5F1D	ATP synthase subunit delta, mitochondrial	148987	224325	468218	453355	496296	359442	793655	252304	307354	262570	311368	445653	135277	492241	40782.8	547506	187866		321766	424677	127163	392559	454531	129703	279165	466241		12124.4	291138	207905	132081	43728.7	502038	353672	382927	245010	830579	681660	508660	140736
Q12907	Q12907	LMAN2_HUMAN	LMAN2	Vesicular integral-membrane protein VIP36	149608	197748	421494	406624	317281	489318	701202	304647	385015	534398	520000	375252	305004	550859	295611	650971	352249	151013	332303	347757	192628	340658	386705	181670	379880	302952	71260.7	30372.2	351004	259164	209492	91604.4	567414	547684	386074	277467	736527	482305	426406	188680		94870.6		66527.7
Q06033	Q06033	ITIH3_HUMAN	ITIH3	Inter-alpha-trypsin inhibitor heavy chain H3	151035	179222	386224	186540	225201	1348010	359336	612458		614830	210363			172875	595476	126723		223314				75859.9	253279	204350	460501	366566	1998960	460620	570672	296501	369430	541221	83331.3	390840	518373	441096	294222	340779
P27797	P27797	CALR_HUMAN	CALR	Calreticulin	151551	248814	503332	430262	405261	247309	549120	261963	318024	359387	340645	198794	383060	504308	22555.8	418489	161724		361348	136730	106909	257979	279000	116618	310323	323662		11927.9	58927.4	57158.4	47365.6	61586.4	519949	138813	309927	271514	371024	284682	516800	284332	42666.8	119252	76940.2	42855.2
P50395	P50395	GDIB_HUMAN	GDI2	Rab GDP dissociation inhibitor beta	153555	72181.6	128494	131647	91670.9	116151	101329	141472	101800	144206	70775.2	116891		55150.8		90442.1	30089.4		88477.2			69762.9	133012	38227.9	160920	158353	65466.1	12918.9	94553.6	22651.7		31300.5	117673	66372.3	123194	94072.3	98447.2	169400	85618.3	102047	108789	129308	99573.1	39399.8
P19823	P19823	ITIH2_HUMAN	ITIH2	Inter-alpha-trypsin inhibitor heavy chain H2	155129	211870	525275	150452	170626	4172780	419379	1087210	198499	1452300	455418	350104	354237	504334	6386120	440038	567062	3130040	492662	1742220	806198	478199	1357910	2004250	1468630	605777	6922190	6164710	2321710	2503750	1846610	3826500	178019	1575400	1390400	1330130	704989	961331	483643	361505
P60981	P60981	DEST_HUMAN	DSTN	Destrin	155827	63579.2	24614.4	91091.4	56845.9	138666	50484.6	64701.9		49413.8	69560.5	58798.8		33945.5		43065.8			29530.5			140327	117461	23851.8	54469.4	46988.7			21202.2			7155.7	117757	47706.2	104254	61103.5	109972	49659.7	107406		48363	122212	41676.3	39738.7
P18054	P18054	LOX12_HUMAN	ALOX12	Polyunsaturated fatty acid lipoxygenase ALOX12	156825	168073	77140.7	210392	186984	219925	83798.6	124242	114278	149247	184204	25460.1	86841.9	97517.2		127970			16533.3			186972	146504	30650.5	104213	143881		4740.76	53768.4	22110.2		17107.6	220482	51355.7	215265	52716.1	352066	47195.6	51595.6
P00441	P00441	SODC_HUMAN	SOD1	Superoxide dismutase [Cu-Zn]	157143	117795	115670	110323	95506.6	73905.6	21456.4	85875.5	30798.3	49659.4	86218.7	51550	32530.4	41019.4	19119.9	56753	15978.6		42818.9			103166	58606.9	33761.1	41508.3	118433		4594.93		10824.2		10133.4	137539	68869.9	17018.9		46751	30129.9		30613.9
P61604	P61604	CH10_HUMAN	HSPE1	10 kDa heat shock protein, mitochondrial	157717	168631	399685	535671	627095	406400	1725870	481329	434799	284619	668717	412642	505838	620610	39920.1	623707	356291		421763	504275	416131	197454	259461	136910	265018	467672			77091		67595.1	32217.3	673269	364138	226898	298020	863960	601093	748000	165545		29748.1
P04844	P04844	RPN2_HUMAN	RPN2	Dolichyl-diphosphooligosaccharide--protein glycosyltransferase subunit 2	158663	191488	186122	139344	82083	171813	166140	103926	62483.3	161729	89306.2	125508	67912.8	243250		233768	35185.6					76125	150816	85140.3	132051	254762		8286.33	39626.2	112468		10131.2	149422	34324.7	155305	96826.6	184191	147714	41629		147771	134429	68683.7	93840.3
P06744	P06744	G6PI_HUMAN	GPI	Glucose-6-phosphate isomerase	158676	454440		38412.8	23767.9			35323.8				51167.6										37825	23417		28088.2		15431.1								26540.4		57457.8				511560	624842	510900	552461
P04843	P04843	RPN1_HUMAN	RPN1	Dolichyl-diphosphooligosaccharide--protein glycosyltransferase subunit 1	159468	187859	132324	139393	147665	132807	75135.3	61750.8	18045.3	76320.8	95290.2	70122.3	110186	151565		170866	46978.3		33515.5	33797.1		198581	98765.8	45234.3	115592	235945		6709.54	58447.2	69696.3	19834.7	3393.54	133105	29403.7	156546	94966.4	272822	70988.4	41431.3		17877.9	109246	2078.11	85019.8
P08648	P08648	ITA5_HUMAN	ITGA5	Integrin alpha-5	159856	90810.8	196682	435647	242748	228795	272957	212042	195121	352818	202546	154140	317688	143708	105979	231170	220514	120690	123742	256809		138112	341303	139956	247691	418836	46526	18962.6	312866	124051	60872.3	83470.7	292584	107018	430209	204555	270130	334922	283876	273000		38691.9	66664.9
Q9ULV4	Q9ULV4	COR1C_HUMAN	CORO1C	Coronin-1C	162784	135491	211371	304935	145043	231558		174178	166350	193346	314578	119322	41636.3	103661		107005	101906					191426	219484	70312.9	164311	149771		8920.26	17473.7		14637.7	15192	430668	241233	106011	31981.5	200800	129377	220761	81254.5		133817	183879	400748
P05141	P05141;P12235	ADT2_HUMAN	SLC25A5	ADP/ATP translocase 2	167994	292577	72265.4	68334.3	143047	53293.4	113805	89351.8	36879.6	43006.4	118621	66629.4	28657.9	137124		51796.8	119793		19647.3	16548.2	57131.8	55889.3	30624.1	32109.7	105943	99939.6		3360	101791	64716.8	9044.34		53614.1		61916	57297	196908	56998.3	29618.7	11153		116235
Q6ZUX7	Q6ZUX7	LHPL2_HUMAN	LHFPL2	LHFPL tetraspan subfamily member 2 protein	168524	88411.7	42179.6	126090	276805	115894	93202.3	186819	121611	86065.1	129808	130753	117243	176831	11799.2	222011	31349.2	11019	30646.4			206919	216877	62129.9	20307.2	114218	23830.9	9928.04	109379	7330.96	52216.2	18246.3	119127	88186.3	73122.7	240539	230951	198321	43826.9	63214.5
P08238;P14625	P08238;P14625	ENPL_HUMAN;HS90B_HUMAN	HSP90AB1;HSP90B1	Heat shock protein HSP 90-beta	170271	82982.5	235356	218676	149471	131306	174949	124686		166617	109231	117878	25544.3	34721.9	31482.6	157892	68972.3					40588.7	110053		113650	150488		7866.05	61897.9		29485.6	4475.2	99970.4		100820	25813.9	158761	35716.7	108873	51615.9
P62873;P62879	P62879;P62873	GBB1_HUMAN;GBB2_HUMAN	GNB1;GNB2	Guanine nucleotide-binding protein G(I)/G(S)/G(T) subunit beta-1	172091	130967	83751.1	179779	61270.3	83126.6	166237	97184.4	34506.9		134913	37910.4	62215.1	95231.6		85633.9			66021.3			96328.6	190294	118440	86828.5	63698.6		3165.93	233201			13631	145764		100934	92412.9	69410.6	17407	46839.4	129292		58996.6
P15531	P22392;O60361;P15531	NDKA_HUMAN	NME1	Nucleoside diphosphate kinase A	174410	117286	71067.5	172773	74533.1	135297	13796.8	83035.6	60079.5	114700	114014	72758.2		76786.8		110567						41948.8	102935		84286.1	49088.4							38288.7		85371.6		61479.8	38969	101623		14192000	8513490	13450900	7552840
P11234	P11233;P11234	RALB_HUMAN	RALB	Ras-related protein Ral-B	175919	76468.1	90260.7	163826	141186	213932	131677	245959	168117	94473.8	148139	183393	214905	253909	141819	209399	80543.9	180201	303332	127514		114269	195338	266108	170201	324814	91548.1		214938	78936		26191.4	295897	233546	284883	318185	133946	223431	107583	326416
P62993	P62993	GRB2_HUMAN	GRB2	Growth factor receptor-bound protein 2	176550	101848	164980	236675	128241	180092	249895	241467	239194	308273	114371	182952	140486	87800.3	41870.9	246177	93097.2	25025.8	143459	84635.5		292394	214594	172148	259587	165368	37057		187239	71143.9	48323.1	32005.3	209611	214091	181361	225130	178773	235502	217287	172750
P08697	P08697	A2AP_HUMAN	SERPINF2	Alpha-2-antiplasmin	177830	425617	894974	150797	197388	1199880	298388	382629	233811	621970	180880	273384	400126	400415	2868750	254334	391894	670315	577163	761757	447541	300036	406623	335143	535862	224059	1958550	1879690	421797	844949	675847	1458650	42085.1	439175	1288850	865693	439281	392295	298428	212546		11917		20978.8
P61106	P61106	RAB14_HUMAN	RAB14	Ras-related protein Rab-14	180804	126730	98562.8	144302	159586	149220	132862		65494.1	93216.6	124002	123797	81870.2	149466		124909	57217.3		62731.9			135708	241760	88135.9	88639.4	117790		6514.31	74724.5	53798.3	38888		133884		143667	100857	178916		152620	72699.7	9697
P05023;P50993	P54707;P20648;P13637;P05023;P50993;Q13733	AT1A1_HUMAN;AT1A2_HUMAN	ATP1A1;ATP1A2	Sodium/potassium-transporting ATPase subunit alpha-1	180843	118652	134967	284770	188528	141647	250730	163706	123411	142884	119087	55843.6	169817	243340		185058	51568.8		70220.3			216867	192137	145508	162803	210565	13004.9	10155.5	201529	54197.5	17640.5	30593.5	209509	100355	127019	130767	147376	164996	76584.5	100963
P11413	P11413	G6PD_HUMAN	G6PD	Glucose-6-phosphate 1-dehydrogenase	180932	87312.3	106681	155092	55132.8	130306	41733.9	163436	75304.4	156616	112178	53372.8	61922.2	54204.2		97049.6			61401.7			151349	173902	22204.9	118226	118846		4562.91	51816.5	39169.2	31102.6	23750.2	159613	63167.5	133231	67250.6	103262	85111.6	167625	41671.3	170895	278186	275924	85771.5
Q8TC12	Q8TC12	RDH11_HUMAN	RDH11	Retinol dehydrogenase 11	182796	262344	315639	372805	292442	320718	635033	263040	248571	249935	557470	374256	467964	561546		506311	301628		237275	327939	68848.3	153923	213946	96124.5	227217	396963		9859.82	289991	162137	70027.3	5084.47	479917	177442	368385	276149	723468	301612	353284	143426
O00151	O00151	PDLI1_HUMAN	PDLIM1	PDZ and LIM domain protein 1	182920	233675	149738	229334	212701	218082	66807.7	204641	183358	203924	257598	187894		141062		177020			338266		181662	155702	313724		135423	114328			18649.2			60349.2	360880	268366	199473	164107	187631		142049	45698.3	154251	410602	447735	323052
P61160	P61160	ARP2_HUMAN	ACTR2	Actin-related protein 2	183215	140674	224826	303212	196165	320088	21711.3	171898	135117	314394	159579	98071.3	42560.9	35580.8	1735.59	139086			197196		72946.5	54114.6	358459	58081	331343	212598	12306.1	3734.05	51518		7584.57	24787	328708	76708.5	231328	180053	185779	131977	171093	85985.4		67580.9	48469.3	123030
O94919	O94919	ENDD1_HUMAN	ENDOD1	Endonuclease domain-containing 1 protein	185269	228019	304514	387974	300867	163308	434202	176987	193586	288190	383605	274624	342749	439948	27644	403354	131795		46352.4	90573.8		398871	161878	84923.5	221925	374368		7844.87	163052	185188	31635.9	19242.4	469059	155363	137748	261281	607720	426560	152323	47826.9	224858	377673	278853	187199
P01111;P01116	P01116;P01111	RASK_HUMAN;RASN_HUMAN	KRAS;NRAS	GTPase NRas	185518	86650.5	25081.8	160567	154616	110161	187916			272437	85670.3		121390			180489			196859			84979.8	189778		148792	228881			430353			32051.4	197352	263948	181175	227362	169185		154595	185660	26728.1	67054	91728.6	25081.2
P24557	P24557	THAS_HUMAN	TBXAS1	Thromboxane-A synthase	185706	267654	234469	522896	365492	292990	395643	222027	398265	151750	482448	444754	329752	306037	14830.5	542104	500921		234586		277396	86448.2	281969	149667	278427	513860		28906.5	164067	246240	240317	47013.5	403289	166110	302295	288416	1112170	261892	221916	123385
P06241	P06241;P07947	FYN_HUMAN	FYN	Tyrosine-protein kinase Fyn	186522	82384.1	34830.6	80085.6	42960	43877.9				56102.2	48661.2					51008.3						113121	32150.6			37512.6							46506.9				30148.2							53639.1
P08754	P08754	GNAI3_HUMAN	GNAI3	Guanine nucleotide-binding protein G(i) subunit alpha	187379	127575	137600	228846	168071	167753					154040		175062	190990		153847						151962	157345			174289			134503				132958				197678		134755			23945.1	14350.4	59606.9
P30048	P30048	PRDX3_HUMAN	PRDX3	Thioredoxin-dependent peroxide reductase, mitochondrial	187885	199753	475076	578089	761174	546825	1258070	487832	503587	491758	754129	675850	658155	985519	22653.9	637720	319374		422863	565369	156264	315462	493604	313218	434168	457075		15976.5	355707	211689	194159	82649.3	737074	206277	548237	484610	931574	617852	834649	358352		71487.4	89884.4
Q7L576	Q7L576	CYFP1_HUMAN	CYFIP1	Cytoplasmic FMR1-interacting protein 1	190979	143210	41163.9	58382.1	38013.1	79745.3	21583.1	69170.3	24273.4	29914.1	25194		23340.4	54314.9	8008.67	43152.6						149172	67145.4	46625.1	64038.2	66420.5	15395.6	4734.98	37838.1		21827	28218.2	57756.3	45472	47344.2	52824.8	52312.5	45137.9	41874.5	32076.3		52320.8		38630.9
P10599	P10599	THIO_HUMAN	TXN	Thioredoxin	191242	123925	995556	668474	552810	817350	527111	757238	936299	950321	456190	599099	541542	297034	327153	501449	406428	103704	320850	285258	633763	183300	456397	252487	610297	1615910	141743	61357.9	420936	376793	104989	97215.5	217257	724897	697190	1602160	298484	695640	350020	659195	28388.3	41630.5		39493.3
Q9NY65	Q9NY65	TBA8_HUMAN	TUBA8	Tubulin alpha-8 chain	192377	132884	131308	209519		112416		94871.1		104474	193112		233578	173740		223854						155272	172408		123725	87364.1		4694.21					247625	19910.6			272800	81480.6	129152			17529.1
Q9UBV8	Q9UBV8	PEF1_HUMAN	PEF1	Peflin	192932	122901	185982	204307	328490	307132	369811	450735	289097	280806	196792	482214	545135	238669	144679	423686	290169	222892	535508	376891		369125	892829	556879	559661	370935	212830	27589.7	524576		272718	140040	369464	369963	214668	390009	294697	828580	307925	240490	292365	954661	1606390	706770
P37235;P84074	P61601;P37235;P84074	HPCA_HUMAN;HPCL1_HUMAN	HPCA;HPCAL1	Hippocalcin-like protein 1	195886	90668.2	75634.5	102987	54190.8	128505	40385	132856	14657.8	125531	134045	75291.9	35858.3	30109.6	8427.47	61516.1	38639	12176.3				77493	124147	24631.2	55772.3	77473.2		8491.4	66099.7	41420		9150.53	150754	35672.1	97154.8	39269.5	124619	31631.2	85998		77015.9	130368	131236	62356.3
P62820	P62820	RAB1A_HUMAN	RAB1A	Ras-related protein Rab-1A	196029	150421	80305.2	120380	92231.3	108567	112303	96493.4	18167.9	71958.8	122751	73467.6	73900.8	138245	26774.6	186196	37036.5		32700.3			143870	193989	58605.5	68411.4	94858	7270.81	7752.95	213089	72034		11793.5	112315		122970	181065	175963	121585	131450	50296.9	168532	468886	683462	330163
P02765	P02765	FETUA_HUMAN	AHSG	Alpha-2-HS-glycoprotein	198018	350472	1170260	396314	580936	4690010	1491440	1240980	1178520	1561970	1015960	1437080	3131020	4340160	6329570	1372540	1077010	2457290	2831440	3912970	1923280	604809	1859500	2442940	3121360	1125800	3571170	5957220	4429900	5249120	5401370	4837420	526598	3698330	3450780	7898820	835803	3156410	1129370	1498710
P16452	P16452	EPB42_HUMAN	EPB42	Erythrocyte membrane protein band 4.2	199542																																									2629050	1420900	1442880
P35579;Q7Z406	P35749;P35579;Q7Z406	MYH14_HUMAN;MYH9_HUMAN	MYH14;MYH9	Myosin-9	201205	474968	121287	131805	90641	162576	77868.2	198840	78249.6	304119	264005	234233	88986.5	106860	24022.8	110885	110239			47395.8	155616	614407	150298	48398.7	194526	71885.3		9302.26	58988.2	34045.5		14909.5	179970	21141.5	60470.7	47774.2	167855	120169	50138	16757.4
P60174	P60174	TPIS_HUMAN	TPI1	Triosephosphate isomerase	204193	100600	124131	255055	194612	220101	82667.6	250170	318477	231121	243177	215467	91726.7	155632	67353.4	189043	92042.2	18776.7	181022		24401.8	209598	280432	149381	232286	261809	39280.3	7566.47	99432.3	35523.8	46140.6	58455.9	247856	176358	181967	172342	200007	177268	172636	261313	145488	107591	56778.8	84740
Q9H4G4	Q9H4G4	GAPR1_HUMAN	GLIPR2	Golgi-associated plant pathogenesis-related protein 1	206259	136820	22048.6	113813	67843.8	49019.7	119685	115500	72306.1	170328	53259.2	29724.2	125396	32631.5	15910.7	120893	31081.2	9102.5	78682.1			118768	100488	92660.6	53994.6	138949	59700.1	4241.06	82939.5	21192.2	12212.3	27004.1	109488	14741.2	39595.9	32609.2	95578.7	122671	84883.3	27775.5	470630	922551	1401030	547897
P01008	P01008	ANT3_HUMAN	SERPINC1	Antithrombin-III	206753	217823	611143	235573	199064	387818	321303	166790	149402	412163	214060	238638	241784	310173	1223690	256676	201031	421780	284831	347363	208527	432523	570163	366686	472451	226802	1350220	2510900	442855	1040980	686601	1579480	110044	136262	669531	337482	210762	134884	210274	259887		36737.4	23525.1	32871.7
P59998	P59998	ARPC4_HUMAN	ARPC4	Actin-related protein 2/3 complex subunit 4	208317	263034	276249	277519	174740	384743	97439.7	373929	237003	412033	104236	223170	172844	267865	92700.1	227896	141698		304761		248681	54714.5	263499	150864	343719	289348		6754.93	111067		74972.7	36007.9	244790	253417	431011	128481	243915	209842	221515	214254
P47756	P47756	CAPZB_HUMAN	CAPZB	F-actin-capping protein subunit beta	208634	95748.2	79275.9	214994	76877.1	163526	24961.8	96089	111568	193425	134680	97836.5	42548.2	35962.3	7141.19	93989.2	41711.2		65545.5			163886	155596	59436	56568.3	111163			30603.6	6744.58		14049.9	158468	115117	73099.8	158904	118565	24180	106812	54368.9
P31150;P50395	P50395;P31150	GDIA_HUMAN;GDIB_HUMAN	GDI1;GDI2	Rab GDP dissociation inhibitor alpha	214425	133772	48361.1	151714	82605.4	142168		118351	76141.5	102217	157068			180824		109398						87133.1	149539	72524.9	122585	145161			148802				161016		122422	158904	143160		94777.7	288295		29358
P58546	P58546	MTPN_HUMAN	MTPN	Myotrophin	215167	102516	56953	266452	131392	140719		101728	56347.1	294506	105802		41265.9	73822.6		120367						392216	195270	5432.85	139168	176361		3044.97	62119	30680		19679.2	147359	263960	98505.7	66847.5	117184	282875	106886	92716.3		4234.9	12668.4
Q4KMQ2	Q4KMQ2	ANO6_HUMAN	ANO6	Anoctamin-6	216317	112558	64723.3	109872	137061	72401.7	154210	100006	75715.1	53497.4	57161.6	120824	75667	118553	6641.02	143899	17746.1		11264.6			223916	121225	47854.1	128300	121566	25394.4	7929.12	69030.6	6758.24	22659.8	21284.1	148984	65271.6	67865	61450.3	125297	97464.6	87415.4	47402
P38646	P38646	GRP75_HUMAN	HSPA9	Stress-70 protein, mitochondrial	217967	254162	307700	386267	322943	288835	725160	268162	233550	257996	330082	150459	195280	231355		234454	176081		57442.5	118508	46488.7	156420	319462	99984.6	178306	301389		7692.86	214049	111179	75457.2	32524.1	206619	108647	253205	155770	559620	200878	184579		7354.49	31739.4	5636.94
P30511	P30511	HLAF_HUMAN	HLA-F	HLA class I histocompatibility antigen, alpha chain F	218442		106152	493337	263038	127084	399017				129696		160067		26214.2	226555	129993						104739		134639				254815				195383			79992.6	177198		121561			42893.5
P15153	P15153	RAC2_HUMAN	RAC2	Ras-related C3 botulinum toxin substrate 2	220680	70061.7	128308	114434	163006	91345.9	266028	79541.1	267457	153921	105483	168120	136874	65272.7	63184.8	49835.3		62088.1	283908	90873.2	80288.4	51664.2	153273	204874		134349	20250.7	7319.93	237123	56554.3	116674	34191.2	225646	141469	43512.3	84277.5	176135	244256	94806.4	92310.1	78121.8	113377	31194	101141
P48426	P48426	PI42A_HUMAN	PIP4K2A	Phosphatidylinositol 5-phosphate 4-kinase type-2 alpha	220946	164241		86225.7	63738.3	37385.4				63240.2	43269.2					75257.1						206033	132911		55227.9	89496.4							81948.1				66755.3				145499	381665	315134	328907
P61952	P61952	GBG11_HUMAN	GNG11	Guanine nucleotide-binding protein G(I)/G(S)/G(O) subunit gamma-11	221556	65077		371522	345406		309826	273954	154300	316237	307838	307865			92285.6	358231	246551		403092			339577	337222			378465	107966					59224.1	410956				242437		275423	327162	327132	604749	491743	674329
P07195	P07195	LDHB_HUMAN	LDHB	L-lactate dehydrogenase B chain	222245	165004	317928	339223	179965	326072	91538.5	285493	331121	392101	246814	269244	129885	174619	85895.5	254617	195267	63077	176518	66882.1	98708	159674	349964	98073.7	382144	320322	59703	15594.8	73292.9	16475.6	34863.9	79707.7	258198	269557	235871	98607.8	300093	178740	248394	133066
Q9H0U4	Q9H0U4	RAB1B_HUMAN	RAB1B	Ras-related protein Rab-1B	223079	160616	230812	318027	161514	319981	213445	139579	59318.2	160459	309651	334555	324655	207766	65443.7	422649	149712	32722.3	343115	115299	22819.9	125050	293331	212906	298590	456223		29863.7	352934	218865	136107	63626.1	292711	193145	415710	358969	463142	252084	235627	189269
P68371;Q3ZCM7	P04350;P68371;Q3ZCM7	TBB4B_HUMAN;TBB8_HUMAN	TUBB4B;TUBB8	Tubulin beta-4B chain	223380	113401		28256.6	62648.7	32698.6	219885	78235.6		178677	189269	206377	314138	100203								139785	170138		16587.2						41375.4	13308.2	148957	203406			163451		104730	113669	154640	79122.9		19520
P19827	P19827	ITIH1_HUMAN	ITIH1	Inter-alpha-trypsin inhibitor heavy chain H1	227016	211712	761477	146526	228876	5365390	365965	1559730	151410	1808490	409920	113659	291957	351880	6890630	514662	595005	3183390	267222	1316470	406569	377467	1651520	1968870	1484660	863614	7367540	5838450	2401500	3236990	2463320	4330970	187352	2786110	1352360	1449470	722128	959702	290274	238786		40989.9	28960.5
O75369;P21333;Q14315	Q14315;P21333;O75369	FLNA_HUMAN;FLNB_HUMAN;FLNC_HUMAN	FLNA;FLNB;FLNC	Filamin-B	229059	230834	132159	206465	60775.4	182399	92127.6	134171	28667.3	126365	183038	95259.1	92688.9	76926.2		69138.3	53692.3		158468			93564.9	174662	47788.6	168324	61132.9		6637.05	49351.2	16623.5		19418.3	117600	69217.5	145988	106993	34128.9	28621.7	81160.5	126468	26912.6	110807	50923.5	115449
P0DMV8;P0DMV9	P0DMV9;P34931;P0DMV8	HS71A_HUMAN;HS71B_HUMAN	HSPA1A;HSPA1B	Heat shock 70 kDa protein 1A	230688	154202	270726	254033	272857	204821	216059	281253	205390	304413	187879	188881	204238	139859	225533	139930	205643		212247		119000	127235	312359	158686	211317	249298	123451	21018.9	132921	139389	35585	100019	142869	191424	306299	135060	232362	94685.2	151212	125792		177215		70871.3
Q15363	Q15363	TMED2_HUMAN	TMED2	Transmembrane emp24 domain-containing protein 2	231909	175974	636048	515875	764868	476310	1069870	482885	589611	497293	577687	317051	723365	816884	39469.3	728517	355103	9730.8	453844		97269.1	392659	376226	179235	297656	548932		11855.6	537608	465670	167621	53750.6	651583	510309	631266	574676	662346	901819	596158	369483			20818.4	14087.4
Q00610	Q00610;P53675	CLH1_HUMAN	CLTC	Clathrin heavy chain 1	237853	194953	281353	267398	203487	319661	148110	180693	163306	248611	287284	87056	185819	195501	9445.29	134167	90755.6		51148.4		25164.9	242214	367418	116349	301418	137060		8138.26	65076.3	22997.8	25167.3	57019.9	438031	74427.1	244723	203557	387516	231893	239325	287162
P16109	P16109	LYAM3_HUMAN	SELP	P-selectin	242188	300640	349305	376889	594055	317788	779641	243533	353793	278639	465182	159721	345472	645540	43211.2	599495	216034		140048	467338	52229.8	326621	386896	201333	251391	431304	18693.7	36529.9	389973	151013	149605	66472.2	458147	99054.4	189584	109014	590038	398137	649673	153542	210715	405139	200141	415204
P07437;Q13509	Q13509;Q13885;P07437;Q9BVA1	TBB3_HUMAN;TBB5_HUMAN	TUBB;TUBB3	Tubulin beta chain	242256	173039	262072	218113	348217	219235	1266860	631003	642314	606389	780138	1225970	723038	834776	101183	582244	781579	49859.8	533552	622877	562030		443585	208408	229756	435429		13140	281516	318981	305591	105783	754448	1016870	348982	306761	670093	525519	319456	438968
O00501	O00501	CLD5_HUMAN	CLDN5	Claudin-5	248812	267787	170929	357575	160423	421761	247690	205788	291468	72760.4	201063	302138	108673	254971	47487.5	491863	468027	67557.1		246087		751065	868863	340155	529690	380286	42123.2	17345.1	1068450		189765	108819	308942	767322	201211	634151	452825	220685	499975	461011	395389	488522	453198	286753
P42892	P42892	ECE1_HUMAN	ECE1	Endothelin-converting enzyme 1	249542	106320	64984	77381.7	35499.1	75445.6	55060.4	51396		96074.2	63516.3	22582	28231.5	125734		59899.9						88084.6	169418	51909.2	38975.3	35915.8		10096.5	75059.3	25410.7		7092.48	96506.5		74106.6	123725	126031	31929.2	119991			7640.76
P25705	P25705	ATPA_HUMAN	ATP5F1A	ATP synthase subunit alpha, mitochondrial	250127	292496	52106.5	85234.5	55557	81127.6	185225	91519.7	36662.5	40868.5	85371.7	82219	59160.5	77726.2		125141	83308.1		28231.5			185274	55291.8		39052.8	43244.4		5490.2	25862.6	24208.1			23616.1		19410.8	29243.5	98016.7		45001.9		31675.6	222949	92985	140436
P0DJI8;P0DJI9	P0DJI8;P0DJI9	SAA1_HUMAN;SAA2_HUMAN	SAA1;SAA2	Serum amyloid A-1 protein	251025	212632	1321060	349912	1360300	628595	492598	353894		5386610										81529.7			44786.2		466308		150103	16304.2	192789		5853730	91271.2			341840		21476.9	38384
P02760	P02760	AMBP_HUMAN	AMBP	Protein AMBP	252117	770597	146567	47515.8		255076	194719	97203		78652.7	37405.7		59963.2	56448.5	113688	44826.2				164687		246518	314516	177607	96202	93550.6	363118	395285	178653	367079	98437.2	241901	10941.6	79984.6	162377	198311	46654.1		39694	47151.7	204414	160269	106905	277771
P05023	P05023	AT1A1_HUMAN	ATP1A1	Sodium/potassium-transporting ATPase subunit alpha-1	252516	137710	202158	377131	311593	168910	306456	158932	161335	236173	167684	63989.9	189111	285315		246585	32024.3		120995			353583	248605	128245	171815	326118	16503.6	15627.9	324990	50796.7	38463.4	33841.6	249172	131854	163699	230831	241540	308345	172401	120480			425067	341062
P18085;P84085	P84085;P84077;P18085;P61204	ARF4_HUMAN;ARF5_HUMAN	ARF4;ARF5	ADP-ribosylation factor 4	256626	300264	160237	249661	245430	290361	171629	334216	288692	254827	174053	450086	249513	126763	70575.7	303349	129998	83819.7	342336	241957	93605.5	19252.5	369870	199848	245132	191783	28679.5	15514.7	361949	80484.4	93785.1	47613.2	161875	213711	475936	179243	255668	105707	146702	186033	158499	158869	124534	319059
Q9H853	Q9H853	TBA4B_HUMAN	TUBA4B	Putative tubulin-like protein alpha-4B	258060	141076		25268.9	32110.8						93785.5	144225		183042	11102.2							131926	104769	15691.4	81804.1	46351				36163.7				65185.3	43819.8		40274.6					3886.02
O75947	O75947	ATP5H_HUMAN	ATP5PD	ATP synthase subunit d, mitochondrial	258092	224619	276261	435697	423628	400022	950041	384527	204493	232343	575586	514802	432053	771543	59742.6	681528	369476		274361	358387	180400	621206	452607	282330	360715	547449	9191.09	27018	572407	243470	137617	26087.8	609219	384825	430789	358010	946944	721084	478647	160640	9523430	13915600	10588600	10371600
Q13642	Q13642	FHL1_HUMAN	FHL1	Four and a half LIM domains protein 1	258255	221882	139467	216832	129621	181606	112805	183708	195724	182638	230325	162076	90640	242185	68476.5	173717	87859.3		171038	70958.4		257628	343355	174501	112053	289957	38375.2	7988.59	146027	39133.1	11226.4	40443.1	400830	234642	152936	257249	317060	239092	314634	329388	28126300	36311100	23361900	38768100
P11021	P11021	BIP_HUMAN	HSPA5	Endoplasmic reticulum chaperone BiP	258375	328605	694576	633337	498790	352662	721027	347532	436552	622006	377305	247002	398632	358070	49423.3	645140	320491	31051.2	225168	254251	194140	278908	399483	168724	386180	477134	25923.8	33495.1	113020	61035.9	52095.5	96664.3	535475	243498	424398	254449	577743	447852	509819	181003	328724	446778	430522	499929
P10809	P10809	CH60_HUMAN	HSPD1	60 kDa heat shock protein, mitochondrial	267084	196907	141974	210906	124000	121334	345550	123484	63638.8	89773.8	104587	67192.6	80220.1	127812		112052	54294.3					125649	160833	47476.3	95372	121951		8264.6	168076	63555.3	63128	23356.4	107576		106593	83405.4	223291	134105	41015	17887.4			61461.6
P35579;P35580	P35749;P35579;P35580	MYH10_HUMAN;MYH9_HUMAN	MYH10;MYH9	Myosin-9	267086	473263	295496	205391	62751.3	245012	17369.6	186921	92410.9	297543	245658	92140.1	69553.9	49980.7		77231.8						513881	173866	39804	279682	146048	15099.2	11011	26445.7	90346.8		19466.5	313607		321489	52222.9	255797	306677	239319
Q9NRW1	Q9NRW1	RAB6B_HUMAN	RAB6B	Ras-related protein Rab-6B	271030	144154	225078	226009	155515	106734	180022	131292	142237	193635	148779	182571	201590	188069	47170.4	525842	233739	27359.7	102175			196163	526109	168414	225173	157488	27835.7	8353.54	184328	241382	82630.4	8158.03	195157	294256	130544	167464	323261	189403	132831	45603.3	157325	236776	378701	198964
P55209	P55209	NP1L1_HUMAN	NAP1L1	Nucleosome assembly protein 1-like 1	275635	147820	280136	333531	179964	321740	57183.6	313050	171955	434742	231677	183190	108629	203684	31139.1	202894	103881		217742		63336.6	258448	346824	97093.8	366634	229566	18864.2	7967.39	60920.5	29187.2	101678	55668.9	355962	120958	350127	123004	300676	218168	352808	344721
O75558	O75558	STX11_HUMAN	STX11	Syntaxin-11	275898	222156	80450.4	266488	136131	150271	78300.2	120387	101766	168676	216645	244104	140080	267636	34573.1	249386	116125		179130		44629.4	293724	279254	178477	190158	295167	33151.1	9032.04	141537	64589.8	71391.5	25048.6	270222	140297	152573	140736	301774	142937	141390	112072		5620.51		12051.4
P02042	P02042	HBD_HUMAN	HBD	Hemoglobin subunit delta	280869	127828	55876.8			16908.3				24476.1			20047.7									6895.11	40847.3		39143.6		12108.7	259519	12213.7			92202.8			31680.3		45153.3				81952.8	172799	203598	118052
Q08380	Q08380	LG3BP_HUMAN	LGALS3BP	Galectin-3-binding protein	289312	1208660	1034350	442617	682717	433584	7558230	440390	265823	419064	81658.2	559378	131559	407205	256044	155880	585373	371496	274380	172048	39868.2	130053	190486	989207	295481	243283	726336	879882	5227710	468698	307602	307627	48263.8	703940	182205	377758	177744	197221	247604	51000.7	162311	297319	254443	243612
Q15833	Q15833	STXB2_HUMAN	STXBP2	Syntaxin-binding protein 2	289586	184290	100453	165620	114884	158848	53790.8	119336	50917.6	160817	128585	136522	145835	187623	72520.9	160459	80779.8		141195	153576		129520	231711	75409.6	167770	174773	19603.5	8555.14	127794	10634.1	37603.8	20861.9	95811.3	141243	156855	92821.5	205620	64785.2	95229	60426.8	68691.2	156539	65284	163057
P06733	P06733	ENOA_HUMAN	ENO1	Alpha-enolase	299222	203530	259498	302784	152947	283746	90633.1	289836	373660	360176	259118	139096	155375	172838	117218	242279	152753	29288.6	154491	95556.5	122191	168683	264920	157526	228783	277571	45768.7	10177.2	113185	40739.7	90349.7	62647.4	174592	167971	238575	175618	222789	140717	143883	155940	90853.2	66152.6	121872	63229
P20073	P20073	ANXA7_HUMAN	ANXA7	Annexin A7	304921	385457	465330	495714	715695	535307	522273	1258490	801456	469035	387847	685037	666695	529306	265848	971867	897699	529021	1088100	628922	244887	258885	920293	610897	939989	899376	286739	68223.3	330041	187042	334636	183311	351753	582178	499057	569322	537432	548368	618053	349589	3350190	3973960	7579240	4676830
P61586	P61586	RHOA_HUMAN	RHOA	Transforming protein RhoA	306011	123493																																							290315	464963	569483	335203
O75915	O75915	PRAF3_HUMAN	ARL6IP5	PRA1 family protein 3	307778	393579	642221	514656	698095	312301	623010	325873	185587	309953	789524	701585	571470	607423	49942.4	890847	462945		195525	130493	73053.3	263337	411216	299444	448534	749363		61803.2	536081	514734	154341	62827.8	954969	358259	489850	389231	1195990	562458	555193	99843.4	37535.1	63240.8	36549.3	43150.5
Q86YW5	Q86YW5	TRML1_HUMAN	TREML1	Trem-like transcript 1 protein	311547	275971	203186	106881	23838.7	122916	277160	116188	465103	639874	328414	480937	455026	545427	19613.2	666718	212305					276554	426892	61130.9	144719	455368	59489.9	115912	130692	172470		32973.8	179092	172029	311049	166678	532498	408596	290029	328117
P78417	P78417	GSTO1_HUMAN	GSTO1	Glutathione S-transferase omega-1	312416	322892	146493	565997	245218	459073	93548.3	372352	250886	468133	450288	406849	132607	224394	93335.2	491189	107964	64864.2	183761			354255	605004	116725	302397	295611	46952.1	11685.6	55612.3		71287	60584.4	511720	371075	237458	210775	341171	263666	137112	210118	277975	940179	877755	354289
P27701	P27701	CD82_HUMAN	CD82	CD82 antigen	315490	386104	541296	600229	459693	689587	2011690	1145580	472057	600659	258891	317790	1100390	562808	173955	536646	401048	313164	479935	196209	88699.9	697842	462106	456981	913996	910197	172386	13384.9	1466250	329584	280481	158837	304672	558120	843036	302855	402065	487730	459114	877152	203075	55049.1	11376.9	423947
P04179	P04179	SODM_HUMAN	SOD2	Superoxide dismutase [Mn], mitochondrial	316774	512535	730157	653593	778789	1167660	1383790	737881	1195080	1128910	1565600	1146750	1711930	1469410	172874	1663880	1219780		908995	1677950	986006	728436	955331	491226	1133110	1004270	38012	14234	61596.3	149554	194187	136101	1268470	939849	767989	554862	1318080	1696700	1318570	590461	657511	1431220	654590	713949
Q9Y277	Q9Y277	VDAC3_HUMAN	VDAC3	Voltage-dependent anion-selective channel protein 3	316931	333624	185167	176315	260049	254738	233452	175041	145897	128947	176577	129763	173982	329945		273395	268934		87958.5		39602.9	401538	149404	162920	119214	136092		6350.02	87880	94081.5	67909.5	16948	249599	89072.2	252553	145885	387645	124241	135547	34742.4
P51572	P51572	BAP31_HUMAN	BCAP31	B-cell receptor-associated protein 31	325063	394907	773215	586879	620982	490578	926739	475825	454619	445672	676526	678378	742476	943100	60106.8	785397	624274		402625	512795	145493	358606	436890	417950	484271	913879		36161.5	641602	477392	216800	87249.9	660433	520856	489672	390496	1366630	921117	477046	206169	87228	359509	365713	249731
P61626	P61626	LYSC_HUMAN	LYZ	Lysozyme C	326340	3140730	686806	276997	389127	419362	300409	484170	1052920	570045	189785	149647	398194	146355	203520	205072	771546	279926	190173	267091	1714240	6285680	1009500	323495	123718	58800.5	22727.5	19715.8	225430	4235390	85146.6	73707.9	73886.9	383741	251759	4683180	17322.5	357518	365789	352196	1053840	1491730	1536430	1536060
P00338	P00338	LDHA_HUMAN	LDHA	L-lactate dehydrogenase A chain	331311	328659	156007	151696	112061	150172	100645	179673	49298.1	205169	170442	167244	41401.4	123170	39218.9	91498.3	69831.9		156110		99871.5	118529	161442	78889.8	207340	192921	31651.6	8817.97	107148	13534.5	32187.9	34893	112902	143731	121421	106594	203151	54627.7	140393	92035.2		11859.2		8494.61
P61158	P61158	ARP3_HUMAN	ACTR3	Actin-related protein 3	331837	238411	287994	494839	279997	414118	130446	363469	258848	363008	409824	314487	164233	322475	47540.6	268944	161037	14917.1	258609	94366.2	73429.6	322983	392174	146004	311819	252102	34209.8	6791.56	69769.1	26902.2	39435.1	70476.3	544742	197330	197127	118296	328265	245874	379441	199671	868837	1313510	1155070	1470350
P11166	P11166	GTR1_HUMAN	SLC2A1	Solute carrier family 2, facilitated glucose transporter member 1	333563	28814.7																																								68189.4		42889.8
O75954	O75954	TSN9_HUMAN	TSPAN9	Tetraspanin-9	338171	458366	247922	280754	669403	432371	774544	574949	544314	410297	234130	468739	899849	875086	243319	789351	437784	152323	305059	42042.1	160467	932754	523527	731547	857733	794698	346719	56348	1271930	319714	217617	204137	452673	504613	568583	824372	416652	596384	411736	824465	21590.8	153211	166548	124935
Q15485	Q15485	FCN2_HUMAN	FCN2	Ficolin-2	339782	1199700	14282200	11102400	22311600	23707300	11442900	30588000	43440100	20743900	15395100	27264300	39370300	25679200	21763000	31616000	29060100	46179700	55806300	56562100	44529700	5539560	25303200	28848700	57077300	37968800	33966600	3680590	19611600	33978900	30392400	10872700	13444200	33320500	42699900	37564700	20999800	38672300	29070900	53175100	1153180	1671670	1401590	1120690
P26038	P26038;P15311;P35241	MOES_HUMAN	MSN	Moesin	342463	327884	116162	183910	131991	166679	153695	150450	89333.3	206874	105138	137440	158704	178842	50059.2	221620	60651.9	53150.8	158299		104820	212371	226552	168680	232332	249383	68267.1	16513	424326	82582.1	59701.7	56152.5	158360	224633	163776	241532	191803	132610	63479.2	139204	241850	516009	259005	473295
Q96DZ9	Q96DZ9	CKLF5_HUMAN	CMTM5	CKLF-like MARVEL transmembrane domain-containing protein 5	342898	336393	183977	95609.5	98714.5	113237	167140	141452	304964	200584	422730	660093	635158	577082	84913.2	485548	148595		255805	2087160	64538.6	471209	382903	201904	400301	599728	28091	81730.4	277988	169604	35637.1	78781.4	364603	129772	190069	204519	540454	716590	276579	200512	79875.6	121923	50074.2	103363
P60953	P60953	CDC42_HUMAN	CDC42	Cell division control protein 42 homolog	345019	189236	222857	375251	366685	427388	477425	339457	278115	433699	262963	298279	245306	385482	134333	418138	203905	102740	386539	145329	76044.6	325140	356083	343460	385444	497894	141594	47747.9	584982	135231	238887	173748	431733	311093	534806	433283	423270	621778	488818	453856	122418	55014.5		58502.7
P16615	O14983;P16615	AT2A2_HUMAN	ATP2A2	Sarcoplasmic/endoplasmic reticulum calcium ATPase 2	345289	516386	573570	697539	590729	544794	748802	429954	213430	329293	773623	467173	600983	697744	41144.2	870612	329747		203456	225739	95536.5	762202	528845	203036	461005	546078	28857.8	21731.2	353033	285239	137851	41258.9	767075	228323	474660	347937	1198780	478100	517914	156761	2525020	3742590	2558660	2975850
P61026	P61026	RAB10_HUMAN	RAB10	Ras-related protein Rab-10	356737	437302	172397	222826	244703	159512	179804	230443	108724	96588.8	216289	239919	175469	291110	60111.3	267294	166336		235745	117766	126920	281328	181513	138868	237187	237874	20879	25118.1	224012	130409	80769.6	12389.9	240019	69217.4	218717	234215	303027	129088	133653	98617.5	1500080	2115000	2141380	2496120
P04406	P04406	G3P_HUMAN	GAPDH	Glyceraldehyde-3-phosphate dehydrogenase	358127	535373	426678	344509	485140	419603	160013	421876	607408	193050	319554	649979	271149	292763	186405	423802	413364	253033	602362	465014	836825	186049	431947	384186	414816	323670	42935.4	68152.9	410133	195456	149323	78299.6	186492	447303	407645	1116670	193119	573027	407153	899818	32612	228110	250894	261951
Q12931	Q12931	TRAP1_HUMAN	TRAP1	Heat shock protein 75 kDa, mitochondrial	361242	257966	456923	491775	245305	360921	64921.1	361914								257067	269304					191829					18709.8	8277.01					235855		256988	153473	224610				95805.6	213233	475466	214552
Q9BX67	Q9BX67	JAM3_HUMAN	JAM3	Junctional adhesion molecule C	362906	466916	619167	926589	512393	607421	806106	679012	333588	797680	467232	481909	549223	677048	161873	748557	343072	114637	392991	455057	144771	534859	573295	518498	740721	1129210	43307.4	78240.5	820562	242392	329990	189702	575130	468470	804322	912054	778977	782886	604798	317307
P35542	P35542	SAA4_HUMAN	SAA4	Serum amyloid A-4 protein	365699	893084	3816740	1018560	2717020	16398700	4417970	4094220	629476	3110120	5815640	17697400	2646460	997406	24767900	1326600	1391270	22915100	2969510	11296600	3689930	300676	612766	1550850	4867440	575900	8695800	1604810	4025200	1391400	5107610	9274550	669346	20570100	8967940	563165	4053720	3438690	11983700	1577170
P06753	P06753	TPM3_HUMAN	TPM3	Tropomyosin alpha-3 chain	369270	360371	1041510	946828	494059	968860	759555	661575	317957	522280	1131220	607761	955984	583513	92185.9	370130	127333		551432	334126	207063	637050	879701	105402	644044	716926	30918.9	26548.9	154786	130983	71797	69682.5	931948	622511	561466	627625	896106	470320	860034	304840	5166840	7147100	6985390	9302720
P07948;P12931	P12931;P08631;P07948;P06241;P07947	LYN_HUMAN;SRC_HUMAN	LYN;SRC	Tyrosine-protein kinase Lyn	372068	252103	154128	170404	102085	152523	110338	152201			92385.6	107094	148399	114122		121844			71018.7			85001.7	136378	38820.4	104579	91801.5		11636.3	68522.5				85045.7			24667.7	65929.2					8046.84
P37802	P37802	TAGL2_HUMAN	TAGLN2	Transgelin-2	373835	436282	416243	980788	759475	798606	92017.8	560320	430344	786490	994710	755106	328834	724241	127002	636337	248633	88221.3	321024		110513	417723	964805	346700	569265	781156	50444.2	40317.1	189593	112174	177023	161884	1141240	717564	839015	462026	638073	407166	446822	368117
P27824	P27824	CALX_HUMAN	CANX	Calnexin	384556	441297	861534	999431	1002480	791345	1443160	622823	500378	607276	1000980	886980	1017240	1118190	97248.8	1320440	660653	33148.8	400507	292418	191711	549940	860411	330839	683006	981857	31359.3	69178.8	778466	729070	330136	101517	1059240	414221	820492	531347	1619640	892449	656848	390177				117230
P19086	P19086	GNAZ_HUMAN	GNAZ	Guanine nucleotide-binding protein G(z) subunit alpha	385277	363334	87303.9	202079	85331.8	207737	124056	111088		124212	131498	177067	50474.3	101574		180673	77427.6		117365			246975	209270	120567	143743	176831	22764.4	6251.87	106541	25485.4	40315.8	6851.47	199175	165489	115007	83454.7	179193	225755	159545		47110700	76286800	47000400	76289600
Q96AP7	Q96AP7	ESAM_HUMAN	ESAM	Endothelial cell-selective adhesion molecule	386022	258782	193018	261541	607756	164184	517180	427183	434966	249431	301025	179614	340800	426567	58855.7	423169	203000		337756		59052.8	187773	490522	215942	144809	378058	34574.2	11112	357962	80971	302752	54310	218159	182463	349408	325050	517338	343799	234792	213226	61602100	84773900	47219100	78788700
O95197	O95197	RTN3_HUMAN	RTN3	Reticulon-3	386662	160916	765732	926577	946926	802046	936403	680824	698936	476273	1168830	284863	722880	1469570		914423	370729		388017	655144		424719	503223	465678	428401	813955			824156	280709			1031690	489516	622452	507795	1108420	570616	540824	189856	856896	1802330	1113010	1872170
P32119;Q06830	Q06830;P32119	PRDX1_HUMAN;PRDX2_HUMAN	PRDX1;PRDX2	Peroxiredoxin-2	391041	164336	682857	360934	429811	455566	409150	645404	1394380	629605	202604	173911	499963	269891	101889	872172	739872	279149	464426	256437	134872	331118	399789	154199	331558	21747.7	119400	15351.2	180439	188448			274240	371469	475284	806189	174532		346619	260716
P06703	P06703	S10A6_HUMAN	S100A6	Protein S100-A6	392777	295610	352809	472829	533572	449689	535910	531441	252849	532664	487501	595680	421175	447019	178276	534175	297359	235591	800797	234238		554112	465785	345403	455505	521925	132152	36446.8	410846	105007	240974	220025	560484	701141	379075	590357	439616	551906	569832	486278	383025	931798	158853	740431
P07948	P08631;P07948	LYN_HUMAN	LYN	Tyrosine-protein kinase Lyn	397009	227753	176196	286584	125068	189538	102718	224221	143739	244264	171803	147700	168034	107432	33668.1	223975	78176.6		151672			204282	192249	111706	243319	264173	39194.1	8323.74	136469	64138.9	72700.1	45499.6	207270	158884	164460	117454	166569	139261	194397	127315	676127	1100630	1028710	1044420
P05771	P05771	KPCB_HUMAN	PRKCB	Protein kinase C beta type	397032	185881	89155.7	220729	66694.8	96496.9	30372.9	153431	42406.2	120266	110916	10385.1	67195.5	99215.4	22396.7	93406.2	38065.4		31789.5			313939	158383	62644.7	111895	116674		3975.91	30019.5	19016.3		6939.5	142388	79849.9	74651.9	95294.3	148193	29007	86903.2	15892.8
P51149	P51149	RAB7A_HUMAN	RAB7A	Ras-related protein Rab-7a	403002	274153	207165	317264	216551	217114	351163	345765	230198	447013	251668	401002	182124	405736	101990	453268	448259	107010	337312	387818	74317.1	390876	481254	254678	392999	417743	71316.6	24046.5	403754	185760	145640	76784.5	358327	396409	303995	246765	423677	450326	339766	212733	1516870	2228940	1149910	2303940
P20339;P51148;P61020	P51148;P61020;P20339	RAB5A_HUMAN;RAB5B_HUMAN;RAB5C_HUMAN	RAB5A;RAB5B;RAB5C	Ras-related protein Rab-5A	405905	124283	98327.1	288003	292636	254679	305095	178550	66095	110870	170018	310853	245249	262482	36053.1	243374	187127	12873.7	182242	47589.2	97593.8	568700	167234	122494	117346	156028		10173.1	252155	47316.5	24931.8	21621.3	290749	103520	193564	156691	335381	81985.5	199587	191648	13799.9	118666		43455.3
P10644	P10644	KAP0_HUMAN	PRKAR1A	cAMP-dependent protein kinase type I-alpha regulatory subunit	420888	123238	58457.1	176561	73996.8	100034	127094	92101.3	114736	187834	111626	144198	105113	94267.5	44694.5	171149	118626	51824.9	170758			297693	239826	83141.7	163752	218169	63191.5	7743.55	152069	25823.4	34446.2	21206.7	194368	144542	113456	99867.4	171334	223062	204912	136044	84214	248075	73661.1	136421
Q8WWI5	Q8WWI5	CTL1_HUMAN	SLC44A1	Choline transporter-like protein 1	426518	486283	409488	613010	795830	511222	1372840	964777	582569	519271	334847	463707	615296	711085	140379	1188030	260991	346291	871184	690795	218512	754279	1122160	987805	813727	709167	348497	95448.3	1799690	274080	405454	155369	497444	428767	446123	656800	378813	377721	523627	633732	1331320	522183	196294	537917
Q01813	Q01813	PFKAP_HUMAN	PFKP	ATP-dependent 6-phosphofructokinase, platelet type	429252	168155	121674	96262.4	63859.1	99175.2		41271.7		61401.1	90351.1			57506					369518			174386	99129.8		74338.4	109515						19893.7	72821.8		178516		85843.7		115563
Q8N699	Q8N699	MYCT1_HUMAN	MYCT1	Myc target protein 1	431100	365766	260609	128090	493703	403345	1076720	812943	862094	607031	32938.6	773055	681284	467840	373450	578844	1158680	436258	705157	953005	180469	889590	562529	759999	702862	465549	389809	44033.3	1145140	376208	383969	239344	257099	552088	416717	569990	312765	797498	489902	870481	1125480	163628	31697	243909
P05141;P12236	Q9H0C2;P12236;P05141;P12235	ADT2_HUMAN;ADT3_HUMAN	SLC25A5;SLC25A6	ADP/ATP translocase 2	433302	512831	99267.7	80034.4	267968	147522	266973	80880.4	92531.6	62228.7	156471	203690	137958	110721		161741	154588		88539.1			311205	124820	75581.9	143413	143271		8332.25	104022	63290.1		10396.8	147255		129762	96053.1	280387	66327.6	76549.9	106386
Q9BVC6	Q9BVC6	TM109_HUMAN	TMEM109	Transmembrane protein 109	438743	459465	1028060	843736	784878	789988	1259960	764023	815787	853756	1008970	1044590	1351450	1036290	110169	1225900	1488880	75158.5	635023	1089480	645083	369305	1053120	438449	845506	1055470		46012.4	658345	848415	411439	136251	1133560	819301	927675	612659	1529010	1356920	1045920	408793	139869	246879	312548	404308
P08238	P08238	HS90B_HUMAN	HSP90AB1	Heat shock protein HSP 90-beta	443925	180456	321268	495139	238023	258507	80567.4	219822	133528	422880	135389	146005	90944.2	64129		142740	95000.1		70594.2			142082	229664	83468.3	180612	243970	6953.24	11669.6	69799.8	28763.7		14912.5	179931	39007.2	130444	136010	248066	97729.8	181728	258049
P07900	P07900	HS90A_HUMAN	HSP90AA1	Heat shock protein HSP 90-alpha	451635	253913	287888	407616	177570	176545	77099.3	215885	83903.1	388069	116529	125758	45440.3	56824	30125	126895	32910.8		66832.4	39201.6	59051.3	160919	249454	78120.3	154211	168716	13597.4	5816.05	98756.8	3086.21	27531.1	35352	249576	115095	119888	161496	233973	97209.8	193706	105437	56692.9		29192.9	17231
Q9HBI1	Q9HBI1;Q9NVD7	PARVB_HUMAN	PARVB	Beta-parvin	454631	349526	222426	452487	340253	398579	175507	463436	405144	571178	418192	533069	362431	408180	206584	442351	543302	161235	505699	87859.9	116505	329403	519130	311262	365885	595906	151900	31495.6	377318	133338	129703	82190.6	366596	293074	457709	371261	408950	150924	419311	368106
O15427	O15427	MOT4_HUMAN	SLC16A3	Monocarboxylate transporter 4	458182	393712	395009	389703	274498	221916	435134	171999	221852	292080	180410	185148	170005	119553	68456.7	258114	247372		137476			408124	282853	105261	322716	373920	60169.2	1142.9	377877	111301	79034.8	34499.9	212314	231328	196025	106456	345450	156205	242598	111968			10169
P07900;P08238;Q58FF8	Q14568;P08238;P07900;Q58FF8	H90B2_HUMAN;HS90A_HUMAN;HS90B_HUMAN	HSP90AA1;HSP90AB1;HSP90AB2P	Heat shock protein HSP 90-alpha	459152	244926	298363	429337	299449	138837	96369	322032	294499	431684	263417	86294.2	223727	281779	126990	222642	190186	85296.6	359170		195430	142983	277431	183828	182773	303709	56555.4	8587.58	198520	44381.9	27080.2	86990.4	292499	155911	294623	191710	242719	83135.5	366451	267872	25201.1	35697.6	96911.1	112191
O00194;P51159	P51159;O00194	RB27A_HUMAN;RB27B_HUMAN	RAB27A;RAB27B	Ras-related protein Rab-27B	466454	293859	517125	409904	750100	280273	1169980	712118	219935	471006	211337	1023860	971405	1155910	141643	806898	691776	230561	854761	1310350	187428	125344	676023	160455	66232.6	59900.8		48759.4	525171		419132	97758	550209	124503	238509	677562	401040	58853.7	194670	402212	23385000	5724520	9975980	7743510
Q8IWA5	Q8IWA5	CTL2_HUMAN	SLC44A2	Choline transporter-like protein 2	468004	418993	554310	787781	552229	517710	1807520	728839	356411	841096	358353	674700	1139360	600373	290187	647355	664537	179508	882465	960469		881580	1068460	404523	1055580	822109	254935	59365.1	1935030	320975		186444	581636	455271	730179	892332	696109	547778	561299	1103810
Q15942	Q15942	ZYX_HUMAN	ZYX	Zyxin	472411	249586	52043.4	201331	182258	250549	240648	317575	389134	397539	230217	320354	198926	333078	142375	357616	141077	157405	321819	197551	212630	353648	365278	388670	257904	400071	147703	55761.4	270048		176535	185561	346419	286790	202671	364907	234836	453545	368015	312869
P50148	P50148	GNAQ_HUMAN	GNAQ	Guanine nucleotide-binding protein G(q) subunit alpha	477267	294537	350648	564815	563862	455786	528054	509126	445583	454053	552355	443619	552786	525062	196267	600152	610789	51666.2	402464	345946	265901	298416	441137	231876	486605	448422	61846.4	14902.9	347503	164480	76814.2	67300.4	463604	274656	418287	393631	578221	274039	313257	185903		33990	11424.9	17120.1
P50995	P50995	ANX11_HUMAN	ANXA11	Annexin A11	480577	532835	514841	379295	666478	634320	822179	1195160	1294200	611604	543322	1131770	1051680	694449	613424	1328990	1299430	755938	1430560	862024	225099	891439	1499360	1361410	1638720	1252430	408161	81888.6	774399	304034	777341	332537	605049	975061	784362	1387190	877817	1023680	1130450	1104320		151054	137263	64424
P52907	P52907	CAZA1_HUMAN	CAPZA1	F-actin-capping protein subunit alpha-1	494782	371865	388698	565359	362572	490581	456273	506003	476013	744040	675493	708560	487218	396156	98049.9	388930	262290	70444.7	503929	255652	235808	691089	560762	220031	553641	588585	52926.8	14068.6	253145	87442.3	150797	73237.4	767347	521756	502179	312401	621429	514358	613247	372945	250241	418078	63217.4	287925
P30101	P30101	PDIA3_HUMAN	PDIA3	Protein disulfide-isomerase A3	496020	738613	1220940	1324930	1038210	922714	1417670	778828	557319	1047090	899440	598374	883368	909141	109724	1128360	345255		411275	399110	220506	688012	539808	123447	608720	730225	18351.5	31699.8	168688	221063	141471	70933.5	1141250	362227	611621	379505	1089840	721989	785129	313084	252827			158527
P07951;P67936	P07951;P67936	TPM2_HUMAN;TPM4_HUMAN	TPM2;TPM4	Tropomyosin beta chain	503393	538458	1683320	1712930	1331520	1275910	1085500	751946	508047	800480	1845890	872861	1031850	788693	133541	611205	735013	25371.9	869754	629111	136390	1226890	994500	363697	844018	843001	74879.9	43544.7	220949	146462	134451	94108.3	1806210	1251070	682138	626327	1579130	860119	987426	333992	348811	546522	402052	756326
P08567	P08567	PLEK_HUMAN	PLEK	Pleckstrin	513212	365373	16099	101264	35683.7	88027.8	16147.5	48413.9	10057.8	44242.3	143267	165399	96312.5	78486.2	48144.6	131928			191786			258280	215045	134400	234232	239804	56031.7	51197.2	81110.2			39393.8	143650	14075.9	87394.2	105713	116837	87985.4	107159	121316		119825	187017
P62820;Q9H0U4	P62820;Q9H0U4	RAB1A_HUMAN;RAB1B_HUMAN	RAB1A;RAB1B	Ras-related protein Rab-1A	515523	317080	142730	440206	498377	166846	569356	376857	159480	301599	377196	416398	453265	558187		615407	146780	126351				412803	556414	253514	305827	383531	5911.69	28613.2	562244	234221		80385.4	491896		495795	416073	562474	189488	436656			109185		110703
Q15762	Q15762	CD226_HUMAN	CD226	CD226 antigen	524011	245804	334242	632962	542973	747934	758190	803847	247561	152413	655980	898433	1018000	893681	246586	948827	651526	139277	621815	514252	92477.7	342865	937634	522343	669567	1005930	126357	39323.4	813753	421721	212598	132955	792732	830950	783238	342744	807038	741292	414623	750482		44489.2	86094.3
Q01518	Q01518	CAP1_HUMAN	CAP1	Adenylyl cyclase-associated protein 1	525536	601901	644872	861354	578319	656535	135991	668977	592492	872678	777775	312012	223810	434779	125620	555079	328524	27903.5	795896		395077	787429	534824	218434	779774	849263	71779.7	18093.4	147590	65049.3	139714	116190	1029920	425621	467994	274434	540422	472951	670001	243475	435558	43937.6	44761	438036
P07437;P68371;Q13509;Q3ZCM7;Q9BUF5;Q9H4B7	Q13509;P04350;Q13885;P07437;A6NNZ2;Q9BUF5;Q9H4B7;P68371;Q3ZCM7;Q9BVA1	TBB1_HUMAN;TBB3_HUMAN;TBB4B_HUMAN;TBB5_HUMAN;TBB6_HUMAN;TBB8_HUMAN	TUBB;TUBB1;TUBB3;TUBB4B;TUBB6;TUBB8	Tubulin beta chain	529177	261560	46469.2	69476.7	161640	110098	242090	98663.7	255633	113581	291292	438669	232962	311226		145496	20386.4		223983	214031		247083	267686	59184.4	51507.1	23037.3		4900.04	15775.5	74227.1		32602.9	233992	32539.8	88987.8	25091.2	301604	99059.1	88916.9	76631.7
P13598	P13598	ICAM2_HUMAN	ICAM2	Intercellular adhesion molecule 2	532675	525375	649640	784898	961465	536313	1014020	673385	664801	321391	683962	739280	1024240	928718	246803	1010780	679613	231542	750031	423357	354431	745395	705482	681449	627071	1020180	162089	47468	977501	375422	364066	197578	779150	899701	741493	641266	680551	995855	512584	825946	7434.89		17296.1
Q8NG11	Q8NG11	TSN14_HUMAN	TSPAN14	Tetraspanin-14	534906	498799	299396	391901	650639	434211	852823	822346	611778	305525	183628	533862	598634	301166	249275	678030	422234	230023	673875	753994		626389	633632	630847	744146	643626	327329	105324	1131370	366525	397174	263317	340865	323624	695552	559705	346137	629707	483951	1105600
O00299	O00299	CLIC1_HUMAN	CLIC1	Chloride intracellular channel protein 1	535698	414319	404256	583772	504464	572779	338116	561729	681772	684497	531331	407284	341375	443958	149506	288050	277506	223765	445303	264027	318441	409484	523966	403699	475307	517589	124177	30620.5	434517	112683	236096	80189.9	563903	634582	712031	421431	581374	449380	628371	659888
P31946	P31946	1433B_HUMAN	YWHAB	14-3-3 protein beta/alpha	542355	330948	437148	466758	485693	253085	397987	288935	306770	445631	588939	338104	316994	511126	136039	503170	187822	47006.6	442085	204097	177659	576884	521306	245880	426115	484952	81266.4	20428.7	356851	92179.4	151931	132257	714237	418496	293555	356433	454021	256139	560130	359649	103150			62572.4
P01137	P01137	TGFB1_HUMAN	TGFB1	Transforming growth factor beta-1 proprotein	552579	563891	152146	336932	107533	302813	90037.1	207460	248038	241829	157324	210561	213240	164571	18403.3	402134	326679		212485	253674	24909	409259	350865	131127	196191	205846	11998	16858.3	95204.2	100748	12344	41886.9	312407	113130	298124	113149	411794	204632	329305	123565
Q9Y490;Q9Y4G6	Q9Y4G6;Q9Y490	TLN1_HUMAN;TLN2_HUMAN	TLN1;TLN2	Talin-1	552715	93615.9	586146	989521	509366	915279	151237	609042	222171	636535	656322	221474	370291	445305	108858	430594	139414		409944	111639	272461	325611	850423	138283	353938	399811	37511.8		63376.9	19567.4		80370	534075	143132	306591	280560	479541	45500	387938	309670	42916.8	135251	123226	12472.6
O00194	O00194	RB27B_HUMAN	RAB27B	Ras-related protein Rab-27B	553931	385786	705428	734806	893780	767722	1284140	697432	509215	777421	755463	1170590	789362	1019960	229529	1078070	784700	179489	530734	1164280	261943	672366	1215940	421242	864328	719379	84234.1	71433.6	772346	545262	478293	192514	724888	615747	654424	907141	808071	690812	748787	787045	634021	1370680	1223990	1570090
Q14766	Q14766	LTBP1_HUMAN	LTBP1	Latent-transforming growth factor beta-binding protein 1	560988	310115	96031.9	95430	80175.5	86462.6	68888.6	33747.3	71413.2	135083	112007	120444	94790.3	81643		128456						301052	204070	25931.8	59713	85601.8		9425.58		34698.9			117189	167484	63928.8	46628	180270		124454		743488	1105460	1441040	1290510
P20340;Q9NRW1	P20340;Q9NRW1	RAB6A_HUMAN;RAB6B_HUMAN	RAB6A;RAB6B	Ras-related protein Rab-6A	563544	228251	347786	362655	439949	239676	573087	283824	247369	317070	426993	902545	493670	710657	39009.3	847105	527602	131863	314372	158672	228169	348772	877722	440863	396610	427342	14863.5	15761.7	560959	381950	282838	70403.2	492019	434500	323624	567753	521906	162043	272706	261214			67151.4	61617.9
P07900;P08238	P08238;P07900	HS90A_HUMAN;HS90B_HUMAN	HSP90AA1;HSP90AB1	Heat shock protein HSP 90-alpha	571156	509258	480151	538931	360761	245057	96260.3	310261	204994	507855	256350	188498	83820.4	104226	66571.6	186882	67377.7		38144.9			278648	325430	80588.5	309335	362105	27268.5	8743.24	187053	27966.5	71652.6	50922.3	344988	155867	248777	137863	327174	164556	164262	72133.4	166325	121990		271613
Q9H299	Q9H299	SH3L3_HUMAN	SH3BGRL3	SH3 domain-binding glutamic acid-rich-like protein 3	589764	332214	299456	391625	395383	432297	146722	364891	233073	723972	352274	558287	292797	449064	147363	445803	134589	197833	869542	241701	182605	653298	656316	482596	639596	722903	100592	27459.7	358300	72598.9	216692	265149	565693	290350	432074	208203	551291	519949	272073	474815	143866	131285	79473.3	115471
P12318	P12318	FCG2A_HUMAN	FCGR2A	Low affinity immunoglobulin gamma Fc region receptor II-a	590475	351581	257380	413396	409683	246012	628827	316292	245159	418412	251008	276064	407084	575064	247384	328106	259533	172266	450252		111990	241317	263661	310556	190225	462751	110451	62058.3	430617	161191	147788	128734	274787	326698	224157	343016	342573	428324	361577	283009	39877	116025		139576
Q15286	Q15286	RAB35_HUMAN	RAB35	Ras-related protein Rab-35	594932	396494	181409	265312	379534	201887		290801	358345	245335	193657	396704				121201	81300.5	81335.3	298307	392926	194893	312645	320604			224637			271109				298003		278573	139562	289056	434914	334468		173832	502553	317025	185797
P02751	P02751	FINC_HUMAN	FN1	Fibronectin	596670	636892	868705	504508	112240	1898460	1028060	999936	245261	1152370	2401430	653916	963140	605248	1835210	325997	310997	523689	901513	354315	108000	222717	879306	3638420	1526030	616344	1116460	2975840	3103460	1425650	1169740	2217790	856005	1185410	1410010	565341	436640	443257	478146	292471		9324.84
O75083	O75083	WDR1_HUMAN	WDR1	WD repeat-containing protein 1	601931	357806	398689	702652	462653	645545	219973	467275	463181	580514	598687	414242	175336	504408	95572.6	334920	211404	100938	582370	141277	256156	558615	548256	215915	456803	455865	79784.9	18275.3	209332	34079.9	164456	103743	721890	484487	499678	369157	388902	352722	609239	347883
P47755;P52907	P52907;P47755	CAZA1_HUMAN;CAZA2_HUMAN	CAPZA1;CAPZA2	F-actin-capping protein subunit alpha-2	617483	283427	440076	440527	610016	345567	820896	552616	604022	844004	701273	567220	556984	591491	150533	250023	386210	163345	745699			368588	717150	390222	408437	464065	66067		439968		144529	124020	642351	595028	424184	454281	455537	392325	662696	597252
P07437;P68371	P04350;P07437;P68371	TBB4B_HUMAN;TBB5_HUMAN	TUBB;TUBB4B	Tubulin beta chain	618630	379231	104870	200542	220419	275471	368481	222938	99602.4	144649	411163	408066	387649	384456	16789.4	188199	206717	30645.2	138819	133141	35129.6	383566	256589	96619.6	108149	139039	9564.22	5098.52	124891	111494	57308.7	39420.1	331224	133199	228448	87395.6	331290	206832	141399	162458	229295	158151	328051	171819
P81605	P81605	DCD_HUMAN	DCD	Dermcidin	626191	475129	39185100	7540340	8724890	15904400	10620400	18730700	41873600	33388200	9124530	14109100	22738800	3873150	14501600	8084170	40049400	8428110	10298300	16745900	47564800	1486970	8210960	3058800	16119000	11269500	4438980	615277	38624800	22768000	3023750	2855430	2699820	34320600	7420690	21601700	3703780	23907200	25864300	15007300	231857	138210		57558.7
P12829	P12829	MYL4_HUMAN	MYL4	Myosin light chain 4	631884	840264	2670510	2648700		2180700	3040680	1903270	1695060	2972060	3756150	3336280		2769810	505416	2363430		91753.3	2007580		1340190	1679360	2184280	736209	1890960	2208180	137300	138074	1534330	1263570	779057		3002650	2549220	2194340	1938900	3745590	3948330	3306770	963565	284090	93087.3	84356.3	263946
Q15907	Q15907;P62491	RB11B_HUMAN	RAB11B	Ras-related protein Rab-11B	636517	444558	469009	453277	647271	608556	973914	714621	493701	640305	535197	942363	613551	1043510	272676	1037830	686879	102241	660468	651722	262286	425402	874518	523059	676405	629418	105815	55744	910167	372127	395001	201044	684380	723260	628943	785002	612930	493979	724765	794967	2374890	4162870	4775310	3757970
P61225	P61225;P10114;Q9Y3L5	RAP2B_HUMAN	RAP2B	Ras-related protein Rap-2b	637581	266249	449929	596336	497001	392572	549647	439281	248543	442419	426391	389824	305761	628621	124712	447630	259791	61830.2	359035	243114	119765	359488	569989	343901	537344	656699	115394	43049.9	707446	275921	175071	111069	618076	266421	582849	344276	543710	347728	507267	300561
P04003	P04003	C4BPA_HUMAN	C4BPA	C4b-binding protein alpha chain	642334	1900720	2929010	899842	1597760	3927770	5175010	2324590	390159	2121260	936361	1356490	1313280	2083810	3596710	1318770	1020220	4807540	2137950	4053270	1576760	989233	1998530	5441110	1464790	1143260	5570650	7079850	8327700	5799840	5348070	2416540	325913	1866830	5242280	5099460	1189390	1176520	2503760	7188830	27782.4	27143.9	31841.4	82163
P14770	P14770	GPIX_HUMAN	GP9	Platelet glycoprotein IX	646451	1286520	1065460	1371550	2299180	1525180	1626380	1439910	1779650	1274380	2055360	1910540	2583570	2336170	396273	1817770	930977	374294	2376690	1534660	1291470	387018	1527100	1372750	1764550	1699820	149170	104342	1660020	531758	824718	341049	1395130	532605	1694700	2056140	927007	939916	956065	2487150
P06727	P06727	APOA4_HUMAN	APOA4	Apolipoprotein A-IV	662329	597549	575821	277650	356741	2354050	925850	2148590	2450780	1302850	2812030	3959120	4615620	1456550	4034810	2977400	2108540	4078940	2628650	2404200	2320600	917727	7871860	3259930	2150340	1530290	2956230	1562680	5785970	5565670	2291470	2358640	716320	3112860	4491990	2939900	1350090	2162880	2323620	6075210
P06753;P07951;P09493;P67936	P09493;P07951;P67936;P06753	TPM1_HUMAN;TPM2_HUMAN;TPM3_HUMAN;TPM4_HUMAN	TPM1;TPM2;TPM3;TPM4	Tropomyosin alpha-3 chain	663540	1086230	1568140	1969920	1188700	1412510	1193060	601325	824208	1670190	2043900	1021190	1083800	1139780	216266	1005730	571585		1291570	391340	688169	930504	1411320	363881	1273140	1613040	109258	64066.5	225247	221336	101078	269243	2337520	1775730	1321900	699034	2005370	1661650	2068000	616047	402273	815078	474741	331974
Q93084	Q93084	AT2A3_HUMAN	ATP2A3	Sarcoplasmic/endoplasmic reticulum calcium ATPase 3	669727	1049580	1087000	1220750	1421090	1146730	1414730	831403	717572	634234	1566430	1209170	1072110	1908490	128862	1871890	836732	142734	578973	836629	247746	1498830	906797	640432	949833	1478940	131753	58230.3	959711	787158	341519	128975	1761510	882052	1516310	1078040	2400060	1651550	1075230	463010	547800	1035220	881877	1021530
O14950;P19105	P19105;O14950	ML12A_HUMAN;ML12B_HUMAN	MYL12A;MYL12B	Myosin regulatory light chain 12B	675624	1307020	3500550	2426800	1064810	2347480	3287210	1610270	706111	1759430	4089810	3638120	3806050	2537900	200336	3048520	1255510	385856	1331130	3573760	662675	2141730	2628270	390492	2637750	3027730	82007.1	113249	1573500	1851370	288161	316699	3479850	2645970	2959550	2171020	3700630	3793420	3301300	612503
P52566	P52566	GDIR2_HUMAN	ARHGDIB	Rho GDP-dissociation inhibitor 2	684306	365864	180614	304874	166854	288676	437881	385124	377063	430755	275481	576872	228124	348830	118286	450271	201479	120111	272183		219956	371209	549412	291362	306287	471548	106802	37679.2	427616		146214	125926	358651	492658	254383	242605	413576	605881	405517	205056	101276	92794	104630	72968.1
Q9BSF0	Q9BSF0	SMAKA_HUMAN	C2orf88	Small membrane A-kinase anchor protein	690541	212887	217977	337159	451957	145403	395456	249567	148414	398027	328633	237670	389269	278154		324420	430853	34974.8	516255		142029	229921	589189	202242	302783	318504	7448.2	4352.63	280650	80169.5	87750	60665.3	526371	341085	332661	132496	391675	219144	355940	172336	10544.1	5349.73
Q9NQC3	Q9NQC3	RTN4_HUMAN	RTN4	Reticulon-4	698246	710376	2372190	1771440	1922100	1601990	3252320	1402250	1176360	1664150	2280100	2064600	3078510	3198490	174134	3072480	2239660	51931.2	1150130	2027530	788488	1293470	1460750	1188240	1693050	2787700	47147.1	85385.3	1510270	1845780	399948	335959	2588870	2138060	1997580	2109720	3346370	3730440	2501780	1332720	27057.3	20069.6		35733.4
P08962	P08962	CD63_HUMAN	CD63	CD63 antigen	707066	543855	583129	451052	832381	800322	917775	1011970	769019	969000	1024970	1011580	1542520	1168660	448931	1436890	796904	294017	1449890	1100540	303199	1179950	673619	1588910	334013	1144680	307855	26007.2	1802150	102434	662287	460122	950635	440894	933524	810145	970711	975231	868425	1420360	79602.6	56442.4	128832	93093.7
P07437;P68371;Q13509	Q13509;P04350;Q13885;P07437;P68371;Q9BVA1	TBB3_HUMAN;TBB4B_HUMAN;TBB5_HUMAN	TUBB;TUBB3;TUBB4B	Tubulin beta chain	712267	354587	144209	147394	112263	235728	371453	112947	120529	71013.3	373797	336175	400789	271877	56836.2	252632	73644.8		115662			326973	213260	127937	160847	338005		15897.6	124972	83708.8		42709.8	242300	77848.4	205114	163815	167996	201126	106889	114141				29170.7
P48059	P48059	LIMS1_HUMAN	LIMS1	LIM and senescent cell antigen-like-containing domain protein 1	715130	422798	157711	571317	298214	249083	437733	145169	274421	310173	313803	297288	311881	183781	48679.2	166136	205740		406004			493407	578448	298696	279552	455292		10599.9	150598			22347	479212	308485	132214	266416	450020	407369	647008	147752	262733	410757	284412	299065
P06576	P06576	ATPB_HUMAN	ATP5F1B	ATP synthase subunit beta, mitochondrial	722301	695925	989151	1055110	1217560	938587	1727480	756403	697228	684545	850245	1046980	977322	1604690	76559	1333440	843399		353861	709368	317397	686749	1461030	508809	789024	1374890	13454.6	48007.6	859259	764025	312724	112015	694363	704990	1744650	1171830	2107390	609717	577479	467497		112816	354281
P35030	P35030	TRY3_HUMAN	PRSS3	Trypsin-3	727413	769141	1089970	370429	664089	715618	1287710	1707500	1567690	1042880	626813	1156390	1524190	1118960	756218	993431	1864220	1094330	1524840	1365670	1313120	2396140	314792	669699	1148910	802806	472574	48147.6	808293	848740	784808	306251	393933	2801740	1966340	1151030	935433	2455280	2088070	1306910
P30041	P30041	PRDX6_HUMAN	PRDX6	Peroxiredoxin-6	727997	365546	417588	704141	893068	391429	307337	350089	176664	552747	602615	451150	307279	394953	258452	422952	662206	54637.3	520336			275793	766554	300113	321646	322842	76184.7	27296.1	360608	125016	129140	90182.2	665032	326154	529308	399464	515890	278641	406663	342857		57054.6		34453
Q04941	Q04941	PLP2_HUMAN	PLP2	Proteolipid protein 2	728288	601625	1214170	1386430	1299950	1031060	1666490	1088960	632225	981557	446425	1040040	1199620	1428930	310097	1060090	1060780	141685	1066260	993458	549241	1030870	936686	607918	1152380	1473010	136844	73768.6	1106240	525867	448434	171804	491953	940803	941059	1166090	1183280	1376260	1055320	652252	290700	460516	511656	247890
Q9C0H2	Q9C0H2	TTYH3_HUMAN	TTYH3	Protein tweety homolog 3	730269	702902	349399	442695	1097950	366363	1062150	1530430	360467	921779	163270	575842	802510	405750	257962	866817	626998	457196	741877	706598	95590	684012	746639	1396220	863333	971766	821394	152651	1733730	549454	326297	579117	323895	461945	604557	414284	390133	1319920	801230	768329		31763	31627.6
P27169	P27169	PON1_HUMAN	PON1	Serum paraoxonase/arylesterase 1	737653	715500	2635390	819681	1575470	7792200	1913710	2714310	2251660	4230780	3620220	8075030	2684930	3604450	11223900	1685480	3737050	8191870	2151720	10164600	2717930	1964300	2765470	2054230	3670690	1351490	10055400	2653590	2889130	6476610	5865400	6156330	616978	12945100	9273460	3478890	2444380	2527400	5156600	2521750	74422.9	297066	285646	284574
P00739	P00739	HPTR_HUMAN	HPR	Haptoglobin-related protein	742727	9858280	2492880	131994	1789150	9563320	338627	3456390	2293460	1514040	3080400	3581730	1426570	2838390	11051400	351833	4756730	4815700	760411	1145300	4835690	4801970	913294	7888890	7778260	1942660	7315740	1061200	944768	8334540	3871020	5799600	1963560	13165400	6059170	3977170	3399570	304370	6907050	3374310	137165	272705		79258.5
P30626	P30626	SORCN_HUMAN	SRI	Sorcin	786929	707341	786466	676319	1915830	844293	1318760	2175630	2143390	393156	889712	2065560	1873100	1264930	901069	1759990	2067050	1512640	3557680	1999840	873018	1228310	1759780	2117010	1587070	1735730	381598	127492	1330050	326438	1465750	603864	1324440	1352980	1118940	1800690	1055240	1624040	2494860	2245420	22466	91975.6	27499.4	124088
Q13418	Q13418	ILK_HUMAN	ILK	Integrin-linked protein kinase	807809	639125	215574	382121	278530	397325	126653	350725	377740	430538	496531	537030	302565	402114	130648	234200	214151	101296	356359		146410	525745	696427	282656	496559	478388	94391.3	19547.1	393897	87785.8	134953	108514	603693	404419	541618	461605	451699	273043	458257	352729	177154	206254	217600	144850
P12931	P12931;P06241;P07947	SRC_HUMAN	SRC	Proto-oncogene tyrosine-protein kinase Src	818805	647558	279624	435032	370351	423318	365811	519686	346418	411002	405773	448770	349117	336960	166184	453512	314165	95575.9	546337	191151	198770	648248	460541	410621	408650	517344	130016	22799.2	407517	58274.9	168834	88292.9	528107	453075	325256	384926	404432	409057	403905	256841	20454.8	55564.7	61595.3	6460.04
P02776;P10720	P10720;P02776	PF4V_HUMAN;PLF4_HUMAN	PF4;PF4V1	Platelet factor 4	838378	2311510	576829	960874	1610050	616914	806262	482760	475318	819459	1360070	775740	1089850	1495390	58256.3	969286	164044		747619	711722		5174020	1450660	672047	285687	650001		25385.9	52538.5	55706.1	159982	49510.1	848224	316017	205079	2352800	1097180	372422	1338620	269205				35896.4
P16615;Q93084	Q93084;P16615	AT2A2_HUMAN;AT2A3_HUMAN	ATP2A2;ATP2A3	Sarcoplasmic/endoplasmic reticulum calcium ATPase 2	838891	887511	1140300	981234	1015200	828828	1559160	526229	421897	648650	1764390	1153820	861612	1292500	100147	1269890	1055920	18544.7	637420	980593	427982	1556320	1057060	519837	389143	1189990	34465.7	58678.8	571865	649409	434920	58238.1	1607340	791913	1029380	851439	2474430	871739	626966	498614	33290	117944	108845	54066
P17301	P17301	ITA2_HUMAN	ITGA2	Integrin alpha-2	856350	864809	795712	730229	669281	941235	1143940	830981	1327160	1275240	619422	1110600	1120120	1335550	400774	1165560	291100	271465	654805	554068	443198	792273	1048400	1203820	862390	607659	60431.6	34821.1	1178960	121721	580119	283486	702793	1159120	694493	767090	803969	1079110	439132	1078610	2361460	3151430		3049470
P02775	P02775	CXCL7_HUMAN	PPBP	Platelet basic protein	858165	1679650	3027960	3758590	5285420	3914890	4185900	2831170	2339180	3769540	4994340	3241480	4824720	4670350	420668	5216540	1889610	283257	2475370	2269260	930837	3123150	3783880	1094450	2239640	4266690	136727	126751	297868	533842	813452	576300	4797650	2883660	3871180	2727680	7127890	4626170	6411820	2092340
P18564	P18564	ITB6_HUMAN	ITGB6	Integrin beta-6	873086	703691	788240	1296690		1300580	1923860	1689630	2663440	1788910	1603490	2555580	2465640	2091180	928258	1999870		1299850	2767440	3182840	2105100	823089	1768380	1998940	1328710	1627700	323274	103769		966162	1542170		1617160	2270300	1883870	2140270		1727580	1688460	2785770
P35613	P35613	BASI_HUMAN	BSG	Basigin	892367	614115	1094810	1325300	1586670	957756	2080080	870632	582654	484433	855513	1009240	889266	1181340	333878	1501460	750811	202741	1075980	223264	260173	1140890	1188410	872819	1128630	1357490	236325	87542.8	1165250	514427	508633	97646.9	1113280	1230550	956738	1105560	1013520	1272600	1234850	672853	1427250	1209880	1235150	992142
Q15404	Q15404	RSU1_HUMAN	RSU1	Ras suppressor protein 1	896987	781066	675645	1230840	686109	982561	999662	1230460	1252170	2047360	1031590	1492790	705449	971229	495116	1302350	714802	539247	1296530		941519	649380	1005670	495123	932003	838724	434101	37619.3	1275360	187659	640300	350089	568626	1682450	948958	1226630	397100	910711	652420	460954
P67936	P67936	TPM4_HUMAN	TPM4	Tropomyosin alpha-4 chain	900206	1000970	1452110	1689690	1183280	1480820	1218710	1492540	914663	1987900	2189760	1406560	1051240	1258180	196602	1395820	573455	211713	1480670	734291	641826	1435770	1691150	405784	1476600	1537700	80542.7	33258.1	489150	144830	271890	297948	2422770	1239800	1304180	921460	1584410	1919550	1908480	844947
P01011	P01011	AACT_HUMAN	SERPINA3	Alpha-1-antichymotrypsin	909803	1054910	2000580	756836	1249240	430031	976235	842336	192501	415337	250737	162546	405491	335718	259135	323228	228646	225434	202250	176257	378838	534239	916457	890851	1165510	641419	974931	4124340	963118	1103040	1480230	2568360	192896	207060	740130	1576150	362298	589344	413748	254271
P0DP23;P0DP24;P0DP25	P27482;P0DP23;P0DP24;P0DP25;P02585	CALM1_HUMAN;CALM2_HUMAN;CALM3_HUMAN	CALM1;CALM2;CALM3	Calmodulin-1	917770	1008700	1033960	1209660	816574	1274890	1079600	1101740	553946	1178110	1227820	894605	974607	884274	267564	901492	1185890		1044410	1235750	313177	1082480	1210800	575128	1168010	1415090	285380	46481.2	655050	187047	363874	175586	1247560	1266010	1132600	871033	946507	1168090	1491070	1051740
O14672	O14672	ADA10_HUMAN	ADAM10	Disintegrin and metalloproteinase domain-containing protein 10	920229	996797	737330	939348	1693160	742118	2051500	1790780	1392120	663344	1016000	1390370	1992340	1582180	733282	2257990	1780160	788649	2368780	1799830	391734	1270110	903369	1279900	1643120	1825120	366489	78099.9	1625210	731256	774982	429223	1072030	1306300	544268	940350	1193100	1578490	1700510	1209160		102626	79129.6	139595
P12814	P12814	ACTN1_HUMAN	ACTN1	Alpha-actinin-1	957416	870833	624786	721179	220148	721784	190306	591331	393362	726442	793531	670589	455346	388105	106773	379959	259287	71086.4	481813	239669	196158	1078010	924506	256223	606968	547647	55656.4	27669.4	97479.7	69414.9	81996.6	175147	963392	302516	933103	403155	805737	447984	671928	654159		80193
O00161	O00161	SNP23_HUMAN	SNAP23	Synaptosomal-associated protein 23	964062	395750	970863	1273830	1041410	637826	1844610	1085920	657628	1125040	843061	869212	1526260	1399970	259784	1377960	841031	249592	756335	860563	335762	674292	1007550	634892	648617	1159860	182760	54637.1	1115820	388061	299070	167030	906260	1023500	553218	931500	1152710	1108490	870346	488158		21528.1		10147.1
P11021;P11142	P0DMV9;P54652;P11142;P34931;P11021;P0DMV8	BIP_HUMAN;HSP7C_HUMAN	HSPA5;HSPA8	Endoplasmic reticulum chaperone BiP	1008340	1008910	1124560	1259250	988928	1002830	989573	993820	995421	1271530	808557	792431	661196	886381	288189	1047420	839648	170485	940706	404366	397458	874018	1068860	547597	900226	1009820	134424	56947.6	503880	245804	263908	248191	913503	821167	1004190	787255	1038590	893971	938630	749183
P01042	P01042	KNG1_HUMAN	KNG1	Kininogen-1	1019360	962342	1595950	592489	711570	1679760	1905710	1612220	516647	1042960	863475	721707	1247280	1727400	1932350	1060130	1031370	1169480	1115160	1398380	2223190	1382670	1793270	2565650	1912010	1407800	2412120	3046730	2327820	3157850	3247440	2312340	402879	1970620	2358440	3947530	710027	2238870	1331100	1260980		23607.1
O43707;P12814	P12814;O43707	ACTN1_HUMAN;ACTN4_HUMAN	ACTN1;ACTN4	Alpha-actinin-4	1067100	813791	644879	764250	383319	922393	216479	514253	334214	730078	1039890	937536	701306	684474	111643	575991	207771	46624.9	563970	135291	339888	1127780	1033010	518424	1012480	599725	30462.4	30490.8	99270.9	102365	129016	162398	1149000	281499	1109620	612712	823449	573233	865461	1258200
P11142	P11142	HSP7C_HUMAN	HSPA8	Heat shock cognate 71 kDa protein	1087820	938233	673121	1008500	687172	686903	473287	734729	645792	1015950	659792	607865	609744	653652	223187	648449	392347	151186	692018	248645	302355	823389	972299	370124	700371	854041	137706	36762.8	352354	149324	218047	154851	688655	510534	639178	499182	717210	477109	469642	512724	483021	290239	61519.4	828727
P07437	P07437	TBB5_HUMAN	TUBB	Tubulin beta chain	1095100	429701	365932	309779	258755	607247	685862	312768	428784	426190	967779	548525	718550	693317	79671.6	587965	359871		510873	637630	614571	856776	590223	105737	183317	391854	16697.4	29208.3	333540	57181.7	226001	65389.1	519551	143961	336203	360223	662883	334132	233448	391216	256960			191491
P18206	P18206	VINC_HUMAN	VCL	Vinculin	1103260	845191	966070	1475400	899574	1286370	379452	1140910	781753	1124420	1101150	932666	446159	752666	274859	764191	538320	116494	692938	258416	429047	384428	1179300	390483	924550	825856	161519	25205.4	367575	129692	186346	181669	687428	730396	1166030	576342	838613	340965	574852	503677	546884	728008	927511	419819
O95810	O95810	CAVN2_HUMAN	CAVIN2	Caveolae-associated protein 2	1124090	1137530	618913	1174520	891584	932293	395200	786141	474277	911259	1009500	777399	497273	728525	163598	803637	295941	50091.3	753246	190273	360062	1016920	1393910	468735	626903	926129	65754.8	31574.1	514223	344469	221932	100000	934309	582691	1038420	766846	998913	510546	712425	554000	667142	748015	294127	821173
P62258	P62258	1433E_HUMAN	YWHAE	14-3-3 protein epsilon	1135480	917869	1024950	1359530	1235980	998984	941175	1146110	832664	1440190	1339660	1255970	1031120	1131180	325408	1289160	704502	268270	1634720	456662	622355	1342550	1253310	825554	1205370	1578070	246731	64317.9	729385	201598	399142	400175	1562040	1301890	1094090	874199	1258500	1230260	1371460	1127630	40068900	22820500	43419400	25845500
P04075	P04075	ALDOA_HUMAN	ALDOA	Fructose-bisphosphate aldolase A	1175670	836658	1143310	1554630	1141180	1395410	634831	1331980	987330	1407020	1397650	1374820	806800	952850	325411	1104860	425980	300160	1235350	345978	627877	892764	1536040	368967	1091370	1092710	193673	39448.1	428574	79506.4	253141	318978	1513290	863657	1035210	799919	966944	734407	1089320	825095	498558	154385	29533.1	683932
A0A075B6R9;A0A0C4DH68	A0A075B6R9;A0A0C4DH68	KV224_HUMAN;KVD24_HUMAN	IGKV2-24;IGKV2D-24	Probable non-functional immunoglobulin kappa variable 2D-24	1180720	5345840	596022	39773.6	2746300	183946		846533	159988	355821	252526		92165.9	1430590	185532	73282.8	28125.9			98996.7	152670	405421	875327	1332940	564809	9941.76	82525.8	450438	66113.8	1179280	493106	97570	258384		356089	2612070	433282	36996.4	65989.7	93446.1		61336.9		137089
Q12913	Q12913	PTPRJ_HUMAN	PTPRJ	Receptor-type tyrosine-protein phosphatase eta	1222930	678336	793544	1078670	1096640	986164	934296	1106680	700378	1189080	916233	713666	812881	878791	160765	847766	636465	135724	667114	297098	289487	978683	963896	601639	907359	972096	150183	46262.9	749521	222544	315491	213000	1043900	694045	931673	704184	810953	922277	985960	647385
P61981	P61981	1433G_HUMAN	YWHAG	14-3-3 protein gamma	1231980	1248710	1417840	1991880	1423740	1243420	1153260	1581230	1298860	2140890	1464150	1315450	1250170	1258970	355321	1674500	977887	174112	1372260	423277	904436	1594820	1708090	1064840	1771100	2380930	256464	64405.6	849053	331141	584412	394206	1977210	1716480	1733610	1351810	1533900	1587230	1805860	1341820	370937	851951	969284	786220
P08519	P08519	APOA_HUMAN	LPA	Apolipoprotein(a)	1235170	317437	59707.4	210041	861963	48094.2	2332290		1011950	12148.4	322355	153420	7809660	292218	830565	352628	2187980	5257910	823913		1432250	468642	1173780	382075	15043.4	236207	1287040	110726	5614420	157981	5129420	106653	14600.7	38503.4	8707.63	87373.9	286608	36594.1	1873920	9322150	41225.6	67865.8	71687	51410.5
Q13201	Q13201	MMRN1_HUMAN	MMRN1	Multimerin-1	1241050	486881	113655	137537	114016	144485	134697	105198	53197	137490	234628	103754	186466	88349.3		144305	32883.6		48891.8			453758	129572	32404.2	31944	121733		2758.36	29226.4	59217.9			130800	73863.6	106963	43639.4	353151	86622.9	119726	50709.5		42832.8
P62937	P62937	PPIA_HUMAN	PPIA	Peptidyl-prolyl cis-trans isomerase A	1258400	1079700	1506720	2501710	2066420	1806300	1425320	1990470	2165340	2416910	2254360	2025670	1139450	1822980	645898	2203520	1144740	732767	2284430	449472	1832470	2034400	2290930	1482940	2342080	2849620	450499	121987	1179990	455265	935012	596347	2913260	2371520	1953950	1706400	1830710	2467240	2393070	1834110
P05090	P05090	APOD_HUMAN	APOD	Apolipoprotein D	1285140	2218300	1224560	1806760	2417110	6715270	6107330	4795960	2235260	7149550	4188500	7951730	8917320	2979880	8792120	3526000	1917220	12591700	2375650	11626900	3909240	2192920	4375370	2682190	2717870	1612810	6711070	1672740	4727670	6840880	2542110	7199260	1180130	13591600	14831100	3373070	2741690	6010470	6398920	7547510	630187	977162	868171	654254
P04439;P10321	P04439;P10321;P01893	HLAA_HUMAN;HLAC_HUMAN	HLA-A;HLA-C	HLA class I histocompatibility antigen, A alpha chain	1305240	789902	1389130	2405800	1745620	927908	2526230	1642680	1004130	1601150	930026	1094050	1337410	1000090	413285	1362520	1063760	147870	1100730	212071	394837	637297	684630	395879	874022	2529310	472925	109751	1845220	487160	434899	180506	1143980	779065	1346520	837084	1099190	1659870	1794250	618665	220235	390189	459192	410779
Q04917	Q04917	1433F_HUMAN	YWHAH	14-3-3 protein eta	1312950	1016380	1082370	1964330	1228990	1122440	994109	1198390	624705	1930570	1222690	1203710	665443	1036230	303034	1065740	804614	180607	1188190	512072	764285	1186660	1443250	506233	1366380	1564530	149242	48647.8	571366	202870	217864	271036	1705060	1102470	1145260	785462	1413470	1005090	1176180	931786		9109.74		41494.2
P35579	P35579	MYH9_HUMAN	MYH9	Myosin-9	1313180	2313160	1504980	1112380	727074	1178000	456625	1094310	625460	1396640	1497570	890000	672093	617105	135774	582510	298655	42056.6	618185	371221	360991	2299200	870892	238010	1002400	791050	53920.4	47384.2	235164	228529	139724	194841	1501080	404732	1286260	498461	1103930	768048	995053	276688		19636.5		47167.5
A0A075B6H7	P01624;A0A0C4DH55;A0A075B6H7	KV37_HUMAN	IGKV3-7	Probable non-functional immunoglobulin kappa variable 3-7	1320700	9221580	1906120	286240	255250	1654130		1026280	2728490	545754	486267	2209880	1082470	929686	538821	172888	5767950	679027	632978	1010870	1642000	808812	1050150	2079940	1614990	797393	445644	746585	968810	2550750	2224610	762378	414227	1359100	1450990	1303970		194257	6343750	1619950		26001.6	9040.95
P68363;Q71U36;Q9BQE3	Q71U36;Q9BQE3;P68363	TBA1A_HUMAN;TBA1B_HUMAN;TBA1C_HUMAN	TUBA1A;TUBA1B;TUBA1C	Tubulin alpha-1B chain	1326540	783792	902006	688101	460666	1046380	1618790	954397	691693	755135	917479	1102920	1133380	949318	131021	892442	593904	90904	837950	584250	670837	862278	829999	263550	717043	490618	68571.9	23960.3	377919	491383	414490	90653	846702	290350	689290	408003	846617	308204	686614	439654	1215650	459590		182328
P30273	P30273	FCERG_HUMAN	FCER1G	High affinity immunoglobulin epsilon receptor subunit gamma	1328800	656772	719809	1585120	1504370	931929	3422030	2011800	1711290	1982180	866234	2183330	2526010	1970220	845166	2049860	1608200	1077600	2847980	2564720	918548	2002860	1902470	1902240	1459000	2752950	905153	119661	3144020	1096220	1292580	583837	1302870	2801030	1098090	1910990	1563880	2902540	1910360	1618350		5151.94		6482.27
P62820;Q92928;Q9H0U4	Q92928;P62820;Q9H0U4	RAB1A_HUMAN;RAB1B_HUMAN;RAB1C_HUMAN	RAB1A;RAB1B;RAB1C	Ras-related protein Rab-1A	1366720	640983	1017430	1464790	1622450	1690570	2551840	1217810	1227170	978222	1359430	1441570	1486810	1840170	492503	2039720	810874	456172	741540	1406770	765807	1638140	2005090	1007180	1563130	1685180	156725	125956	1645770	1033240	762427	104194	1928500	1489100	1788170	1503000	2139780	1035920	885136	777725
P0DJI8	P0DJI8;P0DJI9	SAA1_HUMAN	SAA1	Serum amyloid A-1 protein	1377970	292217	209832		461151	133289	188292	86242.2		85256.8		78634.3			20627.6										171037	7878.98	155478	31283.4	47147.9		1413510	241464						45214.3						5999.24
P59190	P59190	RAB15_HUMAN	RAB15	Ras-related protein Rab-15	1380830	1400330													639663							1570660						114366			1009360						1725440				5373540	3056190	2329870	2757900
Q96JB1	Q96JB1	DYH8_HUMAN	DNAH8	Dynein heavy chain 8, axonemal	1383320	29384	84163	67106.9	86855.4	51196.2	145871	28548.7	112850	72088.5	25922.4	16264.5	35594	6458	25973.5	26590.6	16778			28498.6		51760.3	102457	79326.3	65339.2	109942	80811	26476.2	107851	180277	70409.2	33207.7	23424.5		296420	217044	47206.6	54719.7	48143	250963	69783.4	99057.5	77701.4	23860.4
P07437;P68371;Q13509;Q9BUF5	Q13509;P04350;Q13885;P07437;Q9BUF5;P68371;Q9BVA1	TBB3_HUMAN;TBB4B_HUMAN;TBB5_HUMAN;TBB6_HUMAN	TUBB;TUBB3;TUBB4B;TUBB6	Tubulin beta chain	1442970	601937	529256	484397	541880	732747	1059330	712715	652641	286001	1130560	895211	817943	921690	170839	661036	644598	27068.9	600228	190062	639128	1370750	550460	273978	544800	542910		25032.8	442458	336679	268550	103686	941253	402833	725231	418417	819556	513192	506933	555751
P02774	P02774	VTDB_HUMAN	GC	Vitamin D-binding protein	1453700	1593100	2077090	1492320	2007170	1536020	3402550	1130010	603468	995673	2187220	1887150	2828270	2400510	311750	1893550	1110770	146210	1281160	1507490	631740	2596900	2382610	989594	1318440	1531170	673061	2378270	1625150	1826710	1405630	1549330	1571820	733764	2051680	2989760	2108090	1476700	1568880	1605270		86393.6	95727.6	118092
P68133	P63261;P68133;Q9BYX7;A5A3E0;P0CG39;P0CG38;P60709;P68032;Q6S8J3	ACTS_HUMAN	ACTA1	Actin, alpha skeletal muscle	1457870	1333070																				1131020						58470.9
P31947	P31947	1433S_HUMAN	SFN	14-3-3 protein sigma	1468740	1062470	1814070	2591090	2386250	1784850	2122120	1915920	1545480	2477230	2069350	1698090	1781990	2291240		1815640	1214600	660299				1488950	2174080		2221250	2199280		132666				836263	2629760	2176200	1921260		2282740	2621950		2042150
P02741	P02741	CRP_HUMAN	CRP	C-reactive protein	1472000	567242	6414920	3489040	15227300	117913	13599500	5120590		403653			265150	716257		413736	6295980	41983.1		156090			18057.9	209525	691502	57005	35953.9	88061.8	500237		2212600	147584			132010	1276080	72961.5	217099	409913	187234		16499.5	93333.9
P04899;P08754;P63096	P04899;P09471;P08754;P63096	GNAI1_HUMAN;GNAI2_HUMAN;GNAI3_HUMAN	GNAI1;GNAI2;GNAI3	Guanine nucleotide-binding protein G(i) subunit alpha-2	1538450	1044060	1268750	1106430	1684380	975537	1238170	751504	821096	1269390	1130690	760335	673193	1267020	103926	963980	569943	189233	910513	72785.4	306104	1092100	1163350	1180510	1128180	1069110	160301	63639.3	1708650	234906	520997	208157	1172640	939687	1076460	1319300	933210	1326760	1224710	1550860
P05976;P08590	P05976;P08590	MYL1_HUMAN;MYL3_HUMAN	MYL1;MYL3	Myosin light chain 1/3, skeletal muscle isoform	1614220	2504320	4582410	4346010	2872580	3626330	5373930	3281340	2647780	4493850	7760860	5040790	5092470	5993880		4663380	2833660	205042	3600870	6027720	2140290	3849400	3656550	1440690	2861450	4440420		328343	2863040	2384510	1466710	1016850	4998490	4391680	3707550	3652440	8665060	6469460	5946740	1794180	522123	177059		526760
Q16880	Q16880	CGT_HUMAN	UGT8	2-hydroxyacylsphingosine 1-beta-galactosyltransferase	1645820	866255	2473730	1555460	1782110	1850730	3245780	1668510	1760330	1177270	1918330	860286	2880830	2422200		2479350	2337090					6430950	3003150	4591530	2384670	4588380		15872000	4726740		5822330	14556200	2026380	2268400	3338200		2872440		3184420	2591570		57136.1		28396.5
P10321	P10321	HLAC_HUMAN	HLA-C	HLA class I histocompatibility antigen, C alpha chain	1679440	203049	709626		2141500				884164	1616200	690000	458916	1616850	1118180	307101	770331	95494.3	200607			1619020	2215920	725704	658056	535228	1455740		331547			402750	138058				498716	276961	669188		941604
P02656	P02656	APOC3_HUMAN	APOC3	Apolipoprotein C-III	1684620	2198540	53694400	43784500	64767900	38218200	133487000	262249000	140615000	20976300	37920400	126225000	83019100	118200000	66712500	64739400	90707900	55593300	105877000	67326500	105549000	7154010	66230700	46216300	31538600	37168900	43034800	12923800	171957000	99045200	93508000	13856600	8254660	42122200	176420000	107251000	24324800	32383000	70309700	75798500	70585.7	314841	401645	103259
P23229	P23229	ITA6_HUMAN	ITGA6	Integrin alpha-6	1835830	1576920	1254640	2637270	3337000	2295100	2822860	2798150	2292920	2192540	2445080	2593900	3257600	2829910	1001660	3568790	2131620	838725	3256520	2896750	1310330	3077270	2975570	2309980	1763540	3867190	749969	225717	2814930	1531440	1308080	546322	2744890	2954750	2367910	2334470	2163880	2795210	2046300	1877120
P02790	P02790	HEMO_HUMAN	HPX	Hemopexin	1858430	2381010	4679580	930373	2188690	851653	1967020	1031670	766120	1144210	1130220	1128570	1121730	2111280	339944	705030	1172250	364951	1534480		1938630	2791040	5384780	6494750	4048010	2772310	5024690	37025200	5141200	5808060	8133690	18147100	1235280	1449570	3551470	7243110	1099330	3485950	1677890	2283610
P07359	P07359	GP1BA_HUMAN	GP1BA	Platelet glycoprotein Ib alpha chain	1888830	1529800	2696110	2960010	3174810	1808480	2574410	1793170	988693	2567780	2480670	2448380	4102300	4279260	290060	2647540	1809260		2021240	3571520	2014420	1986990	2860310	1456900	2032320	3193280	125651	158195	1662090	901185	1011580	374370	2764980	1094740	2412360	2068820	3618400	1899290	2130280	1620980				8967.24
Q01628	Q01629;P13164;Q01628	IFM3_HUMAN	IFITM3	Interferon-induced transmembrane protein 3	1939250	2420020	1349470	508884	1962870	103792	3434920	3085630	53622.1	556062	59787.3	103729	218323	712601	54112.6	69722	26709.4		153652	11894.2		41178.7	110358	114618	104222	177274	33458.3	11015.3	775725	107802	75650.2	99672.1	56458.7	6710.96	259344	346848	114701	122355	58294.3	203229	10706.4	45413.2	17441.3
P05556	P05556	ITB1_HUMAN	ITGB1	Integrin beta-1	1976260	1529880	1454190	1912540	2232890	1973510	2974880	2053060	1889410	1949660	1877820	2476630	3294350	2783930	996799	2906680	1392810	556041	2539810	2431500	985437	2184360	2478280	1992240	1567310	2595410	543764	185779	2911910	1258440	1274130	714196	1809010	2415570	2372710	2502330	2013740	2189610	1890610	2261520		64824.1	56711	30393.9
P61769	P61769	B2MG_HUMAN	B2M	Beta-2-microglobulin	1981920	901915	768455	2262240	2359630	682850	2367370	1018690	675010	1338350	1283640	1056030	1584940	2075610	362312	1824450	1100360	423751	2658690	582208	346039	1200580	1261010	831838	579505	1570230	297498	93982.1	3307640	447466	490062	280770	1121600	437565	676857	948562	1034150	1055390	1165430	718400
P16284	P16284	PECA1_HUMAN	PECAM1	Platelet endothelial cell adhesion molecule	2082220	2005400	2503380	3464060	3581560	2594000	4034620	3168000	2758720	3072320	2894530	2919520	4988100	3767300	1010510	3842750	2779750	636462	3079960	2815510	1551230	3884480	3197060	2287350	2968790	4083300	567406	226244	3953280	1754810	1570410	724755	3199340	3212020	2729670	2770720	2952630	4225930	3495850	2961180
P0CG47;P0CG48;P62979;P62987	P62987;P62979;P0CG48;P0CG47	RL40_HUMAN;RS27A_HUMAN;UBB_HUMAN;UBC_HUMAN	RPS27A;UBA52;UBB;UBC	Polyubiquitin-B	2110830	2320920	2946560	1566280	2695050	2427580	4496950	4616930	2429370	2696050	1409510	1930080	4216490	2305160	1584580	2971520	3225940	1748410	2920930	2660120	1101340	2778580	2037570	3084120	3189470	4386240	1697600	341683	5631850	2460090	1210250	999427	1087850	3337260	2905870	5595330	1845100	3926980	2544430	4213620	35529.7	113610	65437.5	63444.9
P51153;P59190;P61006;P61026;P62820;Q92928;Q92930;Q9H0U4	Q92930;Q92928;P61026;P51153;P61006;P62820;Q9H0U4;P59190	RAB10_HUMAN;RAB13_HUMAN;RAB15_HUMAN;RAB1A_HUMAN;RAB1B_HUMAN;RAB1C_HUMAN;RAB8A_HUMAN;RAB8B_HUMAN	RAB10;RAB13;RAB15;RAB1A;RAB1B;RAB1C;RAB8A;RAB8B	Ras-related protein Rab-13	2158320	1485360	1068790	1479240			2540410		2351510	1335400	1937050		1704330	2225860	506984	2218830	2319390							1719770	864649		116737	104976	2047390	313739	1050470	401017		1324680	2238700	2240760	1854000	1474930	2270260	1952890	51524.4			18482.7
Q9Y490	Q9Y490	TLN1_HUMAN	TLN1	Talin-1	2172960	1406510	1601890	2368330	1561410	2090120	528045	1946400	1288810	2439180	2014400	1573360	860212	1184170	455697	1135210	858967	310181	1601640	351564	888966	1293110	2602850	1010950	1925540	1649220	250609	58340.3	719079	172338	362805	333440	1732980	1191850	1729660	1016910	1548020	888132	1415130	1179230		39228.9
P07996	P35442;P07996	TSP1_HUMAN	THBS1	Thrombospondin-1	2238890	2702900	2098110	2140670	2675790	2406470	2244320	1679970	2151400	2091030	2795250	1587830	3250410	2253790	168993	2025100	770615	98204.3	957411	1100320	418132	4176070	1907850	800027	1327160	1551980	75185.8	177117	398053	756674	670339	259377	2785920	2200300	2182630	1271000	3491120	1958340	2591060	2000090		77132.1	25989.6
P02730	P02730	B3AT_HUMAN	SLC4A1	Band 3 anion transport protein	2315330	134094	138596	10219.5	31488.3	54310				169400			105757		17858.9	18630		140433			294640	84962.1	49635.7	51653.1	21546.8		66184.1	24692.5	162447	82894.2	11627.4	50423.4	16422.4	69136.8	129534		155792	70305.3		131842		25622.4		22478.9
P68366	P68366;P68363	TBA4A_HUMAN	TUBA4A	Tubulin alpha-4A chain	2460330	944244	543430	689157	635889	1039200	1584960	943300	775723	802195	1318130	2054550	1289730	914012	279090	1136620	491298		386640	744783	500444	1983450	1212830	230412	698441	865028	113654	36530.9	513622	411853	433128	237194	1250050	1227980	1002140	638593	1653210	765715	841947	925778
P62873;P62879;Q9HAV0	P16520;P62879;Q9HAV0;P62873	GBB1_HUMAN;GBB2_HUMAN;GBB4_HUMAN	GNB1;GNB2;GNB4	Guanine nucleotide-binding protein G(I)/G(S)/G(T) subunit beta-1	2480620	1632250	2241850	2533190	4272480	2371800	4203190	2562030	3079410	1496900	2407500	2395250	2886150	3112300	665397	2356270	1939290	923573	3085860	1343590	1502890	1595970	2715920	2545990	2409160	2251210	456721	183070	3876110	897648	1696810	741435	2891020	2688610	2768490	3135910	2382280	3081950	3876890	3434870	21757.1	152385	113113	207007
P24844	P24844	MYL9_HUMAN	MYL9	Myosin regulatory light polypeptide 9	2534780	3743660	10047700	10953600	6454540	8657040	12061800	5948960	4818320	6886110	13175500	9801610	15306700	12797400	1366490	8637920	5662320	294767	6022540	12395500	1499480	7412840	9902780	2079540	6247950	7039750	332958	354169	4262420	4528580	2072580	1051270	8978850	8154380	8243260	7811790	13718400	7148980	10968000	2751810	8415.07			10309
P14618	P14618	KPYM_HUMAN	PKM	Pyruvate kinase PKM	2546080	1597780	1024710	1256260	966639	1112060	744516	1112500	1185800	1523120	1454750	1403310	728808	820944	273862	1073400	769120	249593	622780	363358	502255	1545970	1492950	637895	1383870	1081540	236819	45269.5	592556	270679	299294	264086	1455020	1486210	1088500	903880	1028330	1199760	1039950	1064230
P60660	P60660	MYL6_HUMAN	MYL6	Myosin light polypeptide 6	2658240	3515500	9487700	9058850	6463920	7891500	12404700	6604270	5909700	9109330	15525400	13728100	15075500	12271300	1536220	8909880	5773430	1016820	7571070	14576600	6767640	8324440	10246000	3183560	8535320	10015100	286447	409567	6193500	6358690	2910470	1458250	13035200	10867900	9326100	9023920	13192500	15362000	14993800	5271260
Q9H4B7	Q9H4B7	TBB1_HUMAN	TUBB1	Tubulin beta-1 chain	2742020	1554830	1142030	867353	909896	1797940	2183120	1770010	1513000	1465400	2191690	2931500	2683340	2204730	524279	1789090	1285040	204760	1510260	1006590	731917	2403930	1982970	560060	1248770	1115810	102144	75291.7	773002	872657	864775	306378	1949620	1967990	1751950	1005370	2276260	1322620	1454350	1280910
Q8WWA0	Q8WWA0	ITLN1_HUMAN	ITLN1	Intelectin-1	2798860	4194520	2826830	2138570	2469290	2717550	5012180	5286680	4565740	5573250	2553950	4411060	4337380	2816760	4007990	3950270	6485330	3753500	7209680	2217750	5713110	14826200	3482650	3338850	4135990	6838410	2034290	490179	11124800	4456360	2675700	3125620	2442530	14361300	5093170	1686030	6249940	4994100	9750160	7228650	11856.7	42988.9	40481.3	62379.2
P06396	P06396	GELS_HUMAN	GSN	Gelsolin	3007510	3318060	3177020	3732570	2274890	5797810	2324450	3835380	2872080	4506640	4433810	3902000	3710190	3228540	2935580	3134070	2155860	1720900	3718570	2584940	2723100	4157060	4344300	2214630	3811380	3137110	3714950	1410120	2217640	1994690	1364180	2936510	3881950	4059420	4034040	2589670	3455170	4155970	5281550	2513210		19810.7
Q08722	Q08722	CD47_HUMAN	CD47	Leukocyte surface antigen CD47	3028490	1942570	2662190	3778950	4082480	2388690	5163340	3547290	4023070	2826270	3655070	3740820	4799240	4441970	1460320	3858790	3780120	1075110	4786550	3521020	2521360	2761520	3786930	2567930	3129480	4144300	703688	205038	3477930	1523860	1674300	647986	3805920	3370810	3445970	3515440	3846930	3980350	3633720	3238520
P02743	P02743	SAMP_HUMAN	APCS	Serum amyloid P-component	3053940	6612300	5172520	1042970	4352530	2421200	7913270	1426880	294767	1711440	1016680	3873000	1074850	2107500	1764070	549587	1883010	1091540	339248	1357730	527034	942121	997207	2470340	2897450	228775	4851960	694505	2210920	1895640	4538830	2306380	95370.2	2719890	5902990	1711210	486613	319547	992018	599065				323184
P23528	Q9Y281;P23528	COF1_HUMAN	CFL1	Cofilin-1	3183560	1419960	1426420	1959600	1487540	1781080	1079100	1450730	1522880	2260940	1602190	1764850	472501	980604	323924	1412640	648140	117557	2083190	382796	728238	2356310	2285810	503530	1889520	1506140	186367	66300.6	390762	269353	266534	317326	2105600	1402010	944647	908546	1397150	1301930	1186110	1072490		210425	54400.9	37604.1
P02749	P02749	APOH_HUMAN	APOH	Beta-2-glycoprotein 1	3260350	13389400	2131120	2406150	1967570	1485090	3063130	1792970	1262620	979036	3594530	1713730	3761900	2100530	1297740	2430710	2251670	862579	5270150	3092440	2025840	7877790	5423930	2495040	5245850	4541880	1200750	6303010	893160	1455080	1380440	1549750	6000460	2341540	2211490	7358650	1865610	1688060	3399890	4571880
P13224	P13224	GP1BB_HUMAN	GP1BB	Platelet glycoprotein Ib beta chain	3358830	2816740	6849770	9854600	9697820	5504960	6937200	7249810	5984340	7388320	7819500	8216870	9929270	9938750	2611500	9079780	11554700	2880510	6398580	7147730	6914740	3863710	6434760	5411780	7575540	14286100	1231420	381207	5700760	3898570	3919990	1872130	8355440	10457500	7296950	6168430	12027900	10823600	8789930	5077280	869907	1833680	2600090	2085220
P61224	P62834;P61224	RAP1B_HUMAN	RAP1B	Ras-related protein Rap-1b	3435470	3033510	2753610	3143730	3469530	4100290	3327520	5188990	5583020	4733970	3387420	6089860	4438210	4420450	2775950	5131620	5279040	4491340	6087770	4120040	5072820	2456110	4442250	4258320	5174520	6053570	2011560	356842	5699310	2145850	2883250	1422630	3383770	4912220	6209700	4853460	3495060	4951100	4288290	4326560	55230.6	235848	666710	281044
P27348;P31946;P31947;P61981;P62258;P63104;Q04917	P61981;P31946;P31947;P62258;P27348;Q04917;P63104	1433B_HUMAN;1433E_HUMAN;1433F_HUMAN;1433G_HUMAN;1433S_HUMAN;1433T_HUMAN;1433Z_HUMAN	SFN;YWHAB;YWHAE;YWHAG;YWHAH;YWHAQ;YWHAZ	14-3-3 protein theta	3443210	3169690	3559660	5346790	5433990	3981490	4411020	4424710	5850010	7024930	5717000	5293140	4173800	6139300	1532140	5017880	4832910	2309660	7984010	4228590	4716770	4378220	5825610	4069790	6457670	6365790	632117	310820	3363060	973959	2637050	1336480	7405900	7713360	4709940	5521630	4726580	5478590	5577730	6665050	401142	39743.1	50584	104090
Q9Y624	Q9Y624	JAM1_HUMAN	F11R	Junctional adhesion molecule A	3486240	2276020	2508550	3363120	3948350	2662250	5040590	3481840	2776520	2727820	3436310	3592440	5436300	4650350	1563630	4468270	3031140	892700	5429190	3462300	1597240	4003630	3542380	3165930	2821000	3981300	782719	285808	4649020	1567500	2057710	1105040	3367980	3379400	3023070	3181430	3691650	4419690	4191200	3145760	31631.6	79306.9	32958.1	55110.4
P02042;P68871	P68871;P02042	HBB_HUMAN;HBD_HUMAN	HBB;HBD	Hemoglobin subunit delta	3527110	1639590	1140930	99291.7	520057	609530	201390	358291	555057	1064330	317734	175862	807969	380551	296713	350778	317607	1568950	905895		1314400	556951	1269990	695317	2197840	459678	831847	8007300	1555530	986107	272614	2563260	162515	411876	1067860	767166	817784	454857	270451	3042660	239308	427669	1006560	568125
P07737	P07737	PROF1_HUMAN	PFN1	Profilin-1	3618170	2906110	3834100	6120450	5592070	4996370	3067560	4640340	4563370	4585130	5031900	4496860	2569740	4092090	1230890	3868690	2658460	1442580	4653610	1503090	3018560	2164480	4706830	3079980	4517050	4138670	825707	148946	2225580	662213	1829820	1011670	5684710	4730540	4361710	3427870	3489670	3699300	5063180	4373590		22110.8
P27105	P27105	STOM_HUMAN	STOM	Erythrocyte band 7 integral membrane protein	3792260	3913850	2097430	1402260	2459440	1828620	3265580	3314960	1855810	1657490	1484830	2372480	2350150	2222450	594728	2298240	2653160	751293	2159900	1838470	891790	2884690	2269130	1905290	2094340	2091790	131151	189583	2137460	1160450	930524	456079	1505160	1735730	2053920	1861880	2891080	2169390	1597100	1359540
P01889;P04439;P13747;P17693	P04439;P01893;P01889;P13747;P17693	HLAA_HUMAN;HLAB_HUMAN;HLAE_HUMAN;HLAG_HUMAN	HLA-A;HLA-B;HLA-E;HLA-G	HLA class I histocompatibility antigen, B alpha chain	3937340	3116810	2392390	7831560	5990780	1959240	12860200	2727680	2133980	3520490	2748690	3820960	4302730	4621420	903640	4227210	4032880	1515540	5022760	2062530	1495890	2620240	2133260	1552360	1459640	5404830	766943	184322	8474470	1464550	1095310	462322	2663620	3133230	2342710	2985140	1618890	2908930	2959460	2788560		63148.9	101735
P69905	P69905	HBA_HUMAN	HBA1	Hemoglobin subunit alpha	3959940	2009860	774550	159535	494136	211270	226034	314235	932485	821383	348151	192701	770656	215276	254594	399271	367658	1235540	907702		1590920	635897	1078610	633233	1193750	399857	718062	4748560	1420450	397506	167173	2704180	116556	543901	753347	434496	682481	376512	273058	1793730
P02649	P02649	APOE_HUMAN	APOE	Apolipoprotein E	3985560	2956460	6553010	2585930	2499080	4023230	5259680	7538500	1317930	4021410	6503360	21438000	8166660	5106140	24985800	4184240	9191860	9138820	5140360	9473570	7713110	755677	6215590	2230310	4708750	2409880	6092070	1449680	9395890	3157700	2718160	5377750	757362	10076700	20304900	3700070	17152800	3134460	15963500	6607810	439532	78108.7		486990
P11169	Q8TDB8;P11169	GTR3_HUMAN	SLC2A3	Solute carrier family 2, facilitated glucose transporter member 3	4026860	4194840	4963370	5470940	8717770	6759330	11045200	7567340	6949080	4313180	6670860	6708050	7824460	7801980	1460740	7045200	5661340	1829560	6451530	5173400	2752220	5542550	6253510	5120900	5831940	6693200	915665	435709	6869150	3269790	4302460	1369180	6971290	7603580	7584950	7471750	6576390	7768350	7074080	7023370	192232	726159	2875280	718855
Q14624	Q14624	ITIH4_HUMAN	ITIH4	Inter-alpha-trypsin inhibitor heavy chain H4	4056140	1897360	1619690	429111	1552800	2176180	1909410	2470150	703840	1617530	619831	692380	1281530	1614760	2193880	1140000	1495970	2270740	2436260	1597310	1314010	2149730	2040250	2389620	1944100	1508500	6140740	2463990	1859340	1752940	2233000	2681940	398082	1313200	3305750	3790650	893801	1489490	1107140	1202740
P00488	P00488	F13A_HUMAN	F13A1	Coagulation factor XIII A chain	4208600	3073860	3449620	3672640	3067190	3781300	2123660	3335020	2746660	2947140	4131640	4259010	2228810	2843100	1846140	3257470	1707720	1288880	3601960	1224630	1944200	3656500	3372930	2009710	3586120	2941930	1167200	613195	2472600	1717680	1752410	1232320	4258880	3868210	3284190	2852450	4097600	3483380	3716860	2242500		30266.8
Q86UX7	Q86UX7	URP2_HUMAN	FERMT3	Fermitin family homolog 3	4209770	2362780	1112770	1509450	1533380	1571920	1344140	1987530	1492750	1603860	1530320	2154960	1611490	1838900	1025880	2191620	1426440	698885	2048720	794406	830002	2388390	1855460	1622810	1750590	2102580	861964	137684	2135390	551272	745691	444050	1424770	1537020	1579210	1557970	1454930	1633770	1694900	1550310		15696
P68871	P68871	HBB_HUMAN	HBB	Hemoglobin subunit beta	4239250	2900890	1725460	236850	1093930	575795	654630	683931	1483530	893142	603792	523707	1792880	523439	554214	778193	657763	2134820	1899290	277110	3259300	1157710	950367	696206	1637180	736042	927804	3952100	1741440	633916	452187	3392740	389014	1282400	945225	497434	1341870	889814	670139	1820680
P16671	P16671	CD36_HUMAN	CD36	Platelet glycoprotein 4	4386820	2528620	4361900	3911520	2359410	3720360	5048360	2373930	3513630	3663070	4701810	3611870	8643880	7612480	1716490	5077540	2995880	2618710	6183960	4520670	3834720	2790470	7056050	6222290	6961200	8896670	909118	237532	11940000	3248690	2035200	1531730	5175680	3939770	5021050	8530730	2999700	4389760	3525200	9419810
P04899	P04899	GNAI2_HUMAN	GNAI2	Guanine nucleotide-binding protein G(i) subunit alpha-2	4547810	2638790	3182720	4866680	4524760	3145740	4734500	3078020	2706630	3172750	3513420	3083470	3593790	3836590	983075	4458990	2088740	327475	2864600	1753080	2012630	3480990	4247410	2619480	3486090	4037980	765265	198697	3875960	1113860	963957	629589	4154300	2923130	3707860	3368690	4028460	3077750	2684670	2418320		87985.9
P01889	P01889	HLAB_HUMAN	HLA-B	HLA class I histocompatibility antigen, B alpha chain	5596910	2349890	2590740	3639930	4790490	797991	3659690	1670730	845069	914778	1559430	2415600	2887290	1312390	707820	1450360	1904740	306757	2324340	349996	631449	1676410	1442990	967100	1946470	3750110	795884	136998	2707430	593635	491418	367826	1929590	1438120	1352620	1243000	1679200	1697660	2987520	1362440
P18428	P18428	LBP_HUMAN	LBP	Lipopolysaccharide-binding protein	5719020	8002220	668653	39031.4	304269	77451	161771	172727		117109	51418.2	110932	30369.5	111995	225044		89324.2					503507	160924	43398.3	58383.1		35117.3	27581.2	109668	17279.8	305450	136431			186557	217928	57237.6		33882.2			546720	1029550	370034
Q14344	Q14344	GNA13_HUMAN	GNA13	Guanine nucleotide-binding protein subunit alpha-13	6100260	6632770	2956950	3148400	3528490	1623530				2935160	2273180		2202480	2468730		3077580	2074270					2010270	2171940		2597050	3034020		128433	2865200			567131	2733040				2232200					24889.4	18770.9	18706
P68366;Q9NY65	P68366;P0DPH8;Q71U36;Q9BQE3;P68363;Q6PEY2;Q9NY65;P0DPH7	TBA4A_HUMAN;TBA8_HUMAN	TUBA4A;TUBA8	Tubulin alpha-4A chain	6321090	3770140	1229590	787416	1357260	2496160	2823000	1530740	594923	1082160	2953450	3635190	3558970	3338870	371273	2236720	1233210		1331060		2069960	4309150	2909370	970597	1194100	1434170	180734	111589	976043	1242510	893462	362475	2535290	2348520	1750610	1276000	2993670	1544420	1347700	1511860	410766	480717	639536	287805
P04439	P04439;P01893	HLAA_HUMAN	HLA-A	HLA class I histocompatibility antigen, A alpha chain	6368690	5853920	7481970	21816200	15940400	7910880	21069800	11369300	6112320	10341400	6844070	11064700	9258630	8429420	2707640	5479450	7222530	1668210	6941980	7260800	1689520	4868300	4557910	2468630	7619310	14043500	2878490	747821	14654200	2635430	3153770	1680740	9106840	6163960	9667620	6278680	5415910	11114000	13539000	10929000			8673.16
P63104	P63104	1433Z_HUMAN	YWHAZ	14-3-3 protein zeta/delta	6679590	6916290	6774250	8764120	6914410	7282970	4824990	7030930	6326050	8735340	8188240	8989770	5098600	6750840	2119730	7196050	4839230	2059800	7769850	3910260	5118860	6995230	7867480	5214500	8152820	9499390	1416680	380882	3499010	1571210	2612920	1857850	9869420	7887870	7269470	5920570	6681780	8624140	8258690	6104910		90702.3
P04196	P04196	HRG_HUMAN	HRG	Histidine-rich glycoprotein	6741600	4630500	3031790	739262	647570	719700	164608	585873	237724	638165	4416020	825843	3030310	505464	763440	2600970	181902	433686	1315770	159932	424734	4447960	6709790	6230210	1640220	1344840	722931	2697200	704227	3050940	1673220	1642030	917912	4115150	1706010	1073080	876216	1055480	701575	4446160		14959.5
P04004	P04004	VTNC_HUMAN	VTN	Vitronectin	7085410	3592890	4765680	1992380	3060060	3042960	6152720	3459640	3014930	2102150	2023060	2961220	3798950	4501280	2979940	2203830	2740080	2108450	2847610	2975420	1588640	2524760	3396360	3276090	3065340	2577710	2670510	2938070	4886400	4243780	5096610	1964810	1279660	2471130	3512770	8936020	2056330	1362200	1632010	1980510
P01889;P04439;P10321	P04439;P10321;P01893;P01889	HLAA_HUMAN;HLAB_HUMAN;HLAC_HUMAN	HLA-A;HLA-B;HLA-C	HLA class I histocompatibility antigen, B alpha chain	7707100	5739520	3854680	7608950	6414470	2933960	8181670	2571640	5796150	4453220	2980260	2705800	4169890	3773370	2015560	4233220	5044670	1070950	3591490		2328610	4751680	4661080	1377650	2189780	5083710	1101360		4129320	1485510	854687	268566	4067110	1420480	3486950	3191120	4681110	2519110	4435460	2191570		9316.22	10616.7
P02654	P02654	APOC1_HUMAN	APOC1	Apolipoprotein C-I	8598520	45539300	2940810	6156460	7392570	8596120	12465800	10216600	7761900	4682880	5613280	17393900	13344900	5979110	16126700	8140650	7787110	7785480	4655550	4498940	3733360	4426800	29758000	8740500	5600070	4208810	14547300	4087650	40331200	18311100	14369200	4497810	1523710	15209700	34602000	12729900	6122140	3264360	6914450	28161100
A5A3E0;P60709;P63261	P63261;Q9BYX7;A5A3E0;P0CG39;P0CG38;P60709;Q6S8J3	ACTB_HUMAN;ACTG_HUMAN;POTEF_HUMAN	ACTB;ACTG1;POTEF	POTE ankyrin domain family member F	8646640	9896540	7992700	10417100	5918910	9834060	5095310	8963490	5968850	9325720	10593100	11842300	8121600	11015300	2273550	7595320	4987600	1472360	10289700	5938830	4161520	7336170	12356900	4107390	10163300	8264070	988988	477759	4449630	2060450	2582510	2033210	10019800	6620530	9873750	7507710	9635650	5916490	11129700	5807020	3864270	4397250	2956520	6116870
P05106	P05106	ITB3_HUMAN	ITGB3	Integrin beta-3	9027540	7450830	7407200	10206900	11271600	11346600	13572700	10916900	10190600	11034900	12204200	13669700	18416200	16659600	5303900	17231800	13855900	4204240	14626300	12471800	6401140	10907900	13964200	10868600	10904900	13947400	2637650	1173670	16587600	6689610	6846510	2783340	10793600	10375500	13663600	12835500	11870600	11851800	12826400	11945900		28565.4
P01889;P10321;P13747	P10321;P01893;P01889;P13747	HLAB_HUMAN;HLAC_HUMAN;HLAE_HUMAN	HLA-B;HLA-C;HLA-E	HLA class I histocompatibility antigen, B alpha chain	9427770	1356590	283649	45604.3	5788980	1121990	6794300	1795290	98937.6	53922.8	10289	1365140	1189360	1842890		444204	2999240	49490		305023	1454520	2759360	4102610	1128590	123551	53972.5	835054	106111	5048090	431604			33985.5	1469350	999557	2063380		698318	3272890	1102490	362465	568946	1112840	396471
P21333	P21333	FLNA_HUMAN	FLNA	Filamin-A	11033400	9816130	9362790	11531800	8148790	9557840	6135010	9105100	7083170	10729000	13567600	9884390	8861260	9175920	2180470	8488470	6429000	1663420	9263840	4377420	5557370	12829100	11375700	5321130	10654800	10248100	1095970	439535	4326340	2044570	2606400	1788600	13088300	8305440	8987430	6454100	7131470	8135050	10390500	6450600	566362
P12259	P12259	FA5_HUMAN	F5	Coagulation factor V	11970300	4969760	1264100	1318240	1207650	587059	976388	761443	340917	636489	724983	326388	1441360	707402	157749	992127	301301		832660	380591	800346	3233390	1647870	708685	1185980	851384	156778	258794	377826	454564	294718	261188	1274390	353567	1477230	623370	2425560	582017	612896	635769	31592.1	36503	54793.7	22255.1
P21926	P21926	CD9_HUMAN	CD9	CD9 antigen	12688800	14604900	18521200	18615300	21679600	18402400	32252600	27266000	31051100	23400900	16239400	26531100	31837400	23956400	11791900	32687400	25906300	13549000	31363600	27729700	13854800	21390200	31604300	30186500	34324700	33207700	9697740	3096880	44050400	19730700	18632500	7890830	20516800	37709100	25986800	31586000	19129600	42230800	30705000	32462700		21093.9
P08514	P08514	ITA2B_HUMAN	ITGA2B	Integrin alpha-IIb	13458700	10615200	11163900	11224700	14691900	15400300	14343900	16699800	14374200	13020300	12612900	19230200	22563400	21908800	7872590	20764500	21133400	8265070	20863200	18700600	13848000	12156400	15252700	14618300	13582800	19888000	2893830	1419050	18470800	8872820	9354800	3485660	12832600	13763400	17601700	19132900	16726200	14706100	15909500	11657800				2176.56
P10909	P10909	CLUS_HUMAN	CLU	Clusterin	16674100	9571830	21936700	10411100	14114400	41887900	37022000	28323900	25655500	28027400	21741200	40423200	34404900	35080500	72795000	21565600	25177000	33914600	26753000	40744100	47544200	13143000	14127500	12159600	24225100	11343700	34856300	7810610	24490500	22547300	22452600	32429200	7664530	48924300	46125900	28462700	19127100	27798700	28441200	18392400			72016.9
P01889;P10321	P10321;P01889	HLAB_HUMAN;HLAC_HUMAN	HLA-B;HLA-C	HLA class I histocompatibility antigen, B alpha chain	17161900	5144330	886420	1793880	14409600	2035330	962192	1993180	219450	2022480	1587500	3927340	3836830	5339950	1790500	2898360	5996580	785638	4063680		828792	6178450	8123080	2937830	254572	617388	2287210	239640	1760650	996150	110003	248497	2390640	3976180	2417860	5243390	4062470	1751710	6736800	2948050				8543.04
P60709;P63261	P63261;P60709	ACTB_HUMAN;ACTG_HUMAN	ACTB;ACTG1	Actin, cytoplasmic 1	23771700	22971300	31426700	33425700	22386800	33637700	16296800	29499300	26305100	32557200	39865100	34172500	25261400	27369700	9047620	24471400	21977500	7811140	33552700	23856300	23880400	30015100	40499200	14755300	36770400	30690300	4446370	1074120	13430200	7197820	9239360	6075670	42038600	33745500	36078600	23113300	30045700	31960600	41312200	22457700
P63267;P68133	P62736;P68133;P68032;P63267	ACTH_HUMAN;ACTS_HUMAN	ACTA1;ACTG2	Actin, gamma-enteric smooth muscle	43248500	38031500	52076300	59784700	42090200	59109100	37725300	52521600	41715500	63614500	72527700	63508300	44294900	55800600	14479800	42403200	24040300	10250800	62410900	37247700	40679700	54191700	66611700	25382600	62315200	54522400	7233530	3252830	25983400	13562000	15690400	15757800	75182700	55364600	64929100	43228200	65652400	62046100	82148500	39914200		36397
P63267;P68133;Q562R1	P62736;P63261;P68133;Q562R1;Q9BYX7;A5A3E0;P60709;P68032;P63267;Q6S8J3	ACTBL_HUMAN;ACTH_HUMAN;ACTS_HUMAN	ACTA1;ACTBL2;ACTG2	Actin, gamma-enteric smooth muscle	45991000	46724700	64469100	71481800	55844300	73272300	45143000	61468400	55240200	79783400	81184300	61969300	51624200	58828100	17704900	48740200	33809200	13382500	70288900	55253100	42009200	51984400	74781100	27737600	70250300	51963500	6237830	2435860	24173500	15446300	18641200	13832000	82521900	55391100	74316400	51198600	61182300	71156100	93108100	52024700	990066	1955820	1814350	998505
P33527	P33527	MRP1_HUMAN	ABCC1	Multidrug resistance-associated protein 1		4539.12		6525.03																																							53934.4
Q9NUJ1	Q9NUJ1	ABHDA_HUMAN	ABHD10	Mycophenolic acid acyl-glucuronide esterase, mitochondrial																							4345.68			7524.65																55861.8	16757.2	52305.9
P45954	P45954	ACDSB_HUMAN	ACADSB	Short/branched chain specific acyl-CoA dehydrogenase, mitochondrial																																					27476					102269	104365	131696
P49748	P49748	ACADV_HUMAN	ACADVL	Very long-chain specific acyl-CoA dehydrogenase, mitochondrial		4607.1		3719.06			6423.92																		3534.91												10985					9122.97		7350.95
P63267	P63267	ACTH_HUMAN	ACTG2	Actin, gamma-enteric smooth muscle		191802	140943	222743	123328	196172				17135.8	186321		88404.6			90774						96007.1	154753		70056.9			2124.57					182345	51474			178053
Q15848	Q15848	ADIPO_HUMAN	ADIPOQ	Adiponectin																						20451.4	16741.6			40403.1		63523.3		41055		10953.8			13512.6						222564	436932	498923	299794
P43652	P43652	AFAM_HUMAN	AFM	Afamin			30535.7	4336.63																		48789.9	68850.8	29351			50789.8	583567		74591.1	78356	126552				10097.4
P05062	P05062	ALDOB_HUMAN	ALDOB	Fructose-bisphosphate aldolase B																												44829.9														67321.2	55350.7	29700.5
Q9BT22	Q9BT22	ALG1_HUMAN	ALG1	Chitobiosyldiphosphodolichol beta-mannosyltransferase																																					6347.55					209718	33344.1	42689.2
P15144	P15144	AMPN_HUMAN	ANPEP	Aminopeptidase N							62813.3			24200.2																																		4321.19
Q13790	Q13790	APOF_HUMAN	APOF	Apolipoprotein F			93621	12207.1	39441.8	1187530	65164.9	458180	36913.7	495438	84340.8	117805	154749	68594.2	1246940	99564.7		1030970	55624	425969	162854		41025.8	24219.6	173875	16603.5	1165030	12107.8	945215	76416.5	121915	487680	26894.9	431278	1173210	51721.3	190516	48188.4	214271	253507	191082	170893	503042	352449
Q12797	Q12797	ASPH_HUMAN	ASPH	Aspartyl/asparaginyl beta-hydroxylase				5352.79							4261.2											2068.53											3974.68				2986.98
P05026	P05026	AT1B1_HUMAN	ATP1B1	Sodium/potassium-transporting ATPase subunit beta-1																																										100274	153672
O75882	O75882	ATRN_HUMAN	ATRN	Attractin																												83718.9														186368	76247.4	64735.6
Q07812	Q07812	BAX_HUMAN	BAX	Apoptosis regulator BAX		4614.74	6233.82	16121.7		9290.62	22931.3			9638.6	4322.91					10929.1							5576.18		8542.86	5518.64							22315.2				21357.6				29892.5	24745.9		6105.24
P06276	P06276	CHLE_HUMAN	BCHE	Cholinesterase			48927.6						105673																			173251				41764									133825	29998.6	38790.5	15494.6
Q07817	Q07817	B2CL1_HUMAN	BCL2L1	Bcl-2-like protein 1				2951.69																																						26182
P17213	P17213	BPI_HUMAN	BPI	Bactericidal permeability-increasing protein		5180.61	57096.1																																									42840.8
P43251	P43251	BTD_HUMAN	BTD	Biotinidase																												105991				48257.6
Q96A33	Q96A33	CCD47_HUMAN	CCDC47	Coiled-coil domain-containing protein 47		8233.3	5187.3	10588.7							4128.4											2511.91	4286.6			4223.38											10746.2
P28906	P28906	CD34_HUMAN	CD34	Hematopoietic progenitor cell antigen CD34																						3613.18	5682.02						15880.6													17764.8		14263.8
P19397	P19397	CD53_HUMAN	CD53	Leukocyte surface antigen CD53		33285.4				38395.4		72414.7	145235	118151	72104	32857.3	260755	84815.9	47211.4	156619	77449.7	31347.7	131750	69207.4		109043	31023.9	150169	86340.7	86625.1		18102.7	146184	73800.8		32138.8	23528	95883.6	30240.9	199948	89164	224170	37842.4	122827		34621.5	93124.5	30493.6
O43866	O43866	CD5L_HUMAN	CD5L	CD5 antigen-like			10999000		8839370										8345320									11930200						16378900			5729300		10849600		9492330		13680200		75520.5	163945	114804	226784
P60033	P60033	CD81_HUMAN	CD81	CD81 antigen			200162	207765	27751.3	248004	2181750	759498			151725	446171	1248830	892090		1184730	229312	352882		762388		459951	87288			105127			1603330					650927		1195730	180115	2271800		1485180		41717.3
P51793	P51793	CLCN4_HUMAN	CLCN4	H(+)/Cl(-) exchange transporter 4				16835.3	8463.4																		13150.5			16631.8							19439.8				27533.8
P05452	P05452	TETN_HUMAN	CLEC3B	Tetranectin			7091.87																			20719.9					18931.9	90712.1				36810.4				27604.4						38039.5	117037
Q14677	Q14677	EPN4_HUMAN	CLINT1	Clathrin interactor 1																																										29510.6
Q96KN2	Q96KN2	CNDP1_HUMAN	CNDP1	Beta-Ala-His dipeptidase						109406				19134.3					14520.6								22087.5				153994	18956.3		13962.3		96770.5		16329.6			7862.92
Q6PJW8	Q6PJW8	CNST_HUMAN	CNST	Consortin																							73468.9					10362.1									108661					95574.1	132252	72849.3
Q9Y6Z7	Q9Y6Z7	COL10_HUMAN	COLEC10	Collectin-10		12455.4																				4176.13		26924.8				22511.8							8946.36
P49747	P49747	COMP_HUMAN	COMP	Cartilage oligomeric matrix protein																											15189.1	33665.6				40136.2										34832.4		53150.5
P15169	P15169	CBPN_HUMAN	CPN1	Carboxypeptidase N catalytic chain						7267.4																9311.75			4140.68		6519.86	139695		15794.6		74541.7				18297.9
Q9UHQ9	Q9UHQ9	NB5R1_HUMAN	CYB5R1	NADH-cytochrome b5 reductase 1																																									128244	473700	424157	322462
P61803	P61803	DAD1_HUMAN	DAD1	Dolichyl-diphosphooligosaccharide--protein glycosyltransferase subunit DAD1			16500.1	8364.64	9041.88	3738.73					4046.38		14381.4	5778.25		6844						2510.93	10694.2		8445.88	23192.6				2086.2			6191.98				39369.6					53729.3
Q8WVC6	Q8WVC6	DCAKD_HUMAN	DCAKD	Dephospho-CoA kinase domain-containing protein
O75190	O75190	DNJB6_HUMAN	DNAJB6	DnaJ homolog subfamily B member 6				15033.9						6668.51													4808.1										10005.3				7601.25
O60762	O60762	DPM1_HUMAN	DPM1	Dolichol-phosphate mannosyltransferase subunit 1
P30084	P30084	ECHM_HUMAN	ECHS1	Enoyl-CoA hydratase, mitochondrial				10636.3												15282.5
Q12805	Q12805	FBLN3_HUMAN	EFEMP1	EGF-containing fibulin-like extracellular matrix protein 1																												5455.24														32887.8	213208	44668.5
Q8N766	Q8N766	EMC1_HUMAN	EMC1	ER membrane protein complex subunit 1				15876.4																			6330.99														18643.7				617680	1350450	1584310	923942
P29323;Q15375	P29323;Q15375	EPHA7_HUMAN;EPHB2_HUMAN	EPHA7;EPHB2	Ephrin type-B receptor 2			34681.6	101570	99982.5						80280.7											177513	110357												63025.4						33791.7	243665	211308	100473
Q9BS26	Q9BS26	ERP44_HUMAN	ERP44	Endoplasmic reticulum resident protein 44
A0FGR8	A0FGR8	ESYT2_HUMAN	ESYT2	Extended synaptotagmin-2																						15920.4
P00742	P00742	FA10_HUMAN	F10	Coagulation factor X																											6342.2	82244		3574.54		14147.2									512085	777757	1106140	515244
P00740	P00740	FA9_HUMAN	F9	Coagulation factor IX																							6369.82				8920.88	29297.7		10677.3		2060.38									59050.6	211946	149020	80095.9
Q01469	Q01469	FABP5_HUMAN	FABP5	Fatty acid-binding protein 5			493897	237818	403933	412926	317960	1154140	1696240	288622	114546	248260	274845		95618.6	130496	759933			440503	459052		77705.7	287170	185512	354011	90413.7	68358.4	354835	175111			49986.8	316258	223202	494019	39703.5	189567	211354	105641	458640	1109760	2768870	887421
Q96A26	Q96A26	F162A_HUMAN	FAM162A	Protein FAM162A			26297	32348.2		20501.4					5647.55					6902.12							28395.4		12910.7					21772.7							45475.5
O75015	O75015	FCG3B_HUMAN	FCGR3B	Low affinity immunoglobulin gamma Fc region receptor III-B																												11169.3	143155			2271.55									1863010	2029300	2400160	1788640
Q9UGM5	Q9UGM5	FETUB_HUMAN	FETUB	Fetuin-B			112834			308808		92239.7		139906				153083	523872	5175.71	118617	388633		455799			6763.84		44984.6		494564	161689	27709.1	74825.2	107197	131937		235026	8724.43	222446	32083.8					15627	17213.8
Q08830	Q08830	FGL1_HUMAN	FGL1	Fibrinogen-like protein 1																																									219527	376151	293704	262437
P02794	P02794	FRIH_HUMAN	FTH1	Ferritin heavy chain																																										4776.49
Q14697	Q14697	GANAB_HUMAN	GANAB	Neutral alpha-glucosidase AB		5384.64																																									31227
A0A0B4J2D5;P0DPI2	P0DPI2;A0A0B4J2D5	GAL3A_HUMAN;GAL3B_HUMAN	GATD3A;GATD3B	Glutamine amidotransferase-like class 1 domain-containing protein 3B, mitochondrial		16780		17279.9		35625.2	25441.4				33711.7					29422.7						14515.9	36842.3										22443.5				70038.7				286160	405487	142136	817932
A6NGU5;P19440;P36268	Q14390;A6NGU5;P36268;P19440;B5MD39	GGT1_HUMAN;GGT2_HUMAN;GGT3_HUMAN	GGT1;GGT2;GGT3P	Putative glutathione hydrolase 3 proenzyme				3140.56
P16278	P16278	BGAL_HUMAN	GLB1	Beta-galactosidase		10036.5	114225	74899.2	41328.1	16837.1					44683.8			134867								12410.6	33439.9					2965.8					66911.6				111263					66377.9	50098	20676.8
P62873	P62873	GBB1_HUMAN	GNB1	Guanine nucleotide-binding protein G(I)/G(S)/G(T) subunit beta-1			160882	292201	222558	93402.8	194749	62339.3	130188		201995	142670	81735.3	134706		106072							256061	126663	95423.2	123432		4905.45	176742	18466		6248.98	248562	72297.2	167118	131527	205960	64560.8	211703	120473	156384	385305	455940	198901
Q14520	Q14520	HABP2_HUMAN	HABP2	Hyaluronan-binding protein 2																												35787.9
Q9P035	Q9P035	HACD3_HUMAN	HACD3	Very-long-chain (3R)-3-hydroxyacyl-CoA dehydratase 3		6507.13		8684.93																																					888180	2132370	1266130	2098720
Q04756	Q04756	HGFA_HUMAN	HGFAC	Hepatocyte growth factor activator		18714.2																				80574.3	42641.7					28258.6								14522.1
P17693	P17693	HLAG_HUMAN	HLA-G	HLA class I histocompatibility antigen, alpha chain G												1281740							2521650	411573		3575770		1743570	859420		899123						2173500			2645720		1725120				24842.4	76293.7	43048.3
Q8NBQ5	Q8NBQ5	DHB11_HUMAN	HSD17B11	Estradiol 17-beta-dehydrogenase 11																																										48860.3		10874.2
Q9Y4L1	Q9Y4L1	HYOU1_HUMAN	HYOU1	Hypoxia up-regulated protein 1		5552.51		6774.97																																					31832.2	113716
P35858	P35858	ALS_HUMAN	IGFALS	Insulin-like growth factor-binding protein complex acid labile subunit																												50538.8				49371.7									150231	223933	199452	96370.4
P17936	P17936	IBP3_HUMAN	IGFBP3	Insulin-like growth factor-binding protein 3		18541.4																				136171	21902					6579.15														42466.2		114307
P24593	P24593	IBP5_HUMAN	IGFBP5	Insulin-like growth factor-binding protein 5		7667.27																				91568.9	5516.98																		10095.2	7479.67
O00410	O00410;O60518	IPO5_HUMAN	IPO5	Importin-5
P11215	P11215	ITAM_HUMAN	ITGAM	Integrin alpha-M		5905.97
Q14643	Q14643	ITPR1_HUMAN	ITPR1	Inositol 1,4,5-trisphosphate receptor type 1
P04180	P04180	LCAT_HUMAN	LCAT	Phosphatidylcholine-sterol acyltransferase						125709									77603.5												119064	18919.2				16312.5									268305	412901	328171	435527
P49257	P49257	LMAN1_HUMAN	LMAN1	Protein ERGIC-53				6159.71																			7031.6					2324.47									18504.2					26644.7
P02750	P02750	A2GL_HUMAN	LRG1	Leucine-rich alpha-2-glycoprotein		18165.7	81253.1																				47367.7		18076.4			186778				132707
Q07954	Q07954	LRP1_HUMAN	LRP1	Prolow-density lipoprotein receptor-related protein 1		13548.4						15237.3														14206.1																				42754.5	44274.5
P48449	P48449	ERG7_HUMAN	LSS	Lanosterol synthase				2710.93																			9390.05														28551.4
P11226	P11226	MBL2_HUMAN	MBL2	Mannose-binding protein C			2970.4	14499.6						20300.3					19719.6	5990.18						55459.4			4742.16	26037.1	23253.5	12691.4		56589.4	14342.1	168249					38623.2	8732.96			9380.29	37850.6	15215
Q9GZY8	Q9GZY8	MFF_HUMAN	MFF	Mitochondrial fission factor			21397.6	5921.4	33401						23336.8											17370.6											18296.1				40111.2				10948.9
Q9Y6F6	Q9Y6F6	MRVI1_HUMAN	MRVI1	Protein MRVI1																																									2111350	2340090	3192150	2025290
Q6ZVX7	Q6ZVX7	FBX50_HUMAN	NCCRP1	F-box only protein 50			2381.59	2661.65	1537.22	4000.79			5109.46								6943.01						1351.44			2602.31		898.577	7230.17						5989.27	31627.8		9941.13		13610.5		55599.8
O95299	O95299	NDUAA_HUMAN	NDUFA10	NADH dehydrogenase [ubiquinone] 1 alpha subcomplex subunit 10, mitochondrial			16893.9	26125.8		18880.4	20943.7	3839.61		3912.62													23824.7		23149.5				17613.4								37428.5		14320		86468.7	211472	247070	328664
O95169	O95169	NDUB8_HUMAN	NDUFB8	NADH dehydrogenase [ubiquinone] 1 beta subcomplex subunit 8, mitochondrial			12718.9				271796			50334.4							35816					54410.4											33723.4				79643.5
Q9Y6M9	Q9Y6M9	NDUB9_HUMAN	NDUFB9	NADH dehydrogenase [ubiquinone] 1 beta subcomplex subunit 9		1114.9	5657.82	5788.03												2961.04							6746.54										6639.72				8508				101115	274075	191948	123066
O43181	O43181	NDUS4_HUMAN	NDUFS4	NADH dehydrogenase [ubiquinone] iron-sulfur protein 4, mitochondrial			4974.15	29711.3			58950.8			31165.3	29318.9					36787.5							17503.6		8780.38								35829.4				41917.6		10415.7
P19404	P19404	NDUV2_HUMAN	NDUFV2	NADH dehydrogenase [ubiquinone] flavoprotein 2, mitochondrial		28928.5	104338	45265.2	179847	131360				152214	172318		234713			180958						8048.59	65854.6		85878.4	118409		8141.57					157481				242788					37318.5		54832.7
P80303	P80303	NUCB2_HUMAN	NUCB2	Nucleobindin-2			1159.78													4557.3						5125.67											8521.64				11719.4
Q02218	Q02218;Q9ULD0	ODO1_HUMAN	OGDH	2-oxoglutarate dehydrogenase, mitochondrial				17014.6												41473.4																					45173.6					85361.1	46257.2	4140.04
Q8WWZ8	Q8WWZ8	OIT3_HUMAN	OIT3	Oncoprotein-induced transcript 3 protein					65456.3																			127243				28372.3	252914			122186
Q53FV1;Q8N138;Q9P0S3	Q9P0S3;Q8N138;Q53FV1	ORML1_HUMAN;ORML2_HUMAN;ORML3_HUMAN	ORMDL1;ORMDL2;ORMDL3	ORM1-like protein 2		15266.1	5267.74	22270.7		3445.77				8975.75						9433.69							11352.2			32240.4				6681.01							64877.6							12868.6
P55809	P55809	SCOT1_HUMAN	OXCT1	Succinyl-CoA:3-ketoacid coenzyme A transferase 1, mitochondrial		5094		7765.26																		6915.68															16154.2					167392	26280.8	213046
Q9UHG3	Q9UHG3	PCYOX_HUMAN	PCYOX1	Prenylcysteine oxidase 1						99219.2					24984.9	74024.6			186630												17763	5619.27				50925.6			45574		48919.4					98345.4	72386.5
P08559	P08559	ODPA_HUMAN	PDHA1	Pyruvate dehydrogenase E1 component subunit alpha, somatic form, mitochondrial			26199.8	36026.9	27030.3	23294.2					23727.7					8988.9							71384										52785.4				88825.5
P11177	P11177	ODPB_HUMAN	PDHB	Pyruvate dehydrogenase E1 component subunit beta, mitochondrial		4786.95		15917.1							20168.8					13164							19967.1										9789.54			5545.53	36397.9				141184	149012	142433	66799.9
Q96PD5	Q96PD5	PGRP2_HUMAN	PGLYRP2	N-acetylmuramoyl-L-alanine amidase		7890.93		3676.68		80174.6				6754.87					11323.7								26019.8			18917.2	56788.3	114156		72163.4		39352.2			14521.2
O00264;O15173	O00264;O15173	PGRC1_HUMAN;PGRC2_HUMAN	PGRMC1;PGRMC2	Membrane-associated progesterone receptor component 1			239255	187016	207281	113540	321899	115329	158636	49469.8	284109	269601	201661	318030		239116	89198.8		41427.4				161207	158502	140752	225343		5403.31	239284	131152	137800	22048.3	275837	164064	246912	246956	279651	228717	220314	150361	562162	242922	217046	493402
P12273	P12273	PIP_HUMAN	PIP	Prolactin-inducible protein			743239	157231	228870	344513		304097	813923	219124	76526.1		286440		171909	128488	518195				238476		105145		142340			10921.9	425341	329360		18731.8	52086.8			1040210		143307	253279	99751.6
Q6UX71	Q6UX71	PXDC2_HUMAN	PLXDC2	Plexin domain-containing protein 2				36671.4	38267.4									48494.4									29831.9			35218.5		4157.88	7883.84				35226.7				24839.9				49903.3	97881.7	78312.8	22775
P23284	P23284	PPIB_HUMAN	PPIB	Peptidyl-prolyl cis-trans isomerase B		5843.36		27155.3						8899.83																											20808
P14314	P14314	GLU2B_HUMAN	PRKCSH	Glucosidase 2 subunit beta				4592.04												3063.31																	6568.48
P04070	P04070	PROC_HUMAN	PROC	Vitamin K-dependent protein C																											13792.2	32058				6247.83									11667.2	18197.4		5450.36
P22891	P22891	PROZ_HUMAN	PROZ	Vitamin K-dependent protein Z																												22640.6													96832.2	315475	1002960	165215
P28072	P28072	PSB6_HUMAN	PSMB6	Proteasome subunit beta type-6		3413.66	62909.7	29611.4	40253.2	57462.3			61520.6		88576.4			14152.5		113272	34666.6					88424.2	43910			41211.9							55830.6		24221.6	70761.4	41776.6	103567	23300.2		108392	227823	100432	142951
Q9P2B2	Q9P2B2	FPRP_HUMAN	PTGFRN	Prostaglandin F2 receptor negative regulator																								36385.9													22476.3						18012.7	68541.3
P20742	P20742	PZP_HUMAN	PZP	Pregnancy zone protein		19732.7	11154.1						69409.7								268884			94618.6		43382.6		62069.6	26068.3		34185.3	99273.5			762244					45529.4
Q9H082	Q9H082	RB33B_HUMAN	RAB33B	Ras-related protein Rab-33B			1314830	1271400	1766620	1469700	1939560	1894240		1005590	1736650		2084340	1999930		2186480			2077120		1337580		1702600		1616450		277662		1676710			424206		1741860	2252100	2067240		1825910	1947150	1822540
P20338	P61018;P20338	RAB4A_HUMAN	RAB4A	Ras-related protein Rab-4A				12289.2
Q9H2S5	Q9H2S5	RNF39_HUMAN	RNF39	RING finger protein 39					38916						10405.4				41910.8							49093.5									109183									230028	86432.5	130817	196614	152619
P25815	P25815	S100P_HUMAN	S100P	Protein S100-P																																									80550.1	34798.4	26371.2
Q6UWP8	Q6UWP8	SBSN_HUMAN	SBSN	Suprabasin			143518	20099.5	26260.4	96798.8		144753	117394	80250.2	20299.2	54002	74206.4		35621.7	19543.5	95875.5	18412.7	29468.1		122860		12349.3		17067.6	31946.8	10692.5	4094.28	67140	40166.5		50963.7		39208.5	17410.9	57846.4	11271.1	44157.7	77546.4	21295.3				14570.6
O15126	O15126	SCAM1_HUMAN	SCAMP1	Secretory carrier-associated membrane protein 1																							6647.52
O14828	O14828	SCAM3_HUMAN	SCAMP3	Secretory carrier-associated membrane protein 3
Q8NBX0	Q8NBX0	SCPDL_HUMAN	SCCPDH	Saccharopine dehydrogenase-like oxidoreductase		24494.9																																			4135.91				55052.7	237842	90509.9	178229
P14151	P14151	LYAM1_HUMAN	SELL	L-selectin																												14481.7
P29622	P29622	KAIN_HUMAN	SERPINA4	Kallistatin						137424				8195.9					149237								27879.6				87661.3	214460	5503.4	35865.7		113022		40651.3			3364.05					5534.62
P08185	P08185	CBG_HUMAN	SERPINA6	Corticosteroid-binding globulin			18132.8	16510.9		37464.2																	37927.7		42817.6		50922.8	346862	77079.5	135706	33793.8	189490				45431.9						55425.2	124243	34382.8
P05543	P05543	THBG_HUMAN	SERPINA7	Thyroxine-binding globulin																												80497.3				13219.3									41338.2	101992		17527.9
P50454	P50454	SERPH_HUMAN	SERPINH1	Serpin H1																																									226931	292195	227212	120961
P04278	P04278	SHBG_HUMAN	SHBG	Sex hormone-binding globulin						351553		67454.4		25200.6				82520.2	1044690	14160	122060	81529.5		125476		33009.2	11390				386268	44101.8		16217.1	34133.9	67993.7		46506	120005	136841	12816.5
Q9HAT2	Q9HAT2	SIAE_HUMAN	SIAE	Sialate O-acetylesterase				29258.8	2325.48						12753.8					14643.2						19089.8											24012.9				32649.9				98950.1	181334	140157	84722.2
Q9NXL6	Q9NXL6	SIDT1_HUMAN	SIDT1	SID1 transmembrane family member 1				25339.3	18124					2429.4				7719.9		25452.2							17711.5			5637.42											40440.4
P53007	P53007	TXTP_HUMAN	SLC25A1	Tricarboxylate transport protein, mitochondrial		14364.3																																			18249.5				11625.7	36835.1	107912	12759.4
Q02978	Q02978	M2OM_HUMAN	SLC25A11	Mitochondrial 2-oxoglutarate/malate carrier protein																																					7145.16
Q6P1M0	Q6P1M0	S27A4_HUMAN	SLC27A4	Long-chain fatty acid transport protein 4		1369.58																				2886.49																			42732.9	29971.1	9904.19	11408.7
Q9H4F8	Q9H4F8	SMOC1_HUMAN	SMOC1	SPARC-related modular calcium-binding protein 1		3031.08																																								5495.58
Q9Y6A9	Q9Y6A9	SPCS1_HUMAN	SPCS1	Signal peptidase complex subunit 1		24748		27057.9	27034.1	16445.6		7946.49		9543.64	23792.5					35427						10064.6	13784		27598.4	35981.3							14633.2				15269.5		7254.63		1108280	1485280	675662	1531710
P61009	P61009	SPCS3_HUMAN	SPCS3	Signal peptidase complex subunit 3		20331.6		70816.5		19138.1				21226.1				67654.8		107387									20029.7	62799.4							51907.6				71108				183433	499254	105459	384235
Q13103	Q13103	SPP24_HUMAN	SPP2	Secreted phosphoprotein 24		17891.2	5555.7	1306.42		8107.6									13986.6								2897.26	10980.3			7048.95	25365.3	5372.09	15128.6		9401.86					3800.19
Q9Y5M8	Q9Y5M8	SRPRB_HUMAN	SRPRB	Signal recognition particle receptor subunit beta		9438.75	17008.2	22120.9												17700.2						3410.72	4362.15						5381.47				5910.12				25863.7					50118.7		15954.6
Q9UNL2	Q9UNL2	SSRG_HUMAN	SSR3	Translocon-associated protein subunit gamma				9099.24																		29366.1				5247.83							3735.27				25219.8
Q4LDE5	Q4LDE5	SVEP1_HUMAN	SVEP1	Sushi, von Willebrand factor type A, EGF and pentraxin domain-containing protein 1		30630.5		14953.5		23203																											7140.28									9738.34
Q9HD45	Q9HD45	TM9S3_HUMAN	TM9SF3	Transmembrane 9 superfamily member 3		4644.41		24558.9	7019.11	9855.42																	10445.9										2465.6				19368.9					16709.3	14316.9
Q9Y3A6	Q9Y3A6	TMED5_HUMAN	TMED5	Transmembrane emp24 domain-containing protein 5				53714.4							21602.1					15129.1
Q9BTV4	Q9BTV4	TMM43_HUMAN	TMEM43	Transmembrane protein 43				5389.96												5793.29		274038															44641.3				3571.62				2908190	4341860	3936570	3839090
Q9NS69	Q9NS69	TOM22_HUMAN	TOMM22	Mitochondrial import receptor subunit TOM22 homolog			10423.2	3986.35																			2825.39						4579.35				3295.21				6169.01					43897.2		60190.2
Q8NFQ8	Q8NFQ8	TOIP2_HUMAN	TOR1AIP2	Torsin-1A-interacting protein 2			5438	10044.6		9714.32								11309								3778	17166.3		27014.1								6807.72				17522.4
Q86UF1	Q86UF1	TSN33_HUMAN	TSPAN33	Tetraspanin-33		12972																										1021.04
Q9Y385	Q9Y385	UB2J1_HUMAN	UBE2J1	Ubiquitin-conjugating enzyme E2 J1			4309.61	3108.28
Q8NB14	Q8NB14	UBP38_HUMAN	USP38	Ubiquitin carboxyl-terminal hydrolase 38				11704.3												20581.6													9511.23
O95497	O95497	VNN1_HUMAN	VNN1	Pantetheinase																						3103.34						5363.44	6772.21
Q9H977	Q9H977	WDR54_HUMAN	WDR54	WD repeat-containing protein 54																																									499805	540292	347051	480225
P27348;P31946;P61981;Q04917	P61981;P31946;P27348;Q04917	1433B_HUMAN;1433F_HUMAN;1433G_HUMAN;1433T_HUMAN	YWHAB;YWHAG;YWHAH;YWHAQ	14-3-3 protein theta						585619						542504								436176						681059		22585.8
					759	735	648	757	598	664	528	518	434	593	640	478	496	539	349	629	408	245	379	289	265	694	733	462	595	627	353	524	534	464	349	455	674	420	550	514	735	472	509	399	467	594	489	555

## Sheet: 1. Contaminants excluded
					Severe COVID-19							Mild and asymptomatic COVID-19										Non COVID-19					Severe COVID-19							Mild and asymptomatic COVID-19										Non COVID-19
					G1 T0							G2 T0										G3 T0					G1 Fup							G2 Fup										G3 Fup
Protein.Group	Protein.Ids	Protein.Names	Genes	First.Protein.Description	D:\franziska\COVID_Portillo\202105\20210427_EX2_UM3_Bauza001_SA_EXT01_EC012_T0.raw	D:\franziska\COVID_Portillo\202105\20210427_EX2_UM3_Bauza001_SA_EXT01_EC050_T0.raw	D:\franziska\COVID_Portillo\202105\20210427_EX2_UM3_Bauza001_SA_EXT01_EC054_T0.raw	D:\franziska\COVID_Portillo\202105\20210427_EX2_UM3_Bauza001_SA_EXT01_EC061_T0.raw	D:\franziska\COVID_Portillo\202105\20210427_EX2_UM3_Bauza001_SA_EXT01_EC062_T0.raw	D:\franziska\COVID_Portillo\202105\20210428_EX2_UM3_Bauza001_SA_EXT01_EC002_T0.raw	D:\franziska\COVID_Portillo\202105\20210428_EX2_UM3_Bauza001_SA_EXT01_EC019_T0.raw	D:\franziska\COVID_Portillo\202105\20210428_EX2_UM3_Bauza001_SA_EXT01_EC020_T0.raw	D:\franziska\COVID_Portillo\202105\20210428_EX2_UM3_Bauza001_SA_EXT01_EC028_T0.raw	D:\franziska\COVID_Portillo\202105\20210429_EX2_UM3_Bauza001_SA_EXT01_EC030_T0.raw	D:\franziska\COVID_Portillo\202105\20210429_EX2_UM3_Bauza001_SA_EXT01_EC032_T0.raw	D:\franziska\COVID_Portillo\202105\20210429_EX2_UM3_Bauza001_SA_EXT01_EC034_T0.raw	D:\franziska\COVID_Portillo\202105\20210429_EX2_UM3_Bauza001_SA_EXT01_EC015_T0.raw	D:\franziska\COVID_Portillo\202105\20210429_EX2_UM3_Bauza001_SA_EXT01_EC021_T0.raw	D:\franziska\COVID_Portillo\202105\20210429_EX2_UM3_Bauza001_SA_EXT01_EC022_T0.raw	D:\franziska\COVID_Portillo\202105\20210429_EX2_UM3_Bauza001_SA_EXT01_EC031_T0.raw	D:\franziska\COVID_Portillo\202105\20210429_EX2_UM3_Bauza001_SA_EXT01_EC033_T0.raw	D:\franziska\COVID_Portillo\202105\20210429_EX2_UM3_Bauza001_SA_EXT01_EC001_T0.raw	D:\franziska\COVID_Portillo\202105\20210429_EX2_UM3_Bauza001_SA_EXT01_EC003_T0_rep.raw	D:\franziska\COVID_Portillo\202105\20210429_EX2_UM3_Bauza001_SA_EXT01_EC005_T0.raw	D:\franziska\COVID_Portillo\202105\20210429_EX2_UM3_Bauza001_SA_EXT01_EC007_T0.raw	D:\franziska\COVID_Portillo\202105\20210429_EX2_UM3_Bauza001_SA_EXT01_EC027_T0.raw	D:\franziska\COVID_Portillo\202105\20210430_EX2_UM3_Bauza001_SA_EXT01_EC012_fup.raw	D:\franziska\COVID_Portillo\202105\20210430_EX2_UM3_Bauza001_SA_EXT01_EC050_fup.raw	D:\franziska\COVID_Portillo\202105\20210430_EX2_UM3_Bauza001_SA_EXT01_EC054_fup.raw	D:\franziska\COVID_Portillo\202105\20210430_EX2_UM3_Bauza001_SA_EXT01_EC061_fup.raw	D:\franziska\COVID_Portillo\202105\20210430_EX2_UM3_Bauza001_SA_EXT01_EC062_fup.raw	D:\franziska\COVID_Portillo\202105\20210430_EX2_UM3_Bauza001_SA_EXT01_EC002_fup.raw	D:\franziska\COVID_Portillo\202105\20210430_EX2_UM3_Bauza001_SA_EXT01_EC019_fup.raw	D:\franziska\COVID_Portillo\202105\20210501_EX2_UM3_Bauza001_SA_EXT01_EC020_fup.raw	D:\franziska\COVID_Portillo\202105\20210501_EX2_UM3_Bauza001_SA_EXT01_EC028_fup.raw	D:\franziska\COVID_Portillo\202105\20210501_EX2_UM3_Bauza001_SA_EXT01_EC030_fup.raw	D:\franziska\COVID_Portillo\202105\20210501_EX2_UM3_Bauza001_SA_EXT01_EC032_fup.raw	D:\franziska\COVID_Portillo\202105\20210501_EX2_UM3_Bauza001_SA_EXT01_EC034_fup.raw	D:\franziska\COVID_Portillo\202105\20210501_EX2_UM3_Bauza001_SA_EXT01_EC015_fup.raw	D:\franziska\COVID_Portillo\202105\20210501_EX2_UM3_Bauza001_SA_EXT01_EC021_fup.raw	D:\franziska\COVID_Portillo\202105\20210501_EX2_UM3_Bauza001_SA_EXT01_EC022_fup.raw	D:\franziska\COVID_Portillo\202105\20210501_EX2_UM3_Bauza001_SA_EXT01_EC031_fup.raw	D:\franziska\COVID_Portillo\202105\20210501_EX2_UM3_Bauza001_SA_EXT01_EC033_fup.raw	D:\franziska\COVID_Portillo\202105\20210501_EX2_UM3_Bauza001_SA_EXT01_EC001_fup.raw	D:\franziska\COVID_Portillo\202105\20210501_EX2_UM3_Bauza001_SA_EXT01_EC003_fup.raw	D:\franziska\COVID_Portillo\202105\20210501_EX2_UM3_Bauza001_SA_EXT01_EC005_fup.raw	D:\franziska\COVID_Portillo\202105\20210501_EX2_UM3_Bauza001_SA_EXT01_EC007_fup.raw	D:\franziska\COVID_Portillo\202105\20210501_EX2_UM3_Bauza001_SA_EXT01_EC027_fup.raw
P13645	P13645	K1C10_HUMAN	KRT10	Keratin, type I cytoskeletal 10	3797450	2321610	33195300	16473900	24384300	21245900	15524500	27634500	61303500	15380000	13238300	17930400	12438900	16051100	27462300	37315100	58840900	29309000	54216700	29416700	46797900	10261300	7894810	15703200	7721450	21484000	4949670	1727700	9281340	13783300	10138400	2217290	2380640	20484300	25337300	109495000	3212190	49571000	26505000	41871800		65407.8	68011.3
P13645;P13646	P13645;Q2M2I5;P13646	K1C10_HUMAN;K1C13_HUMAN	KRT10;KRT13	Keratin, type I cytoskeletal 10	549594	374763	6566060	3536480	4361900	4691550	3675200	4357830	7639400	1180110	2738890	2442000	3449830	4529210	4412580	8443860	11066600	5119760	7959140	6267720	4791490	1538130	1091370	3047770	437340	2455620	632814	323533	1254830	1246550	1887800	483932	604773	3738680	3829490	20745100	716419	6387860	3602080	5667170				37066.3
P13645;Q7Z3Y8	P13645;Q7Z3Y8;Q7Z3Y7;Q7Z3Z0	K1C10_HUMAN;K1C27_HUMAN	KRT10;KRT27	Keratin, type I cytoskeletal 10	2357000	1462320	26645700	10356500	16839400	13636900	12134000	24987100	53861700	6281540	8541480	17208100	9179520	10493900	15000800	17522900	39129100	16773500	36840700	12134900	44306100	10240100	5482450	8941720	9869100	19214800	8305590	1322810	7823460	11082300	8693410	1768880	2214500	20497800	18171000	63821700	2021710	55190700	19597200	83289000
P13646	P13646	K1C13_HUMAN	KRT13	Keratin, type I cytoskeletal 13				8689.3								221328	183848																			712707	219381								69071.1	184288	218125	162128
P02533;P08779;P13645	P13645;P08779;P02533	K1C10_HUMAN;K1C14_HUMAN;K1C16_HUMAN	KRT10;KRT14;KRT16	Keratin, type I cytoskeletal 14			58500.6	16360.5	8849.43	49740.5		76781.9	170362		28563	123972	81127	6566.44	95342.1	136083	238542	206107	376224			194948	19160.6	53044.3	56098.3	335477		4365.43	50290.8	44207.5				17045.9	89437.4	240900		309083	111018	2787840	44567.9	52849		34177.4
P02533;P08727;P08779;P13645;P35527;Q04695	P13645;P19012;Q99456;P08727;P08779;P02533;Q04695;P35527	K1C10_HUMAN;K1C14_HUMAN;K1C16_HUMAN;K1C17_HUMAN;K1C19_HUMAN;K1C9_HUMAN	KRT10;KRT14;KRT16;KRT17;KRT19;KRT9	Keratin, type I cytoskeletal 14	2466900	1592530	41371100	20812900	46861600	27472800	17520200	29204600	165586000	17270900	15458800	30392600	9835440	23823500	32419600	124064000	117816000	47656900	45543900	37412100	56239600	12287400	13808500	49052700	5952760	18895500	7211270	2050550	28626400	24556700	17973600	1222940	5335120	24434500	31530200	129650000	1128570	109908000	17708300	38068400	1365380	2705380	3916900	2736910
P02533;P08779;P13645;Q7Z3Y8	P13645;Q7Z3Y8;P08779;Q7Z3Y7;P02533;Q7Z3Z0;Q7Z3Y9	K1C10_HUMAN;K1C14_HUMAN;K1C16_HUMAN;K1C27_HUMAN	KRT10;KRT14;KRT16;KRT27	Keratin, type I cytoskeletal 14	3237		3384440	2474900	410760	2170280	183092	1672620	1649290	1337110	161650	23377.8	244960	439466	600023	275847	634236	466009	978763	2897620	359926	64957.9	942914	585337	474915	689094	334517	448654	682335	2080930	256381	42687.3	86919.9	410857	1872500	15376700	168958	2989180	964726	2580340	2601950	3794740	1110350	5678570
P02533;P08779;P13646	P19012;P13646;P08779;P02533	K1C13_HUMAN;K1C14_HUMAN;K1C16_HUMAN	KRT13;KRT14;KRT16	Keratin, type I cytoskeletal 14	56785.7		2053270	1138540	1987490	1582200	1438440	1244290	5903510	163955	416877	1392070	174692	571458	895620	3389040	6504570	1682140	367821	508512	1854830	258951	151861	1931390		560089	189273	173122	941900	689479	1083780	490256	306416	647096	370216	3614370		3763030	347230	4088580		41076.9
P02533	P02533	K1C14_HUMAN	KRT14	Keratin, type I cytoskeletal 14	232141	26615.5	2096720	1358790	2949050	2029470	1288150	1230770	10076600	255684	270586	1121040	713693	915339	975104	5158440	7459210	3093690	501913	904733	1912030	263660	193435	3352110	413933	1470360	575311	230410	1111200	778666	1413110	42310.4	129631	1249600	645187	4503050		5648140	310326	2442030		19108.8		28933.1
P02533;P08779	P19012;P13646;P08779;P02533	K1C14_HUMAN;K1C16_HUMAN	KRT14;KRT16	Keratin, type I cytoskeletal 14	196660	17391	1024090	598886	1780610	805370	810595	656741	3648140	325854	302438	742724	388283	519961	645062	1082580	3263050	1145090	668077	704925	1214390	558540	107438	1206330	301645	935170	477217	61942.4	692555	939115	613732	47473.8	213893	876837	455096	2556060	74620.8	2628740	320205	2367010	4616270	5611250	5618880	6262730
P02533;P08727;P08779;Q04695	P19012;P08727;P08779;P02533;Q04695	K1C14_HUMAN;K1C16_HUMAN;K1C17_HUMAN;K1C19_HUMAN	KRT14;KRT16;KRT17;KRT19	Keratin, type I cytoskeletal 14	170611	65292	2349780	1741710	2929800	2448160	1524380	705552	8240850	191740	405511	2022940	720470	1392410	1269970	9212370	7968530	1221010	773933	1866250	734383	580723	222751	4222250	223782	1314480	538598	313943	880999	1938800	570258	195610	252290	837854	720219	8310230	33379.6	3273880	117404	5033610
P02533;Q04695	P02533;Q04695	K1C14_HUMAN;K1C17_HUMAN	KRT14;KRT17	Keratin, type I cytoskeletal 14	191363	37280	993896	501364	1331520	818892	524311	715322	5426540	505247	213680	888791	512335	346730	662805	1586130	3629090	1320370	594207	487755	1628260	430115	148904	1388300	179678	1401720	998669	330165	745393	927698	923662	130826	142238	903837	463294	1565600	20843.1	4366590	342045	2204010	348574	453323	738369	386915
P08779	P08779	K1C16_HUMAN	KRT16	Keratin, type I cytoskeletal 16	140058		204496	318586	357418	283019	588992	90100.9	2472440	86903.6	21522.7	507012	377675	63351.9	231948	387875	4401110	271177		236987	362573	118094	36775.7	975795	99692.6	1179760	367228	472140	213438	833528	224107	84539.4	51160.4	248589	118863	587301		691818	92566	5203470	308977	506683	216185	380133
Q04695	Q04695	K1C17_HUMAN	KRT17	Keratin, type I cytoskeletal 17	3795.72		94353	114349	174275	235129	112869	71305.4	1057010		22141.3	310027			100857	143505	834683	68739.2			110299			251145	34511.2	292709	191317	23353.7		188549	49097.5				47692.2	653418		139205		876274	618454	1093720	930136	619424
P08727;P08779	P08727;P08779	K1C16_HUMAN;K1C19_HUMAN	KRT16;KRT19	Keratin, type I cytoskeletal 19			9029.37	33497	37906.8	28381.3	43883		235960			40548.7			3754.4	73292.7	733001	30693.3						62019.7		77137.4	59922.2	31379.5	4295.12	124561	10283.7			16524.8		153577				457837		13133.1
P35527	P35527	K1C9_HUMAN	KRT9	Keratin, type I cytoskeletal 9	997382	513863	35980000	15594500	39042100	27424900	13891400	17384100	135653000	13332700	8764090	27065400	4611760	9268500	18876200	71445100	81227200	31889300	17431500	25033200	38609400	8795350	9753790	25382300	5169390	14238800	7125090	1419810	22837700	18087300	13094600	360255	3679400	19073900	24656800	38904900	330926	96413200	4442690	26975800				13545.3
P04264	P04264	K2C1_HUMAN	KRT1	Keratin, type II cytoskeletal 1	6341170	3703760	104243000	48529200	113671000	82678400	43686700	70441400	393557000	54530700	31084000	94858100	27484300	41384000	71908700	221524000	266603000	121726000	100422000	96992800	160902000	33656400	26578900	80684500	20485600	61939200	28891300	5445610	74227900	59780100	40326400	3561460	10760500	74834600	74537300	244885000	4770040	280414000	38334500	154619000		26713.8		115446
P04264;P35908;Q7Z794	P35908;Q7Z794;P04264	K22E_HUMAN;K2C1B_HUMAN;K2C1_HUMAN	KRT1;KRT2;KRT77	Keratin, type II cytoskeletal 1	571426	204930	18852500	7087880	13383200	8590270	5345310	8836670	46093800	2550780	3558690	7618380	2921870	10587300	9276810	25772700	34488300	14617500	12906100	9604130	15898400	2608220	3578120	8505280	1161910	5242930	1107870	746602	10193000	9690590	3827120	343612	1807840	6889440	8571570	66175500	444162	31330600	5267920	12023000		125853
Q7Z794	Q7Z794	K2C1B_HUMAN	KRT77	Keratin, type II cytoskeletal 1b				141580					432814					273094		279467									77813.8	994290		22536.5								1489350				663746
P35908	P35908	K22E_HUMAN	KRT2	Keratin, type II cytoskeletal 2 epidermal	1194300	793909	13440700	5858210	9833920	9580560	5854470	10889600	24789800	7109110	4222180	6397330	3945620	5721820	10342500	18073700	24425500	10423800	18362600	8684670	17544500	3923750	2860660	5971570	2451430	7465390	1163650	641024	3806490	5647610	3488280	889152	854574	6111340	7575660	36052000	354730	23454300	10369700	17658700				3698.26
P12035;P35908;Q01546;Q5XKE5	P12035;Q01546;Q5XKE5;P35908	K22E_HUMAN;K22O_HUMAN;K2C3_HUMAN;K2C79_HUMAN	KRT2;KRT3;KRT76;KRT79	Keratin, type II cytoskeletal 3	161812	68324.7	837418	582083	397226	693914	307140	320532	922164	139432	444520	311473	215714	583900	801083	2219620	768888	457958	999945	241658	56361.7	453834	211813	359597	45547.1	168668	44887.5	15006.5	118599	286734	60699.5	18833.8	50829.6	194622	467600	7251530	26096.3	739615	456736	848213			93420.8	70331.5
P19013;Q6KB66	P14136;Q6KB66;P19013;P08729;P05787	K2C4_HUMAN;K2C80_HUMAN	KRT4;KRT80	Keratin, type II cytoskeletal 4	3829950	1392080	70052200	26045700		45346600		38686800	256523000	29619500	18219500	40034100	16327200	28024800			177282000		54033100			15725600	13502700	53846200		26695600	10098300		28173800	28594100	29122200	2158840	6852920	39516100	43849800	111091000		132531000	21073800	50867000	60502.3	69005	33128.4	106991
P13647	P13647	K2C5_HUMAN	KRT5	Keratin, type II cytoskeletal 5	437728	137757	4002310	1624640	3617030	3068650	2582010	2573940	13935300	931337	1023870	1987250	977521	1849800	2076050	9876320	11462900	5279400	2728760	2175810	5719250	1638690	514751	3465560	587813	2412020	1178340	241143	2203000	2041280	2921470	177858	655206	3002530	1997380	12036100	205312	9281190	1231780	5489750
P02538;P04259;P04264;P12035;P13647;P35908;Q7Z794	P48668;P02538;P04259;P12035;Q01546;O95678;P35908;P13647;Q7Z794;P05787;P04264	K22E_HUMAN;K2C1B_HUMAN;K2C1_HUMAN;K2C3_HUMAN;K2C5_HUMAN;K2C6A_HUMAN;K2C6B_HUMAN	KRT1;KRT2;KRT3;KRT5;KRT6A;KRT6B;KRT77	Keratin, type II cytoskeletal 6A			636555	1303890	91526.5	1218360		172008	506198	3693590			30165.3		86582.9	170943	259989	169760	338621	2877280	139919	26448.7	1236140	251488	711340	277737	201808	264106	350037	2511290	134366		24837.2	185371	896055	1965870	23833.1	1493440	137942	1211480
P02538;P04259;P04264;P12035;P13647;P35908;Q5XKE5;Q7Z794	P48668;P02538;P04259;P12035;Q01546;O95678;Q5XKE5;P35908;P13647;Q7Z794;P05787;P04264	K22E_HUMAN;K2C1B_HUMAN;K2C1_HUMAN;K2C3_HUMAN;K2C5_HUMAN;K2C6A_HUMAN;K2C6B_HUMAN;K2C79_HUMAN	KRT1;KRT2;KRT3;KRT5;KRT6A;KRT6B;KRT77;KRT79	Keratin, type II cytoskeletal 6A	9590.8		1313150	1027790	382223	1482680	75582.7	471269	1460970	1948050	71250.9	61953.2	144353	112879	230919	280655	565675	159656	182754	1589170	225066	422232	508088	421814	590038	529404	1029360	58691.9	800961	1295290	233742	33392.2	29929.7	431307	988293	1195890	100529	3696050	340600	2303940		43055.7
P02538;P04259;P04264;P13647;Q5XKE5	P48668;P02538;P04259;Q5XKE5;P13647;P05787;P04264	K2C1_HUMAN;K2C5_HUMAN;K2C6A_HUMAN;K2C6B_HUMAN;K2C79_HUMAN	KRT1;KRT5;KRT6A;KRT6B;KRT79	Keratin, type II cytoskeletal 6A	40557.8	12625.5	519311	280583	633854	427538	220947	419589	1829170	379099	221296	543250	235587	245599	480880	1251030	1391570	883073	748934	769752	752184	234994	247992	658788	163012	438582	278729	105404	577898	437421	389707	69353.8	95831.5	519008	549399	1132550	36202.9	1687000	294350	1022520	346418	518563	316936	360362
P02538;P04259;P12035;P13647;P35908;Q01546;Q5XKE5	P48668;P02538;P04259;P12035;Q01546;O95678;Q5XKE5;P35908;P13647	K22E_HUMAN;K22O_HUMAN;K2C3_HUMAN;K2C5_HUMAN;K2C6A_HUMAN;K2C6B_HUMAN;K2C79_HUMAN	KRT2;KRT3;KRT5;KRT6A;KRT6B;KRT76;KRT79	Keratin, type II cytoskeletal 6A	1068930	252201	9175410	3379130	9411470	7381420	5312620	8416160	32867000	4746870	3485050	6463420	3694750	4410950	7537970	13216400	29343800	15983600	14833000	6864640	18329400	5016250	2038280	8985800	2850820	6142060	1625250	616627	4429560	5781400	4024130	578313	1141680	6967440	7382770	18705000	356682	26216500	8193200	36118500		80436.6
P02538;P04259;P19013;P35908;Q01546	P48668;P02538;P04259;Q01546;P35908;P19013	K22E_HUMAN;K22O_HUMAN;K2C4_HUMAN;K2C6A_HUMAN;K2C6B_HUMAN	KRT2;KRT4;KRT6A;KRT6B;KRT76	Keratin, type II cytoskeletal 6A	3200760	2042570	17088800	8728440	15724000	12791500	10256800	14935900	36809000	11902500	5687640	13654400	7336930	10545800	13893600	21825300	38287200	16150700	31128100	16897500	35039100	8395070	4661770	11564000	5797260	14461100	2724400	2339180	7741470	10721100	6368660	3275660	2164320	11263200	11936300	49615600	944001	43143600	15957500	39999800	515718	1215340	839392	380702
P02538;P04259;P13647;P35908;Q5XKE5	P48668;P02538;P04259;O95678;Q5XKE5;P35908;P13647	K22E_HUMAN;K2C5_HUMAN;K2C6A_HUMAN;K2C6B_HUMAN;K2C79_HUMAN	KRT2;KRT5;KRT6A;KRT6B;KRT79	Keratin, type II cytoskeletal 6A	1422730	531201	9484130	4048080	6607580	6769840	6039530	7251750	22490600	5329410	2730770	7010830	3737420	4366810	6736150	13491900	24046000	8992620	11324400	7346340	16809200	4300860	1652010	4264630	3191580	7177470	1743070	549138	3458760	6986590	3814390	810096	1156160	6005410	5884360	25182900	568323	28346700	7689100	15920800	324291	714115	806830	400907
P02538;P13647;P35908;Q01546;Q7Z794	P48668;P02538;P04259;Q14CN4;Q3SY84;P12035;Q01546;O95678;Q5XKE5;P35908;P19013;Q86Y46;P13647;Q7Z794;P08729;P05787;Q7RTS7;Q9NSB2	K22E_HUMAN;K22O_HUMAN;K2C1B_HUMAN;K2C5_HUMAN;K2C6A_HUMAN	KRT2;KRT5;KRT6A;KRT76;KRT77	Keratin, type II cytoskeletal 6A	7200.97			5525				2342.68	216947	1658.03		4216.14			7950.32	62696.9	72399.6	11398.8	32027			103429	13426.3					10553.9								389163		20586.7		41055.7		31725.1	9265.15
P02538;P04259;P12035	P48668;P02538;P04259;P12035	K2C3_HUMAN;K2C6A_HUMAN;K2C6B_HUMAN	KRT3;KRT6A;KRT6B	Keratin, type II cytoskeletal 6A	60889.2		320805	277072	156360	462403	252706	432881	599696	161457	199295	646018	662803		544701	620062	1821820	735704		161217	483523	147315	10444.4	836652	460155	1530740	435522	140803	325104	1309770	330830	153439	217861	965969	229036	1000070	73846.6	904065	194330	1498740	501532	915093	632733	679972
P02538;P13647	P48668;P02538;P04259;P13647	K2C5_HUMAN;K2C6A_HUMAN	KRT5;KRT6A	Keratin, type II cytoskeletal 6A																194874												22423.6								821584				109766
P02538;P04259;P13647	P48668;P02538;P04259;P13647	K2C5_HUMAN;K2C6A_HUMAN;K2C6B_HUMAN	KRT5;KRT6A;KRT6B	Keratin, type II cytoskeletal 6A	144874	22562.7	1550530	773166	1611730	1136320	1351860	1018040	5316220	480120	417199	1077350	443438	497986	877391	1506620	4261360	1616610	543796	858546	1741020	452550	152965	1423450	340863	1081220	646548	214663	590706	1167740	1101620	121704	287329	1076860	714242	3068110	9960.03	2995580	436647	2636030	835710	2219010	3983160	2331630
P02538	P48668;P02538;O95678	K2C6A_HUMAN	KRT6A	Keratin, type II cytoskeletal 6A	169365		209145	382205	1006010	181768	675394	173362	3760710	25678.3	128879	1124800	270057	3997.75	430937	379322	3172820	630654	15942.2	119094	593225	223742		2061490	147880	1737020	416452	469200	274667	599744	445978	100918	311502	1005560	128298	1616580		1379720	227478	3452360	122508	831438	386145	53469.8
P02538;P04259	P48668;P02538;P04259	K2C6A_HUMAN;K2C6B_HUMAN	KRT6A;KRT6B	Keratin, type II cytoskeletal 6A	239147		848517	1140550	2775360	1096190	2197840	731716	7252340	198199	470139	2994030	649090	322150	1260800	1496500	8992910	1673660	206213	1166150	1254620	321477	46316.4	3698070	521398	3534260	891336	1148590	495500	3122930	947114	380519	488209	1601600	674139	6505080	64879.9	4434320	364068	10380700
P04259;P04264	P04259;P04264	K2C1_HUMAN;K2C6B_HUMAN	KRT1;KRT6B	Keratin, type II cytoskeletal 6B	4550660	2069340	72773800	32406000	74670200	46804700	30549800	51951800	225541000	37625800	22742000	49950600	20299800	26879500	41984600	118132000	145775000	70825300	60162000	73476100	125641000	24271100	17678900	47061000	13674000	51264400	14049400	3655990	37029800	27680700	30920800	2711740	7575160	53221000	50136200	130278000	3165970	158051000	28743900	69433900	873808	2027580	3534840	1296900
P04259	P48668;P04259	K2C6B_HUMAN	KRT6B	Keratin, type II cytoskeletal 6B									39711.2			40797.9					72336.6							91927.4		59850.8		18913.3												199763		10810.1
Q8N1N4	Q8N1N4	K2C78_HUMAN	KRT78	Keratin, type II cytoskeletal 78			496344	201229	315924	275611	74355.8	237630	1345180	132999	49475.9	202177	41605.5	106073	167029	733413	880883	248306	244620		207565	61404.4	88868	141336	32089.7	189578	34461.1	16453.7	104241	181597	74014.3	3345.05	16245.1	52249.3	265660	1437810		1103730	193296	489501		294498		47153.3
Protein.Group	Protein.Ids	Protein.Names	Genes	First.Protein.Description	D:\franziska\COVID_Portillo\202105\20210427_EX2_UM3_Bauza001_SA_EXT01_EC012_T0.raw	D:\franziska\COVID_Portillo\202105\20210427_EX2_UM3_Bauza001_SA_EXT01_EC050_T0.raw	D:\franziska\COVID_Portillo\202105\20210427_EX2_UM3_Bauza001_SA_EXT01_EC054_T0.raw	D:\franziska\COVID_Portillo\202105\20210427_EX2_UM3_Bauza001_SA_EXT01_EC061_T0.raw	D:\franziska\COVID_Portillo\202105\20210427_EX2_UM3_Bauza001_SA_EXT01_EC062_T0.raw	D:\franziska\COVID_Portillo\202105\20210428_EX2_UM3_Bauza001_SA_EXT01_EC002_T0.raw	D:\franziska\COVID_Portillo\202105\20210428_EX2_UM3_Bauza001_SA_EXT01_EC019_T0.raw	D:\franziska\COVID_Portillo\202105\20210428_EX2_UM3_Bauza001_SA_EXT01_EC028_T0.raw	D:\franziska\COVID_Portillo\202105\20210428_EX2_UM3_Bauza001_SA_EXT01_EC046_T0.raw	D:\franziska\COVID_Portillo\202105\20210429_EX2_UM3_Bauza001_SA_EXT01_EC001_T0.raw	D:\franziska\COVID_Portillo\202105\20210429_EX2_UM3_Bauza001_SA_EXT01_EC003_T0_rep.raw	D:\franziska\COVID_Portillo\202105\20210429_EX2_UM3_Bauza001_SA_EXT01_EC005_T0.raw	D:\franziska\COVID_Portillo\202105\20210429_EX2_UM3_Bauza001_SA_EXT01_EC007_T0.raw	D:\franziska\COVID_Portillo\202105\20210429_EX2_UM3_Bauza001_SA_EXT01_EC015_T0.raw	D:\franziska\COVID_Portillo\202105\20210429_EX2_UM3_Bauza001_SA_EXT01_EC021_T0.raw	D:\franziska\COVID_Portillo\202105\20210429_EX2_UM3_Bauza001_SA_EXT01_EC022_T0.raw	D:\franziska\COVID_Portillo\202105\20210429_EX2_UM3_Bauza001_SA_EXT01_EC027_T0.raw	D:\franziska\COVID_Portillo\202105\20210429_EX2_UM3_Bauza001_SA_EXT01_EC030_T0.raw	D:\franziska\COVID_Portillo\202105\20210429_EX2_UM3_Bauza001_SA_EXT01_EC031_T0.raw	D:\franziska\COVID_Portillo\202105\20210429_EX2_UM3_Bauza001_SA_EXT01_EC032_T0.raw	D:\franziska\COVID_Portillo\202105\20210429_EX2_UM3_Bauza001_SA_EXT01_EC033_T0.raw	D:\franziska\COVID_Portillo\202105\20210429_EX2_UM3_Bauza001_SA_EXT01_EC034_T0.raw	D:\franziska\COVID_Portillo\202105\20210430_EX2_UM3_Bauza001_SA_EXT01_EC002_fup.raw	D:\franziska\COVID_Portillo\202105\20210430_EX2_UM3_Bauza001_SA_EXT01_EC012_fup.raw	D:\franziska\COVID_Portillo\202105\20210430_EX2_UM3_Bauza001_SA_EXT01_EC013_fup.raw	D:\franziska\COVID_Portillo\202105\20210430_EX2_UM3_Bauza001_SA_EXT01_EC019_fup.raw	D:\franziska\COVID_Portillo\202105\20210430_EX2_UM3_Bauza001_SA_EXT01_EC025_fup.raw	D:\franziska\COVID_Portillo\202105\20210430_EX2_UM3_Bauza001_SA_EXT01_EC046_fup.raw	D:\franziska\COVID_Portillo\202105\20210430_EX2_UM3_Bauza001_SA_EXT01_EC054_fup.raw	D:\franziska\COVID_Portillo\202105\20210501_EX2_UM3_Bauza001_SA_EXT01_EC001_fup.raw	D:\franziska\COVID_Portillo\202105\20210501_EX2_UM3_Bauza001_SA_EXT01_EC003_fup.raw	D:\franziska\COVID_Portillo\202105\20210501_EX2_UM3_Bauza001_SA_EXT01_EC005_fup.raw	D:\franziska\COVID_Portillo\202105\20210501_EX2_UM3_Bauza001_SA_EXT01_EC007_fup.raw	D:\franziska\COVID_Portillo\202105\20210501_EX2_UM3_Bauza001_SA_EXT01_EC015_fup.raw	D:\franziska\COVID_Portillo\202105\20210501_EX2_UM3_Bauza001_SA_EXT01_EC020_fup.raw	D:\franziska\COVID_Portillo\202105\20210501_EX2_UM3_Bauza001_SA_EXT01_EC021_fup.raw	D:\franziska\COVID_Portillo\202105\20210501_EX2_UM3_Bauza001_SA_EXT01_EC022_fup.raw	D:\franziska\COVID_Portillo\202105\20210501_EX2_UM3_Bauza001_SA_EXT01_EC027_fup.raw	D:\franziska\COVID_Portillo\202105\20210501_EX2_UM3_Bauza001_SA_EXT01_EC028_fup.raw	D:\franziska\COVID_Portillo\202105\20210501_EX2_UM3_Bauza001_SA_EXT01_EC030_fup.raw	D:\franziska\COVID_Portillo\202105\20210501_EX2_UM3_Bauza001_SA_EXT01_EC031_fup.raw	D:\franziska\COVID_Portillo\202105\20210501_EX2_UM3_Bauza001_SA_EXT01_EC032_fup.raw	D:\franziska\COVID_Portillo\202105\20210501_EX2_UM3_Bauza001_SA_EXT01_EC033_fup.raw	D:\franziska\COVID_Portillo\202105\20210501_EX2_UM3_Bauza001_SA_EXT01_EC034_fup.raw
P0DOX2	P0DOX2	IGA2_HUMAN		Immunoglobulin alpha-2 heavy chain	4097750	42257400	2416790	462372	1954980	791111		1191780	2310080	390261	717761	184357	2467000	1073010	1082940	770928	4611370	1534120	1859870	2096090	3336680	1185090	2584640	6973670	2040330	989083	2236290	977716	441988	2374310	4172130	1121490	1016160	369575	1902480	1275590	2761250	305704	8389560	3201630	3163730	1137820	1868860	750956
P0DOX3	P0DOX3	IGD_HUMAN		Immunoglobulin delta heavy chain	33556.2	282323			3566740	106959			34544.3	21574			97892.1		619899	173531		261549	209824		245910	530630	93720.4	260740				207015		137521	227423	104609	103498		546207	50146			436078	533226	6079550	8862050	8547530	6071920
P01876	P01876	IGHA1_HUMAN	IGHA1	Immunoglobulin heavy constant alpha 1	12910600	163256000	15491100	10904300	4217060	12079200	623158	16693600	25938900	21644400	10752300	12512500	23727200	14483600	7902880	3323910	136763000	16326200	13882300	19628200	21273300	8643630	20547800	35721900	21890100	19357200	8419290	26755600	113115	21815300	31483000	24839900	11901500	17983400	29310900	28049000	13676700	6443400	129848000	32356000
P01876;P0DOX2	P01877;P01876;P0DOX2	IGA2_HUMAN;IGHA1_HUMAN	IGHA1	Immunoglobulin heavy constant alpha 1	10334100	247504000	8224040	6343770	3019190	6052230		9177080	12179300	6006540	5496120	7334890	15082800	8527410	3291230	1817310	75283100	7540750	7783470	3019270	11502700	5773180	13643400	24682300	11565700	11879200	4984970	21397500	117671	11963200	17367000	18779000	7650260	7284410	15711300	16944700	6099860	3394890	73433300	23201900
P01857;P0DOX5	P01857;P0DOX5	IGG1_HUMAN;IGHG1_HUMAN	IGHG1	Immunoglobulin heavy constant gamma 1	31960300	279850000	18970000	5288660	5104120	18563100	11939500	18093500	10557900	14527800	14608200	22120500	25067500	16895100	11378200	18454700	38184300	17180200	27543900	32563700	16932900	25577000	37097800	66093800	38900700	17314100	19349300	68548300	62256900	48813100	30620200	56444300	14866700	44605000	49316200	33055000	13975600	49926800	45445300	27737000				3650.44
P01859	P01859	IGHG2_HUMAN	IGHG2	Immunoglobulin heavy constant gamma 2	89003700	819563000	14827900	6459690	3835490	16970600	11524300	50105000	11391900	8873460	6477860	6218470	28314400	9355400	28065500	3166910	55284500	11670200	13820600	65401900	13329200	15756000	55369600	40571400	6618640	16214400	17408900	73035400	35798900	20749100	45235000	47645700	7619540	10533000	55810700	21395300	46809700	4902860	39307800	18625200		261980	335391	220932
P01859;P01860	P01860;P01859	IGHG2_HUMAN;IGHG3_HUMAN	IGHG2;IGHG3	Immunoglobulin heavy constant gamma 2	7771160	159298000	1440010	931115	464066	2951450	818017	7102850	1413030	1871480	465941	900006	3582680	1564470	2357040	575846	3351930	1935380	859936	9963060	1615600	3826170	12493000	3351260	688201	2689050	3441870	13727000	7631860	3332410	6733550	4115300	663929	3487270	11498300	3733090	7184430	1337690	5642510	2089280
P01859;P01860;P01861	P01860;P01857;P01861;P01859;P0DOX5	IGHG2_HUMAN;IGHG3_HUMAN;IGHG4_HUMAN	IGHG2;IGHG3;IGHG4	Immunoglobulin heavy constant gamma 2	20631200	772068000	23931400	9806670	12244700	22027100	15240800	45682800	23522300	18371400	14725400	28157300	38931800	19055200	25140900	9673730	54800700	24488200	42991400	64339700	31560900	6331230	52736000	54222900	21090700	19927400	13384100	51724700	35594000	29984300	39796100	47638600	14317200	33467800	70160300	24274400	37399000	24314300	49682800	30325500		138937	96006	64856.3
P01859;P01861	P01861;P01859	IGHG2_HUMAN;IGHG4_HUMAN	IGHG2;IGHG4	Immunoglobulin heavy constant gamma 2	2535.63	5654.63	50535.3	17016.4	28619.9	45552.6	37989.5	175788	51352.6	38909.1	28217	13767.2	159202	66098.9	71218.6	22169.8	174360	83233.6	60211		40501.4	2753.01	139188	153797	37777.9	67455.5	44708.5	83965	90431.5	64080.6	53193.6	40570.3	25481.9	85093.8	180481	33769.6	139174	18575.7	81077	109358
P01860	P01860	IGHG3_HUMAN	IGHG3	Immunoglobulin heavy constant gamma 3	23000300	213195000	15275300	6824910	6504090	23104700	16013000	20707200	20679800	17289200	14097200	33010900	26090100	17555500	9262110	17662700	32022400	38319300	39894600	39483300	26860300	26278300	36723700	32278500	36014600	15907100	20456300	75460100	44366900	19831100	29193500	83246900	12138200	50861000	61152900	23712600	16609100	37190600	35760800	19579100	29874.7	150511	63747.6	131003
P01860;P01861	P01860;P01857;P01861;P0DOX5	IGHG3_HUMAN;IGHG4_HUMAN	IGHG3;IGHG4	Immunoglobulin heavy constant gamma 3	1381840	18057500	297756	9855.09	118502	626434	94535.3	168943	19726.5	12933.6	791874	2200810	1705420	1357210	678530	966457	1531650	1301380	1453330		364339	1721930	2162330	5081180	1988310	1081450	1150480	12222400	3414910	1702270	1082850	6026170	578818	1962620	2748330	2656000	766613	2855760	2510780	3109060
P01861	P01861	IGHG4_HUMAN	IGHG4	Immunoglobulin heavy constant gamma 4	4249730	5184430	5270520	1586950	1581580	5621380	1739690	3401710	4912020	6424910	2182830	6271080	5184820	6292580	3535880	6647330	5038820	1651450	2977990	3511670	3057910	10057500	10033300	6318080	5992340	3955700	3557960	12115500	4818350	8271090	3314640	31997300	1445580	11107000	8888430	11408600	5215220	21491200	2226620	5316310	1025280	697982		581076
P01871	P01871	IGHM_HUMAN	IGHM	Immunoglobulin heavy constant mu	7709940	28090500	72389500	15460000	32027200	33512000	137350	28312200	37832600	16782500	25562700	13429800	18242500	28336200	42852700	16349700	29688400	8203810	19293000	63226400	41044500	33341400	24262700	62281800	114246000	32974000	47866000	5126610		137542000	31370200	19802100	26606100	21051800	72062400	42457000	46099700	18293000	55313700	24887000
P01871;P0DOX6	P0DOX6;P01871	IGHM_HUMAN;IGM_HUMAN	IGHM	Immunoglobulin heavy constant mu	68141000	541493000	272174000	33774600	120996000	111953000	1526830	89279400	104036000	73584800	88485300	56708300	61126200	98309400	134668000	57541200	116757000	62201600	98517600	187006000	289807000	227501000	43722900	200754000	315172000	94165100	132910000	8059790	314755	370676000	89344400	46013000	86975700	71205300	187542000	127828000	167097000	58469600	212291000	76152600	1606040	1564620	336715	733944
P23083	P23083	HV102_HUMAN	IGHV1-2	Immunoglobulin heavy variable 1-2	42683.6	252974	47496	79520.1	16414.1	20936.2		230377				15129.7	7557.86				131474					8751.45	12832.2	38992.3	10486.4			76986.8						21394	36275				80706.6		350724	86300.9		55552.5
P01743	P01743	HV146_HUMAN	IGHV1-46	Immunoglobulin heavy variable 1-46	7932.11	226775	108012	69458.7	356963	28347.1		246151		21698.7	15839			85355.8		26312.1						156394			191724		25701.7	126499		65978.9	18193.7	63114.3	68033	52850.6	45474.9	270304	79319.5	126585	46165.5		176228	416720	266515	258311
P01742	P01742	HV169_HUMAN	IGHV1-69	Immunoglobulin heavy variable 1-69	7578.25	9387.86	97170.9							193132												13066.9	3750.13		4895.3			84841.8	29533.9		13883.7	262326									534443	1169620	263756	879888
P0DP01	P0DP01	HV108_HUMAN	IGHV1-8	Immunoglobulin heavy variable 1-8	105129		118287	48341	232841	61725.5		8409.48									68838.6					28713.2			144980	19082.5	373503	42963.7							66174.5				152932		2089040	3189720	3151720	2192210
P01817	P01817	HV205_HUMAN	IGHV2-5	Immunoglobulin heavy variable 2-5	4599.96	148081	66903.7			62765.2			16562.2							9491.79						16782.1	18697.1	74709	53700.1		12557.8	68057.1		12636.6		30370.5	2907.43		77221.2		28149.3				190730	450440	505706	606667
A0A0B4J1V0	A0A0B4J1V0	HV315_HUMAN	IGHV3-15	Immunoglobulin heavy variable 3-15	1166260	5872180	2251540	385809	679423	1341590	18140.6	1947090	1139540	1738580	655129	120678	340245	322050	4747340	330916	1226410	233902	3056590	2816570	7950730	1826500	655828	2278120	3439040	1083350	506493	366748	165586	3456790	618653	584776	471520	423596	3074750	322254	6377780	210877	1753480	220723	453934	523417	516775	336255
A0A0B4J1V1;P01762;P01763;P01780	A0A0C4DH32;P01782;A0A0B4J1X8;P01780;P01763;P0DP04;P01762;P01766;A0A0B4J1V1	HV307_HUMAN;HV311_HUMAN;HV321_HUMAN;HV348_HUMAN	IGHV3-11;IGHV3-21;IGHV3-48;IGHV3-7	Immunoglobulin heavy variable 3-21	1101340	28498800	12005900	559454	739488	2404750		3055940	651176	589202	825528	1619460	1418850	801666	850631	720252	6754780	991547	3915320	3685770	718838	1017780	840601	3425750	14761400	1052700	703192	416441	311762	1236340	1250690	430195	525496	2340450	3840980	477236	1016680	531491	7448450	1778610	6146860	8422190	8827710	8266780
P01768;P0DP03	P0DP03;P01768;P0DP02	HV330_HUMAN;HVC05_HUMAN	IGHV3-30;IGHV3-30-5	Immunoglobulin heavy variable 3-30	32734.8	231838	292299	385624	107599	97728.4		231051		97036.5	97094.6				8845.94		11563.6			46271.9		68348.9	13987.5	24717	69936.2	216664	13633.1	61062.3	690.906	192583		23716	41413.9		218935	4292.9	122993	77300.2	7914.93		96272.9	83980.2
P01772	P0DP03;P01768;P0DP02;P01772	HV333_HUMAN	IGHV3-33	Immunoglobulin heavy variable 3-33		368096	385952	569191		1338070				762487										1544550			544907		784792		177147	1120260		1124270					2375320		497894
A0A0A0MS15	A0A0A0MS15	HV349_HUMAN	IGHV3-49	Immunoglobulin heavy variable 3-49	283523	45884.9	141412			96028.9				312703	49584.8		124140		22913.5	141554						172302	77766.2	33608.2	74416		4632.97	76041.3	41380.8	110842	126597	106899	92485.7	14383.5	311817		17612.1	300077	268951	578660	484062	796123	966716	816494
A0A0J9YX35	A0A0J9YX35	HV64D_HUMAN	IGHV3-64D	Immunoglobulin heavy variable 3-64D	389132	1762850	35719.9	3786.95		115722		134756	361487			9319.56	38091.6		36254.6	37724.2	93811.7	22206.3	33091.3	296171	433385	43432.8	118618	76361.9	67877	28229.5	8482.44	94661.9		117778	125602	48224.4			141947	15801.9	55530.7		71992.6		50870700	17042900	4093780	43474600
P01780	P01780	HV307_HUMAN	IGHV3-7	Immunoglobulin heavy variable 3-7	1943150	8317970	37808300	2292650	1795590	2276180	25930.7	4489820	1463290	1077120	1368760	4154040	2236070	2210540	1720950	1429780	5348100	1614320	1731240	5862930	3189260	1320510	1792120	4762090	46063000	2539170	1492810	886057	347331	2788730	1805980	1524630	1374310	5875380	7091280	2035800	1767560	2283440	9113890	1474710	6996870	3326710	332162	5457620
A0A0B4J1Y9	A0A0B4J1Y9	HV372_HUMAN	IGHV3-72	Immunoglobulin heavy variable 3-72	36278.1	1143650	185283	122465	58278	216110		210643			119707				69568.4	115238	100982					109070	32284.5	300862	222497	325893	132852	46523.5		3344360	178644	28536.8	95878.1		314910		51474.5		123551		37565200	10669100	6042720	39406200
A0A0B4J1V6	A0A0B4J1V6	HV373_HUMAN	IGHV3-73	Immunoglobulin heavy variable 3-73	72004.6	897451	134956	32650.6	5262.75	30470		3844.47	38117	54107.1						152499					298960	348000	53927.6	650066	203228		13872.7	21818.5		3547.58	23051.5	29291.6	9464.16		22536.9			125104	43843.1
A0A0B4J1X5	A0A0B4J1X5	HV374_HUMAN	IGHV3-74	Immunoglobulin heavy variable 3-74	933675	2824320	423286	155888	100025	120317		370126	151302	1932190	368237	127600	285811	171032	223539	728215	1826440	27177.5	187619	270048	240686	636244	537164	1065490	225000	177117	59065.3	225247	153385	368041	200575	762947	429211	163243	236236	216363	557836	574839	2591070	256395	4619170	915018	312548	5977060
A0A0C4DH34	A0A0C4DH34	HV428_HUMAN	IGHV4-28	Immunoglobulin heavy variable 4-28				3262.96		75715.2		7274.07		2328.16										34467.8			24424.7		5195.19		6501.13	22679		12937.6				161180	158980							41363.1	9899.31
P06331	P06331	HV434_HUMAN	IGHV4-34	Immunoglobulin heavy variable 4-34	81126.6	20825.4		25568.4	18528.1			11017.8		14414.2	13405.1				183188		118618		102941			108081	26543.1		152538			62599.5				2370.25					357848		103791
P06331;P0DP08	P06331;A0A0C4DH41;P0DP08;P01824;P0DP06;P01825	HV434_HUMAN;HVD82_HUMAN	IGHV4-34;IGHV4-38-2	Immunoglobulin heavy variable 4-34	6879580	24096700	5295200	3557800	5773900	8284970	1582710	8283980	10041500	8884210	10866400	2640960	6141430	5961500	4665220	5796170	50345200	1953350	5469940			11367400	10170400	25423800	2994300	14640200	3221400	3696190	1655170	4038970		2667890	12036900	3164600	19427900	3621580	8323040	5995370	53480900	7271560
A0A075B6R2	A0A075B6R2	HV404_HUMAN	IGHV4-4	Immunoglobulin heavy variable 4-4																								38831				9426.88													108139		295996	66083.6
A0A0J9YXX1	A0A0J9YXX1	HV5X1_HUMAN	IGHV5-10-1	Immunoglobulin heavy variable 5-10-1	2163.82		5696.74	29363.2					41312.6	52948.2															28254.2							4809.89
A0A0C4DH38;A0A0J9YXX1	A0A0C4DH38;A0A0J9YXX1	HV551_HUMAN;HV5X1_HUMAN	IGHV5-10-1;IGHV5-51	Immunoglobulin heavy variable 5-51	150660	114762	29016	19003.1	35097.1	155597		42562.8	38093.5	17579	99676.9					99991.7	224084	109824	74886.4	10731.7	25917	719134	18003.3	490360	241344		17764.5	47327.5		159644	116744	124887	129695	16674.5	408609		136506	69380.3	408425	81166.5		84573.7
A0A0C4DH38	A0A0C4DH38	HV551_HUMAN	IGHV5-51	Immunoglobulin heavy variable 5-51	1391610	2468590	4130300	1322280	1092210	1054170	15138.7	1336360	448449	2592500	1642340	1994780	2249990	619520	937082	2503390	12936800	1769650	3687490	3962720	4676940	12251400	1041540	6511870	5761930	2159430	1446040	776740	312162	3035380	940324	1551990	1943240	3205280	3584930	494353	3047900	3762900	15573400	1533250
A0A0B4J1U7	A0A0B4J1U7	HV601_HUMAN	IGHV6-1	Immunoglobulin heavy variable 6-1	1016760	2601520	3034240								1433320			583140						460941		34309.4		1122840				718208			1518780	121264	2000450								45250.4	75339.8	39902.4	53854.1
P01591	P01591	IGJ_HUMAN	JCHAIN	Immunoglobulin J chain	9625210	97889300	36217200	6699380	15118700	15169900	88556.4	13990800	13216200	13764600	12867500	6219510	9654510	11620700	18228100	6364960	35945600	5893340	11257400	23601900	32141700	24865200	7962300	26363800	31916400	13107300	16236800	1864670		44516800	9483670	7337530	13017700	10587900	24462500	14735100	23363100	6411260	49603100	11693500
P01834	P01834	IGKC_HUMAN	IGKC	Immunoglobulin kappa constant	84354400	542883000	229532000	31745300	84977300	76376400	11431500	80435200	80352100	65318500	42740500	41926100	51201500	41614200	56459200	28439900	147502000	61591400	88178800	121240000	162313000	63227800	46512700	123757000	251014000	89247600	118408000	40573800	38187800	292695000	93093000	45388900	43741100	67156900	101078000	68250200	79000200	54922600	165355000	47840000
P01834;P0DOX7	P01834;P0DOX7	IGKC_HUMAN;IGK_HUMAN	IGKC	Immunoglobulin kappa constant	145790000	1138350000	373733000	64963000	170029000	108054000	26455600	140270000	147651000	72293900	81671800	99042600	99787800	85072300	87711700	59320700	261381000	85792600	136894000	175576000	218105000	78235600	71769000	171044000	271319000	119770000	143510000	70015400	54940500	306431000	105091000	80685500	62059800	105057000	156675000	85039300	105125000	81929100	219301000	50401300	518848	600059	541836	454115
P0DOX7	P0DOX7	IGK_HUMAN		Immunoglobulin kappa light chain	754290	23052900	3265380	863167	440273	1431550	99608.1	1011120	504742	715602	600869	768758	631688	413833	882204	534934	1652820	226429	493194	1582010	2024180	625960	1586360	2336370	4531220	535925	935359	1010830	500172	2077530	928813	835443	606316	1171180	2193500	755008	2634750	233651	1839040	385429		27495.1	11914.1
P04430	P04430	KV116_HUMAN	IGKV1-16	Immunoglobulin kappa variable 1-16		251158		3752.99	131378	30228.4		218721			3875.39			45609.7		73348.5	25448.7		132298	720530		56188.7	23908.4	80882.1	35808.6	14531.8	160714	19642.9				3173.7	30567.4		189004	54567.8	18378.9	20263	151435		909231	1477730	570924	1239040
P01599	P01599;A0A0C4DH72	KV117_HUMAN	IGKV1-17	Immunoglobulin kappa variable 1-17	79486.6	721438	342661	19322.2	82295.7	115296		328576	61473.1	30614.4	156726	47096.9	76501.8	63245.4	67550.4	64565	120071	137224	42601.2			143979	102904	141555	298974		186713	151013	130321	197850	215546	154429	179473	229014	263946	151884	182183	79467.4	232638	33286.8	137763	92310	66757.9	112340
A0A075B6S5	A0A0C4DH67;A0A0C4DH69;A0A075B6S5	KV127_HUMAN	IGKV1-27	Immunoglobulin kappa variable 1-27	59224.8	341708																										10759		41588.2											1743110	1303280	493332	1157710
A0A075B6S5;A0A0C4DH67	A0A0C4DH67;A0A0C4DH69;A0A075B6S5	KV108_HUMAN;KV127_HUMAN	IGKV1-27;IGKV1-8	Immunoglobulin kappa variable 1-27	80916.7	3924390	82928.8	35682.9	5814.4	25854		376528		6920.6	6978.96		3981.82	16063.1			378230	187631				5221.9	40701.6	79299.3	50081.6	10467.8	79105.2	55746.7	19309.2	1651880	402917	31199.7	6359.72		52774.9	37639.8	143986		996570	63486.9	230777			323539
P01602	P01602	KV105_HUMAN	IGKV1-5	Immunoglobulin kappa variable 1-5		1394590																																							25284	93083	102927	44071.7
P01602;P0DOX7	P01602;P0DOX7	IGK_HUMAN;KV105_HUMAN	IGKV1-5	Immunoglobulin kappa variable 1-5	658254	32784500	4649040	1739780	1251640	1556700		1492410	1931830	882299	1161080	1783400	1332910	948101	2713570	1700500	2814740		1011380	2434100	4750470	1788180		1989560	5141320	9548400	1370050	1196400		2032510	1734790	971609	1032660	2324060	1916610	1656360	6420020	1426140	3273750	812764
A0A0C4DH72;P01597;P04432	P01611;A0A0C4DH72;P04432;A0A0C4DH73;P01597	KV106_HUMAN;KV139_HUMAN;KVD39_HUMAN	IGKV1-39;IGKV1-6;IGKV1D-39	Immunoglobulin kappa variable 1-6	364953	621246	131282	52379.2	1005280	61460.9		72701.6		39876.2	48892.7		16115.4	25196.1	4331.03	11145.9	872997	149533	152848	66850.1	31812.3	90921.8	293299	94551.5	193432	24292.4	695765	72511.5	17158.7	144615	105409	58881.9	59233.7		174380	16032.6	79207.1		988388	36099.9	153936	97398	320261	274800
A0A0C4DH67	A0A0C4DH67;A0A0C4DH69	KV108_HUMAN	IGKV1-8	Immunoglobulin kappa variable 1-8	16182.8	706592			46648.6																						52744.3												37351.1
A0A0B4J2D9;P0DP09	A0A0B4J2D9;P0DP09	KV113_HUMAN;KVD13_HUMAN	IGKV1-13;IGKV1D-13	Immunoglobulin kappa variable 1D-13	545028	11893800		2533.84																			393024	643879				43759.7	9045.48													55375.2	41679.2	58486.1
P01593;P01594	P01594;P01593	KV133_HUMAN;KVD33_HUMAN	IGKV1-33;IGKV1D-33	Immunoglobulin kappa variable 1D-33	196961	15468200	348314	22879.7	129555	154229		41986.6	133757	236564	153952	37213.6	120478	75736.3	13912.4	116092	783311	20582.8	305953	188108	637212	448637	350589	744875	471030	134106	172609	517167	239048	368172	217509	254692	259587	144630	481115	127314	79744.1	386383	862913	54885.3
A0A075B6P5;P01615	P01615;A0A075B6P5	KV228_HUMAN;KVD28_HUMAN	IGKV2-28;IGKV2D-28	Immunoglobulin kappa variable 2-28	46389.8	757309	76189.7	70567.3	276853	130913		289081	49014	24356.8	83177.9		15320.4	74376.4	222786	84969.3	136587	126691	10757.8	297147		83245	34019.5	406908	43242.2	103153	102463	46669.3	63383.3	151559	89377	11776.5	53894.9		98666.8	19049.9	87980.2	54023.5	156498	74734.4	401752		196718	530087
P06310	P06310	KV230_HUMAN	IGKV2-30	Immunoglobulin kappa variable 2-30	384931	2442730	1340400	5501.92	29860.4	22839.4		21954.4	56004.7	406354	24065.2			11998.4	880582	29869.2	1258600	1335550	1258030	1016880	614361	147116	107143	136151	598736	36013.9	102659	37209.6		27553500	119984	118548	193961		911431	205120	884831	299095	2568020	722739	323344	796299	618898	412570
A0A075B6S2;A0A075B6S6;A2NJV5;P06310	P01615;A0A075B6P5;A0A087WW87;P01614;A0A075B6S2;A2NJV5;P06310;A0A075B6S6;A0A0A0MRZ7	KV229_HUMAN;KV230_HUMAN;KVD29_HUMAN;KVD30_HUMAN	IGKV2-29;IGKV2-30;IGKV2D-29;IGKV2D-30	Immunoglobulin kappa variable 2D-29	3131030	14254600	7262650	1001330	1768050	4136520	82975.6	4687840	1593780	1317320	1714260	702876	2936390	2824540	5889760	2061710	10928200	5207040	5488330	11429500	5663640	3266040	1226400	4680600	2144130	2770500	1447120	1194420	1023750	40460000	2819670	1720630	2084720	1011360	6648690	2298730	4739040	1209740	10081400	2831130
A0A075B6S2	A0A075B6S2	KVD29_HUMAN	IGKV2D-29	Immunoglobulin kappa variable 2D-29	269077										174202											394009						66052.7					282600		78958.2						2360920	3132550	4382230	3703210
P01624	P01624;A0A087WSY6	KV315_HUMAN	IGKV3-15	Immunoglobulin kappa variable 3-15	35824.7	6250790	33823.2	36624.9	34833	293766		138442			46585.7	11957.5					141283	6863.08				55342.1	37861.6	39406.9	15859.9	35069.8	58598.9	47513.6		24865.9	41228	4386.05	12468		151550		9909.75		185361
P01619	P01619	KV320_HUMAN	IGKV3-20	Immunoglobulin kappa variable 3-20	4226270	19711300	4544220	802150	3514480	3651700	550340	3196430	14505600		1325190	2976670	3654800	2869990	2434160	1503540	3772970	775491	4665230	5876220	4647670	4513370	4032760	4500290	4141290	782769	2542100	1164220	1219710	7872200	11598100	1076990	936141	3903110	5837590	1073090	5002650	556861	9478790	5526540	293620	847579	728989	412375
A0A0A0MRZ8;P04433	A0A0A0MRZ8;P04433	KV311_HUMAN;KVD11_HUMAN	IGKV3-11;IGKV3D-11	Immunoglobulin kappa variable 3D-11	4144940	132588000	4114710	3377320	1679570	2973380	775767	5165190	1572690	2839190	22419800	9084250	3190010	1295420	2003390	1015850	4236100	1303930	2016630		9550750	5569310	3585000	41798900	5502240	13531700	1316100	3604660	2550010	7358960	5263400	1104260	5001010	10285000	3638000	2433150	5729560	2612830	9144700	2931330	891566	1449030	1230630	397580
A0A0C4DH25;P01619	P01619;A0A0C4DH25	KV320_HUMAN;KVD20_HUMAN	IGKV3-20;IGKV3D-20	Immunoglobulin kappa variable 3D-20	1882920	25656300	2790190	604642	3366160	1792780	562054	1781690	3850700	1143140	724183	1492590	1844170	3291870	2504460	836407	2739630	861565	3737680	5563950	12484200	1228890	1992520	4948570	4440290	1175410	4676430	754191	1268890	3886510	3661340	1171110	599907	1976870	3310030	2536240	3143370	562770	2678970	1309490	4688590	5173080	5456470	3422310
A0A0C4DH25	A0A0C4DH25	KVD20_HUMAN	IGKV3D-20	Immunoglobulin kappa variable 3D-20	481122	21707000	6160620		24734.9	249269	799754	315920	110859	1797440	195783	339961			3664760	239468	865800	40890.7	1795290	14561700	1110710	1749340	22670.3	940146	7317380			159882	1398460		377327	3901650	323327	416001	80981	171757	4117830		5151650
P06312	P06312	KV401_HUMAN	IGKV4-1	Immunoglobulin kappa variable 4-1	569398	4848340	755712	223370	1826740	674387	95751.9	505322	828969	959567	597466	323191	740941	379916	530058	780126	1347730	606776	494223	1213870	1051780	900725	539482	1682390	808029	421610	3022440	489410	289952	1159140	934195	887919	486947	413643	999585	416389	783398	946609	3393360	1524850				35017.8
A0A0A0MT36;A0A0C4DH26	A0A0A0MT36;A0A0C4DH26	KVD21_HUMAN;KVD41_HUMAN	IGKV6D-21;IGKV6D-41	Immunoglobulin kappa variable 6D-21		313031		236197						25031.8		50104.1														310403		16603.8				11056.5		118911					67334		773256	920904	838801	905475
P0DOY2;P0DOY3	P0DOY2;P0DOY3	IGLC2_HUMAN;IGLC3_HUMAN	IGLC2;IGLC3	Immunoglobulin lambda constant 2	455126	2336320	20724600	10139100	1294450	31187200	153226	8325960	2957110	35420900	1338570	355630	2275810	1610070	1991500	685809	1817100	1211490	2571370	45253700	2689560	5596720	43351000	10245800	43571000	4432120	12309600	42748000	2388910	61878200	4428570	6489650	3327290	2611190	39087200	26954600	18249200	8140860	8284530	11661700
A0M8Q6	A0M8Q6;P0DOY2;P0DOY3;P0CF74	IGLC7_HUMAN	IGLC7	Immunoglobulin lambda constant 7	34960900	320476000	33160600	6629830	8666720	34649500	1544310	29209300	25149900	11879200	19486300	2057920	15210100	6131230	21907900	9823910	29748900	14299500	15023500	55406000	39255500	90562200	34072700	65725900	17622600	5234670	13644400	18809000	1776940	37815900	31907600	26029100	43104700	15381700	92496700	30785300	34791300	16665800	82993200	18463800
A0M8Q6;P0DOX8	B9A064;A0M8Q6;P0DOX8;P0DOY2;P0CG04;P0CF74	IGL1_HUMAN;IGLC7_HUMAN	IGLC7	Immunoglobulin lambda constant 7	57318500	364300000	67552400	15446000	29984800	74843100	5307950	76630500	81406300	15545000	41823100	33941500	49034600	49567700	92434700	25221000	126921000	37962200	34456200	47239800	157023000	129074000	43024500	97791300	53609200	21064700	30076100	32289700	16105600	76877800	69846900	38902400	48360400	43521700	121016000	83483900	86160900	40232200	141906000	66360000
A0A0B4J1U3	A0A0B4J1U3	LV136_HUMAN	IGLV1-36	Immunoglobulin lambda variable 1-36						62319.1		16906																				10096.5							166586						52100.8	203696	84065.6	85450.1
P01700	P01700	LV147_HUMAN	IGLV1-47	Immunoglobulin lambda variable 1-47	807453	6462040	209382	198661	355514	182766		109684	83197.2	402659	321703	513853	147271	37487.5	320881	135457	450020	40154.9	259972	1293840	486081	311405	324321	811565	268150	71339.4	282876	273687	112711	705370	193706	356045	318838	492025	162137	78186.7	375510	86051.8	394009	52351.2	32355.7	61810.9		4547.87
P01701	P01701	LV151_HUMAN	IGLV1-51	Immunoglobulin lambda variable 1-51	72586.8	5095600	618099	331058	466397	166306			149795	1137800	212965				4775690	126385		2456230		549809		236959	155699	2771130	619315	528365		71406.4		1050520		574776	478397		227004		7538280	330725		170810	251669	194839	434765	137235
P01706	P01706	LV211_HUMAN	IGLV2-11	Immunoglobulin lambda variable 2-11	820110	62207300	40127.1	136891	584860	329933		324233	315505	293071	212354	179111	262309		70397.4	183422	8778840	210394		5052110	199603	17149900	1127280	3328460	41932.7	262086	371477	64922.9		1105600	888007	170219	205943	1049710	261520	37199.5	424743	177590	16053300	427989	552648	630543	271899	650398
A0A075B6J9	A0A075B6J9	LV218_HUMAN	IGLV2-18	Immunoglobulin lambda variable 2-18		1130970	114168														261955							308848				92905.5											995164			65778.8
P01705	P01705	LV223_HUMAN	IGLV2-23	Immunoglobulin lambda variable 2-23				5457.86	121084					221312	34280.6											33781.1					71460.9	19362.1		16862.3			5493.5				23476.7		74099			16839
P01709	P01709	LV208_HUMAN	IGLV2-8	Immunoglobulin lambda variable 2-8	332891	6919850	1520780	70433.6	663101	124168		375946		130732	172082				96206.1	429700	267377	181163	120686	1437780	126714	1201080	136668	1269220	385463		677713	182144		483554	91051.1	143206	125081		290497		202671	485973	685412	55608.3		2119060	2112540	1781550
A0A075B6K4	A0A075B6K0;A0A075B6K4	LV310_HUMAN	IGLV3-10	Immunoglobulin lambda variable 3-10	91230.5	37630200	193633	212855		807096		324729		336640	125240		60728.5	43274.3	238896				83389.4		364652	941725	59373.5	2548600	170770	118012		148431		351366		79238.7	274631		2030620		1510970
P01714	P01714	LV319_HUMAN	IGLV3-19	Immunoglobulin lambda variable 3-19	36183.6	184812	387483	22233.9	10785.8			52703.2		58172.4		154698				16273	132000						50565.9	56883.6	366163			52163.2		13248.1		6749.73	7207.33	28771.6			34336.5		175819		63425.4	152428	96223.9
P80748	P80748	LV321_HUMAN	IGLV3-21	Immunoglobulin lambda variable 3-21	265357	109871			110881	182659		209775	1569160	33797.5			19776.8		22585.4	219791	30077.7	21222.5			31823.7	181766	306860	113421	4150.95		198869	493771	90389.9	142849	105352	222122			656831		58771.8	445037	302682	110993	49763700	11167100	19595100	64920800
P01717	P01717	LV325_HUMAN	IGLV3-25	Immunoglobulin lambda variable 3-25	443433	761942	1089580	1978270	793304	586139		1368450	262648	890673	1112740	475489	556036	550100	398843	413990	259255	346167	1367880	360798	155069	126169	452680	2018790	1138370	360811	1012250	625067	65688.3	316823	169032	617619	1116020	556807	921877	410293	353615	560448	1260000	636013		143918	198163	158800
A0A075B6K5;P80748	A0A075B6K5;P80748	LV321_HUMAN;LV39_HUMAN	IGLV3-21;IGLV3-9	Immunoglobulin lambda variable 3-9	37533.5	3594.41	32298			2642.16		24257.2	236338	2920.14						8343.7									13196			83055.6				33960.2									79436.1	105707	253243	35943.7
A0A075B6K5	A0A075B6K5	LV39_HUMAN	IGLV3-9	Immunoglobulin lambda variable 3-9	36807.4	184121	31613.5	12616.4		42755.7		255380		437754													10251.7					83109.8									4343.46							117413
A0A075B6H9	A0A075B6H9	LV469_HUMAN	IGLV4-69	Immunoglobulin lambda variable 4-69	73415.3	1242910				97644.1		168348	23396.3	279879	77535.8	158710		1019030	203705			151647	66534.1	129461		3296990	80513.9	177553	130252	188238	90563.1	67153.5		359239		82078.2	130248		278162	1168520	719202	178569
P01721	P01721	LV657_HUMAN	IGLV6-57	Immunoglobulin lambda variable 6-57	145357	20948.3	85878.8	221517	6065.47			2531.29								35222	221202						15226	29964.5	91805.3			9060.39		39957.1		2597.41					6728.5	18458.2	534986		262229	207287	25615.5	110188
A0A075B6I9;P04211	A0A075B6I9;P04211	LV743_HUMAN;LV746_HUMAN	IGLV7-43;IGLV7-46	Immunoglobulin lambda variable 7-46	116974	562786	376236	68349.9	281519	526729		655564	1091210	325081	1526960	1230560	696514	567732	98726.9	730437	675316	1409260	906244	2359410	3175330	212798	376631	462578	613714	164722	211164	271552	94624.8	173145	645475	613820	1977760	1123850	1118760	163927	156139	645340	1470200	829587	1659230	1279310	221392	1664810
A0A075B6I9	A0A075B6I9	LV746_HUMAN	IGLV7-46	Immunoglobulin lambda variable 7-46	41240.5			33209.8																19536.8			161610		61071.8			84408.4													1628850	1128490	201354	1912820
A0A075B6I0	A0A075B6I0	LV861_HUMAN	IGLV8-61	Immunoglobulin lambda variable 8-61			83308.3			1373990		986320	104027	70600.3	344021				144870	139306	1619780	1269020		41625.9	1181030	383973			68660.2			39935.8			540782	41215.9	482199	158403	3803790		368627	152950	4708650		192669	694488	1493700	283805
P0DOX8	B9A064;P0DOX8	IGL1_HUMAN		Immunoglobulin lambda-1 light chain	3197020	56684000	11334500	3424100	4689700	15826700	3075530	14850700	10926900	8180260	11190100	5980720	12882000	10793600	25212000	6900520	33845500	5961570	11949500	18045400	21590200	12187700	14077600	20853300	10684900	8706330	8654520	15843200	4272350	19240200	12402200	15323900	10180000	12220000	36473400	17979300	41293500	9508530	39987600	11255500
P15814	P15814	IGLL1_HUMAN	IGLL1	Immunoglobulin lambda-like polypeptide 1	1842.25	407051			6315.79												28785.5					17357	12271.4	23098.8			14310.8	92245.7	7536.57	13081		7123.39			26970		44364.2		30544		95883.5	306558	121891	235406
Q969P0	Q969P0	IGSF8_HUMAN	IGSF8	Immunoglobulin superfamily member 8	19275	55799.2	22261.6	6878.57		10859.1	27591	31760.4		7801.23			36239.6			26749.5	83222.2					36482.3	25332.2		68605	97283.5		8710.6	50865.2												10022.7	29382.1	26444.5
P02745	P02745	C1QA_HUMAN	C1QA	Complement C1q subcomponent subunit A	362842	3593030	120187	14779.5	17840.9	25784		41974.1	36789.3		16409.6	96611.1	64783.2	100833	39215	57988.5	174714					120537	67366.3	97709.6	146274	119958	48959.6	294419	84825.5	148134		239273			160820	115510	27628.8	58708.8	178365	227295			925656
P02746	P02746	C1QB_HUMAN	C1QB	Complement C1q subcomponent subunit B	4005170	34257300	2497390	985564	2749950	1487360	2450870	3988710	3241950	2482170	1334350	4087650	5073890	3199190	2029040	3038870	6168240	2737110	2837640	2272810	3127300	2633850	2033630	2712320	4057280	3061630	1320640	2865520	1766390	3213040	2490260	3494450	713500	2714590	4386520	3424260	1726000	1835890	5405450	3400230	3862480	1497160	5531890	2078890
P02747	P02747	C1QC_HUMAN	C1QC	Complement C1q subcomponent subunit C	3298630	25476800	2413120	1060320	3259880	1628130	2847710	4144360	4760190	3725310	1942290	4119450	7004000	3668470	2004260	3457570	6028540	3623040	4096240	4901040	4892610	2111680	1843790	3048820	3540190	3209450	1178680	1851770	2205030	3171840	3409030	2745760	984625	3637690	4370630	3121490	2037660	2800240	5689680	4102950	6838.45
P00736	P00736	C1R_HUMAN	C1R	Complement C1r subcomponent	707125	1779050	1831120	1242670	3662610	1115660	2743950	2338950	3627400	1060450	1526860	2311620	6965530	2446430	1879140	2716630	5713900	2113400	3656640	3382990	2334550	1311020	1508500	3947950	3677290	3871830	1549990	1565520	1466460	3694190	3561260	2743220	671383	2414410	2607800	3349010	1928360	3199220	4689580	4269070	122010	83051.3	201249	223502
P00736;Q9NZP8	P00736;Q9NZP8	C1RL_HUMAN;C1R_HUMAN	C1R;C1RL	Complement C1r subcomponent	44716.7	220996	175418	310424	1091440	71254.1	733083	674564	990578	29066.7	292906	366208	1115390	467792	340243	610606	1232920	179849	844065	709706	178050	14226.8	496518	990123	844732	925183	307614	437062	299533	909246	1023810	527887	80609.5	419294	421409	1031780	512363	324523	785876	524756	165991000	59858900	133278000	61650400
Q9NZP8	Q9NZP8	C1RL_HUMAN	C1RL	Complement C1r subcomponent-like protein		17729.8			16442	103955							34789.2												25851	48005.1	97057.6	65181.5	6262.65	27305.4	24308.8	90824.4		21560.3		63542	5275.15			106898	202392000	75465300	185062000	88236000
P09871	P09871	C1S_HUMAN	C1S	Complement C1s subcomponent	1090020	3135100	3073200	2163010	5244490	1676850	4498700	3994750	7396400	2242860	2017950	3766060	10751100	3404650	3132620	4853760	12223900	3879660	5549910	5269870	4905070	1884250	2654220	5992790	7726190	7820640	3021840	1890090	2192250	7523380	6140200	3985180	1120000	3838560	4745210	6189800	3453230	6791470	8265410	6960870	28610300	20190200	37142300	14220300
P09871;P48740	P09871;P48740	C1S_HUMAN;MASP1_HUMAN	C1S;MASP1	Complement C1s subcomponent			106838	219746	19865.2	256310		109070	59300.3	482881	4933.37		89869.4		33316.1	28145	18181.3	27639.8	171845	1188880		16725.7	432272	125459	841468	204926	252341	168975	80478.3	968410	126765	113953	24147.4	109795	425098	303115	189821	302171	157769	466080	36933400	6441590	78761300	5056490
P06681	P06681	CO2_HUMAN	C2	Complement C2	6985.18	6367.14	16778.3	2992.71		6333.55															25137.9	6675.57			5057.71			260664	5211		10942.9	176465	2997.41							10301.9	4099270	1792190	8253820	921230
P01024	P01024	CO3_HUMAN	C3	Complement C3	15702800	65920500	12887200	3066140	4522390	40995100	9328890	18691500	3236580	23475500	4060930	4037700	4087070	5682730	21532000	4624270	3796400	13207000	4947400	9038130	6551170	4818990	10181300	21826600	14304500	10270600	31484600	33116300	15676300	18074600	19571100	31229500	3039860	27233300	10861400	13101900	8432750	11332700	9763800	6143330	39459400	23580600	68579700	14227500
P0C0L4	P0C0L4	CO4A_HUMAN	C4A	Complement C4-A	2269370	2711180	1698050	466363	393146	978166	3326900	1980810	457567	2695690	539590	287717	329485	1144830	2496560	876203	962078	1857460	1534850	1669200	1817880	280994	816625	1022600	723592	603023	1488340	3969880	2186430	951348	2051170	1785130	306247	832497	652588	909920	1032630	1732930	1896290	740687	123155	24192.9	334426	19357.4
P0C0L4;P0C0L5	P0C0L5;P0C0L4	CO4A_HUMAN;CO4B_HUMAN	C4A;C4B	Complement C4-A	12156700	44624700	10197200	2333120	2691320	5621540	13789600	10969900	2593530	7538400	1967100	3137230	4079230	10275700	7376970	5278850	4564990	8577600	7169660	12549600	11242900	2965670	5557070	9773460	5872640	9267490	7120320	33787000	10785800	8280980	10909500	9768990	1055490	3951620	7113940	18158000	3970930	7406940	6054770	7544000	31845200	26367000	44294000	11862600
P0C0L5	P0C0L5	CO4B_HUMAN	C4B	Complement C4-B	2114080	10249200	1826280	591005	386561	4943760	2095950	2264920	687421	1227240	877264	1508160	1279480	3396510	2400620	1035590	1003730	4819580	2153910	667963	2315670	456631	971021	2536790	1144030	1010880	1873820	2342260	1487970	1273720	1056710	2686520	653997	2303490	2528370	2549590	1248050	3237780	4857770	2957110	1808170	804135	377090	996196
P01031	P01031	CO5_HUMAN	C5	Complement C5	662838	677155	850638	134030	148962	1254040	365427	332977	90090	764349	206918	222937	146474	101621	917534	137643	149891	326924	190216	306627	108750	296334	583686	810826	820003	339014	1622760	2798760	855488	1168280	935421	2592310	145342	784252	846399	275034	328287	340162	460671	118329	6931200	3470510	25234000	12836100
Q07021	Q07021	C1QBP_HUMAN	C1QBP	Complement component 1 Q subcomponent-binding protein, mitochondrial	79328	71492.4	318860	444059	354761	338883	770394	204159	226234	85454.2	476910	265907	248732	371022		355666	101764		68143		50078.4	277693	196399	70001.6	131924	309808		1465.9	50228.1	62608.6	58275.4	9311	431354	62214.4	172376	133870	593380	588354	247540	23657.6	94974300	13401000	60365700	61907200
P13671	P13671	CO6_HUMAN	C6	Complement component C6	34000.2	68193.6	6458.57																				7319.34		10732.3		30736.2	99955.5	15568.5	14834.7		98167.9									332103000	68695300	158400000	203728000
P10643	P10643	CO7_HUMAN	C7	Complement component C7	100065	141504	22566.9	4034.35		8606.35																36951.9	35693.8			35974	35912.3	379211	63198.5	83441	55380.4	216225			59973.5	36680.9					33271600	11113500	12195400	8920990
P07357	P07357	CO8A_HUMAN	C8A	Complement component C8 alpha chain	52928.7	245109	106052	35259.3	34949.9	123348	29877.4	93148.9		11062.6				56292.7	79195.7	8958.32						63166.4	56342.5	351210	125024	142279	217130	726482	134391	317502	200137	194239		70849.6	133524	114963	39687.7	57739.2	9390.79		17353000	6729450	4646230	3592970
P07358	P07358	CO8B_HUMAN	C8B	Complement component C8 beta chain	528877	274060	278288	175383		341018		177675														80806		300370	135702		577248	431175	116428	864852	513311	237296	38087.9	615730	267632		38496.7	5445360			207563	1849540	1550930	1697820
P07360	P07360	CO8G_HUMAN	C8G	Complement component C8 gamma chain	171787	314195	113170	38411.2		59755.1								6427.06	52235.7	17275.1						33650.5	80880.6	329535	98827.5	61381.8	243537	633729	136582	564254	228691	214765	5382.07		126443			72314	8815.33		2337230	3583370	1180750	3491280
P02748	P02748	CO9_HUMAN	C9	Complement component C9	869855	1393350	1063780	202726	343922	4930540	668935	1563350	496273	2803700	111831	79387.8	96710.1	195205	4014890	152330	360113	1741950	149754	262888	265543	121337	229441	514356	741655	109372	2010040	764734	465460	514681	869349	1121180	53005.1	1080760	629375	410346	385803	152456	176644	470167	1902060	2802980	1758580	1816880
P00751	P00751	CFAB_HUMAN	CFB	Complement factor B	657397	743940	1128200	444511	529521	414149	332810	466537	152619	434448	188963		98212.4	384050	84378	224635	144019	286344	82432.5	172481	302693	421361	726568	1299360	1078870	907460	1196650	4858140	964209	981363	1613970	3103740	141501	186499	584545	913697	263339	626231	176813	190259	1566010	1355140	979855	6048570
P08603	P08603	CFAH_HUMAN	CFH	Complement factor H	697218	1193600	354009	193674	151413	487210	450124	169686	93397.9	293938	178809	104825	148323	245506	195819	202194	188166		81542.8	133692	131148	625273	629250	832112	730922	635027	927435	3214670	484008	512125	619842	1355750	164974	423890	437272	1710100	107440	416191	120058	211264	1854210	4148.74	647110	2845760
Q03591	P36980;Q03591	FHR1_HUMAN	CFHR1	Complement factor H-related protein 1	115405	169137		12297.3						36105.4												173039	56877.9		51342.7	9954.18		137803				65270.2		98958.3			3476.22
P05156	P05156	CFAI_HUMAN	CFI	Complement factor I	6299.78	7028.41	22390.4	9039.06		6983.88	9742.36															16973.5	29580.4	100707	84035.9	34617.5	70378.7	344252	38895.1	109087	37208.4	198619			23709.3	85767
P01023	P01023	A2MG_HUMAN	A2M	Alpha-2-macroglobulin	6133390	3083240	8587540	6197980	5809100	6911000	9882100	5712760	6341360	7032530	7173280	4144370	11000700	9791460	5744700	8531240	8414770	5681280	9856800	5306460	6453310	22088400	16694100	19333100	12786800	18088400	14981900	112316000	22333900	28852900	23228000	90268600	7942390	6666760	14065800	24336000	10904800	16565800	9111440	11877600	189057	319733	343603	152989
P01023;P20742	P20742;P01023	A2MG_HUMAN;PZP_HUMAN	A2M;PZP	Alpha-2-macroglobulin	1575150	1039690	1923110	1370770	1855530	1630870	2686860	1320440	1936530	1481680	2228730	838768	2517130	3151540	1378320	2307530	2174140	2051220	2742830	2415000	1689460	5542550	4366620	6793150	2978280	4386790	3534050	31042100	7244220	7171150	8817240	30687700	2129680	1681640	3607830	6994450	2654920	3812090	2684840	4219530	459650	577037	489352	570726
P02647	P02647	APOA1_HUMAN	APOA1	Apolipoprotein A-I	9279720	21912200	32139800	26168800	53266200	138638000	60954600	138887000	83630000	93716200	52269700	85078500	76724500	58305400	129132000	48015000	65708400	83158800	55337200	59948500	69206500	18069100	113570000	90209000	65565200	53699800	138565000	54038700	94874100	134841000	111079000	65565600	15603300	92104300	240724000	145477000	42014100	40501400	65279100	124343000	61350.9	78560.2	55137.1	160155
P02652	P02652	APOA2_HUMAN	APOA2	Apolipoprotein A-II	5785930	8689530	28613700	14110200	17655300	75401400	44468500	47435000	31344500	136305000	26725300	74104600	25574600	21126200	94113700	18712900	23214700	63273700	29288500	82850000	58703500	3116360	60706500	22647000	43066000	28351300	114710000	69961800	61990200	56397900	38356900	92849000	6028660	133865000	91387200	33132600	40919800	34099100	46641800	30302600		91343.9		108974
P02768	P02768	ALBU_HUMAN	ALB	Serum albumin	35846800	36615900	80940500	25052200	44243400	39183500	61837600	46246300	60478700	32267400	45191600	45256300	83587600	58135600	35948600	51572100	56889500	42018700	92775600	51029900	83784500	58388700	79815500	101489000	67212600	55556200	63232900	248031000	87182700	106833000	108290000	130841000	29388400	52394600	97067600	103525000	36267900	84677100	50416000	88748200			59230.3
P04114	P04114	APOB_HUMAN	APOB	Apolipoprotein B-100	1627270	968285	107831	118439	98854	498757	249429	201929	287266	194614	381450	766187	1251150	277235	656360	169012	458080	1289150	873873	1861980	1246700	332900	479633	207213	207423	63592.3	397701	1412420	1124190	126498	1099740	920198	35844.9	361044	598842	106339	107522	101334	130950	2710480	354498	928132	1159340	768920
P00450	P00450	CERU_HUMAN	CP	Ceruloplasmin	436655	343302	1337300	413125	419626	256285	444280	203689	233655	421205	224269	70921	198099	566045	76122.9	228268	236656	48764	231007	183465	90748.6	695244	815642	979750	1098450	682937	832314	7940680	796929	1089750	1764360	5059750	253737	127669	538225	1750650	460924	318232	289926	267961	154137	17568.8		163016
P02671	P02671	FIBA_HUMAN	FGA	Fibrinogen alpha chain	6459510	12992000	16819000	8616920	7910990	18404500	12272400	17023700	4214670	10196600	15136200	13474700	10260300	16174000	27914200	7212190	11903500	10198700	9851570	11487100	6014460	4045940	7781040	23059900	25015600	6228480	22716500	45680600	14136300	16739900	21129900	21420500	4452490	12066300	13181000	17228600	5539090	9181100	6158770	3455740				15725.2
P02675	P02675	FIBB_HUMAN	FGB	Fibrinogen beta chain	4461170	10245900	10088800	5699120	4954610	12381200	8838130	11217300	3423440	6224990	7073630	7968680	5500890	9312300	14946700	4194360	5430800	6611910	5443020	7807590	3334520	2609630	6232010	17323600	16345600	3927060	14284700	34950500	11230400	12560000	15031300	14514000	2782190	5370480	9632750	13412600	3424740	4711960	4573520	2751320
P02679	P02679	FIBG_HUMAN	FGG	Fibrinogen gamma chain	3866330	7073500	6799660	3873160	3630210	8786470	6177400	8149500	1780410	3375060	5537850	5451360	4031530	7269990	10865300	3037920	3593380	4015470	3390310	4262170	2196950	1932470	4247700	12358900	9560210	2527560	9186660	23798100	7796140	7880450	10593700	9649280	1889520	3567890	6581960	8318460	2290700	2792120	2862110	1854710	664520	1144280	2093740	243222
P00738	P00738	HPT_HUMAN	HP	Haptoglobin	21659700	9112240	19923600	13696400	13538900	3399540	14810400	7573150	4579230	5320660	3827570	2502620	2980740	3979770	1585050	4393830	1869160	2030230	5992430	2103540	4622520	3875550	13296900	9444640	18138400	16033200	14853500	52393700	7933420	13332000	30828500	42379400	3278640	3507120	5682490	7288950	4495250	18335200	3478320	3208000	4310260	549605	1144350	403138
P00738;P00739	P00738;P00739	HPTR_HUMAN;HPT_HUMAN	HP;HPR	Haptoglobin	10521800	10233800	15520900	7722750	13257200	12484400	8985280	9736260	8334960	5814630	5529490	3945500	2385160	4758750	9066540	3384370	5813810	4372360	4152820	4200310	7438860	5838470	7201510	9705530	17873700	10354000	17020200	23428600	4667490	15453700	18709000	15787400	4474370	12835000	10051500	6309070	5688880	9936130	8604230	3412810	51465300	5233960	27779200	16426600
P02763	P02763	A1AG1_HUMAN	ORM1	Alpha-1-acid glycoprotein 1	1773290	1490780	4491200	1507170	1152630	367772	1690390	573288	92046.9	313662	355631	225423	151169	226493	31534.4	300465	281733	119739	178698		146131	319734	900051	773143	1254770	1264840	860344	2782940	1096380	876651	1340960	1100360	225755	290273	395395	589781	325746	852669	480865	171823	19855.8	50710.7	45943.1	144918
P02763;P19652	P19652;P02763	A1AG1_HUMAN;A1AG2_HUMAN	ORM1;ORM2	Alpha-1-acid glycoprotein 1	1437270	2915780	3658730	1375470	1289980	1515340	2259420	802720	330433	522875	600904	401219	254984	474178	707139	443080	97990.8	136649	153157	332442		829919	460036	1081790	708896	820442		1051940	644556	936831		480943	286812	1378610	858849	651165	706587	616018	879875	198511		30979.6	21400.1	20251.4
P00747	P00747	PLMN_HUMAN	PLG	Plasminogen	1109410	958950	1430110	193563	279364	727845	460330	780299	293917	488794	1386290	1084320	1218580	1776630	1939320	893899	1081090	512696	680489	725372	638540	1777490	1299070	1972720	1709240	835616	2053170	3924660	1182180	2675250	2421100	3038640	325094	1356540	1173330	2494250	457712	805167	441416	753621
P01009	P01009	A1AT_HUMAN	SERPINA1	Alpha-1-antitrypsin	4802690	8921910	12825500	4368080	16341600	9640370	9529360	8122570	11567400	6636280	15405000	14371600	10206100	13357400	27260400	7085800	21701500	13637700	6927480	19386000	20294300	7892200	7909220	9658150	13786700	3856050	24439200	28201800	12125000	20908000	32636300	24175000	2694840	7832170	33546200	17644000	7501960	5610040	12159300	12547200				19396.8
P02787	P02787	TRFE_HUMAN	TF	Serotransferrin	1691560	2435120	1005660	133723	288071	214795	502954	252265	515475	321007	273833	314626	924348	836985	439315	467928	575405	342512	813389	540498	1335190	6015550	1543800	1691330	2015280	1122340	1272990	4000910	1855950	2647180	2309110	1775080	412319	583205	1461880	2315720	611655	1360310	375456	1201650
P02766	P02766	TTHY_HUMAN	TTR	Transthyretin	431432	1292220	2236490	344142	957381	5921200	1812660	2812290	2917950	1371900	1787300	6831100	3755560	2574800	10605400	2136050	1836980	8343070	3458040	1987750	2887490	2538810	8752500	3027660	5098300	2100980	8571370	3699970	4376250	6077710	3934670	3976330	670035	5965470	4332170	6348720	1467060	2998470	1949480	4429950

## Sheet: EV markers
					Severe COVID-19							Mild and asymptomatic COVID-19										Non COVID-19						Severe COVID-19							Mild and asymptomatic COVID-19										Non COVID-19
					G1 T0							G2 T0										G3 T0						G1 T0							G2 T0										G3 T0
Protein.Group	Protein.Ids	Protein.Names	Genes	First.Protein.Description	D:\franziska\COVID_Portillo\202105\20210427_EX2_UM3_Bauza001_SA_EXT01_EC012_T0.raw	D:\franziska\COVID_Portillo\202105\20210427_EX2_UM3_Bauza001_SA_EXT01_EC050_T0.raw	D:\franziska\COVID_Portillo\202105\20210427_EX2_UM3_Bauza001_SA_EXT01_EC054_T0.raw	D:\franziska\COVID_Portillo\202105\20210427_EX2_UM3_Bauza001_SA_EXT01_EC061_T0.raw	D:\franziska\COVID_Portillo\202105\20210427_EX2_UM3_Bauza001_SA_EXT01_EC062_T0.raw	D:\franziska\COVID_Portillo\202105\20210428_EX2_UM3_Bauza001_SA_EXT01_EC002_T0.raw	D:\franziska\COVID_Portillo\202105\20210428_EX2_UM3_Bauza001_SA_EXT01_EC019_T0.raw	D:\franziska\COVID_Portillo\202105\20210428_EX2_UM3_Bauza001_SA_EXT01_EC020_T0.raw	D:\franziska\COVID_Portillo\202105\20210428_EX2_UM3_Bauza001_SA_EXT01_EC028_T0.raw	D:\franziska\COVID_Portillo\202105\20210429_EX2_UM3_Bauza001_SA_EXT01_EC030_T0.raw	D:\franziska\COVID_Portillo\202105\20210429_EX2_UM3_Bauza001_SA_EXT01_EC032_T0.raw	D:\franziska\COVID_Portillo\202105\20210429_EX2_UM3_Bauza001_SA_EXT01_EC034_T0.raw	D:\franziska\COVID_Portillo\202105\20210429_EX2_UM3_Bauza001_SA_EXT01_EC015_T0.raw	D:\franziska\COVID_Portillo\202105\20210429_EX2_UM3_Bauza001_SA_EXT01_EC021_T0.raw	D:\franziska\COVID_Portillo\202105\20210429_EX2_UM3_Bauza001_SA_EXT01_EC022_T0.raw	D:\franziska\COVID_Portillo\202105\20210429_EX2_UM3_Bauza001_SA_EXT01_EC031_T0.raw	D:\franziska\COVID_Portillo\202105\20210429_EX2_UM3_Bauza001_SA_EXT01_EC033_T0.raw	D:\franziska\COVID_Portillo\202105\20210429_EX2_UM3_Bauza001_SA_EXT01_EC001_T0.raw	D:\franziska\COVID_Portillo\202105\20210429_EX2_UM3_Bauza001_SA_EXT01_EC003_T0_rep.raw	D:\franziska\COVID_Portillo\202105\20210429_EX2_UM3_Bauza001_SA_EXT01_EC005_T0.raw	D:\franziska\COVID_Portillo\202105\20210429_EX2_UM3_Bauza001_SA_EXT01_EC007_T0.raw	D:\franziska\COVID_Portillo\202105\20210429_EX2_UM3_Bauza001_SA_EXT01_EC027_T0.raw		D:\franziska\COVID_Portillo\202105\20210430_EX2_UM3_Bauza001_SA_EXT01_EC012_fup.raw	D:\franziska\COVID_Portillo\202105\20210430_EX2_UM3_Bauza001_SA_EXT01_EC050_fup.raw	D:\franziska\COVID_Portillo\202105\20210430_EX2_UM3_Bauza001_SA_EXT01_EC054_fup.raw	D:\franziska\COVID_Portillo\202105\20210430_EX2_UM3_Bauza001_SA_EXT01_EC061_fup.raw	D:\franziska\COVID_Portillo\202105\20210430_EX2_UM3_Bauza001_SA_EXT01_EC062_fup.raw	D:\franziska\COVID_Portillo\202105\20210430_EX2_UM3_Bauza001_SA_EXT01_EC002_fup.raw	D:\franziska\COVID_Portillo\202105\20210430_EX2_UM3_Bauza001_SA_EXT01_EC019_fup.raw	D:\franziska\COVID_Portillo\202105\20210501_EX2_UM3_Bauza001_SA_EXT01_EC020_fup.raw	D:\franziska\COVID_Portillo\202105\20210501_EX2_UM3_Bauza001_SA_EXT01_EC028_fup.raw	D:\franziska\COVID_Portillo\202105\20210501_EX2_UM3_Bauza001_SA_EXT01_EC030_fup.raw	D:\franziska\COVID_Portillo\202105\20210501_EX2_UM3_Bauza001_SA_EXT01_EC032_fup.raw	D:\franziska\COVID_Portillo\202105\20210501_EX2_UM3_Bauza001_SA_EXT01_EC034_fup.raw	D:\franziska\COVID_Portillo\202105\20210501_EX2_UM3_Bauza001_SA_EXT01_EC015_fup.raw	D:\franziska\COVID_Portillo\202105\20210501_EX2_UM3_Bauza001_SA_EXT01_EC021_fup.raw	D:\franziska\COVID_Portillo\202105\20210501_EX2_UM3_Bauza001_SA_EXT01_EC022_fup.raw	D:\franziska\COVID_Portillo\202105\20210501_EX2_UM3_Bauza001_SA_EXT01_EC031_fup.raw	D:\franziska\COVID_Portillo\202105\20210501_EX2_UM3_Bauza001_SA_EXT01_EC033_fup.raw	D:\franziska\COVID_Portillo\202105\20210501_EX2_UM3_Bauza001_SA_EXT01_EC001_fup.raw	D:\franziska\COVID_Portillo\202105\20210501_EX2_UM3_Bauza001_SA_EXT01_EC003_fup.raw	D:\franziska\COVID_Portillo\202105\20210501_EX2_UM3_Bauza001_SA_EXT01_EC005_fup.raw	D:\franziska\COVID_Portillo\202105\20210501_EX2_UM3_Bauza001_SA_EXT01_EC007_fup.raw	D:\franziska\COVID_Portillo\202105\20210501_EX2_UM3_Bauza001_SA_EXT01_EC027_fup.raw
P12814	P12814	ACTN1_HUMAN	ACTN1	Alpha-actinin-1	957416	870833	624786	721179	220148	721784	190306	591331	393362	726442	793531	670589	455346	388105	106773	379959	259287	71086.4	481813	239669	196158	1078010	22	924506	256223	606968	547647	55656.4	27669.4	97479.7	69414.9	81996.6	175147	963392	302516	933103	403155	805737	447984	671928	654159
O14672	O14672	ADA10_HUMAN	ADAM10	Disintegrin and metalloproteinase domain-containing protein 10	920229	996797	737330	939348	1693160	742118	2051500	1790780	1392120	663344	1016000	1390370	1992340	1582180	733282	2257990	1780160	788649	2368780	1799830	391734	1270110	22	903369	1279900	1643120	1825120	366489	78099.9	1625210	731256	774982	429223	1072030	1306300	544268	940350	1193100	1578490	1700510	1209160	1345510	1972890	1298260	1303790
P04075	P04075	ALDOA_HUMAN	ALDOA	Fructose-bisphosphate aldolase A	1175670	836658	1143310	1554630	1141180	1395410	634831	1331980	987330	1407020	1397650	1374820	806800	952850	325411	1104860	425980	300160	1235350	345978	627877	892764	22	1536040	368967	1091370	1092710	193673	39448.1	428574	79506.4	253141	318978	1513290	863657	1035210	799919	966944	734407	1089320	825095
P04083	P04083	ANXA1_HUMAN	ANXA1	Annexin A1	3804.51	12561.1	6588.88	5905.22																		6742.3	5				17101.4						71344.6						49265
P50995	P50995	ANX11_HUMAN	ANXA11	Annexin A11	480577	532835	514841	379295	666478	634320	822179	1195160	1294200	611604	543322	1131770	1051680	694449	613424	1328990	1299430	755938	1430560	862024	225099	891439	22	1499360	1361410	1638720	1252430	408161	81888.6	774399	304034	777341	332537	605049	975061	784362	1387190	877817	1023680	1130450	1104320	75908600	15684400	73917900	86608200
P07355	A6NMY6;P07355	ANXA2_HUMAN	ANXA2	Annexin A2	12800	10022.8	198212	65286.5	62403	93777.4	40853.6	92983.6	517805	63035.3		37448.8	33243.4	10395.6	32262.3	161934	239557	54125.4	116823	29080.4	161793	9512.25	21	29882.9	49462.9	9569.89	130920	21853.3	4403.89	77171.3	69330	48340.1	4917.3		62279.2	42796.7	453328	18066	278197	26074.6	101727	183754000	19232600	108857000	118185000
P20073	P20073	ANXA7_HUMAN	ANXA7	Annexin A7	304921	385457	465330	495714	715695	535307	522273	1258490	801456	469035	387847	685037	666695	529306	265848	971867	897699	529021	1088100	628922	244887	258885	22	920293	610897	939989	899376	286739	68223.3	330041	187042	334636	183311	351753	582178	499057	569322	537432	548368	618053	349589		23405.7	31566.2	27468.5
P05023	P05023	AT1A1_HUMAN	ATP1A1	Sodium/potassium-transporting ATPase subunit alpha-1	252516	137710	202158	377131	311593	168910	306456	158932	161335	236173	167684	63989.9	189111	285315		246585	32024.3		120995			353583	18	248605	128245	171815	326118	16503.6	15627.9	324990	50796.7	38463.4	33841.6	249172	131854	163699	230831	241540	308345	172401	120480	129008	230600	275715	195625
P35613	P35613	BASI_HUMAN	BSG	Basigin	892367	614115	1094810	1325300	1586670	957756	2080080	870632	582654	484433	855513	1009240	889266	1181340	333878	1501460	750811	202741	1075980	223264	260173	1140890	22	1188410	872819	1128630	1357490	236325	87542.8	1165250	514427	508633	97646.9	1113280	1230550	956738	1105560	1013520	1272600	1234850	672853	75150.1	156194	128733	181267
Q08722	Q08722	CD47_HUMAN	CD47	Leukocyte surface antigen CD47	3028490	1942570	2662190	3778950	4082480	2388690	5163340	3547290	4023070	2826270	3655070	3740820	4799240	4441970	1460320	3858790	3780120	1075110	4786550	3521020	2521360	2761520	22	3786930	2567930	3129480	4144300	703688	205038	3477930	1523860	1674300	647986	3805920	3370810	3445970	3515440	3846930	3980350	3633720	3238520		41376.4		86993.8
O43866	O43866	CD5L_HUMAN	CD5L	CD5 antigen-like			10999000		8839370										8345320								3		11930200						16378900			5729300		10849600		9492330		13680200		1218690	533838	645229	208374
P08962	P08962	CD63_HUMAN	CD63	CD63 antigen	707066	543855	583129	451052	832381	800322	917775	1011970	769019	969000	1024970	1011580	1542520	1168660	448931	1436890	796904	294017	1449890	1100540	303199	1179950	22	673619	1588910	334013	1144680	307855	26007.2	1802150	102434	662287	460122	950635	440894	933524	810145	970711	975231	868425	1420360	9140520	5446780	3422580	1640480
P60033	P60033	CD81_HUMAN	CD81	CD81 antigen			200162	207765	27751.3	248004	2181750	759498			151725	446171	1248830	892090		1184730	229312	352882		762388		459951	15	87288			105127			1603330					650927		1195730	180115	2271800		1485180	10782100	4505850	3895460	7698400
P27701	P27701	CD82_HUMAN	CD82	CD82 antigen	315490	386104	541296	600229	459693	689587	2011690	1145580	472057	600659	258891	317790	1100390	562808	173955	536646	401048	313164	479935	196209	88699.9	697842	22	462106	456981	913996	910197	172386	13384.9	1466250	329584	280481	158837	304672	558120	843036	302855	402065	487730	459114	877152	6962160	1247590	508585	8804680
P21926	P21926	CD9_HUMAN	CD9	CD9 antigen	12688800	14604900	18521200	18615300	21679600	18402400	32252600	27266000	31051100	23400900	16239400	26531100	31837400	23956400	11791900	32687400	25906300	13549000	31363600	27729700	13854800	21390200	22	31604300	30186500	34324700	33207700	9697740	3096880	44050400	19730700	18632500	7890830	20516800	37709100	25986800	31586000	19129600	42230800	30705000	32462700
P23528	Q9Y281;P23528	COF1_HUMAN	CFL1	Cofilin-1	3183560	1419960	1426420	1959600	1487540	1781080	1079100	1450730	1522880	2260940	1602190	1764850	472501	980604	323924	1412640	648140	117557	2083190	382796	728238	2356310	22	2285810	503530	1889520	1506140	186367	66300.6	390762	269353	266534	317326	2105600	1402010	944647	908546	1397150	1301930	1186110	1072490	661156	357010	152380	230933
Q00610	Q00610;P53675	CLH1_HUMAN	CLTC	Clathrin heavy chain 1	237853	194953	281353	267398	203487	319661	148110	180693	163306	248611	287284	87056	185819	195501	9445.29	134167	90755.6		51148.4		25164.9	242214	20	367418	116349	301418	137060		8138.26	65076.3	22997.8	25167.3	57019.9	438031	74427.1	244723	203557	387516	231893	239325	287162	334639	268410	382620	138229
P06733	P06733	ENOA_HUMAN	ENO1	Alpha-enolase	299222	203530	259498	302784	152947	283746	90633.1	289836	373660	360176	259118	139096	155375	172838	117218	242279	152753	29288.6	154491	95556.5	122191	168683	22	264920	157526	228783	277571	45768.7	10177.2	113185	40739.7	90349.7	62647.4	174592	167971	238575	175618	222789	140717	143883	155940	63628900	14083300	26803600	82635500
P00734	P00734	THRB_HUMAN	F2	Prothrombin	78559.6	112019	102425	46662.1	61084.4	217026	127874	78050	21907.3	163674	52638.5	53877.4	65674.8	169090	377728	47219.9	65528.2	391866	62633.1		27415.4	116685	21	337565	564534	138208	191628	1385100	801287	433099	666321	674670	716585	13777.9	158533	217423	592176	54074.5	197945	42118.8	118242
O75955	O75955	FLOT1_HUMAN	FLOT1	Flotillin-1	13289.8	36189		8560.55						7981.64													4	4143.3																		38699	30356.4		23962.9
Q14254	Q14254	FLOT2_HUMAN	FLOT2	Flotillin-2	109724	130934	160756	149878	221242	95599.7	123362	89819.1	57232.7	94866.8	124081	107041	63071.6	161301	16786.2	139176	81836.6		99763			82045.9	19	106614	17110.4	108057	105313			71451.7		17351.5		68010.1	38165.1	94917.2	17495.6	173526	26221.6	26489.5			19433.6
P04406	P04406	G3P_HUMAN	GAPDH	Glyceraldehyde-3-phosphate dehydrogenase	358127	535373	426678	344509	485140	419603	160013	421876	607408	193050	319554	649979	271149	292763	186405	423802	413364	253033	602362	465014	836825	186049	22	431947	384186	414816	323670	42935.4	68152.9	410133	195456	149323	78299.6	186492	447303	407645	1116670	193119	573027	407153	899818	1043040	630275	153054	561493
P31150	P31150	GDIA_HUMAN	GDI1	Rab GDP dissociation inhibitor alpha	93337.5	59573.6	42391.5	186971	53734.9	88318.9	28825.7	89331.2	59502.4	190177	49189.4	62885.6		26273.1		96652.5			16175.4			81859.7	16	121354	17417.4	112201	105015	16856.7	2127.94	17259.7			16128	136399	108033	41918.9	25166.3	51566.4	61463	80631.4	59013	93463.9	25312.1	43335.1	176639
P04899	P04899	GNAI2_HUMAN	GNAI2	Guanine nucleotide-binding protein G(i) subunit alpha-2	4547810	2638790	3182720	4866680	4524760	3145740	4734500	3078020	2706630	3172750	3513420	3083470	3593790	3836590	983075	4458990	2088740	327475	2864600	1753080	2012630	3480990	22	4247410	2619480	3486090	4037980	765265	198697	3875960	1113860	963957	629589	4154300	2923130	3707860	3368690	4028460	3077750	2684670	2418320	773868	808476	438931	637970
P08754	P08754	GNAI3_HUMAN	GNAI3	Guanine nucleotide-binding protein G(i) subunit alpha	187379	127575	137600	228846	168071	167753					154040		175062	190990		153847						151962	11	157345			174289			134503				132958				197678		134755
P62873	P62873	GBB1_HUMAN	GNB1	Guanine nucleotide-binding protein G(I)/G(S)/G(T) subunit beta-1			160882	292201	222558	93402.8	194749	62339.3	130188		201995	142670	81735.3	134706		106072							12	256061	126663	95423.2	123432		4905.45	176742	18466		6248.98	248562	72297.2	167118	131527	205960	64560.8	211703	120473	93155	249645	93382.6	278499
P01889;P04439;P10321	P04439;P10321;P01893;P01889	HLAA_HUMAN;HLAB_HUMAN;HLAC_HUMAN	HLA-A;HLA-B;HLA-C	HLA class I histocompatibility antigen, B alpha chain	7707100	5739520	3854680	7608950	6414470	2933960	8181670	2571640	5796150	4453220	2980260	2705800	4169890	3773370	2015560	4233220	5044670	1070950	3591490		2328610	4751680	21	4661080	1377650	2189780	5083710	1101360		4129320	1485510	854687	268566	4067110	1420480	3486950	3191120	4681110	2519110	4435460	2191570
P01889	P01889	HLAB_HUMAN	HLA-B	HLA class I histocompatibility antigen, B alpha chain	5596910	2349890	2590740	3639930	4790490	797991	3659690	1670730	845069	914778	1559430	2415600	2887290	1312390	707820	1450360	1904740	306757	2324340	349996	631449	1676410	22	1442990	967100	1946470	3750110	795884	136998	2707430	593635	491418	367826	1929590	1438120	1352620	1243000	1679200	1697660	2987520	1362440	1552490	2405050	1528590	496677
P10321	P10321	HLAC_HUMAN	HLA-C	HLA class I histocompatibility antigen, C alpha chain	1679440	203049	709626		2141500				884164	1616200	690000	458916	1616850	1118180	307101	770331	95494.3	200607			1619020	2215920	16	725704	658056	535228	1455740		331547			402750	138058				498716	276961	669188		941604	2109470	2352260	4409390	2722240
P01903	P01903	DRA_HUMAN	HLA-DRA	HLA class II histocompatibility antigen, DR alpha chain	12884.3					12969.1	206806			175553												2188.12	5	10980.6		6443.34	32052.9	10553.8		660522							137943	16147.1			31896.3
P79483	P79483;Q30154	DRB3_HUMAN	HLA-DRB3	HLA class II histocompatibility antigen, DR beta 3 chain	27271.5	27738.3		18326.8		58374.8	427191			266745	16658.3			41798.6					88350.4				9	33215.7	72366.7		144498	20868		1191910	68121.9		28953.5	25481.2	22930.5	99923.1	64343.1	57048.3	25517.2
P07900	P07900	HS90A_HUMAN	HSP90AA1	Heat shock protein HSP 90-alpha	451635	253913	287888	407616	177570	176545	77099.3	215885	83903.1	388069	116529	125758	45440.3	56824	30125	126895	32910.8		66832.4	39201.6	59051.3	160919	21	249454	78120.3	154211	168716	13597.4	5816.05	98756.8	3086.21	27531.1	35352	249576	115095	119888	161496	233973	97209.8	193706	105437		116734	116296	223133
P08238	P08238	HS90B_HUMAN	HSP90AB1	Heat shock protein HSP 90-beta	443925	180456	321268	495139	238023	258507	80567.4	219822	133528	422880	135389	146005	90944.2	64129		142740	95000.1		70594.2			142082	18	229664	83468.3	180612	243970	6953.24	11669.6	69799.8	28763.7		14912.5	179931	39007.2	130444	136010	248066	97729.8	181728	258049	255623	474870	294435	479132
P11142	P11142	HSP7C_HUMAN	HSPA8	Heat shock cognate 71 kDa protein	1087820	938233	673121	1008500	687172	686903	473287	734729	645792	1015950	659792	607865	609744	653652	223187	648449	392347	151186	692018	248645	302355	823389	22	972299	370124	700371	854041	137706	36762.8	352354	149324	218047	154851	688655	510534	639178	499182	717210	477109	469642	512724	729404	90075.7	104979	517840
Q16891	Q16891	MIC60_HUMAN	IMMT	MICOS complex subunit MIC60	52379	56627.1	44978.8	80862.3	69366.3	64981.8	73904.7	57663.5		60642.2	90185.5	39577.5	84294.1	79301.4		23709.4			12551			54594.4	16	98519.6	37272.2	79466.7	82127.5		4255.51	68630.8	44305.1		4902.92	104717		78732.9	47612.8	177221	66673.1	56641.8			106120
P17301	P17301	ITA2_HUMAN	ITGA2	Integrin alpha-2	856350	864809	795712	730229	669281	941235	1143940	830981	1327160	1275240	619422	1110600	1120120	1335550	400774	1165560	291100	271465	654805	554068	443198	792273	22	1048400	1203820	862390	607659	60431.6	34821.1	1178960	121721	580119	283486	702793	1159120	694493	767090	803969	1079110	439132	1078610	61693.2	145775	61747
P05556	P05556	ITB1_HUMAN	ITGB1	Integrin beta-1	1976260	1529880	1454190	1912540	2232890	1973510	2974880	2053060	1889410	1949660	1877820	2476630	3294350	2783930	996799	2906680	1392810	556041	2539810	2431500	985437	2184360	22	2478280	1992240	1567310	2595410	543764	185779	2911910	1258440	1274130	714196	1809010	2415570	2372710	2502330	2013740	2189610	1890610	2261520	58467.3	65015.9	44697.4	64837.5
Q08380	Q08380	LG3BP_HUMAN	LGALS3BP	Galectin-3-binding protein	289312	1208660	1034350	442617	682717	433584	7558230	440390	265823	419064	81658.2	559378	131559	407205	256044	155880	585373	371496	274380	172048	39868.2	130053	22	190486	989207	295481	243283	726336	879882	5227710	468698	307602	307627	48263.8	703940	182205	377758	177744	197221	247604	51000.7
Q08431	Q08431	MFGM_HUMAN	MFGE8	Lactadherin	78999	79983.4	95063.9	23264.8	103592	51816.3	140988	180040			139063		111820	224543	44155.3		36140.4		92145.2			189864	15	54270.5	87140.2	100728	24218.7	50116.1		84246.1		137322		170944		71067.8	397442	72621.3					11917		20978.8
P26038	P26038;P15311;P35241	MOES_HUMAN	MSN	Moesin	342463	327884	116162	183910	131991	166679	153695	150450	89333.3	206874	105138	137440	158704	178842	50059.2	221620	60651.9	53150.8	158299		104820	212371	21	226552	168680	232332	249383	68267.1	16513	424326	82582.1	59701.7	56152.5	158360	224633	163776	241532	191803	132610	63479.2	139204				53639.1
Q99497	Q99497	PARK7_HUMAN	PARK7	Parkinson disease protein 7	125968	59928.4	282780	321903	225993	282306	135679	354969	311035	360622	243100	142777	40659.4	101749	22856.4	319044	120826		85344.1			80309.6	19	272074	57838.1	172841	287954	24142.1	7096.64	84089.7			26871.2	253064	102697	196901	167385	210155	191175	253323	87655.8	68691.2	156539	65284	163057
Q8WUM4	Q8WUM4	PDC6I_HUMAN	PDCD6IP	Programmed cell death 6-interacting protein	28082.5	24942.4																				6808.12	3	10595.2																		277975	940179	877755	354289
P00558	P00558	PGK1_HUMAN	PGK1	Phosphoglycerate kinase 1	46908.1	9316.46	33493.6	137150	96330.6	35037.7	102256	127525	96059.4	95415	106290	41333.1	13949	77625		22410.5	142547		136927			5790.62	18	66002.6		108984	60704.7			53508.6	3272.29	5696.61	13797.5	30109.8	113248	91540.5	56063	47597.2	52475.2	53336.4		32612	228110	250894	261951
Q06830	Q06830	PRDX1_HUMAN	PRDX1	Peroxiredoxin-1	111847	55363.9	108886	133171	176399	135174	56911.3	162165	333650	93378.3	62572.2	152884	162809	103584	75762.1	118104	208507	72847	93703.4			94716.6	20	133690	78154	128663	96446.9	16072		166591		43576.2		71762	150404	57332.1	124697	88478.3	100196	95422.5	97765.1		33990	11424.9	17120.1
P61026	P61026	RAB10_HUMAN	RAB10	Ras-related protein Rab-10	356737	437302	172397	222826	244703	159512	179804	230443	108724	96588.8	216289	239919	175469	291110	60111.3	267294	166336		235745	117766	126920	281328	21	181513	138868	237187	237874	20879	25118.1	224012	130409	80769.6	12389.9	240019	69217.4	218717	234215	303027	129088	133653	98617.5
Q9H0U4	Q9H0U4	RAB1B_HUMAN	RAB1B	Ras-related protein Rab-1B	223079	160616	230812	318027	161514	319981	213445	139579	59318.2	160459	309651	334555	324655	207766	65443.7	422649	149712	32722.3	343115	115299	22819.9	125050	22	293331	212906	298590	456223		29863.7	352934	218865	136107	63626.1	292711	193145	415710	358969	463142	252084	235627	189269	79602.6	56442.4	128832	93093.7
P61586	P61586	RHOA_HUMAN	RHOA	Transforming protein RhoA	306011	123493																					2
P10301	P10301	RRAS_HUMAN	RRAS	Ras-related protein R-Ras	40514.8	18134.9	9969.67	19070.1		12969	26090.1	26573.6	17064.7	15096.9	15032.9	10211.6		25449.1		9457.64	22650.1					27122.2	15	17932.2	17218.8	31337.5	27261.3	4620.48	1746.85	30844.8	4763.29	5153.08		26588.3	9475.6	20080	19608.7	27268.1				40068900	22820500	43419400	25845500
O00560	O00560	SDCB1_HUMAN	SDCBP	Syntenin-1	65546.4	72732.4	51944	27955.1	66865.6	77251.3	131652	100732	40502.4	41719.6		78098.7	203377	110038	75288.9	303864	152562	65976.6	221313	64128.5		223082	20	177780	170054	233018	241201	87960.3	29051.6	520266	171272		64843.7	3759.3	102992	209824	275510	116393	126786	22171	354472		86393.6	95727.6	118092
P08195	P08195	4F2_HUMAN	SLC3A2	4F2 cell-surface antigen heavy chain	57969.6	39375.6	167126	116461	24694.4																		5	58972.2			95940.8			61785.8								38305					30266.8
P02786	P02786	TFR1_HUMAN	TFRC	Transferrin receptor protein 1	10876.7	87494.6																					2						36581.7				7027.56										29510.6
Q99816	Q99816	TS101_HUMAN	TSG101	Tumor susceptibility gene 101 protein	109254	35896.6	50992.5	52973.5	40265			69928.3					155588									76916.4	8	27544		36611.1	55043.7	9779.41		24481.6								32179.7
P31946	P31946	1433B_HUMAN	YWHAB	14-3-3 protein beta/alpha	542355	330948	437148	466758	485693	253085	397987	288935	306770	445631	588939	338104	316994	511126	136039	503170	187822	47006.6	442085	204097	177659	576884	22	521306	245880	426115	484952	81266.4	20428.7	356851	92179.4	151931	132257	714237	418496	293555	356433	454021	256139	560130	359649	2908190	4341860	3936570	3839090
P62258	P62258	1433E_HUMAN	YWHAE	14-3-3 protein epsilon	1135480	917869	1024950	1359530	1235980	998984	941175	1146110	832664	1440190	1339660	1255970	1031120	1131180	325408	1289160	704502	268270	1634720	456662	622355	1342550	22	1253310	825554	1205370	1578070	246731	64317.9	729385	201598	399142	400175	1562040	1301890	1094090	874199	1258500	1230260	1371460	1127630
P61981	P61981	1433G_HUMAN	YWHAG	14-3-3 protein gamma	1231980	1248710	1417840	1991880	1423740	1243420	1153260	1581230	1298860	2140890	1464150	1315450	1250170	1258970	355321	1674500	977887	174112	1372260	423277	904436	1594820	22	1708090	1064840	1771100	2380930	256464	64405.6	849053	331141	584412	394206	1977210	1716480	1733610	1351810	1533900	1587230	1805860	1341820
P27348	P27348	1433T_HUMAN	YWHAQ	14-3-3 protein theta	78814.8	55021.3	39667.9	63216.4	31768.5	20887.8		10462.9		29585.1	31774.4	12506		7448.24		7520.76						76643.9	13	52667.9		31380.4	57390.6		843.135	4143.88			2218.92	70169		30121.5	8593.17	68899.2	42975.8
P63104	P63104	1433Z_HUMAN	YWHAZ	14-3-3 protein zeta/delta	6679590	6916290	6774250	8764120	6914410	7282970	4824990	7030930	6326050	8735340	8188240	8989770	5098600	6750840	2119730	7196050	4839230	2059800	7769850	3910260	5118860	6995230	22	7867480	5214500	8152820	9499390	1416680	380882	3499010	1571210	2612920	1857850	9869420	7887870	7269470	5920570	6681780	8624140	8258690	6104910
					54	53	51	51	49	48	46	46	42	46	46	45	45	48	38	46	42	32	42	29	32	50		53	45	47	52	40	41	50	40	38	44	46	43	46	48	52	46	43	41	29	39	32	35
[truncated: 1 more columns]

## Sheet: G1 vs G3
																			G1							G3
Protein group	Protein Ids	Protein Names	Gene name															First Protein Description	EC012_T0	EC050_T0	EC054_T0	EC061_T0	EC062_T0	EC002_T0	EC019_T0	EC001_T0	EC003_T0	EC005_T0	EC007_T0	EC027_T0	Count in Severe COVID-19	Count in Non COVID-19	logFC (G1_T0 vs. G3_T0)	FC (G1_T0 vs. G3_T0)	P.Value	adj.P.Val	minus LOG10(adj P. value)
Q96G23	Q96G23	CERS2_HUMAN	CERS2															Ceramide synthase 2	15.4183	15.6185	16.3451	16.582	16.0295	15.3794	14.4058	#N/A	#N/A	#N/A	#N/A	#N/A	7	0	Infinite	Infinite	0	0	#NUM!
P23368	P23368	MAOM_HUMAN	ME2															NAD-dependent malic enzyme, mitochondrial	15.0959	15.8532	15.7876	17.1324	15.6867	16.4281	16.5847	#N/A	#N/A	#N/A	#N/A	#N/A	7	0	Infinite	Infinite	0	0	#NUM!
B2RUZ4	B2RUZ4	SMIM1_HUMAN	SMIM1															Small integral membrane protein 1	17.2654	15.9001	15.5634	13.9347	12.8536	12.7854	13.1038	#N/A	#N/A	#N/A	#N/A	#N/A	7	0	Infinite	Infinite	0	0	#NUM!
Q8IY22	Q8IY22	CMIP_HUMAN	CMIP															C-Maf-inducing protein	15.6529	14.5243	13.5627	15.9447	11.0051	13.6066	#N/A	#N/A	#N/A	#N/A	#N/A	#N/A	6	0	Infinite	Infinite	0	0	#NUM!
P30040	P30040	ERP29_HUMAN	ERP29															Endoplasmic reticulum resident protein 29	13.6562	14.8588	15.0839	16.2438	12.9862	#N/A	13.7469	#N/A	#N/A	#N/A	#N/A	#N/A	6	0	Infinite	Infinite	0	0	#NUM!
P00390	P00390	GSHR_HUMAN	GSR															Glutathione reductase, mitochondrial	16.4511	15.1799	#N/A	15.4408	14.8551	14.8931	15.2206	#N/A	#N/A	#N/A	#N/A	#N/A	6	0	Infinite	Infinite	0	0	#NUM!
Q9NR31	Q9NR31;Q9Y6B6	SAR1A_HUMAN	SAR1A															GTP-binding protein SAR1a	16.6091	16.6989	13.8755	16.0718	15.3923	14.351	#N/A	#N/A	#N/A	#N/A	#N/A	#N/A	6	0	Infinite	Infinite	0	0	#NUM!
P30511	P30511	HLAF_HUMAN	HLA-F															HLA class I histocompatibility antigen, alpha chain F	18.5444	#N/A	16.971	19.4161	17.9796	17.217	18.2152	#N/A	#N/A	#N/A	#N/A	#N/A	6	0	Infinite	Infinite	0	0	#NUM!
O14745	O14745	NHRF1_HUMAN	SLC9A3R1															Na(+)/H(+) exchange regulatory cofactor NHE-RF1	15.2262	15.5911	14.0209	16.0116	12.9063	15.0674	#N/A	#N/A	#N/A	#N/A	#N/A	#N/A	6	0	Infinite	Infinite	0	0	#NUM!
P18669;Q8N0Y7	P18669;Q8N0Y7;P15259	PGAM1_HUMAN;PGAM4_HUMAN	PGAM1	PGAM4														Phosphoglycerate mutase 1	16.2402	16.4496	13.9502	16.5892	10.6407	15.6136	#N/A	#N/A	#N/A	#N/A	#N/A	#N/A	6	0	Infinite	Infinite	0	0	#NUM!
Q15084	Q15084	PDIA6_HUMAN	PDIA6															Protein disulfide-isomerase A6	16.0519	15.4821	15.3478	16.0447	13.5357	15.1311	#N/A	#N/A	#N/A	#N/A	#N/A	#N/A	6	0	Infinite	Infinite	0	0	#NUM!
Q96JJ7	Q96JJ7	TMX3_HUMAN	TMX3															Protein disulfide-isomerase TMX3	14.8145	15.4777	15.226	15.8003	14.6275	14.3611	#N/A	#N/A	#N/A	#N/A	#N/A	#N/A	6	0	Infinite	Infinite	0	0	#NUM!
P0DJI8	P0DJI8;P0DJI9	SAA1_HUMAN	SAA1															Serum amyloid A-1 protein	21.2037	19.0547	17.9541	#N/A	18.7896	17.2858	17.1317	#N/A	#N/A	#N/A	#N/A	#N/A	6	0	Infinite	Infinite	0	0	#NUM!
Q9H9B4	Q9H9B4	SFXN1_HUMAN	SFXN1															Sideroflexin-1	14.4185	16.0288	15.7903	16.1579	#N/A	14.7469	15.1802	#N/A	#N/A	#N/A	#N/A	#N/A	6	0	Infinite	Infinite	0	0	#NUM!
Q08380	Q08380	LG3BP_HUMAN	LGALS3BP															Galectin-3-binding protein	18.9497	21.1046	20.2495	19.2596	19.3556	18.9876	22.459	17.8705	17.0145	16.207	14.1378	17.5626	7	5	3.49373	11.2647	1.1754e-05	0.00267189	2.57318
P02743	P02743	SAMP_HUMAN	APCS															Serum amyloid P-component	22.3479	23.5542	22.577	20.492	22.0273	21.4682	22.5243	19.4234	17.3207	19.1898	17.8624	20.4194	7	5	3.29842	9.83839	1.50954e-05	0.00267189	2.57318
P04439;P10321	P04439;P10321;P01893	HLAA_HUMAN;HLAC_HUMAN	HLA-A	HLA-C														HLA class I histocompatibility antigen, A alpha chain	21.1286	20.4893	20.6819	21.7045	20.7136	20.0852	20.8798	16.5415	19.0178	16.5088	17.4458	19.8554	7	5	2.938	7.66348	6.09977e-06	0.00267189	2.57318
P38646	P38646	GRP75_HUMAN	HSPA9															Stress-70 protein, mitochondrial	18.5412	18.8534	18.5064	19.0631	18.2756	18.4015	19.077	#N/A	14.7585	15.6692	14.3595	17.8289	7	4	3.02001	8.11175	7.99823e-06	0.00267189	2.57318
P01011	P01011	AACT_HUMAN	SERPINA3															Alpha-1-antichymotrypsin	20.6027	20.8999	21.2068	20.0335	20.2282	18.9757	19.5059	17.1499	16.5745	16.2419	17.3861	19.601	7	5	2.81688	7.04636	2.20458e-05	0.00312168	2.50561
P04439	P04439;P01893	HLAA_HUMAN	HLA-A															HLA class I histocompatibility antigen, A alpha chain	23.4103	23.378	23.1099	24.8817	23.8972	23.1769	23.9398	20.0389	21.6752	21.6061	19.5435	22.7893	7	5	2.55422	5.87349	3.08642e-05	0.00364198	2.43866
P01889	P01889	HLAB_HUMAN	HLA-B															HLA class I histocompatibility antigen, B alpha chain	23.2245	22.0622	21.5798	22.2994	22.1663	19.8676	21.4125	17.5943	20.0944	17.2316	18.1232	21.2539	7	5	2.9423	7.68635	6.08818e-05	0.00513707	2.28928
P14625	P14625	ENPL_HUMAN	HSP90B1															Endoplasmin	17.4769	17.6495	17.6297	18.0666	16.78	16.1942	17.5915	#N/A	14.6301	14.7418	15.8556	14.7544	7	4	2.34571	5.0831	5.59809e-05	0.00513707	2.28928
Q969X1	Q969X1	LFG3_HUMAN	TMBIM1															Protein lifeguard 3	16.8793	17.8523	16.6628	17.5273	17.1275	16.9074	17.3821	#N/A	13.4875	#N/A	13.0066	15.0078	7	3	3.35725	10.2478	6.53018e-05	0.00513707	2.28928
P18206	P18206	VINC_HUMAN	VCL															Vinculin	20.8766	20.5869	20.157	21.001	19.7536	20.5605	18.1426	16.1974	18.3511	16.7939	17.5657	19.1262	7	5	2.54719	5.84496	9.9334e-05	0.00649424	2.18747
P05155	P05155	IC1_HUMAN	SERPING1															Plasma protease C1 inhibitor	16.4419	17.2931	18.5822	17.5303	17.9852	17.4594	16.9016	16.4446	13.8531	15.0425	15.8221	14.139	7	5	2.39595	5.26323	0.000100899	0.00649424	2.18747
Q01628	Q01629;P13164;Q01628	IFM3_HUMAN	IFITM3															Interferon-induced transmembrane protein 3	21.6951	22.1046	20.6398	19.4609	20.8771	16.9249	21.3189	#N/A	16.178	12.3525	#N/A	15.9034	7	3	5.62027	49.1894	0.000114797	0.00677303	2.16922
Q9H3N1	Q9H3N1	TMX1_HUMAN	TMX1															Thioredoxin-related transmembrane protein 1	17.6517	18.1142	18.3241	18.5252	18.3365	17.7209	18.254	#N/A	15.3831	15.9793	14.6777	17.2884	7	4	2.30024	4.9254	0.000144013	0.00784315	2.10551
P27824	P27824	CALX_HUMAN	CANX															Calnexin	19.3603	19.6494	19.9918	20.4346	19.9063	19.8556	20.0667	14.3842	17.5602	16.9722	16.4035	19.6428	7	5	2.90239	7.47664	0.000156964	0.00793789	2.10029
P11021	P11021	BIP_HUMAN	HSPA5															Endoplasmic reticulum chaperone BiP	18.7866	19.224	19.681	19.7765	18.9028	18.6895	19.0688	14.2899	16.7293	16.7705	16.4216	18.6633	7	5	2.58639	6.00596	0.000218577	0.00876117	2.05744
P35613	P35613	BASI_HUMAN	BSG															Basigin	20.5748	20.1261	20.3311	20.8469	20.5753	20.1309	20.5972	16.9968	18.9913	16.583	16.844	20.6944	7	5	2.43272	5.39911	0.000211108	0.00876117	2.05744
P61225	P61225;P10114;Q9Y3L5	RAP2B_HUMAN	RAP2B															Ras-related protein Rap-2b	20.0897	18.9204	19.0546	19.6896	18.8976	18.8442	18.6772	15.2836	17.4025	16.7058	15.7247	19.0294	7	5	2.33843	5.0575	0.00022328	0.00876117	2.05744
P11021;P11142	P0DMV9;P54652;P11142;P34931;P11021;P0DMV8	BIP_HUMAN;HSP7C_HUMAN	HSPA5	HSPA8														Endoplasmic reticulum chaperone BiP	20.7534	20.8439	20.3703	20.7689	19.8902	20.1932	19.5255	16.7468	18.7921	17.4399	17.4553	20.3111	7	5	2.18601	4.55046	0.000230396	0.00876117	2.05744
P18085;P84085	P84085;P84077;P18085;P61204	ARF4_HUMAN;ARF5_HUMAN	ARF4	ARF5														ADP-ribosylation factor 4	18.7768	19.0939	17.5651	18.4335	17.8797	18.4091	16.998	15.7225	17.3337	16.699	15.3692	14.8066	7	5	2.17894	4.5282	0.000247491	0.00876117	2.05744
P02741	P02741	CRP_HUMAN	CRP															C-reactive protein	21.2949	20.0116	22.8871	22.2387	23.8323	17.109	23.3062	14.725	#N/A	16.0666	#N/A	#N/A	7	2	6.12985	70.0277	0.000235536	0.00876117	2.05744
P50148	P50148	GNAQ_HUMAN	GNAQ															Guanine nucleotide-binding protein G(q) subunit alpha	19.6719	19.0661	18.6949	19.6113	19.0797	19.0596	18.6194	15.0245	17.5672	17.2148	16.8754	18.7608	7	5	2.02617	4.07323	0.000277689	0.00936207	2.02863
P04899;P08754;P63096	P04899;P09471;P08754;P63096	GNAI1_HUMAN;GNAI2_HUMAN;GNAI3_HUMAN	GNAI1	GNAI2	GNAI3													Guanine nucleotide-binding protein G(i) subunit alpha-2	21.362	20.8861	20.5516	20.586	20.6547	20.1574	19.851	16.8973	18.745	14.9659	17.0786	20.6297	7	5	2.91511	7.54284	0.000291446	0.00937926	2.02783
P62873;P62879;Q9HAV0	P16520;P62879;Q9HAV0;P62873	GBB1_HUMAN;GBB2_HUMAN;GBB4_HUMAN	GNB1	GNB2	GNB4													Guanine nucleotide-binding protein G(I)/G(S)/G(T) subunit beta-1	22.0494	21.5344	21.3703	21.7746	22.0005	21.4381	21.611	19.1844	20.5079	19.1684	19.3714	21.1835	7	5	1.79951	3.48103	0.000353363	0.0104242	1.98196
P05141	P05141;P12235	ADT2_HUMAN	SLC25A5															ADP/ATP translocase 2	18.1655	19.0564	16.4163	16.5642	17.1008	15.9633	16.4053	#N/A	13.2107	12.829	14.6569	16.3441	7	4	2.8358	7.13938	0.000351572	0.0104242	1.98196
Q12913	Q12913	PTPRJ_HUMAN	PTPRJ															Receptor-type tyrosine-protein phosphatase eta	21.0259	20.2696	19.8732	20.5465	20.0438	20.1731	19.4426	16.4178	18.2963	16.9952	16.998	20.4743	7	5	2.36006	5.13393	0.000379014	0.0107337	1.96925
P04899	P04899	GNAI2_HUMAN	GNAI2															Guanine nucleotide-binding protein G(i) subunit alpha-2	22.9249	22.2301	21.8758	22.7194	22.0826	21.8485	21.7825	17.6886	20.3963	19.5535	19.7937	22.3045	7	5	2.26183	4.79598	0.000411337	0.011201	1.95074
P04004	P04004	VTNC_HUMAN	VTN															Vitronectin	23.5648	22.6735	22.4608	21.4282	21.5198	21.7972	22.1612	20.3763	20.3912	20.3215	19.4555	21.8388	7	5	1.75272	3.36993	0.000462975	0.0121402	1.91577
P07737	P07737	PROF1_HUMAN	PFN1															Profilin-1	22.595	22.3706	22.1442	23.049	22.3891	22.5151	21.1589	19.8252	21.0975	19.3311	20.381	21.6164	7	5	1.86717	3.64816	0.000540353	0.0136632	1.86445
O75915	O75915	PRAF3_HUMAN	ARL6IP5															PRA1 family protein 3	19.039	19.4843	19.568	19.4771	19.3878	18.5142	18.858	#N/A	16.5257	15.8082	15.0116	18.5804	7	4	2.70831	6.53554	0.000568835	0.0138874	1.85738
Q9BX67	Q9BX67	JAM3_HUMAN	JAM3															Junctional adhesion molecule C	19.2767	19.7308	19.5152	20.3254	18.9416	19.4739	19.2297	16.1742	17.5328	17.6103	15.9983	19.6026	7	5	2.11541	4.33312	0.00059962	0.014151	1.84921
P01889;P04439;P13747;P17693	P04439;P01893;P01889;P13747;P17693	HLAA_HUMAN;HLAB_HUMAN;HLAE_HUMAN;HLAG_HUMAN	HLA-A	HLA-B	HLA-E	HLA-G												HLA class I histocompatibility antigen, B alpha chain	22.7172	22.4711	21.4638	23.4045	22.4888	21.164	23.2299	19.9032	21.208	19.7888	19.3714	21.895	7	5	1.98666	3.96319	0.000728607	0.0161204	1.79262
P01889;P04439;P10321	P04439;P10321;P01893;P01889	HLAA_HUMAN;HLAB_HUMAN;HLAC_HUMAN	HLA-A	HLA-B	HLA-C													HLA class I histocompatibility antigen, B alpha chain	23.6858	23.3506	22.1517	23.3633	22.5866	21.7441	22.5727	19.3967	20.7242	#N/A	20.0068	22.7533	7	4	2.05899	4.16696	0.000719436	0.0161204	1.79262
P07195	P07195	LDHB_HUMAN	LDHB															L-lactate dehydrogenase B chain	18.5693	18.2301	18.5536	18.8758	17.4321	18.5764	16.0912	15.3124	16.3782	14.8439	15.4458	17.8586	7	5	2.07916	4.22561	0.000789713	0.0169429	1.77101
P60953	P60953	CDC42_HUMAN	CDC42															Cell division control protein 42 homolog	19.2038	18.4278	18.041	19.0214	18.4589	18.9668	18.474	16.0162	17.5089	15.9635	15.0694	18.8845	7	5	1.96771	3.91147	0.000855893	0.0173135	1.76162
P10599	P10599	THIO_HUMAN	TXN															Thioredoxin	18.3525	17.8171	20.2004	19.8544	19.0511	19.9022	18.6168	16.0296	17.2402	16.9365	18.1285	18.0577	7	5	1.83501	3.56773	0.000850189	0.0173135	1.76162
Q9H0U4	Q9H0U4	RAB1B_HUMAN	RAB1B															Ras-related protein Rab-1B	18.5747	18.1912	18.0916	18.7827	17.276	18.5492	17.3126	14.3655	17.337	15.6296	13.3329	17.506	7	5	2.47694	5.56717	0.000926181	0.0178071	1.74941
P06733	P06733	ENOA_HUMAN	ENO1															Alpha-enolase	18.9983	18.5329	18.2606	18.7118	17.1974	18.3758	16.0768	14.2056	16.1859	15.3586	15.7537	17.9378	7	5	2.13365	4.38826	0.000930598	0.0178071	1.74941
O00161	O00161	SNP23_HUMAN	SNAP23															Synaptosomal-associated protein 23	20.6862	19.4922	20.1642	20.7803	19.9629	19.5444	20.4204	17.2967	18.4774	18.5295	17.212	19.9369	7	5	1.85959	3.62905	0.00100964	0.0181604	1.74087
P30101	P30101	PDIA3_HUMAN	PDIA3															Protein disulfide-isomerase A3	19.7275	20.3924	20.4937	20.836	19.9629	20.0771	20.0465	#N/A	17.5984	17.421	16.6053	19.9659	7	4	2.32178	4.99949	0.00102601	0.0181604	1.74087
Q8TC12	Q8TC12	RDH11_HUMAN	RDH11															Retinol dehydrogenase 11	18.2874	18.8991	18.5432	19.0119	18.1325	18.5526	18.8856	#N/A	16.8049	17.1376	14.926	17.8057	7	4	1.94746	3.85695	0.000983765	0.0181604	1.74087
P07951;P67936	P07951;P67936	TPM2_HUMAN;TPM4_HUMAN	TPM2	TPM4														Tropomyosin beta chain	19.7488	19.9365	20.9553	21.2094	20.3177	20.5493	19.665	13.9985	18.6789	18.0775	15.9123	20.8041	7	5	2.84603	7.19019	0.00106305	0.0181864	1.74025
Q15907	Q15907;P62491	RB11B_HUMAN	RAB11B															Ras-related protein Rab-11B	20.0873	19.66	19.1145	19.2939	19.2787	19.4766	19.5025	16.0091	18.2818	18.1285	16.8557	19.2723	7	5	1.77818	3.42993	0.00107885	0.0181864	1.74025
P11142	P11142	HSP7C_HUMAN	HSPA8															Heat shock cognate 71 kDa protein	20.8634	20.7376	19.6358	20.4498	19.365	19.6514	18.4614	16.5735	18.3491	16.7383	17.0608	20.2251	7	5	2.09127	4.26122	0.00113295	0.0186542	1.72922
P61158	P61158	ARP3_HUMAN	ACTR3															Actin-related protein 3	19.1476	18.7611	18.4109	19.4205	18.0698	18.9213	16.6022	13.2322	16.9291	15.3406	15.019	18.8749	7	5	2.59703	6.05041	0.00120507	0.0193908	1.71241
P14618	P14618	KPYM_HUMAN	PKM															Pyruvate kinase PKM	22.0895	21.5076	20.2354	20.7689	19.8573	20.3437	19.115	17.2967	18.1971	17.2856	17.793	21.1377	7	5	2.21764	4.65132	0.00131627	0.0207094	1.68383
Q04941	Q04941	PLP2_HUMAN	PLP2															Proteolipid protein 2	20.2816	20.0965	20.4818	20.9105	20.2848	20.2358	20.2805	16.4799	18.9779	18.7367	17.922	20.5481	7	5	1.83449	3.56644	0.00140857	0.0216798	1.66395
P07996	P35442;P07996	TSP1_HUMAN	THBS1															Thrombospondin-1	21.9025	22.2625	21.2772	21.5331	21.3285	21.4622	20.7041	15.951	18.8175	18.8836	17.5285	22.5689	7	5	2.74583	6.70778	0.00164597	0.0244146	1.61235
P27701	P27701	CD82_HUMAN	CD82															CD82 antigen	19.0747	19.4566	19.3213	19.699	18.785	19.657	20.5478	17.6241	17.8212	16.3966	15.2915	19.9864	7	5	2.08198	4.23387	0.00165523	0.0244146	1.61235
O95810	O95810	CAVN2_HUMAN	CAVIN2															Caveolae-associated protein 2	20.9025	21.0186	19.5146	20.662	19.7407	20.092	18.2013	14.9798	18.4715	16.3523	17.3128	20.534	7	5	2.48877	5.61298	0.00172457	0.0248798	1.60415
P61981	P61981	1433G_HUMAN	YWHAG															14-3-3 protein gamma	21.0377	21.1515	20.7127	21.4282	20.4122	20.5035	19.7423	16.7772	19.3344	17.5058	18.6415	21.1744	7	5	2.0259	4.07246	0.00175704	0.0248798	1.60415
P11169	Q8TDB8;P11169	GTR3_HUMAN	SLC2A3															Solute carrier family 2, facilitated glucose transporter member 3	22.7498	22.8965	22.5172	22.887	23.0306	22.9502	23.0001	20.1709	21.5696	21.1163	20.2459	22.9753	7	5	1.64603	3.12971	0.00184159	0.0255656	1.59234
Q04917	Q04917	1433F_HUMAN	YWHAH															14-3-3 protein eta	21.1286	20.8581	20.3179	21.4063	20.2049	20.3567	19.5321	16.83	19.1312	17.7806	18.3986	20.7564	7	5	1.96416	3.90184	0.00187859	0.0255778	1.59214
Q9Y490	Q9Y490	TLN1_HUMAN	TLN1															Talin-1	21.8567	21.3253	20.8849	21.6803	20.5478	21.2567	18.6194	17.6103	19.5583	17.238	18.6167	20.8728	7	5	2.10238	4.29416	0.00210796	0.0256184	1.59145
P04075	P04075	ALDOA_HUMAN	ALDOA															Fructose-bisphosphate aldolase A	20.9778	20.5723	20.3959	21.0677	20.0953	20.6786	18.8851	17.5629	19.1906	17.2149	18.115	20.3418	7	5	1.89678	3.72381	0.00213486	0.0256184	1.59145
P17301	P17301	ITA2_HUMAN	ITGA2															Integrin alpha-2	20.5153	20.62	19.8771	19.9819	19.327	20.1058	19.7297	17.4179	18.2694	17.8943	17.6125	20.1695	7	5	1.74968	3.36285	0.0020405	0.0256184	1.59145
P15153	P15153	RAC2_HUMAN	RAC2															Ras-related C3 botulinum toxin substrate 2	18.5591	16.9943	17.2445	17.308	17.2893	16.7407	17.6303	15.2896	17.0638	15.2861	15.1478	16.2307	7	5	1.59158	3.01378	0.00209263	0.0256184	1.59145
Q15363	Q15363	TMED2_HUMAN	TMED2															Transmembrane emp24 domain-containing protein 2	18.6307	18.323	19.554	19.4805	19.5196	19.1231	19.6383	12.6159	17.7405	#N/A	15.4246	19.1568	7	4	2.94688	7.7108	0.00206348	0.0256184	1.59145
P07900	P07900	HS90A_HUMAN	HSP90AA1															Heat shock protein HSP 90-alpha	19.5923	18.852	18.4104	19.1407	17.4127	17.6913	15.8435	#N/A	14.977	14.0732	14.7046	17.8698	7	4	2.72857	6.62797	0.00200543	0.0256184	1.59145
P12318	P12318	FCG2A_HUMAN	FCGR2A															Low affinity immunoglobulin gamma Fc region receptor II-a	19.979	19.3215	18.2488	19.161	18.6189	18.17	18.8714	16.7618	17.7291	#N/A	15.6279	18.4544	7	4	1.76678	3.40294	0.00198355	0.0256184	1.59145
Q93084	Q93084	AT2A3_HUMAN	ATP2A3															Sarcoplasmic/endoplasmic reticulum calcium ATPase 3	20.1607	20.8999	20.3311	20.7223	20.4122	20.3948	20.0363	16.4905	18.0918	18.4888	16.7734	21.0904	7	5	2.23551	4.7093	0.00223509	0.0261604	1.58236
P13598	P13598	ICAM2_HUMAN	ICAM2															Intercellular adhesion molecule 2	19.8304	19.901	19.5845	20.086	19.8496	19.2943	19.555	17.1884	18.4653	17.5061	17.29	20.0815	7	5	1.62242	3.07892	0.00225393	0.0261604	1.58236
P02654	P02654	APOC1_HUMAN	APOC1															Apolipoprotein C-I	23.8434	26.3374	21.7626	23.0584	22.7919	23.2975	23.1845	22.2607	21.1006	20.9161	20.6856	22.6527	7	5	1.9448	3.84985	0.00246232	0.0275709	1.55955
P27105	P27105	STOM_HUMAN	STOM															Erythrocyte band 7 integral membrane protein	22.6612	22.7967	21.2772	20.9209	21.2049	21.065	21.2499	18.8865	19.9913	19.6258	18.6212	22.0315	7	5	1.76529	3.39941	0.00245119	0.0275709	1.55955
P06576	P06576	ATPB_HUMAN	ATP5F1B															ATP synthase subunit beta, mitochondrial	20.2697	20.3066	20.1911	20.5195	20.1932	20.1017	20.3314	#N/A	17.3815	18.2507	17.1308	19.9633	7	4	2.09173	4.26258	0.00253123	0.0275709	1.55955
Q9HDC9	Q9HDC9	APMAP_HUMAN	APMAP															Adipocyte plasma membrane-associated protein	15.3983	14.7804	16.66	16.9081	14.6658	17.7111	16.7263	#N/A	13.4573	#N/A	#N/A	13.9347	7	2	2.42543	5.37191	0.00251127	0.0275709	1.55955
O00194	O00194	RB27B_HUMAN	RAB27B															Ras-related protein Rab-27B	19.8868	19.4554	19.7034	19.9909	19.7443	19.8118	19.8968	16.8211	17.9663	18.9603	16.8538	19.9327	7	5	1.67737	3.19845	0.00261375	0.0280384	1.55225
Q15762	Q15762	CD226_HUMAN	CD226															CD226 antigen	19.8067	18.8051	18.6258	19.7756	19.0252	19.7742	19.1413	16.4551	18.1948	17.7867	15.3517	18.9611	7	5	1.92924	3.80855	0.00275478	0.0286821	1.54239
O00264;O15173	O00264;O15173	PGRC1_HUMAN;PGRC2_HUMAN	PGRMC1	PGRMC2														Membrane-associated progesterone receptor component 1	#N/A	#N/A	18.1434	18.0167	17.6359	17.0544	17.9053	#N/A	14.287	#N/A	#N/A	#N/A	5	1	3.46418	11.0362	0.00274009	0.0286821	1.54239
Q9BVC6	Q9BVC6	TM109_HUMAN	TMEM109															Transmembrane protein 109	19.5505	19.7076	20.2495	20.1903	19.5568	19.8531	19.8741	15.5652	18.2251	18.8705	18.154	19.0683	7	5	1.87793	3.67547	0.0028795	0.0295142	1.52997
P62820;Q92928;Q9H0U4	Q92928;P62820;Q9H0U4	RAB1A_HUMAN;RAB1B_HUMAN;RAB1C_HUMAN	RAB1A	RAB1B	RAB1C													Ras-related protein Rab-1A	21.1932	20.1879	20.2354	20.9814	20.6023	20.9502	20.8911	18.1667	18.4489	19.2418	18.4015	21.2191	7	5	1.62461	3.08359	0.00291807	0.0295142	1.52997
O75954	O75954	TSN9_HUMAN	TSPAN9															Tetraspanin-9	19.1749	19.7041	18.1948	18.6028	19.3272	18.9835	19.1721	16.5843	17.1674	14.1741	16.1468	20.405	7	5	2.12725	4.36884	0.00303516	0.0302661	1.51904
P62942	P62942	FKB1A_HUMAN	FKBP1A															Peptidyl-prolyl cis-trans isomerase FKBP1A	17.4732	17.3779	16.5067	18.0187	16.4418	17.4494	17.354	10.5776	16.1911	13.03	14.3571	17.9179	7	5	2.81691	7.04651	0.00335637	0.0308515	1.51072
P07437;P68371	P04350;P07437;P68371	TBB4B_HUMAN;TBB5_HUMAN	TUBB	TUBB4B														Tubulin beta chain	20.0462	19.4307	16.9535	18.1174	17.7246	18.3331	18.1003	14.2709	16.0315	15.8372	13.9553	19.123	7	5	2.54298	5.82793	0.00352167	0.0308515	1.51072
P02774	P02774	VTDB_HUMAN	GC															Vitamin D-binding protein	21.2751	21.4986	21.2634	21.0108	20.9135	20.8161	21.3062	16.5252	19.2364	19.3407	18.1239	21.8839	7	5	2.13279	4.38563	0.0032291	0.0308515	1.51072
P68363;Q71U36;Q9BQE3	Q71U36;Q9BQE3;P68363	TBA1A_HUMAN;TBA1B_HUMAN;TBA1C_HUMAN	TUBA1A	TUBA1B	TUBA1C													Tubulin alpha-1B chain	21.1505	20.4781	20.058	19.8961	18.7881	20.2636	20.2366	15.8396	18.6252	17.9708	18.2105	20.2916	7	5	1.93689	3.8288	0.00350682	0.0308515	1.51072
P61769	P61769	B2MG_HUMAN	B2M															Beta-2-microglobulin	21.7246	20.6806	19.8269	21.6118	21.1451	19.6428	20.7855	18.0604	20.2917	17.9657	17.2555	20.7684	7	5	1.90554	3.7465	0.00346036	0.0308515	1.51072
Q9HBI1	Q9HBI1;Q9NVD7	PARVB_HUMAN	PARVB															Beta-parvin	19.6018	19.313	18.0382	19.2914	18.351	18.8661	17.0302	16.6663	17.8966	15.2375	15.6849	18.9033	7	5	1.76395	3.39626	0.00349833	0.0308515	1.51072
P00488	P00488	F13A_HUMAN	F13A1															Coagulation factor XIII A chain	22.8129	22.4478	21.9934	22.3112	21.5245	22.1116	20.6247	19.6665	20.7283	19.033	19.7425	22.3773	7	5	1.66565	3.17258	0.00352962	0.0308515	1.51072
O00299	O00299	CLIC1_HUMAN	CLIC1															Chloride intracellular channel protein 1	19.8385	19.5584	18.9002	19.6589	18.9191	19.3892	17.9762	17.1392	17.7131	16.8249	17.1356	19.2173	7	5	1.57122	2.97156	0.00327542	0.0308515	1.51072
P14770	P14770	GPIX_HUMAN	GP9															Platelet glycoprotein IX	20.1097	21.1969	20.3044	20.8896	21.1079	20.8067	20.2455	17.8813	20.1312	19.3597	19.1538	19.1359	7	5	1.53344	2.89475	0.00350001	0.0308515	1.51072
P49755	P49755	TMEDA_HUMAN	TMED10															Transmembrane emp24 domain-containing protein 10	17.5684	17.7913	18.3749	18.6105	17.9371	18.0183	17.8178	#N/A	14.0422	15.4522	#N/A	18.0224	7	3	2.17798	4.52518	0.00342907	0.0308515	1.51072
P23528	Q9Y281;P23528	COF1_HUMAN	CFL1															Cofilin-1	22.4081	21.3354	20.7228	21.4063	20.4816	21.0251	19.6517	16.2105	19.9368	17.3608	18.3289	21.7442	7	5	2.28817	4.88435	0.00361488	0.0312114	1.50569
P31946	P31946	1433B_HUMAN	YWHAB															14-3-3 protein beta/alpha	19.8564	19.2342	19.013	19.3362	18.8644	18.2109	18.2114	14.8881	17.7027	16.4535	16.2936	19.7118	7	5	1.951	3.86643	0.00377603	0.03221	1.49201
P19404	P19404	NDUV2_HUMAN	NDUFV2															NADH dehydrogenase [ubiquinone] flavoprotein 2, mitochondrial	#N/A	15.7182	16.9462	15.97	17.4311	17.2648	#N/A	#N/A	#N/A	#N/A	#N/A	13.5484	5	1	3.11769	8.67997	0.00382711	0.032257	1.49138
O00264	O00264	PGRC1_HUMAN	PGRMC1															Membrane-associated progesterone receptor component 1	17.0018	18.2815	17.8927	18.3451	17.8141	17.7345	18.4613	#N/A	15.9973	15.2474	#N/A	17.0343	7	3	1.84001	3.58013	0.00394512	0.0328606	1.48332
P02775	P02775	CXCL7_HUMAN	PPBP															Platelet basic protein	20.5184	21.578	21.8061	22.3462	22.3096	22.1603	21.6076	17.4793	20.1906	19.9288	18.6831	22.147	7	5	2.07514	4.21386	0.0044001	0.0362241	1.441
P35579	P35579	MYH9_HUMAN	MYH9															Myosin-9	21.1286	22.0374	20.7918	20.586	19.4465	20.432	18.4097	14.7276	18.1864	17.3165	17.3165	21.707	7	5	2.55378	5.8717	0.00462135	0.036728	1.435
P12931	P12931;P06241;P07947	SRC_HUMAN	SRC															Proto-oncogene tyrosine-protein kinase Src	20.4506	20.2026	18.3684	19.2346	18.4733	18.953	18.0898	15.9119	18.0081	16.3589	16.4556	19.88	7	5	1.78742	3.45196	0.00453209	0.036728	1.435
A5A3E0;P60709;P63261	P63261;Q9BYX7;A5A3E0;P0CG39;P0CG38;P60709;Q6S8J3	ACTB_HUMAN;ACTG_HUMAN;POTEF_HUMAN	ACTB	ACTG1	POTEF													POTE ankyrin domain family member F	23.8518	24.137	23.205	23.814	22.4719	23.4904	21.8911	19.8549	22.2448	21.3166	20.843	23.3812	7	5	1.73776	3.33516	0.00472069	0.036728	1.435
Q12907	Q12907	LMAN2_HUMAN	LMAN2															Vesicular integral-membrane protein VIP36	17.9983	18.4913	18.9604	19.1372	18.2501	19.162	19.0285	16.5718	17.2908	17.2223	16.4103	18.9518	7	5	1.42885	2.69232	0.00461062	0.036728	1.435
P61204;P84077	P84077;P61204	ARF1_HUMAN;ARF3_HUMAN	ARF1	ARF3														ADP-ribosylation factor 3	15.5866	17.1018	16.0523	17.2975	16.1077	16.7852	14.0293	11.2053	#N/A	#N/A	#N/A	15.4609	7	2	2.80406	6.98405	0.00469932	0.036728	1.435
P63104	P63104	1433Z_HUMAN	YWHAZ															14-3-3 protein zeta/delta	23.4789	23.6203	22.966	23.5664	22.695	23.0571	21.8097	20.3417	21.8382	20.7133	21.1426	23.3128	7	5	1.5579	2.94425	0.00484596	0.0372928	1.42837
P20339;P51148;P61020	P51148;P61020;P20339	RAB5A_HUMAN;RAB5B_HUMAN;RAB5C_HUMAN	RAB5A	RAB5B	RAB5C													Ras-related protein Rab-5A	19.4383	17.8213	16.8606	18.6396	18.1335	18.2199	17.828	13.0197	16.4242	14.3529	15.4294	19.6911	7	5	2.35097	5.10168	0.0050372	0.037711	1.42353
P16109	P16109	LYAM3_HUMAN	SELP															P-selectin	18.6933	19.0957	18.6894	19.0277	19.155	18.5393	19.1815	#N/A	16.0443	17.6487	14.5275	18.8911	7	4	2.1338	4.38872	0.00502745	0.037711	1.42353
P0DMV8;P0DMV9	P0DMV9;P34931;P0DMV8	HS71A_HUMAN;HS71B_HUMAN	HSPA1A	HSPA1B														Heat shock 70 kDa protein 1A	18.6231	18.1324	18.3217	18.4585	18.0325	17.9056	17.3301	#N/A	16.6441	#N/A	15.7155	17.531	7	3	1.48468	2.79855	0.0050601	0.037711	1.42353
Q9NQC3	Q9NQC3	RTN4_HUMAN	RTN4															Reticulon-4	20.2209	20.3362	21.4517	21.2592	20.8474	20.8712	21.2411	15.0318	19.0819	19.7676	18.4436	20.8728	7	5	2.25012	4.75722	0.00515538	0.0380209	1.41998
P21333	P21333	FLNA_HUMAN	FLNA															Filamin-A	24.1985	24.1253	23.4333	23.959	22.9331	23.4502	22.1589	20.0303	22.0913	20.8771	21.2615	24.1835	7	5	1.77674	3.4265	0.00529869	0.038675	1.41257
P30041	P30041	PRDX6_HUMAN	PRDX6															Peroxiredoxin-6	20.2811	19.3777	18.947	19.9294	19.7431	18.84	17.8385	15.1051	17.9378	#N/A	#N/A	18.6471	7	3	2.04955	4.13976	0.00547549	0.039158	1.40718
P0DJI8;P0DJI9	P0DJI8;P0DJI9	SAA1_HUMAN;SAA2_HUMAN	SAA1	SAA2														Serum amyloid A-1 protein	18.745	18.596	20.6074	18.9205	20.3499	19.5234	18.5191	#N/A	#N/A	15.1296	#N/A	#N/A	7	1	4.19342	18.2955	0.00547107	0.039158	1.40718
P07437;P68371;Q13509;Q9BUF5	Q13509;P04350;Q13885;P07437;Q9BUF5;P68371;Q9BVA1	TBB3_HUMAN;TBB4B_HUMAN;TBB5_HUMAN;TBB6_HUMAN	TUBB	TUBB3	TUBB4B	TUBB6												Tubulin beta chain	21.2651	20.0972	19.2889	19.3897	19.0223	19.7446	19.6247	14.0919	18.1438	16.3507	18.1406	20.9596	7	5	2.23875	4.71988	0.00560648	0.0396123	1.40217
P62258	P62258	1433E_HUMAN	YWHAE															14-3-3 protein epsilon	20.9281	20.7059	20.2354	20.8791	20.2166	20.1917	19.4532	17.4009	19.5851	17.6153	18.1023	20.9276	7	5	1.6466	3.13096	0.00570685	0.0396123	1.40217
P35232	P35232	PHB_HUMAN	PHB															Prohibitin	17.6654	17.6296	17.4571	18.136	17.31	17.5508	18.2815	#N/A	14.0671	#N/A	#N/A	16.2724	7	2	2.54889	5.85185	0.00565357	0.0396123	1.40217
P51572	P51572	BAP31_HUMAN	BCAP31															B-cell receptor-associated protein 31	19.1178	19.4891	19.8358	19.6666	19.2189	19.1657	19.4309	#N/A	17.5678	17.7826	16.0055	19.0259	7	4	1.8224	3.5367	0.00580156	0.0398787	1.39926
P16615;Q93084	Q93084;P16615	AT2A2_HUMAN;AT2A3_HUMAN	ATP2A2	ATP2A3														Sarcoplasmic/endoplasmic reticulum calcium ATPase 2	20.4856	20.6574	20.3959	20.4081	19.9349	19.9223	20.1822	13.5462	18.2306	18.7179	17.5621	21.147	7	5	2.44302	5.43778	0.00617074	0.040421	1.39339
P24844	P24844	MYL9_HUMAN	MYL9															Myosin regulatory light polypeptide 9	22.0782	22.7326	23.5287	23.8949	22.5956	23.3075	23.1376	17.5367	21.47	22.3784	19.3714	23.3949	7	5	2.20901	4.62357	0.00603774	0.040421	1.39339
P16284	P16284	PECA1_HUMAN	PECAM1															Platelet endothelial cell adhesion molecule	21.7956	21.8368	21.5287	22.2262	21.7462	21.5661	21.5514	18.6472	20.5032	20.2418	19.4187	22.4615	7	5	1.49567	2.81995	0.00622301	0.040421	1.39339
Q08722	Q08722	CD47_HUMAN	CD47															Leukocyte surface antigen CD47	22.3384	21.7856	21.6182	22.3538	21.9349	21.4502	21.908	19.4101	21.1403	20.5617	20.1199	21.9701	7	5	1.27231	2.41549	0.00597704	0.040421	1.39339
P16615	O14983;P16615	AT2A2_HUMAN	ATP2A2															Sarcoplasmic/endoplasmic reticulum calcium ATPase 2	19.2049	19.8761	19.4049	19.9158	19.1469	19.317	19.1233	#N/A	16.5831	16.5989	15.3987	20.1137	7	4	2.25341	4.76809	0.00609254	0.040421	1.39339
P60174	P60174	TPIS_HUMAN	TPI1															Triosephosphate isomerase	18.4471	17.5163	17.1968	18.4643	17.545	18.0094	15.9441	13.5642	16.4145	#N/A	13.4296	18.2511	7	4	2.17414	4.51316	0.00618041	0.040421	1.39339
Q9BSF0	Q9BSF0	SMAKA_HUMAN	C2orf88															Small membrane A-kinase anchor protein	20.2049	18.5977	18.0091	18.8669	18.7605	17.4113	18.2022	14.4616	17.9264	#N/A	15.9707	18.3846	7	4	1.89313	3.71439	0.00641103	0.0412637	1.38443
Q9NZT1	Q9NZT1	CALL5_HUMAN	CALML5															Calmodulin-like protein 5	17.4155	#N/A	22.4996	20.9515	20.3917	22.0924	19.8275	18.3296	17.7969	18.5299	19.7573	16.3243	6	5	2.38208	5.21288	0.00681271	0.0417953	1.37887
Q86UX7	Q86UX7	URP2_HUMAN	FERMT3															Fermitin family homolog 3	22.8129	22.0683	20.3574	21.03	20.5198	20.8439	19.9629	18.7822	19.9159	18.4141	18.5176	21.7624	7	5	1.60658	3.04529	0.00683642	0.0417953	1.37887
P63267;P68133;Q562R1	P62736;P63261;P68133;Q562R1;Q9BYX7;A5A3E0;P60709;P68032;P63267;Q6S8J3	ACTBL_HUMAN;ACTH_HUMAN;ACTS_HUMAN	ACTA1	ACTBL2	ACTG2													Actin, gamma-enteric smooth muscle	26.2626	26.3749	26.218	26.5953	25.7085	26.3889	25.0357	23.0433	25.0157	24.5354	24.1788	26.2058	7	5	1.48764	2.80429	0.00661219	0.0417953	1.37887
P05556	P05556	ITB1_HUMAN	ITGB1															Integrin beta-1	21.7246	21.4431	20.7429	21.369	21.0633	21.1714	21.1111	18.4524	20.2251	20.0271	18.7653	21.6297	7	5	1.41228	2.66157	0.00670442	0.0417953	1.37887
P0CG47;P0CG48;P62979;P62987	P62987;P62979;P0CG48;P0CG47	RL40_HUMAN;RS27A_HUMAN;UBB_HUMAN;UBC_HUMAN	RPS27A	UBA52	UBB	UBC												Polyubiquitin-B	21.8163	22.0437	21.7675	21.0862	21.3392	21.4741	21.7106	20.1065	20.4262	20.1576	18.924	21.9805	7	5	1.28644	2.43925	0.00682413	0.0417953	1.37887
P08648	P08648	ITA5_HUMAN	ITGA5															Integrin alpha-5	18.0939	17.3686	17.8608	19.2367	17.8638	18.0653	17.6674	16.2485	15.8657	16.7849	#N/A	17.6493	7	4	1.38525	2.61217	0.00684782	0.0417953	1.37887
P41732	P41732	TSN7_HUMAN	TSPAN7															Tetraspanin-7	12.2641	#N/A	#N/A	#N/A	#N/A	12.3719	#N/A	#N/A	#N/A	#N/A	#N/A	16.1936	2	1	-3.87558	-14.678	0.00692659	0.0419147	1.37763
P67936	P67936	TPM4_HUMAN	TPM4															Tropomyosin alpha-4 chain	20.5874	20.8296	20.7429	21.1925	20.1451	20.7588	19.8275	17.0593	19.4459	18.3006	18.1467	21.0315	7	5	1.7866	3.45001	0.0072501	0.0435006	1.3615
O75083	O75083	WDR1_HUMAN	WDR1															WD repeat-containing protein 1	20.0067	19.3468	18.8802	19.9263	18.7943	19.5618	17.356	15.9906	18.1003	15.9227	16.8216	19.6653	7	5	1.82448	3.54179	0.00752942	0.0445758	1.3509
P13224	P13224	GP1BB_HUMAN	GP1BB															Platelet glycoprotein Ib beta chain	22.4875	22.3253	22.9829	23.7356	23.1843	22.6526	22.3356	20.8252	21.5583	21.5841	21.5751	22.454	7	5	1.21547	2.32216	0.00755522	0.0445758	1.3509
Q9H4B7	Q9H4B7	TBB1_HUMAN	TUBB1															Tubulin beta-1 chain	22.1932	21.4618	20.3959	20.2301	19.7701	21.0412	20.665	17.0111	19.4748	18.7605	18.3362	21.7684	7	5	1.75225	3.36884	0.00784394	0.0456341	1.34071
Q00610	Q00610;P53675	CLH1_HUMAN	CLTC															Clathrin heavy chain 1	18.6672	18.4708	18.3773	18.5325	17.6093	18.5478	16.7854	#N/A	14.5911	#N/A	13.474	18.4598	7	3	2.63317	6.20386	0.0078635	0.0456341	1.34071
P20340;Q9NRW1	P20340;Q9NRW1	RAB6A_HUMAN;RAB6B_HUMAN	RAB6A	RAB6B														Ras-related protein Rab-6A	19.9117	18.6982	18.6831	18.9721	18.7217	18.1323	18.7375	16.3762	17.2108	16.0903	16.6546	18.9858	7	5	1.77312	3.41793	0.00828291	0.0465461	1.33212
P06753;P07951;P09493;P67936	P09493;P07951;P67936;P06753	TPM1_HUMAN;TPM2_HUMAN;TPM3_HUMAN;TPM4_HUMAN	TPM1	TPM2	TPM3	TPM4												Tropomyosin alpha-3 chain	20.1473	20.9539	20.8576	21.4136	20.1573	20.6889	19.7916	#N/A	19.2476	17.3926	18.2473	20.4015	7	4	1.75061	3.36502	0.00820821	0.0465461	1.33212
P24539	P24539	AT5F1_HUMAN	ATP5PB															ATP synthase F(0) complex subunit B1, mitochondrial	17.3531	17.7061	16.0236	17.5382	16.9551	17.1379	17.4364	#N/A	14.9865	15.4232	#N/A	16.4955	7	3	1.52929	2.88644	0.00812819	0.0465461	1.33212
Q9BX68	Q9BX68	HINT2_HUMAN	HINT2															Histidine triad nucleotide-binding protein 2, mitochondrial	15.7215	16.3314	16.2212	17.1	16.8724	17.0281	17.011	#N/A	13.2349	#N/A	#N/A	15.9796	7	2	2.00496	4.01378	0.00828363	0.0465461	1.33212
P52907	P52907	CAZA1_HUMAN	CAPZA1															F-actin-capping protein subunit alpha-1	19.7239	19.4024	18.8435	19.6127	18.4426	19.1657	18.4086	15.4717	17.8916	16.7784	16.7021	19.9724	7	5	1.72241	3.29988	0.00847154	0.0472272	1.32581
O43707;P12814	P12814;O43707	ACTN1_HUMAN;ACTN4_HUMAN	ACTN1	ACTN4														Alpha-actinin-4	20.8367	20.5323	19.5739	20.0476	18.5229	20.0766	17.3329	14.8763	18.054	15.8603	17.2296	20.6817	7	5	2.22004	4.65905	0.00914405	0.050552	1.29626
Q9H4M9;Q9NZN3	Q9H4M9;Q9NZN4;Q9NZN3	EHD1_HUMAN;EHD3_HUMAN	EHD1	EHD3														EH domain-containing protein 1	16.9802	17.7195	15.3987	17.2614	16.8362	16.7564	15.6268	#N/A	15.1529	#N/A	13.5359	15.8844	7	3	1.79644	3.47363	0.00921075	0.050552	1.29626
P37802	P37802	TAGL2_HUMAN	TAGLN2															Transgelin-2	19.3195	19.6329	18.9423	20.4075	19.5094	19.8687	16.0987	15.7964	17.241	#N/A	15.6087	19.246	7	4	2.13825	4.40226	0.0094137	0.0512685	1.29015
Q14165	Q14165	MLEC_HUMAN	MLEC															Malectin	17.899	17.6345	17.9253	18.3864	17.4361	17.3215	17.9803	#N/A	#N/A	15.9387	13.2926	18.2122	7	3	1.98311	3.95345	0.00988772	0.053439	1.27214
Q9Y624	Q9Y624	JAM1_HUMAN	F11R															Junctional adhesion molecule A	22.5423	22.0186	21.5345	22.1839	21.8881	21.6046	21.8741	19.1353	21.3212	20.5369	19.4645	22.5054	7	5	1.35676	2.56109	0.0103561	0.0555465	1.25534
Q9NPA0	Q9NPA0	EMC7_HUMAN	EMC7															ER membrane protein complex subunit 7	14.5264	12.2223	#N/A	12.3096	#N/A	12.2854	11.9352	#N/A	#N/A	#N/A	#N/A	15.8241	5	1	-3.16835	-8.99016	0.010873	0.0578806	1.23747
Q96AP7	Q96AP7	ESAM_HUMAN	ESAM															Endothelial cell-selective adhesion molecule	19.3658	18.8794	17.8336	18.5006	19.1879	17.5866	18.5894	#N/A	17.3143	#N/A	14.7046	18.0925	7	3	1.85951	3.62884	0.0111224	0.058766	1.23087
P32119;Q06830	Q06830;P32119	PRDX1_HUMAN;PRDX2_HUMAN	PRDX1	PRDX2														Peroxiredoxin-2	19.3844	18.2243	19.6565	18.9653	18.6881	19.0589	18.2513	17.4582	17.7738	16.7828	15.8961	18.9108	7	5	1.52547	2.87881	0.0117607	0.0616783	1.20987
Q9Y277	Q9Y277	VDAC3_HUMAN	VDAC3															Voltage-dependent anion-selective channel protein 3	19.0813	19.2459	17.7737	17.9317	17.9631	18.2203	17.4418	#N/A	15.3732	#N/A	14.1282	19.189	7	3	2.00667	4.01855	0.0119343	0.0621285	1.20671
P54709	P54709	AT1B3_HUMAN	ATP1B3															Sodium/potassium-transporting ATPase subunit beta-3	16.1988	16.6657	16.6466	16.7671	16.4251	16.4747	16.192	#N/A	15.2844	#N/A	#N/A	14.6042	7	2	1.53715	2.9022	0.0121152	0.0626098	1.20336
P05976;P08590	P05976;P08590	MYL1_HUMAN;MYL3_HUMAN	MYL1	MYL3														Myosin light chain 1/3, skeletal muscle isoform	21.4261	22.1515	22.4022	22.5565	21.4273	22.0531	21.9656	17.0131	20.7283	21.3383	19.8841	22.4503	7	5	1.71467	3.28222	0.0125679	0.0635577	1.19683
O00194;P51159	P51159;O00194	RB27A_HUMAN;RB27B_HUMAN	RAB27A	RAB27B														Ras-related protein Rab-27B	19.6389	19.0628	19.2554	19.1488	19.4914	18.3581	19.7672	17.1823	18.6539	19.1357	16.3709	17.5094	7	5	1.47565	2.78108	0.0124913	0.0635577	1.19683
Q13586	Q13586	STIM1_HUMAN	STIM1															Stromal interaction molecule 1	17.9861	18.0103	18.5894	18.7484	18.6076	17.5625	18.8015	#N/A	16.7173	16.5663	13.3644	18.1867	7	4	2.12073	4.34914	0.0124262	0.0635577	1.19683
P27797	P27797	CALR_HUMAN	CALR															Calreticulin	18.0169	18.8227	19.2164	19.2187	18.6032	18.1776	18.6758	#N/A	17.4117	15.8755	15.5609	18.5507	7	4	1.82618	3.54597	0.012754	0.0636843	1.19597
Q9BTV4	Q9BTV4	TMM43_HUMAN	TMEM43															Transmembrane protein 43	#N/A	#N/A	#N/A	12.8999	#N/A	#N/A	#N/A	17.4315	#N/A	#N/A	#N/A	#N/A	1	1	-4.53161	-23.1286	0.0127728	0.0636843	1.19597
P27338	P27338	AOFB_HUMAN	MAOB															Amine oxidase [flavin-containing] B	16.1282	15.8898	13.9451	16.7417	16.7655	14.5914	16.3198	#N/A	12.8286	#N/A	#N/A	14.1162	7	2	2.29636	4.91217	0.0129949	0.0643385	1.19153
Q15286	Q15286	RAB35_HUMAN	RAB35															Ras-related protein Rab-35	19.9898	19.4949	17.7441	18.5212	18.5086	17.8848	#N/A	15.6791	17.1351	17.3985	16.4272	18.828	6	5	1.597	3.02513	0.0134354	0.0647091	1.18903
P02751	P02751	FINC_HUMAN	FN1															Fibronectin	19.9941	20.1787	20.0038	19.4484	16.7509	21.1192	19.5833	18.3659	18.7307	17.2492	15.5756	18.3387	7	5	1.9306	3.81214	0.0132206	0.0647091	1.18903
P63267;P68133	P62736;P68133;P68032;P63267	ACTH_HUMAN;ACTS_HUMAN	ACTA1	ACTG2														Actin, gamma-enteric smooth muscle	26.172	26.0775	25.91	26.3375	25.302	26.0783	24.7771	22.6637	24.8437	23.9634	24.1334	26.2656	7	5	1.43382	2.70161	0.0133606	0.0647091	1.18903
O00483	O00483	NDUA4_HUMAN	NDUFA4															Cytochrome c oxidase subunit NDUFA4	16.9094	17.2042	16.9077	17.6206	17.0349	17.7917	17.7595	#N/A	12.9722	15.6981	#N/A	17.5889	7	3	1.89859	3.72848	0.013311	0.0647091	1.18903
P05106	P05106	ITB3_HUMAN	ITGB3															Integrin beta-3	23.9138	23.7268	23.0963	23.7859	23.4045	23.6914	23.3062	21.3695	22.7482	22.39	21.4645	23.9517	7	5	1.17594	2.2594	0.0137044	0.0651574	1.18604
Q16880	Q16880	CGT_HUMAN	UGT8															2-hydroxyacylsphingosine 1-beta-galactosyltransferase	21.4615	20.6224	21.5113	21.077	20.7382	21.0807	21.2411	#N/A	#N/A	#N/A	#N/A	23.1902	7	1	-2.08562	-4.24459	0.0137125	0.0651574	1.18604
P51148	P51148	RAB5C_HUMAN	RAB5C															Ras-related protein Rab-5C	17.9673	17.3913	17.2599	18.2962	17.3359	17.288	16.4706	#N/A	15.4682	15.713	#N/A	16.5565	7	3	1.51729	2.86254	0.0139461	0.0658255	1.18161
P62937	P62937	PPIA_HUMAN	PPIA															Peptidyl-prolyl cis-trans isomerase A	21.0725	20.9406	20.8014	21.7574	20.9559	21.0492	20.0567	18.8505	20.0693	17.5924	19.6583	21.5269	7	5	1.40816	2.65398	0.0140515	0.065884	1.18122
P12829	P12829	MYL4_HUMAN	MYL4															Myosin light chain 4	20.0768	20.5785	21.6237	21.8414	#N/A	21.3175	21.1447	15.853	19.8875	#N/A	19.2087	21.2539	6	4	2.04634	4.13057	0.0144277	0.0672028	1.17261
P12814	P12814	ACTN1_HUMAN	ACTN1															Alpha-actinin-1	20.6763	20.63	19.5283	19.9639	17.7228	19.7228	17.147	15.4848	17.8268	16.6853	16.4365	20.6164	7	5	1.93161	3.81482	0.0147976	0.0684751	1.16447
P62993	P62993	GRB2_HUMAN	GRB2															Growth factor receptor-bound protein 2	18.2372	17.534	17.6072	18.3564	16.9432	17.72	17.54	13.9787	16.079	15.1836	#N/A	18.7314	7	4	1.7123	3.27683	0.0155467	0.0714744	1.14585
Q9NRW1	Q9NRW1	RAB6B_HUMAN	RAB6B															Ras-related protein Rab-6B	18.8556	18.0352	18.0553	18.2899	17.2214	16.9653	17.0669	14.1073	15.5894	#N/A	#N/A	18.1555	7	3	1.8335	3.56399	0.0163229	0.0745588	1.1275
P06753	P06753	TPM3_HUMAN	TPM3															Tropomyosin alpha-3 chain	19.3018	19.3571	20.2634	20.3566	18.889	20.1475	19.1439	#N/A	18.0215	17.1646	16.5146	19.8549	7	4	1.74815	3.35928	0.017696	0.0803126	1.09522
P60709;P63261	P63261;P60709	ACTB_HUMAN;ACTG_HUMAN	ACTB	ACTG1														Actin, cytoplasmic 1	25.3119	25.3531	25.1795	25.4972	24.3917	25.2636	23.5674	22.2644	23.9507	23.3251	23.3654	25.4123	7	5	1.27422	2.41868	0.0180202	0.0809166	1.09196
Q9C0H2	Q9C0H2	TTYH3_HUMAN	TTYH3															Protein tweety homolog 3	20.2856	20.321	18.6898	19.2598	20.0438	18.7445	19.6247	18.17	18.4495	18.2451	15.3995	19.9575	7	5	1.52271	2.87329	0.0180577	0.0809166	1.09196
P51149	P51149	RAB7A_HUMAN	RAB7A															Ras-related protein Rab-7a	19.4279	18.9626	17.9357	18.7792	17.6991	17.9897	18.0309	16.0749	17.3124	17.3796	15.0363	19.1502	7	5	1.41289	2.6627	0.0182295	0.081173	1.09059
P0DP23;P0DP24;P0DP25	P27482;P0DP23;P0DP24;P0DP25;P02585	CALM1_HUMAN;CALM2_HUMAN;CALM3_HUMAN	CALM1	CALM2	CALM3													Calmodulin-1	20.6153	20.8439	20.2495	20.7105	19.6139	20.538	19.6517	#N/A	18.9368	19.0565	17.1115	20.6164	7	4	1.38721	2.61572	0.0190549	0.0843179	1.07408
Q96C24	Q96C24	SYTL4_HUMAN	SYTL4															Synaptotagmin-like protein 4	17.3976	17.2232	16.8666	17.4407	#N/A	17.4026	#N/A	#N/A	#N/A	#N/A	#N/A	14.9583	5	1	2.30784	4.95141	0.019219	0.0845157	1.07306
P06396	P06396	GELS_HUMAN	GSN															Gelsolin	22.3288	22.5607	21.8758	22.3346	21.089	22.7292	20.7548	20.0815	20.7756	20.1135	20.2301	22.562	7	5	1.20076	2.2986	0.0198892	0.0862059	1.06446
P26038	P26038;P15311;P35241	MOES_HUMAN	MSN															Moesin	19.1931	19.2208	17.101	17.9925	16.9848	17.6083	16.8388	15.0653	16.221	#N/A	15.5324	18.2701	7	4	1.57627	2.98198	0.0199686	0.0862059	1.06446
O94919	O94919	ENDD1_HUMAN	ENDOD1															Endonuclease domain-containing 1 protein	18.3067	18.6968	18.4914	19.0695	18.1735	17.5788	18.3371	#N/A	14.4491	15.2814	#N/A	19.1794	7	3	2.07584	4.2159	0.0198997	0.0862059	1.06446
P20073	P20073	ANXA7_HUMAN	ANXA7															Annexin A7	19.0256	19.4542	19.1031	19.423	19.4237	19.2916	18.6035	18.3805	19.0046	18.0771	16.7566	18.5558	7	5	1.03433	2.04816	0.0203552	0.086954	1.06071
O15145	O15145	ARPC3_HUMAN	ARPC3															Actin-related protein 2/3 complex subunit 3	17.9135	17.6161	17.8799	18.5784	17.4618	18.3476	15.9325	#N/A	15.8268	#N/A	12.9927	17.5861	7	3	2.20717	4.61768	0.0203875	0.086954	1.06071
Q96BS2	Q96BS2	CHP3_HUMAN	TESC															Calcineurin B homologous protein 3	17.18	16.8575	17.2591	18.1464	17.8551	17.0138	17.2866	#N/A	13.4354	#N/A	#N/A	16.6741	7	2	2.31645	4.98106	0.0207542	0.087988	1.05558
Q7Z7H5	Q7Z7H5	TMED4_HUMAN	TMED4															Transmembrane emp24 domain-containing protein 4	15.4878	17.6263	17.2851	17.3298	17.5696	17.1649	17.6009	#N/A	#N/A	15.0906	#N/A	15.5972	7	2	1.80817	3.50197	0.0229417	0.096683	1.01465
O15260	O15260	SURF4_HUMAN	SURF4															Surfeit locus protein 4	13.5811	13.5517	14.2894	13.1984	13.7701	#N/A	12.909	#N/A	#N/A	#N/A	#N/A	11.2874	6	1	2.26251	4.79827	0.0231422	0.0969507	1.01345
Q9NTJ5	Q9NTJ5	SAC1_HUMAN	SACM1L															Phosphatidylinositide phosphatase SAC1	17.3628	18.0799	17.2278	18.0377	17.7258	17.1511	17.2706	#N/A	14.9578	15.096	#N/A	17.6982	7	3	1.63344	3.10252	0.0236293	0.0983647	1.00716
P14543	P14543	NID1_HUMAN	NID1															Nidogen-1	15.6919	15.6273	15.7012	16.0562	15.177	15.0841	15.149	#N/A	#N/A	#N/A	#N/A	13.5987	7	1	1.89943	3.73066	0.0237576	0.0983647	1.00716
P04843	P04843	RPN1_HUMAN	RPN1															Dolichyl-diphosphooligosaccharide--protein glycosyltransferase subunit 1	18.0904	18.4173	17.289	17.5927	17.1467	17.2806	15.8063	#N/A	13.9812	13.8592	#N/A	18.1732	7	3	2.03682	4.10339	0.0239606	0.0986285	1.006
P07900;P08238;Q58FF8	Q14568;P08238;P07900;Q58FF8	H90B2_HUMAN;HS90A_HUMAN;HS90B_HUMAN	HSP90AA1	HSP90AB1	HSP90AB2P													Heat shock protein HSP 90-alpha	19.6161	18.8	18.462	19.2156	18.1667	17.3446	16.1654	15.7477	17.403	#N/A	16.4312	17.6993	7	4	1.4326	2.69932	0.0248279	0.101608	0.993074
P61026	P61026	RAB10_HUMAN	RAB10															Ras-related protein Rab-10	19.252	19.6363	17.6706	18.2694	17.8754	17.5449	17.0651	#N/A	16.7956	15.6601	15.8085	18.6757	7	4	1.45271	2.73721	0.0251257	0.102236	0.990397
Q9Y490;Q9Y4G6	Q9Y4G6;Q9Y490	TLN1_HUMAN;TLN2_HUMAN	TLN1	TLN2														Talin-1	19.8837	17.4125	19.4362	20.4202	18.9331	20.0655	16.8155	#N/A	17.5938	15.5831	16.9106	18.8866	7	4	1.75172	3.36759	0.0253452	0.102539	0.98911
P23229	P23229	ITA6_HUMAN	ITGA6															Integrin alpha-6	21.6188	21.4895	20.5287	21.836	21.6461	21.3948	21.0363	19.0454	20.5851	20.2822	19.176	22.1283	7	5	1.12091	2.17484	0.0270972	0.109005	0.962554
Q8WWI5	Q8WWI5	CTL1_HUMAN	SLC44A1															Choline transporter-like protein 1	19.5097	19.7894	18.9187	19.7294	19.5768	19.2252	19.9948	17.7692	18.6813	18.2125	16.5922	20.0986	7	5	1.26412	2.40181	0.0274489	0.109795	0.959416
Q16891	Q16891	MIC60_HUMAN	IMMT															MICOS complex subunit MIC60	16.4842	16.6872	15.7322	16.8071	16.0567	16.2494	15.7825	#N/A	12.5642	#N/A	#N/A	16.3103	7	2	1.81976	3.53023	0.0277989	0.110571	0.956359
O75369;P21333	P21333;O75369	FLNA_HUMAN;FLNB_HUMAN	FLNA	FLNB														Filamin-B	17.5497	16.9936	15.3347	15.6214	#N/A	16.025	#N/A	#N/A	#N/A	#N/A	#N/A	13.4181	5	1	2.88679	7.39622	0.0287763	0.113819	0.943786
P01903	P01903	DRA_HUMAN	HLA-DRA															HLA class II histocompatibility antigen, DR alpha chain	14.4608	#N/A	#N/A	#N/A	#N/A	13.9244	17.267	#N/A	#N/A	#N/A	#N/A	11.6693	3	1	3.54809	11.6972	0.0292792	0.113899	0.943479
Q9Y4H4	Q9Y4H4	GPSM3_HUMAN	GPSM3															G-protein-signaling modulator 3	15.2604	15.118	14.7302	13.6386	14.2553	#N/A	#N/A	#N/A	#N/A	#N/A	#N/A	16.9228	5	1	-2.32226	-5.00114	0.0291934	0.113899	0.943479
O75874	O75874	IDHC_HUMAN	IDH1															Isocitrate dehydrogenase [NADP] cytoplasmic	17.5711	17.5566	15.7331	16.1696	15.4539	15.587	16.4578	#N/A	#N/A	13.1296	#N/A	#N/A	7	1	3.23169	9.39365	0.0289885	0.113899	0.943479
P40926	P40926	MDHM_HUMAN	MDH2															Malate dehydrogenase, mitochondrial	17.7097	17.8446	18.0334	17.8525	17.6892	18.1338	18.3892	#N/A	16.7984	16.2366	15.6485	18.2197	7	4	1.22456	2.33685	0.0303726	0.116869	0.932302
P52566	P52566	GDIR2_HUMAN	ARHGDIB															Rho GDP-dissociation inhibitor 2	20.1918	19.3789	17.7378	18.7217	17.3229	18.4007	18.3493	16.2415	17.0029	#N/A	16.6017	19.0757	7	4	1.35569	2.55919	0.0302321	0.116869	0.932302
P21926	P21926	CD9_HUMAN	CD9															CD9 antigen	24.4058	24.6975	24.4163	24.6527	24.3459	24.3948	24.5541	23.054	23.853	23.538	22.5835	24.9249	7	5	0.904629	1.87206	0.0308257	0.117792	0.928885
Q6ZUX7	Q6ZUX7	LHPL2_HUMAN	LHFPL2															LHFPL tetraspan subfamily member 2 protein	18.1701	17.3299	15.6395	17.448	18.0532	17.0841	16.1172	12.7952	13.8521	#N/A	#N/A	18.2325	7	3	2.16031	4.47011	0.0311117	0.117792	0.928885
P07948;P12931	P12931;P08631;P07948;P06241;P07947	LYN_HUMAN;SRC_HUMAN	LYN	SRC														Tyrosine-protein kinase Lyn	19.3127	18.8416	17.509	17.8825	16.6141	17.4803	16.3606	#N/A	15.0646	#N/A	#N/A	16.949	7	2	1.70759	3.26614	0.0310522	0.117792	0.928885
P08514	P08514	ITA2B_HUMAN	ITGA2B															Integrin alpha-IIb	24.4939	24.2355	23.6922	23.9209	23.784	24.138	23.3786	22.347	23.2657	22.9711	22.5731	24.1142	7	5	0.894826	1.85939	0.0318261	0.119856	0.921342
P59998	P59998	ARPC4_HUMAN	ARPC4															Actin-related protein 2/3 complex subunit 4	18.4759	18.9029	18.3509	18.5861	17.3896	18.8151	16.1813	#N/A	17.166	#N/A	16.7788	16.3135	7	3	1.34748	2.54467	0.0324082	0.121402	0.915774
Q96IX5	Q96IX5	ATPMD_HUMAN	ATP5MD															ATP synthase membrane subunit DAPIT, mitochondrial	16.531	17.3096	16.2329	17.4275	16.3912	17.2688	16.5744	#N/A	#N/A	14.27	#N/A	15.4458	7	2	1.96143	3.89448	0.0326164	0.121432	0.915668
P22748	P22748	CAH4_HUMAN	CA4															Carbonic anhydrase 4	15.7729	#N/A	#N/A	#N/A	#N/A	#N/A	17.5161	#N/A	#N/A	#N/A	#N/A	13.429	2	1	3.21554	9.28909	0.0327591	0.121432	0.915668
P11226	P11226	MBL2_HUMAN	MBL2															Mannose-binding protein C	#N/A	#N/A	11.8117	14.3276	#N/A	#N/A	#N/A	#N/A	#N/A	#N/A	#N/A	16.333	2	1	-3.26333	-9.602	0.0331526	0.12225	0.91275
O14950;P19105	P19105;O14950	ML12A_HUMAN;ML12B_HUMAN	MYL12A	MYL12B														Myosin regulatory light chain 12B	20.1733	21.2191	22.0142	21.7164	19.9904	21.4258	21.2587	17.9252	19.2917	20.5821	18.1928	21.603	7	5	1.59503	3.021	0.0336635	0.122855	0.910609
P07900;P08238	P08238;P07900	HS90A_HUMAN;HS90B_HUMAN	HSP90AA1	HSP90AB1														Heat shock protein HSP 90-alpha	19.931	19.856	19.1484	19.5436	18.4354	18.1644	16.1637	#N/A	14.1679	#N/A	#N/A	18.6619	7	2	2.33402	5.04209	0.0336068	0.122855	0.910609
P30049	P30049	ATPD_HUMAN	ATP5F1D															ATP synthase subunit delta, mitochondrial	17.9923	18.6732	19.1121	19.2942	18.8956	18.717	19.2072	#N/A	17.2443	17.5106	15.8112	19.1564	7	4	1.41102	2.65925	0.0348959	0.126699	0.897227
P01833	P01833	PIGR_HUMAN	PIGR															Polymeric immunoglobulin receptor	17.5759	21.0312	19.0512	16.0934	19.1944	15.6491	15.5349	14.5266	15.2257	14.6517	14.939	18.9179	7	5	2.08067	4.23004	0.0357173	0.128458	0.891237
P12259	P12259	FA5_HUMAN	F5															Coagulation factor V	24.324	23.1428	20.5402	20.836	20.1813	19.4248	19.5062	#N/A	18.6161	17.3525	18.4652	22.1969	7	4	1.97881	3.94169	0.0357434	0.128458	0.891237
P24557	P24557	THAS_HUMAN	TBXAS1															Thromboxane-A synthase	18.3101	18.928	18.1143	19.5	18.4542	18.4221	18.2029	#N/A	16.7885	#N/A	16.9365	16.9734	7	3	1.66223	3.16506	0.0366562	0.130778	0.883465
P02042	P02042	HBD_HUMAN	HBD															Hemoglobin subunit delta	18.907	17.8618	16.0452	#N/A	#N/A	14.3071	#N/A	#N/A	#N/A	#N/A	#N/A	13.3252	4	1	3.45508	10.9669	0.0368434	0.130778	0.883465
P51679	P51679	CCR4_HUMAN	CCR4															C-C chemokine receptor type 4	15.5456	14.0777	#N/A	12.452	14.098	#N/A	#N/A	#N/A	#N/A	#N/A	#N/A	16.621	4	1	-2.5777	-5.96987	0.036943	0.130778	0.883465
P02790	P02790	HEMO_HUMAN	HPX															Hemopexin	21.6344	22.0805	22.4333	20.3313	21.0372	19.9615	20.5188	17.8449	19.4938	#N/A	19.7425	21.9857	7	4	1.37573	2.59499	0.0383011	0.134911	0.869952
P68371	Q13885;P68371;Q9BVA1	TBB4B_HUMAN	TUBB4B															Tubulin beta-4B chain	17.9662	15.9497	15.1764	15.3738	14.8642	16.3705	15.7717	#N/A	#N/A	12.8165	#N/A	15.1408	7	2	1.94601	3.85306	0.0391332	0.13716	0.862772
P08238	P08238	HS90B_HUMAN	HSP90AB1															Heat shock protein HSP 90-beta	19.5674	18.3593	18.5687	19.4214	17.8355	18.2415	15.907	#N/A	15.056	#N/A	#N/A	17.6902	7	2	1.89844	3.7281	0.0395859	0.138063	0.859922
P68366	P68366;P68363	TBA4A_HUMAN	TUBA4A															Tubulin alpha-4A chain	22.0377	20.7468	19.327	19.8984	19.2531	20.2498	20.2006	#N/A	17.5093	18.321	17.7877	21.4909	7	4	1.4675	2.76543	0.0404742	0.140469	0.852419
Q99798	Q99798	ACON_HUMAN	ACO2															Aconitate hydratase, mitochondrial	15.8993	16.8115	16.0254	16.4716	13.6739	15.802	15.895	#N/A	#N/A	#N/A	#N/A	17.835	7	1	-2.03805	-4.10689	0.0407376	0.140694	0.851725
Q13418	Q13418	ILK_HUMAN	ILK															Integrin-linked protein kinase	20.4311	20.1837	17.9931	19.0475	18.0622	18.8616	16.5596	15.9957	17.3917	#N/A	16.0145	19.5778	7	4	1.48917	2.80728	0.0417093	0.142658	0.845704
[truncated: 678 more rows]

## Sheet: G1 vs G2
																			G1							G2
[truncated: 899 more rows]

## Sheet: G2 vs G3
																			G2										G3
[truncated: 899 more rows]

## Sheet: G1 T0 vs FuP
																			m8							m0
[truncated: 899 more rows]

## Sheet: G2 T0 vs fup
																			m8										m0
[truncated: 899 more rows]

## Sheet: G3 T0 vs Fup
																			m8					m0
[truncated: 899 more rows]
