# Supplementary material for: Proteomics of circulating extracellular vesicles reveals diverse clinical presentations of COVID-19 but fails to identify viral peptides
Source: Front Cell Infect Microbiol. 2024 Nov 6;14:1442743. doi: 10.3389/fcimb.2024.1442743 (PMC11576438; doi:10.3389/fcimb.2024.1442743)
Supplement: Supplementary file 16 [file Table7.xlsx]

## Sheet: 2021ME006_ProteinGroups filtere
			Severe COVID-19							Non COVID-19
			G1							G3					Technical controls			G1							G3					Technical controls
Protein.Group	Genes	Description	2021ME006_MEGU_001	2021ME006_MEGU_003	2021ME006_MEGU_004	2021ME006_MEGU_005	2021ME006_MEGU_007	2021ME006_MEGU_008	2021ME006_MEGU_009	2021ME006_MEGU_011	2021ME006_MEGU_012	2021ME006_MEGU_013	2021ME006_MEGU_014	2021ME006_MEGU_015	2021ME006_MEGU_016	2021ME006_MEGU_017	2021ME006_MEGU_018	2021ME006_MEGU_001	2021ME006_MEGU_003	2021ME006_MEGU_004	2021ME006_MEGU_005	2021ME006_MEGU_007	2021ME006_MEGU_008	2021ME006_MEGU_009	2021ME006_MEGU_011	2021ME006_MEGU_012	2021ME006_MEGU_013	2021ME006_MEGU_014	2021ME006_MEGU_015	2021ME006_MEGU_016	2021ME006_MEGU_017	2021ME006_MEGU_018
Q9C0C9	UBE2O	(E3-independent) E2 ubiquitin-conjugating enzyme					53073.3											NA	NA	NA	NA	15.6957	NA	NA	NA	NA	NA	NA	NA	NA	NA	NA
O14874	BCKDK	[3-methyl-2-oxobutanoate dehydrogenase [lipoamide]] kinase, mitochondrial					11390.9											NA	NA	NA	NA	13.4756	NA	NA	NA	NA	NA	NA	NA	NA	NA	NA
P61604	HSPE1	10 kDa heat shock protein, mitochondrial			561384	393533	510496	451884	448179				190312					NA	NA	19.0986	18.5861	18.9615	18.7856	18.7737	NA	NA	NA	17.538	NA	NA	NA	NA
P31946	YWHAB	14-3-3 protein beta/alpha		87911.8	433600	411239	282504	350108	77885.3			189040		190026		281114		NA	16.4238	18.726	18.6496	18.1079	18.4174	16.2491	NA	NA	17.5283	NA	17.5358	NA	18.1008	NA
P62258	YWHAE	14-3-3 protein epsilon	271894	283903	1058470	936365	621508	484748	447381	412150	94611.8	281369		431065	1423710	1553810	564258	18.0527	18.115	20.0135	19.8367	19.2454	18.8869	18.7711	18.6528	16.5297	18.1021	NA	18.7175	20.4412	20.5674	19.106
Q04917	YWHAH	14-3-3 protein eta	658118	349871	1873410	1624670	948277	915585	2707180	743923	402678	881149	531298	1393210	1037650	382580		19.328	18.4165	20.8372	20.6317	19.8549	19.8043	21.3684	19.5048	18.6193	19.749	19.0192	20.41	19.9849	18.5454	NA
P61981	YWHAG	14-3-3 protein gamma			126988	99742.1	88424.8	66029.4	64379.4			60783.6		47134.1				NA	NA	16.9543	16.6059	16.4322	16.0108	15.9743	NA	NA	15.8914	NA	15.5245	NA	NA	NA
P31947	SFN	14-3-3 protein sigma							808425							765265		NA	NA	NA	NA	NA	NA	19.6248	NA	NA	NA	NA	NA	NA	19.5456	NA
P27348;P31946;P61981;Q04917	YWHAB;YWHAG;YWHAH;YWHAQ	14-3-3 protein theta			752207	492922						389045	316326	443499				NA	NA	19.5208	18.911	NA	NA	NA	NA	NA	18.5696	18.2711	18.7586	NA	NA	NA
P27348	YWHAQ	14-3-3 protein theta	145264	61872.2	342412	398648	302645	245078		174389	54882.8	192131			398939			17.1483	15.917	18.3854	18.6048	18.2073	17.9029	NA	17.4119	15.7441	17.5517	NA	NA	18.6058	NA	NA
P27348;P31946;P31947;P61981;P62258;P63104;Q04917	SFN;YWHAB;YWHAE;YWHAG;YWHAH;YWHAQ;YWHAZ	14-3-3 protein theta	1310290	1284700	5923810	195714	237928	2878530	1275750	1494500	154192	1192490	720691	2187830		1311830		20.3215	20.293	22.4981	17.5784	17.8602	21.4569	20.2829	20.5112	17.2344	20.1855	19.459	21.0611	NA	20.3231	NA
P27348;P31946;P61981;P62258;P63104;Q04917	YWHAB;YWHAE;YWHAG;YWHAH;YWHAQ;YWHAZ	14-3-3 protein theta	213808					74995.3						419327	157667			17.706	NA	NA	NA	NA	16.1945	NA	NA	NA	NA	NA	18.6777	17.2665	NA	NA
P63104	YWHAZ	14-3-3 protein zeta/delta	963821	1425920	8091020	6015870	6760240	3763090	3307050	1291400	249516	1271070	838759	2573830	619255	1363880		19.8784	20.4435	22.9479	22.5203	22.6886	21.8435	21.6571	20.3005	17.9288	20.2776	19.6779	21.2955	19.2402	20.3793	NA
Q9C0C2	TNKS1BP1	182 kDa tankyrase-1-binding protein											52469.3					NA	NA	NA	NA	NA	NA	NA	NA	NA	NA	15.6792	NA	NA	NA	NA
Q99943	AGPAT1	1-acyl-sn-glycerol-3-phosphate acyltransferase alpha					106378											NA	NA	NA	NA	16.6988	NA	NA	NA	NA	NA	NA	NA	NA	NA	NA
Q9NRZ7	AGPAT3	1-acyl-sn-glycerol-3-phosphate acyltransferase gamma			20713.1		72717	63625.3	105722			46761.6						NA	NA	14.3383	NA	16.15	15.9573	16.6899	NA	NA	15.513	NA	NA	NA	NA	NA
P16885	PLCG2	1-phosphatidylinositol 4,5-bisphosphate phosphodiesterase gamma-2					17156.6											NA	NA	NA	NA	14.0665	NA	NA	NA	NA	NA	NA	NA	NA	NA	NA
P09543	CNP	2',3'-cyclic-nucleotide 3'-phosphodiesterase				207240	322173	9145.34					306223			1328500		NA	NA	NA	17.6609	18.2975	13.1588	NA	NA	NA	NA	18.2242	NA	NA	20.3414	NA
Q16698	DECR1	2,4-dienoyl-CoA reductase, mitochondrial					63826.9	33268.8	24020.4									NA	NA	NA	NA	15.9619	15.0219	14.552	NA	NA	NA	NA	NA	NA	NA	NA
P29728	OAS2	2'-5'-oligoadenylate synthase 2						13001.6										NA	NA	NA	NA	NA	13.6664	NA	NA	NA	NA	NA	NA	NA	NA	NA
Q13200	PSMD2	26S proteasome non-ATPase regulatory subunit 2					6821.49											NA	NA	NA	NA	12.7359	NA	NA	NA	NA	NA	NA	NA	NA	NA	NA
O43242	PSMD3	26S proteasome non-ATPase regulatory subunit 3					23420.3		32734.9									NA	NA	NA	NA	14.5155	NA	14.9985	NA	NA	NA	NA	NA	NA	NA	NA
P48556	PSMD8	26S proteasome non-ATPase regulatory subunit 8					16406.1											NA	NA	NA	NA	14.0019	NA	NA	NA	NA	NA	NA	NA	NA	NA	NA
O00233	PSMD9	26S proteasome non-ATPase regulatory subunit 9					33414.4											NA	NA	NA	NA	15.0282	NA	NA	NA	NA	NA	NA	NA	NA	NA	NA
P17980	PSMC3	26S proteasome regulatory subunit 6A				32895.6	105423	29499.3										NA	NA	NA	15.0056	16.6858	14.8484	NA	NA	NA	NA	NA	NA	NA	NA	NA
P35998	PSMC2	26S proteasome regulatory subunit 7					42628.5											NA	NA	NA	NA	15.3795	NA	NA	NA	NA	NA	NA	NA	NA	NA	NA
Q13442	PDAP1	28 kDa heat- and acid-stable phosphoprotein	199343		16081.6	70644.4	140839	189268	93461.6	203680	104470	137210		94661.3	1080830	946158	1465280	17.6049	NA	13.9731	16.1083	17.1037	17.5301	16.5121	17.6359	16.6727	17.066	NA	16.5305	20.0437	19.8517	20.4827
Q02218	OGDH	2-oxoglutarate dehydrogenase, mitochondrial					56361.3											NA	NA	NA	NA	15.7824	NA	NA	NA	NA	NA	NA	NA	NA	NA	NA
Q9H6S0	YTHDC2	3'-5' RNA helicase YTHDC2					7299.3											NA	NA	NA	NA	12.8335	NA	NA	NA	NA	NA	NA	NA	NA	NA	NA
Q13405	MRPL49	39S ribosomal protein L49, mitochondrial					8567.71											NA	NA	NA	NA	13.0647	NA	NA	NA	NA	NA	NA	NA	NA	NA	NA
Q7Z7F7	MRPL55	39S ribosomal protein L55, mitochondrial					43571.7											NA	NA	NA	NA	15.4111	NA	NA	NA	NA	NA	NA	NA	NA	NA	NA
Q99714	HSD17B10	3-hydroxyacyl-CoA dehydrogenase type-2					108172											NA	NA	NA	NA	16.723	NA	NA	NA	NA	NA	NA	NA	NA	NA	NA
P25325	MPST	3-mercaptopyruvate sulfurtransferase					25612											NA	NA	NA	NA	14.6445	NA	NA	NA	NA	NA	NA	NA	NA	NA	NA
P62280	RPS11	40S ribosomal protein S11					67121.3	61887.9					256288			489318		NA	NA	NA	NA	16.0345	15.9174	NA	NA	NA	NA	17.9674	NA	NA	18.9004	NA
P62277	RPS13	40S ribosomal protein S13			26308.4	80326.2	145136	165817		112649						713769	862862	NA	NA	14.6832	16.2936	17.147	17.3392	NA	16.7815	NA	NA	NA	NA	NA	19.4451	19.7188
P62263	RPS14	40S ribosomal protein S14		75167.1	65517.2	134862	134696	129456	124169	118541			121084	74203.8	830563	1003030		NA	16.1978	15.9996	17.0411	17.0393	16.9821	16.9219	16.855	NA	NA	16.8856	16.1792	19.6637	19.9359	NA
P62249	RPS16	40S ribosomal protein S16			36532.9		121153		77847.2			162867				546828		NA	NA	15.1569	NA	16.8865	NA	16.2484	NA	NA	17.3133	NA	NA	NA	19.0607	NA
P08708	RPS17	40S ribosomal protein S17	58301.5		23366.7		132141		28998.9		35568.6			65881.5	266756	224586		15.8312	NA	14.5122	NA	17.0117	NA	14.8237	NA	15.1183	NA	NA	16.0076	18.0252	17.7769	NA
P62269	RPS18	40S ribosomal protein S18					79999.5	44867.6								385738		NA	NA	NA	NA	16.2877	15.4534	NA	NA	NA	NA	NA	NA	NA	18.5573	NA
P39019	RPS19	40S ribosomal protein S19	923246	1013770	625891	1151070	964405	1197900	573564	1462740	531916	707295	1451780	1414920	7282710	4357590	4762470	19.8164	19.9513	19.2556	20.1345	19.8793	20.1921	19.1296	20.4802	19.0208	19.432	20.4694	20.4323	22.796	22.0551	22.1833
P15880	RPS2	40S ribosomal protein S2				104648	137271	126034	224102				354232	159481		598233		NA	NA	NA	16.6752	17.0667	16.9435	17.7738	NA	NA	NA	18.4343	17.283	NA	19.1903	NA
P60866	RPS20	40S ribosomal protein S20			110774	189544	247563	59057.1	107464					190544	1383930	1857540		NA	NA	16.7573	17.5322	17.9174	15.8498	16.7135	NA	NA	NA	NA	17.5398	20.4003	20.825	NA
P63220	RPS21	40S ribosomal protein S21					49468.3	92641.4	74147.9				198817			516705	636682	NA	NA	NA	NA	15.5942	16.4994	16.1781	NA	NA	NA	17.6011	NA	NA	18.979	19.2802
P62851	RPS25	40S ribosomal protein S25	155199	250377	23578.5	192235	204171	240388	145699	183281	155362	109973	197569	324620	1160630	1124370	377301	17.2438	17.9337	14.5252	17.5525	17.6394	17.875	17.1526	17.4837	17.2453	16.7468	17.592	18.3084	20.1465	20.1007	18.5254
P62854	RPS26	40S ribosomal protein S26				5533.07	8103.36	129926								691504		NA	NA	NA	12.4339	12.9843	16.9873	NA	NA	NA	NA	NA	NA	NA	19.3994	NA
P42677	RPS27	40S ribosomal protein S27					46920		158614		142216	53960.7				235844		NA	NA	NA	NA	15.5179	NA	17.2752	NA	17.1177	15.7196	NA	NA	NA	17.8475	NA
P23396	RPS3	40S ribosomal protein S3	130260		83862.6	101074	107960	85935.8	231124	179788			127094	160978	1379050	1037270	844977	16.991	NA	16.3557	16.6251	16.7201	16.391	17.8183	17.4559	NA	NA	16.9555	17.2965	20.3952	19.9844	19.6886
P62861	FAU	40S ribosomal protein S30				90562.9	64500.2									168561		NA	NA	NA	16.4666	15.977	NA	NA	NA	NA	NA	NA	NA	NA	17.3629	NA
P61247	RPS3A	40S ribosomal protein S3a														267776		NA	NA	NA	NA	NA	NA	NA	NA	NA	NA	NA	NA	NA	18.0307	NA
P22090;P62701	RPS4X;RPS4Y1	40S ribosomal protein S4, Y isoform 1			22102.6		15886.9	40188.8						72444.8		258254		NA	NA	14.4319	NA	13.9556	15.2945	NA	NA	NA	NA	NA	16.1446	NA	17.9784	NA
P46782	RPS5	40S ribosomal protein S5					34301.1						94377.2			286446		NA	NA	NA	NA	15.066	NA	NA	NA	NA	NA	16.5262	NA	NA	18.1279	NA
P62081	RPS7	40S ribosomal protein S7	86801.1	137407	103207	270923	237602	244416	101287	231022	110849			223263	861653	901418	1198190	16.4054	17.0681	16.6552	18.0475	17.8582	17.899	16.6281	17.8177	16.7582	NA	NA	17.7684	19.7167	19.7818	20.1924
P62241	RPS8	40S ribosomal protein S8	116595		92095.4	158978	206878	264645	126463	125840	125841	173153		242343	847776	859465	171215	16.8311	NA	16.4908	17.2785	17.6584	18.0137	16.9484	16.9412	16.9412	17.4017	NA	17.8867	19.6933	19.7131	17.3854
P08865	RPSA	40S ribosomal protein SA				61135.3	164414	157245								730769		NA	NA	NA	15.8997	17.327	17.2627	NA	NA	NA	NA	NA	NA	NA	19.4791	NA
P08195	SLC3A2	4F2 cell-surface antigen heavy chain	100679	78502.2	197760	238500	231245	236087	80493.1	83164		285892		93596.4	3850090	3910430	705012	16.6194	16.2604	17.5934	17.8636	17.8191	17.849	16.2966	16.3437	NA	18.1251	NA	16.5142	21.8765	21.8989	19.4273
Q9H0D6	XRN2	5'-3' exoribonuclease 2	131117		192568	184276	129977	202490		157315						575066		17.0005	NA	17.555	17.4915	16.9879	17.6275	NA	17.2633	NA	NA	NA	NA	NA	19.1334	NA
Q00013	MPP1	55 kDa erythrocyte membrane protein					43244.2											NA	NA	NA	NA	15.4002	NA	NA	NA	NA	NA	NA	NA	NA	NA	NA
P10809	HSPD1	60 kDa heat shock protein, mitochondrial			200370	264456	705150	336696	698598	118536	34161.8	90283.1	45105.9					NA	NA	17.6123	18.0127	19.4276	18.3611	19.4141	16.855	15.0601	16.4622	15.461	NA	NA	NA	NA
P05388	RPLP0	60S acidic ribosomal protein P0					25537.5									109848		NA	NA	NA	NA	14.6403	NA	NA	NA	NA	NA	NA	NA	NA	16.7451	NA
P05386	RPLP1	60S acidic ribosomal protein P1			106999	143476	208555	228428	119678	76191.8		84501.6				710280	492442	NA	NA	16.7072	17.1304	17.6701	17.8014	16.8688	16.2173	NA	16.3667	NA	NA	NA	19.438	18.9096
P05387	RPLP2	60S acidic ribosomal protein P2	426391	94191.2	333071	455232	425771	549617	260696	450058	308231	394566		503336	1593540	2190440	1204670	18.7018	16.5233	18.3455	18.7962	18.6997	19.0681	17.992	18.7798	18.2337	18.5899	NA	18.9412	20.6038	21.0628	20.2002
P62913	RPL11	60S ribosomal protein L11	202439	224883	223960	293196	325541	393735	129604	252776	195160	189334		349359	1763750	1825000	910442	17.6271	17.7788	17.7729	18.1615	18.3125	18.5869	16.9838	17.9475	17.5743	17.5306	NA	18.4144	20.7502	20.7995	19.7962
P30050	RPL12	60S ribosomal protein L12					123638	31281.9							561021	898435		NA	NA	NA	NA	16.9158	14.933	NA	NA	NA	NA	NA	NA	19.0977	19.7771	NA
P26373	RPL13	60S ribosomal protein L13					7172.86	95176					119195	117224		467456	281662	NA	NA	NA	NA	12.8083	16.5383	NA	NA	NA	NA	16.863	16.8389	NA	18.8345	18.1036
P40429;Q6NVV1	RPL13A;RPL13AP3	60S ribosomal protein L13a				40281.3	106415	57460.2		50989.4			130459			372930		NA	NA	NA	15.2978	16.6993	15.8103	NA	15.6379	NA	NA	16.9932	NA	NA	18.5085	NA
P61313	RPL15	60S ribosomal protein L15			114395	170319	133886	172305	136075	224097	89828.5	187802	318608	297344	1188170	488529		NA	NA	16.8037	17.3779	17.0306	17.3946	17.054	17.7738	16.4549	17.5189	18.2814	18.1818	20.1803	18.8981	NA
P18621	RPL17	60S ribosomal protein L17					52515	51716.5	75263.4									NA	NA	NA	NA	15.6804	15.6583	16.1997	NA	NA	NA	NA	NA	NA	NA	NA
Q07020	RPL18	60S ribosomal protein L18	231524		133501	135452	227779	213614	282724	151918	253737	131902		341493	1336900	1122440		17.8208	NA	17.0265	17.0474	17.7973	17.7046	18.109	17.2129	17.953	17.0091	NA	18.3815	20.3505	20.0982	NA
P84098	RPL19	60S ribosomal protein L19		178852	109546	228359	175751	190281	122106	326437	209954	206704	445596	288245	1250460	978211		NA	17.4484	16.7412	17.8009	17.4232	17.5378	16.8978	18.3164	17.6797	17.6572	18.7654	18.1369	20.254	19.8998	NA
P62829	RPL23	60S ribosomal protein L23					52249.6	75374.3	115694									NA	NA	NA	NA	15.6731	16.2018	16.82	NA	NA	NA	NA	NA	NA	NA	NA
P62750	RPL23A	60S ribosomal protein L23a				177620	213778	167720	137302				261593	288953		804062		NA	NA	NA	17.4384	17.7058	17.3557	17.067	NA	NA	NA	17.997	18.1405	NA	19.6169	NA
P61353	RPL27	60S ribosomal protein L27					61663.3											NA	NA	NA	NA	15.9121	NA	NA	NA	NA	NA	NA	NA	NA	NA	NA
P46779	RPL28	60S ribosomal protein L28	39309		34450.6		50216.5	17576.3	18836		39814.2		26040.5			243870		15.2626	NA	15.0722	NA	15.6159	14.1013	14.2012	NA	15.281	NA	14.6685	NA	NA	17.8958	NA
P47914	RPL29	60S ribosomal protein L29	193360	129430		70708.7	85065.8	54933.9		203750	154124		390551	263621	1280450	620844		17.5609	16.9818	NA	16.1096	16.3763	15.7454	NA	17.6364	17.2337	NA	18.5752	18.0081	20.2882	19.2439	NA
P39023	RPL3	60S ribosomal protein L3	45509.7			28687.4	76966	29914.4		5471.17		35566.5	37516.3	26160.3		183087		15.4739	NA	NA	14.8081	16.2319	14.8686	NA	12.4176	NA	15.1182	15.1952	14.6751	NA	17.4822	NA
P62899	RPL31	60S ribosomal protein L31		234765	110327	308652	133044		100506		95445.8		497989	204421	1039330	820069	1331170	NA	17.8409	16.7514	18.2356	17.0215	NA	16.6169	NA	16.5424	NA	18.9258	17.6412	19.9872	19.6454	20.3443
P49207	RPL34	60S ribosomal protein L34					125399											NA	NA	NA	NA	16.9362	NA	NA	NA	NA	NA	NA	NA	NA	NA	NA
P63173	RPL38	60S ribosomal protein L38				108483	138997	225654		91329.7						700253		NA	NA	NA	16.7271	17.0847	17.7838	NA	16.4788	NA	NA	NA	NA	NA	19.4175	NA
P36578	RPL4	60S ribosomal protein L4			108425		181372	214760										NA	NA	16.7263	NA	17.4686	17.7124	NA	NA	NA	NA	NA	NA	NA	NA	NA
P46777	RPL5	60S ribosomal protein L5					139615	194030	278225		169070	128320	303312	416263		698490		NA	NA	NA	NA	17.0911	17.5659	18.0859	NA	17.3673	16.9694	18.2104	18.6671	NA	19.4139	NA
Q02878	RPL6	60S ribosomal protein L6	165337		184661	117798	137366	152418	134547	137754	197830	289941	770202	658749	3385620	1088810		17.3351	NA	17.4945	16.846	17.0677	17.2177	17.0378	17.0717	17.5939	18.1454	19.5549	19.3294	21.691	20.0543	NA
P18124	RPL7	60S ribosomal protein L7	128243		71500.3	64626.2	117162	138513	184080	108136		128415			746408	803990		16.9685	NA	16.1257	15.9798	16.8381	17.0797	17.49	16.7225	NA	16.9705	NA	NA	19.5096	19.6168	NA
P62424	RPL7A	60S ribosomal protein L7a	131289		81229.7	104913	135490	157473	78346	176295	140067	114601	222374		1431680	969387		17.0024	NA	16.3097	16.6788	17.0478	17.2647	16.2576	17.4276	17.0958	16.8063	17.7626	NA	20.4493	19.8867	NA
P62917	RPL8	60S ribosomal protein L8														172276		NA	NA	NA	NA	NA	NA	NA	NA	NA	NA	NA	NA	NA	17.3944	NA
P32969	RPL9	60S ribosomal protein L9	48588.1		40120.2		113092	22794.3	215415		94106.6	186056		139702	1168210			15.5683	NA	15.292	NA	16.7871	14.4764	17.7168	NA	16.522	17.5054	NA	17.092	20.1559	NA	NA
Q9UBM7	DHCR7	7-dehydrocholesterol reductase			41394.7		62118.1	55679.4										NA	NA	15.3372	NA	15.9227	15.7649	NA	NA	NA	NA	NA	NA	NA	NA	NA
Q8TE58	ADAMTS15	A disintegrin and metalloproteinase with thrombospondin motifs 15														311385		NA	NA	NA	NA	NA	NA	NA	NA	NA	NA	NA	NA	NA	18.2483	NA
Q8IZP0	ABI1	Abl interactor 1					41768.2											NA	NA	NA	NA	15.3501	NA	NA	NA	NA	NA	NA	NA	NA	NA	NA
Q9NUB1	ACSS1	Acetyl-coenzyme A synthetase 2-like, mitochondrial					5610.55											NA	NA	NA	NA	12.4539	NA	NA	NA	NA	NA	NA	NA	NA	NA	NA
Q92485	SMPDL3B	Acid sphingomyelinase-like phosphodiesterase 3b														342965		NA	NA	NA	NA	NA	NA	NA	NA	NA	NA	NA	NA	NA	18.3877	NA
P39687	ANP32A	Acidic leucine-rich nuclear phosphoprotein 32 family member A									93771.1				725123		138365	NA	NA	NA	NA	NA	NA	NA	NA	16.5169	NA	NA	NA	19.4679	NA	17.0781
Q9BTT0	ANP32E	Acidic leucine-rich nuclear phosphoprotein 32 family member E	72905.8		58831.9	58033.2	115751	125464	84382.8			61583.1		109107	508628	404429		16.1537	NA	15.8443	15.8246	16.8207	16.9369	16.3647	NA	NA	15.9102	NA	16.7354	18.9563	18.6255	NA
Q99798	ACO2	Aconitate hydratase, mitochondrial				14032.9	99822.2	18995.9	75687									NA	NA	NA	13.7765	16.6071	14.2134	16.2078	NA	NA	NA	NA	NA	NA	NA	NA
P68133	ACTA1	Actin, alpha skeletal muscle				90147												NA	NA	NA	16.46	NA	NA	NA	NA	NA	NA	NA	NA	NA	NA	NA
P60709;P63261	ACTB;ACTG1	Actin, cytoplasmic 1	16179300	7871060	32195000	31497800	19905600	17563900	23724200	17022100	11914000	21284700	4831940	22363600	25010300	12992300	7418010	23.9476	22.9081	24.9403	24.9087	24.2467	24.0661	24.4999	24.0209	23.5062	24.3433	22.2042	24.4146	24.576	23.6312	22.8226
P63267	ACTG2	Actin, gamma-enteric smooth muscle	759184		1911070		152434			716078				855326				19.5341	NA	20.8659	NA	17.2178	NA	NA	19.4498	NA	NA	NA	19.7061	NA	NA	NA
P63267;P68133	ACTA1;ACTG2	Actin, gamma-enteric smooth muscle	17585600	10024000	41226100	39116300	26393600	23317400	18766600	20807800	11130300	21780100	14348100	23940900	29807000	19762800	11794000	24.0679	23.257	25.2971	25.2213	24.6537	24.4749	24.1617	24.3106	23.408	24.3765	23.7744	24.513	24.8291	24.2363	23.4915
P63267;P68133;Q562R1	ACTA1;ACTBL2;ACTG2	Actin, gamma-enteric smooth muscle	104847	1942260	9288700	8454860	14716000	7342420	2901810	4075330	1716910	5695620	2662060	5794300	2076690	4778000		16.6779	20.8893	23.147	23.0113	23.8109	22.8078	21.4685	21.9585	20.7114	22.4414	21.3441	22.4662	20.9859	22.188	NA
O14639	ABLIM1	Actin-binding LIM protein 1					53315.8						183028					NA	NA	NA	NA	15.7023	NA	NA	NA	NA	NA	17.4817	NA	NA	NA	NA
O94929	ABLIM3	Actin-binding LIM protein 3					21156.4											NA	NA	NA	NA	14.3688	NA	NA	NA	NA	NA	NA	NA	NA	NA	NA
P61160	ACTR2	Actin-related protein 2			182559	156842	120563	99653.4	38213.5					35876.7				NA	NA	17.478	17.259	16.8794	16.6046	15.2218	NA	NA	NA	NA	15.1308	NA	NA	NA
O15143	ARPC1B	Actin-related protein 2/3 complex subunit 1B					63183	38859.7										NA	NA	NA	NA	15.9472	15.246	NA	NA	NA	NA	NA	NA	NA	NA	NA
O15144	ARPC2	Actin-related protein 2/3 complex subunit 2			82801.7	24439	239141	50469.6	26700.8									NA	NA	16.3374	14.5769	17.8675	15.6231	14.7046	NA	NA	NA	NA	NA	NA	NA	NA
O15145	ARPC3	Actin-related protein 2/3 complex subunit 3			119384		86005.4											NA	NA	16.8652	NA	16.3921	NA	NA	NA	NA	NA	NA	NA	NA	NA	NA
P59998	ARPC4	Actin-related protein 2/3 complex subunit 4			217856	165533	177365	112078				93522.5						NA	NA	17.733	17.3368	17.4364	16.7741	NA	NA	NA	16.513	NA	NA	NA	NA	NA
O15511	ARPC5	Actin-related protein 2/3 complex subunit 5			13156.7		81881.5	5768.59	86464.5									NA	NA	13.6835	NA	16.3212	12.494	16.3998	NA	NA	NA	NA	NA	NA	NA	NA
P61158	ACTR3	Actin-related protein 3	96755.4		496868	310015	241789	246372	79572.4			94839.7		96321.8				16.5621	NA	18.9225	18.242	17.8834	17.9105	16.28	NA	NA	16.5332	NA	16.5556	NA	NA	NA
P53999	SUB1	Activated RNA polymerase II transcriptional coactivator p15					99244.6	66397					290120					NA	NA	NA	NA	16.5987	16.0188	NA	NA	NA	NA	18.1463	NA	NA	NA	NA
Q9Y305	ACOT9	Acyl-coenzyme A thioesterase 9, mitochondrial					34839.2											NA	NA	NA	NA	15.0884	NA	NA	NA	NA	NA	NA	NA	NA	NA	NA
P07741	APRT	Adenine phosphoribosyltransferase					34849.8	40401.7										NA	NA	NA	NA	15.0889	15.3021	NA	NA	NA	NA	NA	NA	NA	NA	NA
P23526	AHCY	Adenosylhomocysteinase	52192.7		79561.8	75121.4	268674	102513	144181		60639.1	45867.6	243619	123013		735065		15.6716	NA	16.2798	16.1969	18.0355	16.6454	17.1375	NA	15.888	15.4852	17.8943	16.9085	NA	19.4875	NA
P54819	AK2	Adenylate kinase 2, mitochondrial					73402.9	40058.6										NA	NA	NA	NA	16.1635	15.2898	NA	NA	NA	NA	NA	NA	NA	NA	NA
P30520	ADSS2	Adenylosuccinate synthetase isozyme 2					18710.8											NA	NA	NA	NA	14.1916	NA	NA	NA	NA	NA	NA	NA	NA	NA	NA
Q01518	CAP1	Adenylyl cyclase-associated protein 1			837113	663766	661661	307550	245157			305384		425124				NA	NA	19.6751	19.3403	19.3357	18.2305	17.9033	NA	NA	18.2203	NA	18.6975	NA	NA	NA
Q9HDC9	APMAP	Adipocyte plasma membrane-associated protein					30095.6										14787300	NA	NA	NA	NA	14.8773	NA	NA	NA	NA	NA	NA	NA	NA	NA	23.8179
Q15848	ADIPOQ	Adiponectin			826239				115819									NA	NA	19.6562	NA	NA	NA	16.8215	NA	NA	NA	NA	NA	NA	NA	NA
P05141	SLC25A5	ADP/ATP translocase 2	126730		534458	612239	862518	669503	691479	562299		539439		256403				16.9514	NA	19.0277	19.2237	19.7182	19.3527	19.3993	19.101	NA	19.0411	NA	17.9681	NA	NA	NA
P05141;P12236	SLC25A5;SLC25A6	ADP/ATP translocase 2			405928	624703	960752	67428.1										NA	NA	18.6309	19.2528	19.8738	16.0411	NA	NA	NA	NA	NA	NA	NA	NA	NA
P12236	SLC25A6	ADP/ATP translocase 3					52718.1											NA	NA	NA	NA	15.686	NA	NA	NA	NA	NA	NA	NA	NA	NA	NA
Q10588	BST1	ADP-ribosyl cyclase/cyclic ADP-ribose hydrolase 2			11559.9	45369	58579	60773.1										NA	NA	13.4968	15.4694	15.8381	15.8911	NA	NA	NA	NA	NA	NA	NA	NA	NA
P18085	ARF4	ADP-ribosylation factor 4			62229.3	135826	267136	107356	171769				82891			483777		NA	NA	15.9253	17.0514	18.0272	16.712	17.3901	NA	NA	NA	16.3389	NA	NA	18.884	NA
P84085	ARF5	ADP-ribosylation factor 5					10890.4											NA	NA	NA	NA	13.4108	NA	NA	NA	NA	NA	NA	NA	NA	NA	NA
P62330	ARF6	ADP-ribosylation factor 6					29901.5											NA	NA	NA	NA	14.8679	NA	NA	NA	NA	NA	NA	NA	NA	NA	NA
Q9NVJ2	ARL8B	ADP-ribosylation factor-like protein 8B					151341						37409.5					NA	NA	NA	NA	17.2074	NA	NA	NA	NA	NA	15.1911	NA	NA	NA	NA
P43652	AFM	Afamin					18429.5											NA	NA	NA	NA	14.1697	NA	NA	NA	NA	NA	NA	NA	NA	NA	NA
Q9Y4W6	AFG3L2	AFG3-like protein 2					23869.1											NA	NA	NA	NA	14.5429	NA	NA	NA	NA	NA	NA	NA	NA	NA	NA
O43488;Q8NHP1	AKR7A2;AKR7L	Aflatoxin B1 aldehyde reductase member 2			25190.9	33303.9	61390.4											NA	NA	14.6206	15.0234	15.9057	NA	NA	NA	NA	NA	NA	NA	NA	NA	NA
P49588	AARS	Alanine--tRNA ligase, cytoplasmic					15012.3											NA	NA	NA	NA	13.8739	NA	NA	NA	NA	NA	NA	NA	NA	NA	NA
P11766	ADH5	Alcohol dehydrogenase class-3					69127.2											NA	NA	NA	NA	16.077	NA	NA	NA	NA	NA	NA	NA	NA	NA	NA
Q8IZ83	ALDH16A1	Aldehyde dehydrogenase family 16 member A1					37605											NA	NA	NA	NA	15.1986	NA	NA	NA	NA	NA	NA	NA	NA	NA	NA
P15121	AKR1B1	Aldo-keto reductase family 1 member B1				66300.8	137111	89829.6					143586			216946		NA	NA	NA	16.0167	17.065	16.4549	NA	NA	NA	NA	17.1316	NA	NA	17.727	NA
Q6UXT8	ALKAL1	ALK and LTK ligand 1			417067		430542	660326					1292070					NA	NA	18.6699	NA	18.7158	19.3328	NA	NA	NA	NA	20.3013	NA	NA	NA	NA
Q9BYC5	FUT8	Alpha-(1,6)-fucosyltransferase					7501.44											NA	NA	NA	NA	12.873	NA	NA	NA	NA	NA	NA	NA	NA	NA	NA
P19652	ORM2	Alpha-1-acid glycoprotein 2					37292.2											NA	NA	NA	NA	15.1866	NA	NA	NA	NA	NA	NA	NA	NA	NA	NA
P01011	SERPINA3	Alpha-1-antichymotrypsin	2076360	1077320	1954540	1909170	1669440	1533080	750652		122045	237665		288371				20.9856	20.039	20.8984	20.8645	20.6709	20.548	19.5178	NA	16.8971	17.8586	NA	18.1376	NA	NA	NA
P04217	A1BG	Alpha-1B-glycoprotein			25678.1		42194.9	8927.65										NA	NA	14.6483	NA	15.3648	13.1241	NA	NA	NA	NA	NA	NA	NA	NA	NA
P08697	SERPINF2	Alpha-2-antiplasmin					24611											NA	NA	NA	NA	14.587	NA	NA	NA	NA	NA	NA	NA	NA	NA	NA
P02765	AHSG	Alpha-2-HS-glycoprotein		874755			467773	581487		630261	350827		1427550	622236				NA	19.7385	NA	NA	18.8354	19.1494	NA	19.2656	18.4204	NA	20.4451	19.2471	NA	NA	NA
P12814	ACTN1	Alpha-actinin-1	122709		672047	772652	461884	287175	295032	98516.8	21559.3	175876		89996.1				16.9049	NA	19.3582	19.5595	18.8172	18.1316	18.1705	16.5881	14.396	17.4242	NA	16.4576	NA	NA	NA
P35611	ADD1	Alpha-adducin	77992.6				76726.8	30183.1										16.251	NA	NA	NA	16.2274	14.8815	NA	NA	NA	NA	NA	NA	NA	NA	NA
P06733	ENO1	Alpha-enolase	724791	288734	781339	799942	715146	544342	659127	720013	712338	426074		797428	5216530	2629120	1320430	19.4672	18.1394	19.5756	19.6095	19.4479	19.0542	19.3302	19.4577	19.4422	18.7007	NA	19.605	22.3147	21.3261	20.3326
P54920	NAPA	Alpha-soluble NSF attachment protein			121248	112932	118177	84621.4										NA	NA	16.8876	16.7851	16.8506	16.3687	NA	NA	NA	NA	NA	NA	NA	NA	NA
Q06203	PPAT	Amidophosphoribosyltransferase					19336.6											NA	NA	NA	NA	14.239	NA	NA	NA	NA	NA	NA	NA	NA	NA	NA
P21397	MAOA	Amine oxidase [flavin-containing] A					24119											NA	NA	NA	NA	14.5579	NA	NA	NA	NA	NA	NA	NA	NA	NA	NA
P27338	MAOB	Amine oxidase [flavin-containing] B			126330	195805	372385	358329	59739.8									NA	NA	16.9468	17.5791	18.5064	18.4509	15.8664	NA	NA	NA	NA	NA	NA	NA	NA
Q12904	AIMP1	Aminoacyl tRNA synthase complex-interacting multifunctional protein 1					16661.9	29454.2	75983.2						181465	94752.4		NA	NA	NA	NA	14.0243	14.8462	16.2134	NA	NA	NA	NA	NA	17.4693	16.5319	NA
P15144	ANPEP	Aminopeptidase N					15312.8							24341.2				NA	NA	NA	NA	13.9025	NA	NA	NA	NA	NA	NA	14.5711	NA	NA	NA
Q02094	RHAG	Ammonium transporter Rh type A	947866	537886	84173.5	583363	476724	155079				428629	272586	655278				19.8543	19.0369	16.3611	19.154	18.8628	17.2426	NA	NA	NA	18.7094	18.0564	19.3217	NA	NA	NA
Q01433	AMPD2	AMP deaminase 2			48867.2		26739.8											NA	NA	15.5766	NA	14.7067	NA	NA	NA	NA	NA	NA	NA	NA	NA	NA
P05067	APP	Amyloid-beta precursor protein			213340	156799	208302	110862	127662									NA	NA	17.7028	17.2586	17.6683	16.7584	16.962	NA	NA	NA	NA	NA	NA	NA	NA
O76080	ZFAND5	AN1-type zinc finger protein 5	54890.9			31524.6	29264.6						161991	34331.3	349438	66866.3		15.7443	NA	NA	14.9442	14.8369	NA	NA	NA	NA	NA	17.3056	15.0672	18.4147	16.029	NA
Q4VCS5	AMOT	Angiomotin	66841.8	269811	172436	47884.2	163855	246136	50348.4	345784	632160	321802	808706	710294	2856500	965568	915458	16.0285	18.0416	17.3957	15.5473	17.3221	17.9091	15.6197	18.3995	19.2699	18.2958	19.6253	19.4381	21.4458	19.881	19.8041
Q8IY63;Q9Y2J4	AMOTL1;AMOTL2	Angiomotin-like protein 1	355245		170008		169393					173824						18.4385	NA	17.3752	NA	17.37	NA	NA	NA	NA	17.4073	NA	NA	NA	NA	NA
O95841	ANGPTL1	Angiopoietin-related protein 1					82185.8											NA	NA	NA	NA	16.3266	NA	NA	NA	NA	NA	NA	NA	NA	NA	NA
P01019	AGT	Angiotensinogen			67042.6	159588	226793	80327.2	1297540	317684		618795		976597				NA	NA	16.0328	17.284	17.791	16.2936	20.3073	18.2772	NA	19.2391	NA	19.8974	NA	NA	NA
Q9NQW6	ANLN	Anillin					44686.6						108608					NA	NA	NA	NA	15.4476	NA	NA	NA	NA	NA	16.7288	NA	NA	NA	NA
O75179	ANKRD17	Ankyrin repeat domain-containing protein 17											121844					NA	NA	NA	NA	NA	NA	NA	NA	NA	NA	16.8947	NA	NA	NA	NA
Q9BXX2	ANKRD30B	Ankyrin repeat domain-containing protein 30B						38717.4										NA	NA	NA	NA	NA	15.2407	NA	NA	NA	NA	NA	NA	NA	NA	NA
P16157	ANK1	Ankyrin-1	1183360	229847		733271	834333	328133	131258	187064		448818	315604	889871				20.1745	17.8103	NA	19.484	19.6703	18.3239	17.002	17.5132	NA	18.7758	18.2678	19.7632	NA	NA	NA
Q01484	ANK2	Ankyrin-2									1103890							NA	NA	NA	NA	NA	NA	NA	NA	20.0742	NA	NA	NA	NA	NA	NA
P04083	ANXA1	Annexin A1				89132.6	40883.9	33498	43971.8			133224	101355			1058060		NA	NA	NA	16.4437	15.3192	15.0318	15.4243	NA	NA	17.0235	16.6291	NA	NA	20.013	NA
P50995	ANXA11	Annexin A11	84875.2		212633	325324	173056	96950.2	380587	97655.6	81650.9	133329	172953	221486	424472	290257		16.3731	NA	17.698	18.3115	17.4009	16.565	18.5379	16.5754	16.3172	17.0246	17.4	17.7569	18.6953	18.147	NA
P07355	ANXA2	Annexin A2			38614.8		24627.2	135853	61495.3			96305.7				734772	636737	NA	NA	15.2369	NA	14.588	17.0517	15.9082	NA	NA	16.5553	NA	NA	NA	19.4869	19.2803
P12429	ANXA3	Annexin A3				21261.6	13506.4											NA	NA	NA	14.376	13.7214	NA	NA	NA	NA	NA	NA	NA	NA	NA	NA
P09525	ANXA4	Annexin A4			38006.4	86107.5	86349.5	23816.3	13713.6									NA	NA	15.214	16.3939	16.3979	14.5397	13.7433	NA	NA	NA	NA	NA	NA	NA	NA
P08758	ANXA5	Annexin A5				19573.3	19870	25754.2										NA	NA	NA	14.2566	14.2783	14.6525	NA	NA	NA	NA	NA	NA	NA	NA	NA
P08133	ANXA6	Annexin A6				95578.6	146040	115294										NA	NA	NA	16.5444	17.156	16.815	NA	NA	NA	NA	NA	NA	NA	NA	NA
P20073	ANXA7	Annexin A7			46957.8	67017.2	81985.1	19174.5										NA	NA	15.5191	16.0322	16.3231	14.2269	NA	NA	NA	NA	NA	NA	NA	NA	NA
Q9NW15	ANO10	Anoctamin-10					79682	6519.35										NA	NA	NA	NA	16.282	12.6705	NA	NA	NA	NA	NA	NA	NA	NA	NA
Q4KMQ2	ANO6	Anoctamin-6			137388	183590	219614	137855	65814.6									NA	NA	17.0679	17.4861	17.7446	17.0728	16.0061	NA	NA	NA	NA	NA	NA	NA	NA
Q03518	TAP1	Antigen peptide transporter 1			72361	85802	96800.2	76467.7	38251.9			18842.6						NA	NA	16.1429	16.3887	16.5627	16.2226	15.2232	NA	NA	14.2017	NA	NA	NA	NA	NA
Q03519	TAP2	Antigen peptide transporter 2			150983		117586	71195										NA	NA	17.204	NA	16.8434	16.1195	NA	NA	NA	NA	NA	NA	NA	NA	NA
P15813	CD1D	Antigen-presenting glycoprotein CD1d						150640										NA	NA	NA	NA	NA	17.2007	NA	NA	NA	NA	NA	NA	NA	NA	NA
P01008	SERPINC1	Antithrombin-III	188994	138983	230318	249802	230111	150103	27557.8									17.528	17.0845	17.8133	17.9304	17.812	17.1956	14.7502	NA	NA	NA	NA	NA	NA	NA	NA
P63010;Q10567	AP1B1;AP2B1	AP-2 complex subunit beta					13285.3											NA	NA	NA	NA	13.6975	NA	NA	NA	NA	NA	NA	NA	NA	NA	NA
Q2M2I8	AAK1	AP2-associated protein kinase 1					53677.8											NA	NA	NA	NA	15.712	NA	NA	NA	NA	NA	NA	NA	NA	NA	NA
O00203	AP3B1	AP-3 complex subunit beta-1					18046.7											NA	NA	NA	NA	14.1394	NA	NA	NA	NA	NA	NA	NA	NA	NA	NA
P06727	APOA4	Apolipoprotein A-IV	158408	561786	110424	188227	80822.4	143826	198478	287954	265189	481646	1709690	865648				17.2733	19.0997	16.7527	17.5221	16.3025	17.134	17.5986	18.1355	18.0167	18.8776	20.7053	19.7234	NA	NA	NA
P02654	APOC1	Apolipoprotein C-I					2011270	1475870			303529		1747270	224499				NA	NA	NA	NA	20.9397	20.4931	NA	NA	18.2115	NA	20.7367	17.7763	NA	NA	NA
P02655	APOC2	Apolipoprotein C-II		130988	38589.6	31536.6	91352.3	52806.9	11610.9									NA	16.9991	15.2359	14.9447	16.4792	15.6884	13.5032	NA	NA	NA	NA	NA	NA	NA	NA
P02656	APOC3	Apolipoprotein C-III	934515	4050060	2049800	1253260		835376		1027510	1775740	660779	1293340	836977				19.8339	21.9495	20.9671	20.2573	NA	19.6721	NA	19.9707	20.76	19.3338	20.3027	19.6748	NA	NA	NA
P05090	APOD	Apolipoprotein D			657392		592846	72046.6										NA	NA	19.3264	NA	19.1773	16.1366	NA	NA	NA	NA	NA	NA	NA	NA	NA
P02649	APOE	Apolipoprotein E	2672760	874770	953293	593002	717277	949205	1417820	1265770	508397	631821	1680420	582510		110376		21.3499	19.7385	19.8626	19.1777	19.4522	19.8564	20.4352	20.2716	18.9556	19.2692	20.6804	19.1519	NA	16.7521	NA
Q13790	APOF	Apolipoprotein F	26683.4		14072.9													14.7037	NA	13.7806	NA	NA	NA	NA	NA	NA	NA	NA	NA	NA	NA	NA
O14791	APOL1	Apolipoprotein L1	435389	1458490	856367	1425530	366388	199638	3388260	814853	357677	2509010	937123	2844470				18.7319	20.476	19.7079	20.4431	18.483	17.607	21.6921	19.6362	18.4483	21.2587	19.8379	21.4397	NA	NA	NA
P08519	LPA	Apolipoprotein(a)	7369120		721721		604503	277407			102761		352459					22.8131	NA	19.4611	NA	19.2054	18.0816	NA	NA	16.6489	NA	18.4271	NA	NA	NA	NA
Q9BZZ5	API5	Apoptosis inhibitor 5	201988			120880	137026	118496	103088	262862	244634	371662		141400	1753540	1011830		17.6239	NA	NA	16.8832	17.0641	16.8545	16.6535	18.0039	17.9003	18.5036	NA	17.1094	20.7418	19.9485	NA
O95831	AIFM1	Apoptosis-inducing factor 1, mitochondrial					142700	17519.2	26472.7									NA	NA	NA	NA	17.1226	14.0966	14.6922	NA	NA	NA	NA	NA	NA	NA	NA
Q9UKV3	ACIN1	Apoptotic chromatin condensation inducer in the nucleus					20597.7							42838.3	494214			NA	NA	NA	NA	14.3302	NA	NA	NA	NA	NA	NA	15.3866	18.9148	NA	NA
P29972	AQP1	Aquaporin-1	51844.5			43569.9	75366.6	30104.9						68503.9				15.6619	NA	NA	15.411	16.2016	14.8777	NA	NA	NA	NA	NA	16.0639	NA	NA	NA
P18054	ALOX12	Arachidonate 12-lipoxygenase, 12S-type			281459	210792	356256	298252	223543	113329		195637						NA	NA	18.1026	17.6855	18.4426	18.1862	17.7702	16.7902	NA	17.5778	NA	NA	NA	NA	NA
P52594	AGFG1	Arf-GAP domain and FG repeat-containing protein 1					48093.4	29640.8										NA	NA	NA	NA	15.5536	14.8553	NA	NA	NA	NA	NA	NA	NA	NA	NA
Q7L4I2	RSRC2	Arginine/serine-rich coiled-coil protein 2					10370											NA	NA	NA	NA	13.3401	NA	NA	NA	NA	NA	NA	NA	NA	NA	NA
Q8N5I2	ARRDC1	Arrestin domain-containing protein 1														142920		NA	NA	NA	NA	NA	NA	NA	NA	NA	NA	NA	NA	NA	17.1248	NA
P51689	ARSD	Arylsulfatase D					20025											NA	NA	NA	NA	14.2895	NA	NA	NA	NA	NA	NA	NA	NA	NA	NA
Q9BVC5	C2orf49	Ashwin			157121		190208	120387		165615	449160		813508		1617950	1019510	766705	NA	NA	17.2615	NA	17.5372	16.8773	NA	17.3375	18.7769	NA	19.6338	NA	20.6257	19.9594	19.5483
P00505	GOT2	Aspartate aminotransferase, mitochondrial					32318											NA	NA	NA	NA	14.9801	NA	NA	NA	NA	NA	NA	NA	NA	NA	NA
P14868	DARS	Aspartate--tRNA ligase, cytoplasmic					37117.9											NA	NA	NA	NA	15.1798	NA	NA	NA	NA	NA	NA	NA	NA	NA	NA
Q99700	ATXN2	Ataxin-2	99367.7		59151.6	73116.2	47054.1	83886.4	12767.8	128864	185063	69149.9	144871	101000	756985	413621	82790	16.6005	NA	15.8521	16.1579	15.522	16.3561	13.6402	16.9755	17.4977	16.0774	17.1444	16.624	19.5299	18.6579	16.3372
Q8WWM7	ATXN2L	Ataxin-2-like protein	2397180	1622120	1238010	2228430	1581880	1665150	860579	2022970	3186760	896808	7442010	2480890	14793700	7175410	8284780	21.1929	20.6294	20.2396	21.0876	20.5932	20.6672	19.7149	20.948	21.6037	19.7744	22.8273	21.2424	23.8185	22.7746	22.982
Q8WXF7	ATL1	Atlastin-1			147907	129117	213388	83312	228827									NA	NA	17.1743	16.9783	17.7031	16.3462	17.8039	NA	NA	NA	NA	NA	NA	NA	NA
Q6DD88	ATL3	Atlastin-3			217674	235665	561256	240977	575603			96857.7		77253.3				NA	NA	17.7318	17.8464	19.0983	17.8785	19.1347	NA	NA	16.5636	NA	16.2373	NA	NA	NA
P24539	ATP5PB	ATP synthase F(0) complex subunit B1, mitochondrial			325612	54350.3	356816	258543	347958	46181.2								NA	NA	18.3128	15.73	18.4448	17.98	18.4086	15.495	NA	NA	NA	NA	NA	NA	NA
Q96IX5	ATP5MD	ATP synthase membrane subunit DAPIT, mitochondrial			142694	144722	396687	195697	154800	33257.2								NA	NA	17.1226	17.1429	18.5976	17.5783	17.24	15.0214	NA	NA	NA	NA	NA	NA	NA
P25705	ATP5F1A	ATP synthase subunit alpha, mitochondrial	105094		274558	424393	1269670	593539	730863	316942	121399	329230		217044				16.6813	NA	18.0668	18.695	20.276	19.179	19.4792	18.2739	16.8894	18.3287	NA	17.7276	NA	NA	NA
P06576	ATP5F1B	ATP synthase subunit beta, mitochondrial	178887		716222	1101560	1289760	827527	1239140	554444	193987	426057		974694				17.4487	NA	19.45	20.0711	20.2987	19.6584	20.2409	19.0807	17.5656	18.7007	NA	19.8946	NA	NA	NA
O75947	ATP5PD	ATP synthase subunit d, mitochondrial			457155	549039	1017400	698113	237906	203604		47405.7		108208				NA	NA	18.8023	19.0665	19.9565	19.4131	17.86	17.6354	NA	15.5328	NA	16.7234	NA	NA	NA
P30049	ATP5F1D	ATP synthase subunit delta, mitochondrial			570562	694340	767549	663463	1796950	444538	276341	528377		1047390				NA	NA	19.122	19.4053	19.5499	19.3397	20.7771	18.7619	18.0761	19.0112	NA	19.9984	NA	NA	NA
P56385	ATP5ME	ATP synthase subunit e, mitochondrial	113826	131918	871028	613991	997941	500456	245657	308198	476822	407152		338567				16.7965	17.0093	19.7324	19.2279	19.9286	18.9329	17.9063	18.2335	18.8631	18.6352	NA	18.3691	NA	NA	NA
P56381;Q5VTU8	ATP5F1E;ATP5F1EP2	ATP synthase subunit epsilon, mitochondrial					128021	44582.3										NA	NA	NA	NA	16.966	15.4442	NA	NA	NA	NA	NA	NA	NA	NA	NA
P36542	ATP5F1C	ATP synthase subunit gamma, mitochondrial					91007.5	51657.1	38887.2									NA	NA	NA	NA	16.4737	15.6567	15.247	NA	NA	NA	NA	NA	NA	NA	NA
P18859	ATP5PF	ATP synthase-coupling factor 6, mitochondrial					26253.7											NA	NA	NA	NA	14.6802	NA	NA	NA	NA	NA	NA	NA	NA	NA	NA
Q5T9A4	ATAD3B	ATPase family AAA domain-containing protein 3B					59479.7											NA	NA	NA	NA	15.8601	NA	NA	NA	NA	NA	NA	NA	NA	NA	NA
Q9NP58	ABCB6	ATP-binding cassette sub-family B member 6, mitochondrial			94357.9	92965.1	165686	110152	98321.6			77924.7						NA	NA	16.5259	16.5044	17.3381	16.7491	16.5852	NA	NA	16.2498	NA	NA	NA	NA	NA
P53396	ACLY	ATP-citrate synthase					24882						40273.9					NA	NA	NA	NA	14.6028	NA	NA	NA	NA	NA	15.2976	NA	NA	NA	NA
P17858	PFKL	ATP-dependent 6-phosphofructokinase, liver type					12497											NA	NA	NA	NA	13.6093	NA	NA	NA	NA	NA	NA	NA	NA	NA	NA
P17858;Q01813	PFKL;PFKP	ATP-dependent 6-phosphofructokinase, liver type					50386.6											NA	NA	NA	NA	15.6208	NA	NA	NA	NA	NA	NA	NA	NA	NA	NA
Q01813	PFKP	ATP-dependent 6-phosphofructokinase, platelet type			77566.1	110194	150069	84918.6										NA	NA	16.2431	16.7497	17.1953	16.3738	NA	NA	NA	NA	NA	NA	NA	NA	NA
Q08211	DHX9	ATP-dependent RNA helicase A														370935		NA	NA	NA	NA	NA	NA	NA	NA	NA	NA	NA	NA	NA	18.5008	NA
Q92499	DDX1	ATP-dependent RNA helicase DDX1	115689		80905	70515.7	123075	129700	135740	80269.9	132388	113706	204267	140805	223103	351413	191978	16.8199	NA	16.3039	16.1057	16.9092	16.9848	17.0505	16.2926	17.0144	16.7949	17.6401	17.1033	17.7674	18.4228	17.5506
Q9NUU7;Q9UMR2	DDX19A;DDX19B	ATP-dependent RNA helicase DDX19A						55738.8					24970.2			216451		NA	NA	NA	NA	NA	15.7664	NA	NA	NA	NA	14.6079	NA	NA	17.7237	NA
O00571;O15523;Q9NQI0	DDX3X;DDX3Y;DDX4	ATP-dependent RNA helicase DDX3X				49116.5	33141			54547.2						312976		NA	NA	NA	15.5839	15.0163	NA	NA	15.7352	NA	NA	NA	NA	NA	18.2557	NA
Q86XP3	DDX42	ATP-dependent RNA helicase DDX42	57574.2			51379.6	51107.5	34659.9		70720.7	24186.6	87365.7	322032			374067		15.8131	NA	NA	15.6489	15.6412	15.081	NA	16.1098	14.5619	16.4148	18.2968	NA	NA	18.5129	NA
O95817	BAG3	BAG family molecular chaperone regulator 3	240425		93855.9	75001.9	121642	219609	84693.1	241105	398160	485147		128581	1559010	911471	767439	17.8752	NA	16.5182	16.1946	16.8923	17.7446	16.37	17.8793	18.603	18.8881	NA	16.9723	20.5722	19.7978	19.5497
O94812	BAIAP3	BAI1-associated protein 3					84651.6											NA	NA	NA	NA	16.3692	NA	NA	NA	NA	NA	NA	NA	NA	NA	NA
P02730	SLC4A1	Band 3 anion transport protein	63985100	30402700	6930270	45781200	35914800	11248500	7879710	13899500	5135810	20864800	15040300	59008300				25.9312	24.8577	22.7245	25.4483	25.0981	23.4232	22.9097	23.7285	22.2922	24.3146	23.8423	25.8144	NA	NA	NA
Q9Y2J2	EPB41L3	Band 4.1-like protein 3						30947.5										NA	NA	NA	NA	NA	14.9175	NA	NA	NA	NA	NA	NA	NA	NA	NA
O75531	BANF1	Barrier-to-autointegration factor					67575.9	13071.8										NA	NA	NA	NA	16.0442	13.6742	NA	NA	NA	NA	NA	NA	NA	NA	NA
P50895	BCAM	Basal cell adhesion molecule					17974											NA	NA	NA	NA	14.1336	NA	NA	NA	NA	NA	NA	NA	NA	NA	NA
P35613	BSG	Basigin	852955	645655	1240460	1558130	1124000	1003660	1071320	1046130	430305	690601	505616	928155	9839920	9111650	11940600	19.7021	19.3004	20.2424	20.5714	20.1002	19.9368	20.031	19.9966	18.715	19.3975	18.9477	19.824	23.2302	23.1193	23.5094
O00512	BCL9	B-cell CLL/lymphoma 9 protein											57597.7					NA	NA	NA	NA	NA	NA	NA	NA	NA	NA	15.8137	NA	NA	NA	NA
Q9UHQ4	BCAP29	B-cell receptor-associated protein 29					15764.9	23461.4										NA	NA	NA	NA	13.9444	14.518	NA	NA	NA	NA	NA	NA	NA	NA	NA
P51572	BCAP31	B-cell receptor-associated protein 31	267181		971396	1037950	1591930	1239350	1610180	1014330	313276	718271	396736	778802				18.0275	NA	19.8897	19.9853	20.6023	20.2412	20.6188	19.9521	18.2571	19.4542	18.5978	19.5709	NA	NA	NA
Q92934	BAD	Bcl2-associated agonist of cell death	119271		51252.3	57669	46602.4	73780.3	45632.5		69397.9	71279	141767	145838		224966		16.8639	NA	15.6453	15.8155	15.5081	16.1709	15.4778	NA	16.0826	16.1212	17.1132	17.154	NA	17.7793	NA
Q9NYF8;Q9Y2W1	BCLAF1;THRAP3	Bcl-2-associated transcription factor 1	2603250	2861740	2108150	3333520	1737880	1728370	2690050	2443770	3279430	1152020	3094180	2383000	9956400	5483610	8380820	21.3119	21.4485	21.0075	21.6686	20.7289	20.721	21.3592	21.2207	21.645	20.1357	21.5611	21.1843	23.2472	22.3867	22.9987
Q9NYF8	BCLAF1	Bcl-2-associated transcription factor 1			34643.5		25453.2	71728			64786.6		77859.3		477208	251097		NA	NA	15.0803	NA	14.6356	16.1302	NA	NA	15.9834	NA	16.2486	NA	18.8643	17.9379	NA
Q07817	BCL2L1	Bcl-2-like protein 1			29029.6		102683											NA	NA	14.8252	NA	16.6478	NA	NA	NA	NA	NA	NA	NA	NA	NA	NA
O15155	BET1	BET1 homolog					15511.4											NA	NA	NA	NA	13.921	NA	NA	NA	NA	NA	NA	NA	NA	NA	NA
P02749	APOH	Beta-2-glycoprotein 1	1092850	1619100	1660770	1623750	4621450	2151910	774019	1564320	1154870	1261090	1435770	1069750				20.0597	20.6268	20.6634	20.6309	22.1399	21.0372	19.562	20.5771	20.1393	20.2662	20.4534	20.0288	NA	NA	NA
P61769	B2M	Beta-2-microglobulin	399470	67610.7	1332830	1430660	755594	1414770	360934	308874		194228		366697				18.6077	16.045	20.3461	20.4482	19.5273	20.4321	18.4614	18.2367	NA	17.5674	NA	18.4842	NA	NA	NA
Q562R1	ACTBL2	Beta-actin-like protein 2			333444								8838870					NA	NA	18.3471	NA	NA	NA	NA	NA	NA	NA	23.0754	NA	NA	NA	NA
P35612	ADD2	Beta-adducin	81452.2				69700.8											16.3137	NA	NA	NA	16.0889	NA	NA	NA	NA	NA	NA	NA	NA	NA	NA
P13929	ENO3	Beta-enolase						551855										NA	NA	NA	NA	NA	19.0739	NA	NA	NA	NA	NA	NA	NA	NA	NA
P16278	GLB1	Beta-galactosidase					82371.8											NA	NA	NA	NA	16.3299	NA	NA	NA	NA	NA	NA	NA	NA	NA	NA
Q9HBI1	PARVB	Beta-parvin					105002											NA	NA	NA	NA	16.6801	NA	NA	NA	NA	NA	NA	NA	NA	NA	NA
P07814	EPRS	Bifunctional glutamate/proline--tRNA ligase														65337.5		NA	NA	NA	NA	NA	NA	NA	NA	NA	NA	NA	NA	NA	15.9956	NA
P31939	ATIC	Bifunctional purine biosynthesis protein PURH					30157.3											NA	NA	NA	NA	14.8802	NA	NA	NA	NA	NA	NA	NA	NA	NA	NA
Q9Y6X5	ENPP4	Bis(5'-adenosyl)-triphosphatase ENPP4					8950.08											NA	NA	NA	NA	13.1277	NA	NA	NA	NA	NA	NA	NA	NA	NA	NA
Q13867	BLMH	Bleomycin hydrolase			34348		27906.7									1029650		NA	NA	15.0679	NA	14.7683	NA	NA	NA	NA	NA	NA	NA	NA	19.9737	NA
P34820;Q7Z5Y6	BMP8A;BMP8B	Bone morphogenetic protein 8B					96890.3									363555		NA	NA	NA	NA	16.5641	NA	NA	NA	NA	NA	NA	NA	NA	18.4718	NA
P80723	BASP1	Brain acid soluble protein 1			75317.2	192148	78436.6	127519	123951	136607		164440	99644.5					NA	NA	16.2007	17.5519	16.2592	16.9604	16.9194	17.0597	NA	17.3272	16.6045	NA	NA	NA	NA
Q9UQB8	BAIAP2	Brain-specific angiogenesis inhibitor 1-associated protein 2					36357.8											NA	NA	NA	NA	15.15	NA	NA	NA	NA	NA	NA	NA	NA	NA	NA
Q9UBW5	BIN2	Bridging integrator 2			199702	271380	250555					24105.9						NA	NA	17.6075	18.05	17.9348	NA	NA	NA	NA	14.5571	NA	NA	NA	NA	NA
O60885	BRD4	Bromodomain-containing protein 4					23618.7						45116.9			27825.7		NA	NA	NA	NA	14.5276	NA	NA	NA	NA	NA	15.4614	NA	NA	14.7641	NA
Q96CX2	KCTD12	BTB/POZ domain-containing protein KCTD12					214458	11025.4										NA	NA	NA	NA	17.7103	13.4285	NA	NA	NA	NA	NA	NA	NA	NA	NA
O43670	ZNF207	BUB3-interacting and GLEBS motif-containing protein ZNF207	207090	158530	132405	180793	221746	245369	84684.8	263261	187974	126727	416034	264893	1265050	730377	593085	17.6599	17.2744	17.0146	17.464	17.7585	17.9046	16.3698	18.0061	17.5202	16.9514	18.6663	18.0151	20.2708	19.4783	19.1779
O00478;O00481;P78410	BTN3A1;BTN3A2;BTN3A3	Butyrophilin subfamily 3 member A3			7486.37		15462.6											NA	NA	12.8701	NA	13.9165	NA	NA	NA	NA	NA	NA	NA	NA	NA	NA
P11586	MTHFD1	C-1-tetrahydrofolate synthase, cytoplasmic					35112.5				88749.8		89283.9		812260			NA	NA	NA	NA	15.0997	NA	NA	NA	16.4375	NA	16.4461	NA	19.6316	NA	NA
P04003	C4BPA	C4b-binding protein alpha chain	3189250	4217900	2111140	2259010	1510230	1200440	3212740	1555210	3196190	873235	4528230	814685				21.6048	22.0081	21.0096	21.1073	20.5263	20.1951	21.6154	20.5687	21.6079	19.736	22.1105	19.6359	NA	NA	NA
P21730	C5AR1	C5a anaphylatoxin chemotactic receptor 1				145403	152852	161657	91922.2	143664								NA	NA	NA	17.1497	17.2218	17.3026	16.4881	17.1323	NA	NA	NA	NA	NA	NA	NA
O75844	ZMPSTE24	CAAX prenyl protease 1 homolog			93632.3	113896	127068	35696.6	79581.9	69824.2		78527.9						NA	NA	16.5147	16.7974	16.9552	15.1235	16.2802	16.0914	NA	16.2609	NA	NA	NA	NA	NA
Q9HCU4	CELSR2	Cadherin EGF LAG seven-pass G-type receptor 2	175578		30090.6	85738	46019.1	111381	47774		169906	142183	209594	105690	1094060	449467		17.4218	NA	14.877	16.3876	15.4899	16.7651	15.5439	NA	17.3744	17.1174	17.6772	16.6895	20.0613	18.7779	NA
P12830	CDH1	Cadherin-1			43611.5		231782	236728	243873	67016.6			124714			174548		NA	NA	15.4124	NA	17.8224	17.8529	17.8958	16.0322	NA	NA	16.9283	NA	NA	17.4133	NA
Q96BS2	TESC	Calcineurin B homologous protein 3			105085	34729.3	164829	95924.6										NA	NA	16.6812	15.0839	17.3306	16.5496	NA	NA	NA	NA	NA	NA	NA	NA	NA
P63098	PPP3R1	Calcineurin subunit B type 1					31451											NA	NA	NA	NA	14.9408	NA	NA	NA	NA	NA	NA	NA	NA	NA	NA
P01258;P06881;P10092	CALCA;CALCB	Calcitonin					17565.4											NA	NA	NA	NA	14.1004	NA	NA	NA	NA	NA	NA	NA	NA	NA	NA
Q99828	CIB1	Calcium and integrin-binding protein 1					21194.8											NA	NA	NA	NA	14.3714	NA	NA	NA	NA	NA	NA	NA	NA	NA	NA
Q8N5C1	CALHM5	Calcium homeostasis modulator protein 5			42234.1		54335.8	6363.41										NA	NA	15.3661	NA	15.7296	12.6356	NA	NA	NA	NA	NA	NA	NA	NA	NA
Q8NE86	MCU	Calcium uniporter protein, mitochondrial			18652.2		127203	37270.6	11727.8									NA	NA	14.1871	NA	16.9568	15.1858	13.5176	NA	NA	NA	NA	NA	NA	NA	NA
O75746	SLC25A12	Calcium-binding mitochondrial carrier protein Aralar1					10347.5											NA	NA	NA	NA	13.337	NA	NA	NA	NA	NA	NA	NA	NA	NA	NA
Q9UJS0	SLC25A13	Calcium-binding mitochondrial carrier protein Aralar2					28381.2											NA	NA	NA	NA	14.7926	NA	NA	NA	NA	NA	NA	NA	NA	NA	NA
Q6NUK1	SLC25A24	Calcium-binding mitochondrial carrier protein SCaMC-1					94533.4											NA	NA	NA	NA	16.5285	NA	NA	NA	NA	NA	NA	NA	NA	NA	NA
Q9NP80	PNPLA8	Calcium-independent phospholipase A2-gamma	616193		508350	338371	573288	657874		418132		533655		637432				19.233	NA	18.9555	18.3682	19.1289	19.3275	NA	18.6736	NA	19.0255	NA	19.2819	NA	NA	NA
Q05682	CALD1	Caldesmon	340777		66406.9	115461	330577	210621	230267	398451	279174	93802.3	1006500	213242	1338830	687118	1861510	18.3785	NA	16.019	16.817	18.3346	17.6843	17.8129	18.604	18.0908	16.5173	19.9409	17.7021	20.3525	19.3902	20.828
Q96JQ2	CLMN	Calmin																NA	NA	NA	NA	NA	NA	NA	NA	NA	NA	NA	NA	NA	NA	NA
P0DP23;P0DP24;P0DP25	CALM1;CALM2;CALM3	Calmodulin-1	1501580	761282	2777790	1975180	1802890	1503560	4056230	1447300	351497	1093370	606418	2100260	4080700	2072900	9256350	20.518	19.5381	21.4055	20.9136	20.7819	20.52	21.9517	20.4649	18.4232	20.0604	19.21	21.0021	21.9604	20.9832	23.142
Q9NZT1	CALML5	Calmodulin-like protein 5		532233	184744	310920		22089.2	188132					507884		857829	3167200	NA	19.0217	17.4952	18.2462	NA	14.4311	17.5214	NA	NA	NA	NA	18.9541	NA	19.7103	21.5948
P27824	CANX	Calnexin	67994.8		1345840	492649	3432400	1655080	607649	403730	50671.4	773967		207865				16.0531	NA	20.3601	18.9102	21.7108	20.6585	19.2129	18.623	15.6289	19.5619	NA	17.6653	NA	NA	NA
P04632	CAPNS1	Calpain small subunit 1			61747.9		343850	30730										NA	NA	15.9141	NA	18.3914	14.9074	NA	NA	NA	NA	NA	NA	NA	NA	NA
P07384	CAPN1	Calpain-1 catalytic subunit			93232.5	24938.1	144357	15497.3										NA	NA	16.5085	14.6061	17.1393	13.9197	NA	NA	NA	NA	NA	NA	NA	NA	NA
Q99439	CNN2	Calponin-2				30685.5	31416.8	21775.6										NA	NA	NA	14.9053	14.9392	14.4104	NA	NA	NA	NA	NA	NA	NA	NA	NA
P27797	CALR	Calreticulin			726522	401472	687327	314582	515786	128256				79366.6				NA	NA	19.4706	18.6149	19.3906	18.2631	18.9764	16.9687	NA	NA	NA	16.2762	NA	NA	NA
P10644	PRKAR1A	cAMP-dependent protein kinase type I-alpha regulatory subunit	114340		113655	166308	138603											16.803	NA	16.7943	17.3435	17.0806	NA	NA	NA	NA	NA	NA	NA	NA	NA	NA
P56211	ARPP19	cAMP-regulated phosphoprotein 19					19199.2						22668					NA	NA	NA	NA	14.2288	NA	NA	NA	NA	NA	14.4684	NA	NA	NA	NA
Q14444	CAPRIN1	Caprin-1	13036400	10178800	9196860	11906800	8838770	11312700	13659600	12022300	13069800	6999940	7659030	16801700	54171600	34008300	54399300	23.636	23.2791	23.1327	23.5053	23.0754	23.4314	23.7034	23.5192	23.6397	22.7389	22.8687	24.0021	25.691	25.0194	25.6971
Q8NCH0	CHST14	Carbohydrate sulfotransferase 14					23770.8	24141.6					57832.5			238631		NA	NA	NA	NA	14.5369	14.5592	NA	NA	NA	NA	15.8196	NA	NA	17.8644	NA
P00915	CA1	Carbonic anhydrase 1				19119		131418	40003									NA	NA	NA	14.2227	NA	17.0038	15.2878	NA	NA	NA	NA	NA	NA	NA	NA
P00918	CA2	Carbonic anhydrase 2			154136		46454.8	69024.7										NA	NA	17.2338	NA	15.5035	16.0748	NA	NA	NA	NA	NA	NA	NA	NA	NA
P22748	CA4	Carbonic anhydrase 4			15021.8			215840										NA	NA	13.8748	NA	NA	17.7196	NA	NA	NA	NA	NA	NA	NA	NA	NA
P16152	CBR1	Carbonyl reductase [NADPH] 1			22383.3	39359.3	79518.7	72506	18106.2	18227.6		61780.7				234024		NA	NA	14.4501	15.2644	16.279	16.1458	14.1442	14.1538	NA	15.9149	NA	NA	NA	17.8363	NA
O75828	CBR3	Carbonyl reductase [NADPH] 3	32575.4			16196.2								28832.7				14.9915	NA	NA	13.9834	NA	NA	NA	NA	NA	NA	NA	14.8154	NA	NA	NA
O75828;P16152	CBR1;CBR3	Carbonyl reductase [NADPH] 3	46745.7		15928.1	19237.6	60138.9	81509.1		18299.6	59219.8			22155.6	206140	367035	73294.6	15.5125	NA	13.9593	14.2316	15.876	16.3147	NA	14.1595	15.8538	NA	NA	14.4354	17.6533	18.4856	16.1614
O75976	CPD	Carboxypeptidase D	61071		71657.9	128177	113911	51390.8					192127	88088.1		499017		15.8982	NA	16.1288	16.9678	16.7975	15.6492	NA	NA	NA	NA	17.5517	16.4267	NA	18.9287	NA
P15169	CPN1	Carboxypeptidase N catalytic chain				1904450	286128	184281			212145		516777					NA	NA	NA	20.8609	18.1263	17.4915	NA	NA	17.6947	NA	18.9792	NA	NA	NA	NA
P22792	CPN2	Carboxypeptidase N subunit 2					163923	169859										NA	NA	NA	NA	17.3227	17.374	NA	NA	NA	NA	NA	NA	NA	NA	NA
Q9GZU7	CTDSP1	Carboxy-terminal domain RNA polymerase II polypeptide A small phosphatase 1					2492.86											NA	NA	NA	NA	11.2836	NA	NA	NA	NA	NA	NA	NA	NA	NA	NA
Q14002	CEACAM7	Carcinoembryonic antigen-related cell adhesion molecule 7						13654.9										NA	NA	NA	NA	NA	13.7371	NA	NA	NA	NA	NA	NA	NA	NA	NA
P50416	CPT1A	Carnitine O-palmitoyltransferase 1, liver isoform			297085	93779.4	351091	225945										NA	NA	18.1805	16.517	18.4215	17.7856	NA	NA	NA	NA	NA	NA	NA	NA	NA
Q8IUL8	CILP2	Cartilage intermediate layer protein 2	243394		75552.9	104523	134674	221014	67988.5	239229	121954	54324.8	287434	205756	1441590	638267	652408	17.8929	NA	16.2052	16.6735	17.0391	17.7538	16.053	17.868	16.896	15.7293	18.1329	17.6506	20.4592	19.2838	19.3154
Q9NQ75	CASS4	Cas scaffolding protein family member 4					32592.9											NA	NA	NA	NA	14.9923	NA	NA	NA	NA	NA	NA	NA	NA	NA	NA
P68400;Q8NEV1	CSNK2A1;CSNK2A3	Casein kinase II subunit alpha					13815.3											NA	NA	NA	NA	13.754	NA	NA	NA	NA	NA	NA	NA	NA	NA	NA
P31944	CASP14	Caspase-14														895035	1271850	NA	NA	NA	NA	NA	NA	NA	NA	NA	NA	NA	NA	NA	19.7716	20.2785
P55212	CASP6	Caspase-6					14707											NA	NA	NA	NA	13.8442	NA	NA	NA	NA	NA	NA	NA	NA	NA	NA
P04040	CAT	Catalase	96302.7		254371	396859	151459	118664	346599	132740	114616	295245	139199	446005		2037430		16.5553	NA	17.9566	18.5983	17.2086	16.8565	18.4029	17.0182	16.8064	18.1716	17.0868	18.7667	NA	20.9583	NA
P21964	COMT	Catechol O-methyltransferase			21067.8		16387.2											NA	NA	14.3628	NA	14.0003	NA	NA	NA	NA	NA	NA	NA	NA	NA	NA
O60716	CTNND1	Catenin delta-1														261474		NA	NA	NA	NA	NA	NA	NA	NA	NA	NA	NA	NA	NA	17.9963	NA
P07339	CTSD	Cathepsin D			183775		139232	105643					187708	216680		476694	725765	NA	NA	17.4876	NA	17.0871	16.6888	NA	NA	NA	NA	17.5181	17.7252	NA	18.8627	19.4691
O60911	CTSV	Cathepsin L2														112845		NA	NA	NA	NA	NA	NA	NA	NA	NA	NA	NA	NA	NA	16.784	NA
P56202	CTSW	Cathepsin W					9365.82											NA	NA	NA	NA	13.1932	NA	NA	NA	NA	NA	NA	NA	NA	NA	NA
P20645	M6PR	Cation-dependent mannose-6-phosphate receptor					34822											NA	NA	NA	NA	15.0877	NA	NA	NA	NA	NA	NA	NA	NA	NA	NA
O95810	CAVIN2	Caveolae-associated protein 2	120695		515017	608840	596013	286441	456425	611616	117432	348782		578410				16.881	NA	18.9743	19.2157	19.185	18.1279	18.8	19.2223	16.8415	18.412	NA	19.1417	NA	NA	NA
P51679	CCR4	C-C chemokine receptor type 4					84579.4											NA	NA	NA	NA	16.368	NA	NA	NA	NA	NA	NA	NA	NA	NA	NA
P13501	CCL5	C-C motif chemokine 5					96909.1	24593.2										NA	NA	NA	NA	16.5643	14.586	NA	NA	NA	NA	NA	NA	NA	NA	NA
Q6YHK3	CD109	CD109 antigen					28542.2											NA	NA	NA	NA	14.8008	NA	NA	NA	NA	NA	NA	NA	NA	NA	NA
P48509	CD151	CD151 antigen			53307.4		34140.7	22954.9										NA	NA	15.702	NA	15.0592	14.4865	NA	NA	NA	NA	NA	NA	NA	NA	NA
Q13740	ALCAM	CD166 antigen													863045	312016		NA	NA	NA	NA	NA	NA	NA	NA	NA	NA	NA	NA	19.7191	18.2513	NA
Q15762	CD226	CD226 antigen			275461	262742	531025	227672	62855.6			199850						NA	NA	18.0715	18.0033	19.0184	17.7966	15.9398	NA	NA	17.6086	NA	NA	NA	NA	NA
Q5ZPR3	CD276	CD276 antigen					15065.7									273423		NA	NA	NA	NA	13.879	NA	NA	NA	NA	NA	NA	NA	NA	18.0608	NA
P29965	CD40LG	CD40 ligand					304780											NA	NA	NA	NA	18.2174	NA	NA	NA	NA	NA	NA	NA	NA	NA	NA
P16070	CD44	CD44 antigen	36481.3			113251	37473.7	135478	173032				56129.9	165710				15.1549	NA	NA	16.7892	15.1936	17.0477	17.4007	NA	NA	NA	15.7765	17.3383	NA	NA	NA
O43866	CD5L	CD5 antigen-like							541893									NA	NA	NA	NA	NA	NA	19.0476	NA	NA	NA	NA	NA	NA	NA	NA
P13987	CD59	CD59 glycoprotein	141696	87871.4	55668.8	125900	186826	233807					199029	89319.7		329685		17.1124	16.4231	15.7646	16.9419	17.5113	17.835	NA	NA	NA	NA	17.6026	16.4467	NA	18.3307	NA
P08962	CD63	CD63 antigen					44904.9									1479320		NA	NA	NA	NA	15.4546	NA	NA	NA	NA	NA	NA	NA	NA	20.4965	NA
P60033	CD81	CD81 antigen	3773650	4237890	4642250	5166710	2141860	1859490	2641390	3420940	4728340	4274980	2557260	7980950	89480000	68237300	28254500	21.8475	22.0149	22.1464	22.3008	21.0304	20.8265	21.3329	21.706	22.1729	22.0275	21.2862	22.9281	26.4151	26.0241	24.752
P27701	CD82	CD82 antigen			48641.4	34832.2	64503.9	17228.7					46432.1		376050	170155		NA	NA	15.5699	15.0881	15.9771	14.0725	NA	NA	NA	NA	15.5028	NA	18.5206	17.3765	NA
P21926	CD9	CD9 antigen	4938650	2572200	9278370	8848790	10886400	4520020	10822300	5549920	2974020	6392690	5129410	8106270	31425000	16413900	11265000	22.2357	21.2946	23.1454	23.077	23.376	22.1079	23.3675	22.404	21.504	22.608	22.2904	22.9506	24.9054	23.9684	23.4253
P14209	CD99	CD99 antigen				16900.3												NA	NA	NA	14.0448	NA	NA	NA	NA	NA	NA	NA	NA	NA	NA	NA
Q8TCZ2	CD99L2	CD99 antigen-like protein 2													393609			NA	NA	NA	NA	NA	NA	NA	NA	NA	NA	NA	NA	18.5864	NA	NA
Q96HQ2	CDKN2AIPNL	CDKN2AIP N-terminal-like protein		214571		120339	103785	177795					255625	72963.1				NA	17.7111	NA	16.8767	16.6632	17.4399	NA	NA	NA	NA	17.9637	16.1549	NA	NA	NA
O14735	CDIPT	CDP-diacylglycerol--inositol 3-phosphatidyltransferase					68651.1											NA	NA	NA	NA	16.067	NA	NA	NA	NA	NA	NA	NA	NA	NA	NA
P60953	CDC42	Cell division control protein 42 homolog	160016		264111	369560	396857	377983	77088.8	116556		156576	118060	60553.7	247180	645055		17.2879	NA	18.0108	18.4954	18.5983	18.528	16.2342	16.8307	NA	17.2565	16.8492	15.8859	17.9152	19.2991	NA
Q99618	CDCA3	Cell division cycle-associated protein 3			8097.01		28440.4	17789.1					228775					NA	NA	12.9832	NA	14.7957	14.1187	NA	NA	NA	NA	17.8036	NA	NA	NA	NA
Q9NX58	LYAR	Cell growth-regulating nucleolar protein											52111.9					NA	NA	NA	NA	NA	NA	NA	NA	NA	NA	15.6693	NA	NA	NA	NA
P49454	CENPF	Centromere protein F												165497			791690	NA	NA	NA	NA	NA	NA	NA	NA	NA	NA	NA	17.3364	NA	NA	19.5946
Q5SW79	CEP170	Centrosomal protein of 170 kDa	63259.1		26606.7	48021.5	23602.7						143397					15.949	NA	14.6995	15.5514	14.5267	NA	NA	NA	NA	NA	17.1297	NA	NA	NA	NA
Q9BYV8	CEP41	Centrosomal protein of 41 kDa					24255.9											NA	NA	NA	NA	14.566	NA	NA	NA	NA	NA	NA	NA	NA	NA	NA
Q9UFW8	CGGBP1	CGG triplet repeat-binding protein 1	232116	292856	185070	229467	252900	234543	90160.6	238352	222020	134750	273592	250064	1339950	1026790	743642	17.8245	18.1598	17.4977	17.8079	17.9482	17.8395	16.4602	17.8627	17.7603	17.0399	18.0617	17.9319	20.3537	19.9697	19.5042
O76074	PDE5A	cGMP-specific 3',5'-cyclic phosphodiesterase			65348.5	15467.5	86651.3											NA	NA	15.9959	13.917	16.4029	NA	NA	NA	NA	NA	NA	NA	NA	NA	NA
Q9HD42	CHMP1A	Charged multivesicular body protein 1a					168023	110302										NA	NA	NA	NA	17.3583	16.7511	NA	NA	NA	NA	NA	NA	NA	NA	NA
O43633	CHMP2A	Charged multivesicular body protein 2a														650308		NA	NA	NA	NA	NA	NA	NA	NA	NA	NA	NA	NA	NA	19.3108	NA
Q9BY43	CHMP4A	Charged multivesicular body protein 4a					22808.9		39239.3						184043			NA	NA	NA	NA	14.4773	NA	15.26	NA	NA	NA	NA	NA	17.4897	NA	NA
Q9H444	CHMP4B	Charged multivesicular body protein 4b			23137.1	40975.7	157006	115263	49556.6				210138		603784	480102		NA	NA	14.4979	15.3225	17.2605	16.8146	15.5968	NA	NA	NA	17.681	NA	19.2037	18.873	NA
O00299	CLIC1	Chloride intracellular channel protein 1					14311.7											NA	NA	NA	NA	13.8049	NA	NA	NA	NA	NA	NA	NA	NA	NA	NA
Q9Y696	CLIC4	Chloride intracellular channel protein 4			14744		37577.6	91275.1										NA	NA	13.8478	NA	15.1976	16.4779	NA	NA	NA	NA	NA	NA	NA	NA	NA
Q8WWI5	SLC44A1	Choline transporter-like protein 1			239943	211567	243025	185021										NA	NA	17.8723	17.6908	17.8907	17.4973	NA	NA	NA	NA	NA	NA	NA	NA	NA
Q8IWA5	SLC44A2	Choline transporter-like protein 2					60831.1											NA	NA	NA	NA	15.8925	NA	NA	NA	NA	NA	NA	NA	NA	NA	NA
O95196	CSPG5	Chondroitin sulfate proteoglycan 5											57773.2			336315		NA	NA	NA	NA	NA	NA	NA	NA	NA	NA	15.8181	NA	NA	18.3595	NA
Q9HAF1	MEAF6	Chromatin modification-related protein MEAF6					2504.25						7152.9					NA	NA	NA	NA	11.2902	NA	NA	NA	NA	NA	12.8043	NA	NA	NA	NA
Q9Y3Y2	CHTOP	Chromatin target of PRMT1 protein				51675.9	41832.1	39692.8								243542		NA	NA	NA	15.6572	15.3523	15.2766	NA	NA	NA	NA	NA	NA	NA	17.8938	NA
Q96JM3	CHAMP1	Chromosome alignment-maintaining phosphoprotein 1											102266					NA	NA	NA	NA	NA	NA	NA	NA	NA	NA	16.642	NA	NA	NA	NA
O75390	CS	Citrate synthase, mitochondrial			129114		273128	86986.6	61528.4									NA	NA	16.9783	NA	18.0592	16.4085	15.909	NA	NA	NA	NA	NA	NA	NA	NA
Q96DZ9	CMTM5	CKLF-like MARVEL transmembrane domain-containing protein 5			143563	162687	252066	122611	40347.4	83014.8		33383.5	10253.6	5322.56				NA	NA	17.1313	17.3117	17.9434	16.9037	15.3002	16.3411	NA	15.0268	13.3238	12.3779	NA	NA	NA
Q00610	CLTC	Clathrin heavy chain 1	283910		494703	549813	540023	515130	993732	286245	246564	513050	436903	490621	1227560	672176		18.1151	NA	18.9162	19.0686	19.0427	18.9746	19.9225	18.1269	17.9116	18.9687	18.737	18.9042	20.2274	19.3585	NA
P53675	CLTCL1	Clathrin heavy chain 2						45762.5	27621.6									NA	NA	NA	NA	NA	15.4819	14.7535	NA	NA	NA	NA	NA	NA	NA	NA
P09496	CLTA	Clathrin light chain A			251964	214698	321778	238260	427339	175669		115319	118590					NA	NA	17.9429	17.7119	18.2957	17.8622	18.705	17.4225	NA	16.8153	16.8556	NA	NA	NA	NA
P09497	CLTB	Clathrin light chain B					42390.7											NA	NA	NA	NA	15.3715	NA	NA	NA	NA	NA	NA	NA	NA	NA	NA
Q16630	CPSF6	Cleavage and polyadenylation specificity factor subunit 6					56262.1	19176.1					24680.5					NA	NA	NA	NA	15.7799	14.227	NA	NA	NA	NA	14.5911	NA	NA	NA	NA
Q8N684	CPSF7	Cleavage and polyadenylation specificity factor subunit 7					14753.1						50316.1			174157		NA	NA	NA	NA	13.8487	NA	NA	NA	NA	NA	15.6187	NA	NA	17.41	NA
P33240	CSTF2	Cleavage stimulation factor subunit 2					8310.35				84023				410047	93615.8		NA	NA	NA	NA	13.0207	NA	NA	NA	16.3585	NA	NA	NA	18.6454	16.5145	NA
P10909	CLU	Clusterin	6838690	6492590	4369210	5422450	2956400	6116170	9618500	3713470	5576640	4660910	262540	6663110	1211610	495341	916045	22.7053	22.6304	22.0589	22.3705	21.4954	22.5442	23.1974	21.8243	22.411	22.1522	18.0022	22.6678	20.2085	18.9181	19.8051
Q8IY22	CMIP	C-Maf-inducing protein					36309.7											NA	NA	NA	NA	15.1481	NA	NA	NA	NA	NA	NA	NA	NA	NA	NA
Q92187	ST8SIA4	CMP-N-acetylneuraminate-poly-alpha-2,8-sialyltransferase								565455		52631.5						NA	NA	NA	NA	NA	NA	NA	19.1091	NA	15.6836	NA	NA	NA	NA	NA
Q99417	MYCBP	c-Myc-binding protein	304020		145799	195948	110668	125207	383025		214871	176511	479950	365682		628408		18.2138	NA	17.1536	17.5801	16.7559	16.934	18.5471	NA	17.7131	17.4294	18.8725	18.4802	NA	19.2613	NA
Q14019	COTL1	Coactosin-like protein			348497	171505	70808.3		418206									NA	NA	18.4108	17.3879	16.1116	NA	18.6739	NA	NA	NA	NA	NA	NA	NA	NA
P12259	F5	Coagulation factor V	4310570	1141820	3198650	3065620	5040590	1958230	2247660	1491240	857936	1497030	1190120	1399250				22.0394	20.1229	21.609	21.5477	22.2652	20.9011	21.1	20.5081	19.7105	20.5137	20.1827	20.4162	NA	NA	NA
P00742	F10	Coagulation factor X					8490.61											NA	NA	NA	NA	13.0517	NA	NA	NA	NA	NA	NA	NA	NA	NA	NA
P03951	F11	Coagulation factor XI					60001.8						215351					NA	NA	NA	NA	15.8727	NA	NA	NA	NA	NA	17.7163	NA	NA	NA	NA
P00488	F13A1	Coagulation factor XIII A chain	206606		1252530	821814	1287300	415324	690735	238633		822255		146370				17.6565	NA	20.2564	19.6485	20.2959	18.6639	19.3978	17.8644	NA	19.6492	NA	17.1593	NA	NA	NA
P53621	COPA	Coatomer subunit alpha					38950.2	23560.6										NA	NA	NA	NA	15.2493	14.5241	NA	NA	NA	NA	NA	NA	NA	NA	NA
P53618	COPB1	Coatomer subunit beta					7100.26											NA	NA	NA	NA	12.7937	NA	NA	NA	NA	NA	NA	NA	NA	NA	NA
P35606	COPB2	Coatomer subunit beta'					109928						77425.2					NA	NA	NA	NA	16.7462	NA	NA	NA	NA	NA	16.2405	NA	NA	NA	NA
P48444	ARCN1	Coatomer subunit delta			8060.65		42748.5											NA	NA	12.9767	NA	15.3836	NA	NA	NA	NA	NA	NA	NA	NA	NA	NA
O14579	COPE	Coatomer subunit epsilon							18677.2									NA	NA	NA	NA	NA	NA	14.189	NA	NA	NA	NA	NA	NA	NA	NA
P23528	CFL1	Cofilin-1	1082950	381931	2207650	2172250	2061830	1559940	1996150	1146100	468014	860005	335514	1548060	2093360	1843260	3706260	20.0465	18.543	21.0741	21.0508	20.9755	20.5731	20.9288	20.1283	18.8362	19.714	18.356	20.562	20.9974	20.8138	21.8215
Q8WUD4	CCDC12	Coiled-coil domain-containing protein 12					88678.6	151420			316692		240598		436435	788621		NA	NA	NA	NA	16.4363	17.2082	NA	NA	18.2727	NA	17.8763	NA	18.7354	19.589	NA
Q96CT7	CCDC124	Coiled-coil domain-containing protein 124	523741	216917	218366	249545	460617	233474	122433	556494	566761	118495	637303	358719	1074050	1460380		18.9985	17.7268	17.7364	17.9289	18.8132	17.8329	16.9016	19.086	19.1124	16.8545	19.2816	18.4525	20.0346	20.4779	NA
Q6PII3	CCDC174	Coiled-coil domain-containing protein 174					42866.9				98032					282673		NA	NA	NA	NA	15.3876	NA	NA	NA	16.581	NA	NA	NA	NA	18.1088	NA
Q8IVM0	CCDC50	Coiled-coil domain-containing protein 50														164167		NA	NA	NA	NA	NA	NA	NA	NA	NA	NA	NA	NA	NA	17.3248	NA
Q16204	CCDC6	Coiled-coil domain-containing protein 6											53371.3					NA	NA	NA	NA	NA	NA	NA	NA	NA	NA	15.7038	NA	NA	NA	NA
Q9Y3X0	CCDC9	Coiled-coil domain-containing protein 9	108471			50742.9	24324.7	14554.6	30779.3	74431	105455							16.7269	NA	NA	15.6309	14.5701	13.8292	14.9097	16.1836	16.6863	NA	NA	NA	NA	NA	NA
Q9GZT6	CCDC90B	Coiled-coil domain-containing protein 90B, mitochondrial					7241.95											NA	NA	NA	NA	12.8222	NA	NA	NA	NA	NA	NA	NA	NA	NA	NA
P38432	COIL	Coilin					30545.9	56575.2	16768							176328		NA	NA	NA	NA	14.8987	15.7879	14.0334	NA	NA	NA	NA	NA	NA	17.4279	NA
Q14011	CIRBP	Cold-inducible RNA-binding protein	22471000	24023600	21604400	28233400	17279100	21365000	22787500	22021700	18795400	11479000	23870100	27097800	75639600	52515600	175757000	24.4216	24.5179	24.3648	24.7509	24.0425	24.3487	24.4417	24.3924	24.1639	23.4525	24.5087	24.6917	26.1726	25.6462	27.389
P39060	COL18A1	Collagen alpha-1(XVIII) chain	43269.7				420793	247913		111062		368367	193551					15.4011	NA	NA	NA	18.6828	17.9195	NA	16.761	NA	18.4908	17.5624	NA	NA	NA	NA
Q9H845	ACAD9	Complex I assembly factor ACAD9, mitochondrial					20319.3											NA	NA	NA	NA	14.3106	NA	NA	NA	NA	NA	NA	NA	NA	NA	NA
Q6PJW8	CNST	Consortin			215156	201107	363673	185233	50298.1									NA	NA	17.715	17.6176	18.4723	17.499	15.6182	NA	NA	NA	NA	NA	NA	NA	NA
Q9BT78	COPS4	COP9 signalosome complex subunit 4					23377.5											NA	NA	NA	NA	14.5128	NA	NA	NA	NA	NA	NA	NA	NA	NA	NA
Q99829	CPNE1	Copine-1					8045.59											NA	NA	NA	NA	12.974	NA	NA	NA	NA	NA	NA	NA	NA	NA	NA
O75131	CPNE3	Copine-3					68266	5841.88										NA	NA	NA	NA	16.0589	12.5122	NA	NA	NA	NA	NA	NA	NA	NA	NA
Q86YQ8	CPNE8	Copine-8														297951		NA	NA	NA	NA	NA	NA	NA	NA	NA	NA	NA	NA	NA	18.1847	NA
Q15517	CDSN	Corneodesmosin				59320.6			212066		293988	1247140		205262		8979090	3766030	NA	NA	NA	15.8562	NA	NA	17.6942	NA	18.1654	20.2502	NA	17.6471	NA	23.0981	21.8446
P31146	CORO1A	Coronin-1A	75683.8		325200	368180	214745	136408	74809.5	37894.6		336863						16.2077	NA	18.311	18.4901	17.7123	17.0576	16.1909	15.2097	NA	18.3618	NA	NA	NA	NA	NA
Q9ULV4	CORO1C	Coronin-1C				109714	113287	21995.7	21079.7	48912		71811.6						NA	NA	NA	16.7434	16.7896	14.4249	14.3636	15.5779	NA	16.1319	NA	NA	NA	NA	NA
P78310	CXADR	Coxsackievirus and adenovirus receptor			75345.3	85075.5									1845420	1066720		NA	NA	16.2012	16.3765	NA	NA	NA	NA	NA	NA	NA	NA	20.8155	20.0248	NA
P02741	CRP	C-reactive protein	410133	317397	322117	559069	185481	247210	436304									18.6457	18.2759	18.2972	19.0927	17.5009	17.9154	18.735	NA	NA	NA	NA	NA	NA	NA	NA
P12277	CKB	Creatine kinase B-type	308304		163914	186830	209618	143963	226317	210027	297798	222198			2899830	1649970	2248000	18.234	NA	17.3226	17.5114	17.6774	17.1353	17.788	17.6802	18.184	17.7615	NA	NA	21.4675	20.654	21.1002
Q6UUV9	CRTC1	CREB-regulated transcription coactivator 1					36411.3				46554.4							NA	NA	NA	NA	15.1521	NA	NA	NA	15.5066	NA	NA	NA	NA	NA	NA
Q53ET0	CRTC2	CREB-regulated transcription coactivator 2					14231.4											NA	NA	NA	NA	13.7968	NA	NA	NA	NA	NA	NA	NA	NA	NA	NA
Q6UUV7	CRTC3	CREB-regulated transcription coactivator 3						22923.3										NA	NA	NA	NA	NA	14.4845	NA	NA	NA	NA	NA	NA	NA	NA	NA
O94886	TMEM63A	CSC1-like protein 1			126855	102902	150578		265844			274791						NA	NA	16.9528	16.6509	17.2002	NA	18.0202	NA	NA	18.068	NA	NA	NA	NA	NA
Q86VP6	CAND1	Cullin-associated NEDD8-dissociated protein 1					18637.6											NA	NA	NA	NA	14.1859	NA	NA	NA	NA	NA	NA	NA	NA	NA	NA
P16220;P18846	ATF1;CREB1	Cyclic AMP-responsive element-binding protein 1					20871.3	22595.7										NA	NA	NA	NA	14.3492	14.4638	NA	NA	NA	NA	NA	NA	NA	NA	NA
P21127;Q9UQ88	CDK11A;CDK11B	Cyclin-dependent kinase 11B						31655.1										NA	NA	NA	NA	NA	14.9502	NA	NA	NA	NA	NA	NA	NA	NA	NA
O94921;P06493;P11802;P24941;P50750;Q00526;Q00534;Q00535;Q00536;Q00537;Q07002;Q14004;Q96Q40;Q9NYV4	CDK1;CDK12;CDK13;CDK14;CDK15;CDK16;CDK17;CDK18;CDK2;CDK3;CDK4;CDK5;CDK6;CDK9	Cyclin-dependent kinase 14										35847.1	79009					NA	NA	NA	NA	NA	NA	NA	NA	NA	15.1296	16.2697	NA	NA	NA	NA
O14519	CDK2AP1	Cyclin-dependent kinase 2-associated protein 1						10175.2										NA	NA	NA	NA	NA	13.3128	NA	NA	NA	NA	NA	NA	NA	NA	NA
P01040	CSTA	Cystatin-A			213705	335420	55288.6		500389	256629	187791	664703		853059	1316950	1970400	4072480	NA	NA	17.7053	18.3556	15.7547	NA	18.9327	17.9693	17.5188	19.3424	NA	19.7023	20.3288	20.9101	21.9575
P01034	CST3	Cystatin-C	133150	48665		19025.2	138770	210134		150298	92531.9			107719	567195	777837	2032740	17.0227	15.5706	NA	14.2156	17.0823	17.681	NA	17.1975	16.4977	NA	NA	16.7169	19.1135	19.5691	20.955
Q15828	CST6	Cystatin-M														574665		NA	NA	NA	NA	NA	NA	NA	NA	NA	NA	NA	NA	NA	19.1324	NA
P01036;P01037	CST1;CST4	Cystatin-S														46051.2		NA	NA	NA	NA	NA	NA	NA	NA	NA	NA	NA	NA	NA	15.491	NA
Q16527	CSRP2	Cysteine and glycine-rich protein 2	441558	453657	328385	553706	286342	437293	402080	412832	488719	283308	912461	651366	2381080	1386720	1820950	18.7522	18.7912	18.325	19.0788	18.1274	18.7382	18.6171	18.6552	18.8986	18.112	19.7994	19.3131	21.1832	20.4032	20.7963
Q9H1C7	CYSTM1	Cysteine-rich and transmembrane domain-containing protein 1			19845.5	97718.7	115443	58650.1		9501.59			108039		952549	1356760	337489	NA	NA	14.2765	16.5763	16.8168	15.8398	NA	13.214	NA	NA	16.7212	NA	19.8614	20.3717	18.3645
P52943	CRIP2	Cysteine-rich protein 2						10829.4										NA	NA	NA	NA	NA	13.4027	NA	NA	NA	NA	NA	NA	NA	NA	NA
Q9H336	CRISPLD1	Cysteine-rich secretory protein LCCL domain-containing 1															436585	NA	NA	NA	NA	NA	NA	NA	NA	NA	NA	NA	NA	NA	NA	18.7359
P13498	CYBA	Cytochrome b-245 light chain					8442.93											NA	NA	NA	NA	13.0435	NA	NA	NA	NA	NA	NA	NA	NA	NA	NA
O43169	CYB5B	Cytochrome b5 type B			64049.2		284054	54758.4										NA	NA	15.9669	NA	18.1158	15.7408	NA	NA	NA	NA	NA	NA	NA	NA	NA
P31930	UQCRC1	Cytochrome b-c1 complex subunit 1, mitochondrial			8864.76		89677.9	18737.1					210645	243012				NA	NA	13.1139	NA	16.4525	14.1936	NA	NA	NA	NA	17.6845	17.8907	NA	NA	NA
P22695	UQCRC2	Cytochrome b-c1 complex subunit 2, mitochondrial					10013.9											NA	NA	NA	NA	13.2897	NA	NA	NA	NA	NA	NA	NA	NA	NA	NA
P14927	UQCRB	Cytochrome b-c1 complex subunit 7			64259.2	110511	275868	158699										NA	NA	15.9716	16.7538	18.0736	17.2759	NA	NA	NA	NA	NA	NA	NA	NA	NA
P47985	UQCRFS1	Cytochrome b-c1 complex subunit Rieske, mitochondrial			414127	415324	729410	510616						327367				NA	NA	18.6597	18.6639	19.4764	18.9619	NA	NA	NA	NA	NA	18.3205	NA	NA	NA
P99999	CYCS	Cytochrome c					13226.1											NA	NA	NA	NA	13.6911	NA	NA	NA	NA	NA	NA	NA	NA	NA	NA
Q9Y2R0	COA3	Cytochrome c oxidase assembly factor 3 homolog, mitochondrial					26591											NA	NA	NA	NA	14.6987	NA	NA	NA	NA	NA	NA	NA	NA	NA	NA
P00403	MT-CO2	Cytochrome c oxidase subunit 2		77025.8	675774	416062	435908	700015	388247			414640		283011				NA	16.2331	19.3662	18.6664	18.7337	19.417	18.5666	NA	NA	18.6615	NA	18.1105	NA	NA	NA
P13073	COX4I1	Cytochrome c oxidase subunit 4 isoform 1, mitochondrial	96758.2	60768.5	336416	358232	547770	276526	322605	368959	106875	318746		355516				16.5621	15.891	18.3599	18.4505	19.0632	18.0771	18.2994	18.4931	16.7056	18.282	NA	18.4396	NA	NA	NA
P20674	COX5A	Cytochrome c oxidase subunit 5A, mitochondrial			158266	131465	1396390	682009	298387	126344		265813		308978				NA	NA	17.272	17.0043	20.4133	19.3794	18.1868	16.947	NA	18.0201	NA	18.2371	NA	NA	NA
P10606	COX5B	Cytochrome c oxidase subunit 5B, mitochondrial	38878.8	164307	657824	669231	1321190	668537	744020	595216	337661	585902		803147				15.2467	17.326	19.3273	19.3521	20.3334	19.3506	19.505	19.1831	18.3652	19.1603	NA	19.6153	NA	NA	NA
P09669	COX6C	Cytochrome c oxidase subunit 6C					73239.8											NA	NA	NA	NA	16.1603	NA	NA	NA	NA	NA	NA	NA	NA	NA	NA
P14406	COX7A2	Cytochrome c oxidase subunit 7A2, mitochondrial			297482	266156	953716	360800	236907	202221		201108		229809				NA	NA	18.1824	18.0219	19.8632	18.4608	17.854	17.6256	NA	17.6176	NA	17.8101	NA	NA	NA
O14548	COX7A2L	Cytochrome c oxidase subunit 7A-related protein, mitochondrial					167436		30886.4									NA	NA	NA	NA	17.3533	NA	14.9147	NA	NA	NA	NA	NA	NA	NA	NA
P24311	COX7B	Cytochrome c oxidase subunit 7B, mitochondrial					4779.64											NA	NA	NA	NA	12.2227	NA	NA	NA	NA	NA	NA	NA	NA	NA	NA
P10176	COX8A	Cytochrome c oxidase subunit 8A, mitochondrial					50410.9											NA	NA	NA	NA	15.6214	NA	NA	NA	NA	NA	NA	NA	NA	NA	NA
O00483	NDUFA4	Cytochrome c oxidase subunit NDUFA4			208614	123495	452372	165207	644583	158025	14331.3	150765		220523				NA	NA	17.6705	16.9141	18.7872	17.3339	19.298	17.2698	13.8069	17.2019	NA	17.7506	NA	NA	NA
P08574	CYC1	Cytochrome c1, heme protein, mitochondrial			39997.2		235486	129629	68397.6									NA	NA	15.2876	NA	17.8453	16.984	16.0617	NA	NA	NA	NA	NA	NA	NA	NA
Q6UW02	CYP20A1	Cytochrome P450 20A1					37318.2											NA	NA	NA	NA	15.1876	NA	NA	NA	NA	NA	NA	NA	NA	NA	NA
P11712;P33261	CYP2C19;CYP2C9	Cytochrome P450 2C9			15118.1			22935.6										NA	NA	13.884	NA	NA	14.4853	NA	NA	NA	NA	NA	NA	NA	NA	NA
O43739;Q15438;Q99418	CYTH1;CYTH2;CYTH3	Cytohesin-3					6951.72											NA	NA	NA	NA	12.7632	NA	NA	NA	NA	NA	NA	NA	NA	NA	NA
Q14204	DYNC1H1	Cytoplasmic dynein 1 heavy chain 1					31351.8											NA	NA	NA	NA	14.9363	NA	NA	NA	NA	NA	NA	NA	NA	NA	NA
Q9Y6G9	DYNC1LI1	Cytoplasmic dynein 1 light intermediate chain 1					37873.6											NA	NA	NA	NA	15.2089	NA	NA	NA	NA	NA	NA	NA	NA	NA	NA
Q7L576	CYFIP1	Cytoplasmic FMR1-interacting protein 1	9598.31		72174.8	80141.1	73368.6	43231	22314.5									13.2286	NA	16.1392	16.2903	16.1629	15.3998	14.4457	NA	NA	NA	NA	NA	NA	NA	NA
Q8WWK9	CKAP2	Cytoskeleton-associated protein 2	159452	133075	65417.6	94034.7	77893.3	107587	65690.9	122580	188186	76910.7	241220	193121	663561	502927	441460	17.2828	17.0219	15.9974	16.5209	16.2492	16.7151	16.0034	16.9034	17.5218	16.2309	17.88	17.5591	19.3399	18.94	18.7519
O00154	ACOT7	Cytosolic acyl coenzyme A thioester hydrolase					22491	18002.5								394285		NA	NA	NA	NA	14.4571	14.1359	NA	NA	NA	NA	NA	NA	NA	18.5889	NA
Q96KP4	CNDP2	Cytosolic non-specific dipeptidase			15865.3	19096.8	8559.9											NA	NA	13.9536	14.221	13.0634	NA	NA	NA	NA	NA	NA	NA	NA	NA	NA
O43175	PHGDH	D-3-phosphoglycerate dehydrogenase	215653		104947	146799	194242	187835	137375	199124	172449	169467		227968	1879090	1070500	453272	17.7184	NA	16.6793	17.1635	17.5675	17.5191	17.0678	17.6033	17.3958	17.3706	NA	17.7985	20.8416	20.0299	18.79
Q96EP5	DAZAP1	DAZ-associated protein 1	337530	323012	291851	433072	725124	880690	179976	461129	304690	429417		214591	1532220	2613890	2186300	18.3647	18.3012	18.1549	18.7242	19.4679	19.7483	17.4574	18.8148	18.217	18.712	NA	17.7112	20.5472	21.3178	21.0601
Q5BKZ1	ZNF326	DBIRD complex subunit ZNF326	412394	361898	336801	374668	488484	440704	309896	406021	461638	265560	1082520	399720	1999910	1581250	1823110	18.6537	18.4652	18.3615	18.5153	18.898	18.7495	18.2414	18.6312	18.8164	18.0187	20.046	18.6086	20.9315	20.5926	20.798
P61962	DCAF7	DDB1- and CUL4-associated factor 7					15988.1											NA	NA	NA	NA	13.9647	NA	NA	NA	NA	NA	NA	NA	NA	NA	NA
Q96HY6	DDRGK1	DDRGK domain-containing protein 1						24899.4	58263.9									NA	NA	NA	NA	NA	14.6038	15.8303	NA	NA	NA	NA	NA	NA	NA	NA
Q9BTC0	DIDO1	Death-inducer obliterator 1					62056.9	29432.1			72499.3		125490			118433		NA	NA	NA	NA	15.9213	14.8451	NA	NA	16.1457	NA	16.9372	NA	NA	16.8537	NA
P07585	DCN	Decorin							140166									NA	NA	NA	NA	NA	NA	17.0968	NA	NA	NA	NA	NA	NA	NA	NA
Q9Y394	DHRS7	Dehydrogenase/reductase SDR family member 7			82082.1		695196	174765				64848.6						NA	NA	16.3248	NA	19.4071	17.4151	NA	NA	NA	15.9848	NA	NA	NA	NA	NA
Q9UGM3	DMBT1	Deleted in malignant brain tumors 1 protein			190109	353788		7684.73	199539									NA	NA	17.5365	18.4325	NA	12.9078	17.6063	NA	NA	NA	NA	NA	NA	NA	NA
Q13011	ECH1	Delta(3,5)-Delta(2,4)-dienoyl-CoA isomerase, mitochondrial			225633	199182	387661	158932	188826	97683.6		142340						NA	NA	17.7836	17.6037	18.5644	17.2781	17.5267	16.5758	NA	17.119	NA	NA	NA	NA	NA
Q08495	DMTN	Dematin					111240	64754.9					142232					NA	NA	NA	NA	16.7633	15.9827	NA	NA	NA	NA	17.1179	NA	NA	NA	NA
P81605	DCD	Dermcidin			9008.6			7394.38										NA	NA	13.1371	NA	NA	12.8522	NA	NA	NA	NA	NA	NA	NA	NA	NA
Q08554	DSC1	Desmocollin-1			32428.8				177244		174385	439997	78248.3	78803.6		2074510	281783	NA	NA	14.985	NA	NA	NA	17.4354	NA	17.4119	18.7471	16.2558	16.266	NA	20.9843	18.1042
Q14574	DSC3	Desmocollin-3										21509.3				494327		NA	NA	NA	NA	NA	NA	NA	NA	NA	14.3927	NA	NA	NA	18.9151	NA
Q02413	DSG1	Desmoglein-1									405025	893094		104453		5461600	3781160	NA	NA	NA	NA	NA	NA	NA	NA	18.6277	19.7685	NA	16.6725	NA	22.3809	21.8504
Q14126	DSG2	Desmoglein-2														184247		NA	NA	NA	NA	NA	NA	NA	NA	NA	NA	NA	NA	NA	17.4913	NA
P15924	DSP	Desmoplakin			27597.7	19274.6	32602.9	21680.7	67255	104970	153260	528424	166647	236109		7808820	130744	NA	NA	14.7523	14.2344	14.9927	14.4041	16.0374	16.6796	17.2256	19.0113	17.3464	17.8491	NA	22.8967	16.9964
P60981	DSTN	Destrin	21081.3		64645.6	81694.2	242004	88517.2	44181.3	46665.2				40719.4				14.3637	NA	15.9803	16.3179	17.8847	16.4337	15.4311	15.5101	NA	NA	NA	15.3134	NA	NA	NA
Q9Y295	DRG1	Developmentally-regulated GTP-binding protein 1					39323	34505.7			53726.8	48539.2	111180			385580		NA	NA	NA	NA	15.2631	15.0745	NA	NA	15.7134	15.5669	16.7625	NA	NA	18.5567	NA
Q9NR28	DIABLO	Diablo homolog, mitochondrial					7158.54											NA	NA	NA	NA	12.8054	NA	NA	NA	NA	NA	NA	NA	NA	NA	NA
Q9H4E7	DEF6	Differentially expressed in FDCP 6 homolog						64730.8										NA	NA	NA	NA	NA	15.9822	NA	NA	NA	NA	NA	NA	NA	NA	NA
P09622	DLD	Dihydrolipoyl dehydrogenase, mitochondrial			34195	31103.7	208201	42256.7	61045.3					38960.3				NA	NA	15.0615	14.9248	17.6676	15.3669	15.8976	NA	NA	NA	NA	15.2497	NA	NA	NA
P10515	DLAT	Dihydrolipoyllysine-residue acetyltransferase component of pyruvate dehydrogenase complex, mitochondrial					62804.2											NA	NA	NA	NA	15.9386	NA	NA	NA	NA	NA	NA	NA	NA	NA	NA
P36957	DLST	Dihydrolipoyllysine-residue succinyltransferase component of 2-oxoglutarate dehydrogenase complex, mitochondrial					19465.1											NA	NA	NA	NA	14.2486	NA	NA	NA	NA	NA	NA	NA	NA	NA	NA
Q16555	DPYSL2	Dihydropyrimidinase-related protein 2			49714.4	60981.5	69519.3	53615						19643.1				NA	NA	15.6014	15.8961	16.0851	15.7103	NA	NA	NA	NA	NA	14.2617	NA	NA	NA
O14531	DPYSL4	Dihydropyrimidinase-related protein 4					25721.3											NA	NA	NA	NA	14.6507	NA	NA	NA	NA	NA	NA	NA	NA	NA	NA
Q9UHL4	DPP7	Dipeptidyl peptidase 2			3311.18		13789.6											NA	NA	11.6931	NA	13.7513	NA	NA	NA	NA	NA	NA	NA	NA	NA	NA
P53602	MVD	Diphosphomevalonate decarboxylase					30639.2											NA	NA	NA	NA	14.9031	NA	NA	NA	NA	NA	NA	NA	NA	NA	NA
Q9P265	DIP2B	Disco-interacting protein 2 homolog B														342293		NA	NA	NA	NA	NA	NA	NA	NA	NA	NA	NA	NA	NA	18.3849	NA
Q9Y4D1	DAAM1	Disheveled-associated activator of morphogenesis 1					28212.5											NA	NA	NA	NA	14.784	NA	NA	NA	NA	NA	NA	NA	NA	NA	NA
O14672	ADAM10	Disintegrin and metalloproteinase domain-containing protein 10			298971	282470	579417	309062	111037	52600.6		49823.7		65833.1	243112	1417860		NA	NA	18.1896	18.1077	19.1442	18.2375	16.7607	15.6828	NA	15.6045	NA	16.0065	17.8913	20.4353	NA
Q8NDZ4	DIPK2A	Divergent protein kinase domain 2A				18841.3	110058	40650.1								142701		NA	NA	NA	14.2016	16.7479	15.311	NA	NA	NA	NA	NA	NA	NA	17.1226	NA
Q6PJP8	DCLRE1A	DNA cross-link repair 1A protein															1987290	NA	NA	NA	NA	NA	NA	NA	NA	NA	NA	NA	NA	NA	NA	20.9224
Q92547	TOPBP1	DNA topoisomerase 2-binding protein 1					22953.1											NA	NA	NA	NA	14.4864	NA	NA	NA	NA	NA	NA	NA	NA	NA	NA
P27695	APEX1	DNA-(apurinic or apyrimidinic site) lyase	88802.9		85023.9		85406.3	82703.1	47780.1		268945	64108.3	195227	264719	586201	576400		16.4383	NA	16.3756	NA	16.3821	16.3357	15.5441	NA	18.037	15.9682	17.5748	18.0141	19.161	19.1367	NA
P31689	DNAJA1	DnaJ homolog subfamily A member 1	87159.5		54305.4	107144	117131	94305	45123.8	102358	125555			36767.7	987604	564956		16.4114	NA	15.7288	16.7092	16.8378	16.525	15.4616	16.6433	16.938	NA	NA	15.1662	19.9136	19.1078	NA
O60884	DNAJA2	DnaJ homolog subfamily A member 2	33916.6		56983.1	76243	106025	79785.8	30416.8	19508.5		43555.6						15.0497	NA	15.7982	16.2183	16.694	16.2838	14.8926	14.2518	NA	15.4106	NA	NA	NA	NA	NA
P25685	DNAJB1	DnaJ homolog subfamily B member 1					102464	256231			291499		195530		1257380	1520100		NA	NA	NA	NA	16.6448	17.9671	NA	NA	18.1531	NA	17.577	NA	20.262	20.5357	NA
Q9UBS4	DNAJB11	DnaJ homolog subfamily B member 11			66144	32301.7	144699	90361.5	184185			78251.8						NA	NA	16.0133	14.9793	17.1427	16.4634	17.4908	NA	NA	16.2558	NA	NA	NA	NA	NA
O75190	DNAJB6	DnaJ homolog subfamily B member 6			83900.1		70303	19574.3		41630.4								NA	NA	16.3564	NA	16.1013	14.2567	NA	15.3453	NA	NA	NA	NA	NA	NA	NA
Q99615	DNAJC7	DnaJ homolog subfamily C member 7											180835					NA	NA	NA	NA	NA	NA	NA	NA	NA	NA	17.4643	NA	NA	NA	NA
O75937	DNAJC8	DnaJ homolog subfamily C member 8					67986.5									321332		NA	NA	NA	NA	16.053	NA	NA	NA	NA	NA	NA	NA	NA	18.2937	NA
Q7L591	DOK3	Docking protein 3					32237											NA	NA	NA	NA	14.9764	NA	NA	NA	NA	NA	NA	NA	NA	NA	NA
O60762	DPM1	Dolichol-phosphate mannosyltransferase subunit 1					9215.25											NA	NA	NA	NA	13.1698	NA	NA	NA	NA	NA	NA	NA	NA	NA	NA
P39656	DDOST	Dolichyl-diphosphooligosaccharide--protein glycosyltransferase 48 kDa subunit					90533.6	45353.2	85569.6									NA	NA	NA	NA	16.4662	15.4689	16.3848	NA	NA	NA	NA	NA	NA	NA	NA
P04843	RPN1	Dolichyl-diphosphooligosaccharide--protein glycosyltransferase subunit 1	100490		486830	541670	775744	435368	591130	261476	56265.1	485043		230748				16.6167	NA	18.8931	19.0471	19.5652	18.7319	19.1731	17.9963	15.78	18.8878	NA	17.816	NA	NA	NA
P04844	RPN2	Dolichyl-diphosphooligosaccharide--protein glycosyltransferase subunit 2			375653	438999	498465	306981	646161	278261		218359	66992	319918				NA	NA	18.519	18.7439	18.9271	18.2278	19.3015	18.0861	NA	17.7363	16.0317	18.2873	NA	NA	NA
P46977	STT3A	Dolichyl-diphosphooligosaccharide--protein glycosyltransferase subunit STT3A			215940	166535	365921	167524				130934						NA	NA	17.7203	17.3455	18.4812	17.354	NA	NA	NA	16.9985	NA	NA	NA	NA	NA
Q9Y673	ALG5	Dolichyl-phosphate beta-glucosyltransferase					139443	48780.3										NA	NA	NA	NA	17.0893	15.574	NA	NA	NA	NA	NA	NA	NA	NA	NA
P09172	DBH	Dopamine beta-hydroxylase												150303				NA	NA	NA	NA	NA	NA	NA	NA	NA	NA	NA	17.1975	NA	NA	NA
P78563	ADARB1	Double-stranded RNA-specific editase 1					29194.7											NA	NA	NA	NA	14.8334	NA	NA	NA	NA	NA	NA	NA	NA	NA	NA
Q16643	DBN1	Drebrin					57783.8	17909.5										NA	NA	NA	NA	15.8184	14.1284	NA	NA	NA	NA	NA	NA	NA	NA	NA
Q9UJU6	DBNL	Drebrin-like protein												24182				NA	NA	NA	NA	NA	NA	NA	NA	NA	NA	NA	14.5616	NA	NA	NA
P51452	DUSP3	Dual specificity protein phosphatase 3					49691											NA	NA	NA	NA	15.6007	NA	NA	NA	NA	NA	NA	NA	NA	NA	NA
Q14203	DCTN1	Dynactin subunit 1					9923.13											NA	NA	NA	NA	13.2766	NA	NA	NA	NA	NA	NA	NA	NA	NA	NA
O00429	DNM1L	Dynamin-1-like protein					64329.9											NA	NA	NA	NA	15.9732	NA	NA	NA	NA	NA	NA	NA	NA	NA	NA
O60313	OPA1	Dynamin-like 120 kDa protein, mitochondrial					29973.1											NA	NA	NA	NA	14.8714	NA	NA	NA	NA	NA	NA	NA	NA	NA	NA
P63167;Q96FJ2	DYNLL1;DYNLL2	Dynein light chain 1, cytoplasmic			27539.2		57322.1	42856.4										NA	NA	14.7492	NA	15.8068	15.3872	NA	NA	NA	NA	NA	NA	NA	NA	NA
Q8IZA0	KIAA0319L	Dyslexia-associated protein KIAA0319-like protein					61206.2								672409	514919		NA	NA	NA	NA	15.9014	NA	NA	NA	NA	NA	NA	NA	19.359	18.974	NA
Q9HCI6	KIAA1586	E3 SUMO-protein ligase KIAA1586		18864900														NA	24.1692	NA	NA	NA	NA	NA	NA	NA	NA	NA	NA	NA	NA	NA
Q9UNE7	STUB1	E3 ubiquitin-protein ligase CHIP											31821					NA	NA	NA	NA	NA	NA	NA	NA	NA	NA	14.9577	NA	NA	NA	NA
Q9Y508	RNF114	E3 ubiquitin-protein ligase RNF114					167353	209048	80623.3				375733			971220		NA	NA	NA	NA	17.3525	17.6735	16.2989	NA	NA	NA	18.5193	NA	NA	19.8894	NA
Q8NG06	TRIM58	E3 ubiquitin-protein ligase TRIM58					21552.9											NA	NA	NA	NA	14.3956	NA	NA	NA	NA	NA	NA	NA	NA	NA	NA
O95834	EML2	Echinoderm microtubule-associated protein-like 2					19882.7											NA	NA	NA	NA	14.2792	NA	NA	NA	NA	NA	NA	NA	NA	NA	NA
Q96C19	EFHD2	EF-hand domain-containing protein D2					4584.54											NA	NA	NA	NA	12.1626	NA	NA	NA	NA	NA	NA	NA	NA	NA	NA
O43854	EDIL3	EGF-like repeat and discoidin I-like domain-containing protein 3					22687									781152		NA	NA	NA	NA	14.4696	NA	NA	NA	NA	NA	NA	NA	NA	19.5752	NA
Q9H4M9	EHD1	EH domain-containing protein 1					90519.2											NA	NA	NA	NA	16.4659	NA	NA	NA	NA	NA	NA	NA	NA	NA	NA
Q9H4M9;Q9NZN3	EHD1;EHD3	EH domain-containing protein 1					398102											NA	NA	NA	NA	18.6028	NA	NA	NA	NA	NA	NA	NA	NA	NA	NA
Q9NZN3	EHD3	EH domain-containing protein 3					86403.8											NA	NA	NA	NA	16.3988	NA	NA	NA	NA	NA	NA	NA	NA	NA	NA
Q15717	ELAVL1	ELAV-like protein 1	1204410	844767	867046	1130220	2400910	1866550	1305920	1115680	1020970	1015750	1975900	1198950	5630320	5973990	4879670	20.1999	19.6882	19.7257	20.1082	21.1951	20.8319	20.3166	20.0895	19.9615	19.9541	20.9141	20.1933	22.4248	22.5103	22.2184
P13804	ETFA	Electron transfer flavoprotein subunit alpha, mitochondrial					273095	52262.1										NA	NA	NA	NA	18.059	15.6735	NA	NA	NA	NA	NA	NA	NA	NA	NA
P38117	ETFB	Electron transfer flavoprotein subunit beta			150606	184647	231214	55510	53195.2									NA	NA	17.2004	17.4944	17.8189	15.7605	15.699	NA	NA	NA	NA	NA	NA	NA	NA
Q8IUD2	ERC1	ELKS/Rab6-interacting/CAST family member 1	351510	90566.1	279950	322905	275675	302352	410174	307840	529630	298197	464939	369850	1380650	771669		18.4232	16.4667	18.0948	18.3008	18.0726	18.2059	18.6459	18.2318	19.0146	18.1859	18.8267	18.4966	20.3969	19.5576	NA
Q8IZ81	ELMOD2	ELMO domain-containing protein 2					50283.1											NA	NA	NA	NA	15.6178	NA	NA	NA	NA	NA	NA	NA	NA	NA	NA
P68104	EEF1A1	Elongation factor 1-alpha 1	3160290	2966380	3437700	4191080	7548560	5956640	2840330	3833490	2536100	2528520	260700	3133900		21079900	1405540	21.5916	21.5003	21.713	21.9989	22.8478	22.5061	21.4376	21.8702	21.2742	21.2699	17.992	21.5795	NA	24.3294	20.4227
Q05639	EEF1A2	Elongation factor 1-alpha 2	7484270	6228110	6128490	7361210	8110280	8787070	5451680	8752820	7769980	5875620	18248700	6021380	49253400	64797200	32261800	22.8354	22.5704	22.5471	22.8115	22.9513	23.067	22.3783	23.0613	22.8895	22.4863	24.1213	22.5217	25.5537	25.9494	24.9433
P24534	EEF1B2	Elongation factor 1-beta														192541		NA	NA	NA	NA	NA	NA	NA	NA	NA	NA	NA	NA	NA	17.5548	NA
P29692	EEF1D	Elongation factor 1-delta			24617.9	26308.4	28697	55704.7	15373.8	56778.6	46917.1					221729		NA	NA	14.5874	14.6832	14.8086	15.7655	13.9082	15.7931	15.5178	NA	NA	NA	NA	17.7584	NA
P26641	EEF1G	Elongation factor 1-gamma					367465									122818		NA	NA	NA	NA	18.4872	NA	NA	NA	NA	NA	NA	NA	NA	16.9062	NA
P13639	EEF2	Elongation factor 2	167010		88274.8	136608	179527	147084	170309	191041		68802	215938	162135	1207460	1057480	586351	17.3496	NA	16.4297	17.0597	17.4538	17.1663	17.3778	17.5435	NA	16.0702	17.7203	17.3068	20.2035	20.0122	19.1614
P49411	TUFM	Elongation factor Tu, mitochondrial			47116		249010	74418.2	75083.4									NA	NA	15.5239	NA	17.9258	16.1834	16.1962	NA	NA	NA	NA	NA	NA	NA	NA
A1L3X0	ELOVL7	Elongation of very long chain fatty acids protein 7					2630											NA	NA	NA	NA	11.3608	NA	NA	NA	NA	NA	NA	NA	NA	NA	NA
Q15370	ELOB	Elongin-B					14128.8	4712.33	37216.3									NA	NA	NA	NA	13.7864	12.2022	15.1836	NA	NA	NA	NA	NA	NA	NA	NA
Q15369	ELOC	Elongin-C					19315.2											NA	NA	NA	NA	14.2374	NA	NA	NA	NA	NA	NA	NA	NA	NA	NA
P50402	EMD	Emerin			362568	340291	537790	367777	97269.6	289452		349316	132392					NA	NA	18.4679	18.3764	19.0367	18.4885	16.5697	18.143	NA	18.4142	17.0145	NA	NA	NA	NA
Q9Y6C2	EMILIN1	EMILIN-1				37622.7	301687		160594									NA	NA	NA	15.1993	18.2027	NA	17.2931	NA	NA	NA	NA	NA	NA	NA	NA
Q9BXX0	EMILIN2	EMILIN-2					27061.1	12411.4					22090.2			362443		NA	NA	NA	NA	14.7239	13.5994	NA	NA	NA	NA	14.4311	NA	NA	18.4674	NA
P17813	ENG	Endoglin					2986.43	8875.89										NA	NA	NA	NA	11.5442	13.1157	NA	NA	NA	NA	NA	NA	NA	NA	NA
O94919	ENDOD1	Endonuclease domain-containing 1 protein	456050	261110	1642580	1640450	2082960	1499420	1426420	1247380	355292	1463280		1614260				18.7988	17.9943	20.6475	20.6457	20.9902	20.516	20.444	20.2505	18.4386	20.4808	NA	20.6224	NA	NA	NA
Q9NZ08	ERAP1	Endoplasmic reticulum aminopeptidase 1					43859.3											NA	NA	NA	NA	15.4206	NA	NA	NA	NA	NA	NA	NA	NA	NA	NA
P11021	HSPA5	Endoplasmic reticulum chaperone BiP			1080050	138917	668062	101955	261579			470981	635077					NA	NA	20.0427	17.0839	19.3496	16.6376	17.9969	NA	NA	18.8453	19.2766	NA	NA	NA	NA
P11021;P11142	HSPA5;HSPA8	Endoplasmic reticulum chaperone BiP	901316	377478	1544880	1701310	1228470	940231	611793	898060	539048	565948	1239040	831507	7633980	5444020	2461660	19.7817	18.526	20.5591	20.6982	20.2284	19.8427	19.2227	19.7765	19.0401	19.1103	20.2408	19.6654	22.864	22.3762	21.2312
Q9C0E8	LNPK	Endoplasmic reticulum junction formation protein lunapark					18646.1											NA	NA	NA	NA	14.1866	NA	NA	NA	NA	NA	NA	NA	NA	NA	NA
Q96DZ1	ERLEC1	Endoplasmic reticulum lectin 1					19133.1											NA	NA	NA	NA	14.2238	NA	NA	NA	NA	NA	NA	NA	NA	NA	NA
Q7Z2K6	ERMP1	Endoplasmic reticulum metallopeptidase 1					63771.1											NA	NA	NA	NA	15.9606	NA	NA	NA	NA	NA	NA	NA	NA	NA	NA
P30040	ERP29	Endoplasmic reticulum resident protein 29					12707.7											NA	NA	NA	NA	13.6334	NA	NA	NA	NA	NA	NA	NA	NA	NA	NA
Q9BS26	ERP44	Endoplasmic reticulum resident protein 44			174175	156622	282491	206852	121801	29443.5		107837						NA	NA	17.4102	17.2569	18.1078	17.6582	16.8942	14.8457	NA	16.7185	NA	NA	NA	NA	NA
Q969X5	ERGIC1	Endoplasmic reticulum-Golgi intermediate compartment protein 1					137980											NA	NA	NA	NA	17.0741	NA	NA	NA	NA	NA	NA	NA	NA	NA	NA
P14625	HSP90B1	Endoplasmin			367542	180858	285503	209074	323445				52887.8					NA	NA	18.4875	17.4645	18.1231	17.6737	18.3032	NA	NA	NA	15.6906	NA	NA	NA	NA
Q96AP7	ESAM	Endothelial cell-selective adhesion molecule	253156		379268	698718	617421	407820	714177			292746	211508	473008				17.9497	NA	18.5329	19.4144	19.2359	18.6376	19.4459	NA	NA	18.1593	17.6904	18.8515	NA	NA	NA
P42892	ECE1	Endothelin-converting enzyme 1			47712.9	66393.8	156541	132654										NA	NA	15.5421	16.0188	17.2562	17.0173	NA	NA	NA	NA	NA	NA	NA	NA	NA
P30084	ECHS1	Enoyl-CoA hydratase, mitochondrial					24714.2											NA	NA	NA	NA	14.5931	NA	NA	NA	NA	NA	NA	NA	NA	NA	NA
Q14244	MAP7	Ensconsin					20120.1											NA	NA	NA	NA	14.2963	NA	NA	NA	NA	NA	NA	NA	NA	NA	NA
P98172	EFNB1	Ephrin-B1			110061		61276.4	102613							1223780	872819		NA	NA	16.7479	NA	15.903	16.6469	NA	NA	NA	NA	NA	NA	20.2229	19.7353	NA
P42566	EPS15	Epidermal growth factor receptor substrate 15					17187.7											NA	NA	NA	NA	14.0691	NA	NA	NA	NA	NA	NA	NA	NA	NA	NA
P54852	EMP3	Epithelial membrane protein 3					60523.1											NA	NA	NA	NA	15.8852	NA	NA	NA	NA	NA	NA	NA	NA	NA	NA
Q99808	SLC29A1	Equilibrative nucleoside transporter 1		69034.1	72463.9	104628	58067	47625.3	80800.9					186675	1650290	630747		NA	16.075	16.145	16.6749	15.8254	15.5394	16.3021	NA	NA	NA	NA	17.5102	20.6543	19.2667	NA
Q8N766	EMC1	ER membrane protein complex subunit 1			39823	35105.2	120008	46506.3				52981.5						NA	NA	15.2813	15.0994	16.8728	15.5051	NA	NA	NA	15.6932	NA	NA	NA	NA	NA
Q9NPA0	EMC7	ER membrane protein complex subunit 7					28751.9											NA	NA	NA	NA	14.8114	NA	NA	NA	NA	NA	NA	NA	NA	NA	NA
O43402	EMC8	ER membrane protein complex subunit 8				43771.2	49268.7		47576.1									NA	NA	NA	15.4177	15.5884	NA	15.5379	NA	NA	NA	NA	NA	NA	NA	NA
O15083	ERC2	ERC protein 2											89143.2					NA	NA	NA	NA	NA	NA	NA	NA	NA	NA	16.4438	NA	NA	NA	NA
O75477	ERLIN1	Erlin-1					24674.8		6169.54									NA	NA	NA	NA	14.5908	NA	12.5909	NA	NA	NA	NA	NA	NA	NA	NA
O75477;O94905	ERLIN1;ERLIN2	Erlin-1			90245.8	108804	87061.3	76972.5	272397	60742.3		104531						NA	NA	16.4616	16.7314	16.4097	16.2321	18.0554	15.8904	NA	16.6736	NA	NA	NA	NA	NA
O94905	ERLIN2	Erlin-2					49276.4											NA	NA	NA	NA	15.5886	NA	NA	NA	NA	NA	NA	NA	NA	NA	NA
P27105	STOM	Erythrocyte band 7 integral membrane protein	2795400	1499900	1466690	4526030	3397740	3126430	2202940	1943520	1497840	3675350	1251650	5100830	188689	257501		21.4146	20.5164	20.4841	22.1098	21.6961	21.5761	21.071	20.8902	20.5145	21.8095	20.2554	22.2823	17.5257	17.9742	NA
P16452	EPB42	Erythrocyte membrane protein band 4.2	622075	168722		260778	248434	46662.1	57987.4			187583	330820	326041				19.2467	17.3643	NA	17.9925	17.9225	15.51	15.8235	NA	NA	17.5172	18.3357	18.3147	NA	NA	NA
Q9H0W9	C11orf54	Ester hydrolase C11orf54					5191.08											NA	NA	NA	NA	12.3418	NA	NA	NA	NA	NA	NA	NA	NA	NA	NA
Q8NBQ5	HSD17B11	Estradiol 17-beta-dehydrogenase 11					131263	39433.3										NA	NA	NA	NA	17.0021	15.2671	NA	NA	NA	NA	NA	NA	NA	NA	NA
P60842	EIF4A1	Eukaryotic initiation factor 4A-I					56403.5	29853.1					82613.7			336834		NA	NA	NA	NA	15.7835	14.8656	NA	NA	NA	NA	16.3341	NA	NA	18.3617	NA
P38919	EIF4A3	Eukaryotic initiation factor 4A-III											26040.4					NA	NA	NA	NA	NA	NA	NA	NA	NA	NA	14.6685	NA	NA	NA	NA
P15170	GSPT1	Eukaryotic peptide chain release factor GTP-binding subunit ERF3A						19804.6										NA	NA	NA	NA	NA	14.2735	NA	NA	NA	NA	NA	NA	NA	NA	NA
P62495	ETF1	Eukaryotic peptide chain release factor subunit 1					14955.4											NA	NA	NA	NA	13.8684	NA	NA	NA	NA	NA	NA	NA	NA	NA	NA
O60739;P41567	EIF1;EIF1B	Eukaryotic translation initiation factor 1b					21521.5	22351.7										NA	NA	NA	NA	14.3935	14.4481	NA	NA	NA	NA	NA	NA	NA	NA	NA
P05198	EIF2S1	Eukaryotic translation initiation factor 2 subunit 1	218250			117917	99447.5	165686	372268	159577	323284	204783	257027	292831	669150			17.7356	NA	NA	16.8474	16.6016	17.3381	18.506	17.2839	18.3024	17.6437	17.9716	18.1597	19.352	NA	NA
P20042	EIF2S2	Eukaryotic translation initiation factor 2 subunit 2	353175		127220	322355	131915	156072	258216	317742	455647	248006	644434	322835	2379760	477722		18.43	NA	16.957	18.2983	17.0092	17.2519	17.9782	18.2775	18.7976	17.92	19.2977	18.3004	21.1824	18.8658	NA
P41091;Q2VIR3	EIF2S3;EIF2S3B	Eukaryotic translation initiation factor 2 subunit 3					41442.9	45487.1	49447.3				197145	41891.8				NA	NA	NA	NA	15.3388	15.4732	15.5936	NA	NA	NA	17.5889	15.3544	NA	NA	NA
Q14152	EIF3A	Eukaryotic translation initiation factor 3 subunit A					25707.5											NA	NA	NA	NA	14.6499	NA	NA	NA	NA	NA	NA	NA	NA	NA	NA
P55884	EIF3B	Eukaryotic translation initiation factor 3 subunit B					19682.1											NA	NA	NA	NA	14.2646	NA	NA	NA	NA	NA	NA	NA	NA	NA	NA
B5ME19;Q99613	EIF3C;EIF3CL	Eukaryotic translation initiation factor 3 subunit C-like protein					25560.7											NA	NA	NA	NA	14.6416	NA	NA	NA	NA	NA	NA	NA	NA	NA	NA
P60228	EIF3E	Eukaryotic translation initiation factor 3 subunit E					36114.5						49165.4					NA	NA	NA	NA	15.1403	NA	NA	NA	NA	NA	15.5854	NA	NA	NA	NA
O75821	EIF3G	Eukaryotic translation initiation factor 3 subunit G														378742	468121	NA	NA	NA	NA	NA	NA	NA	NA	NA	NA	NA	NA	NA	18.5309	18.8365
Q13347	EIF3I	Eukaryotic translation initiation factor 3 subunit I			16006.2		36097.3	25944.4					120481			210826		NA	NA	13.9663	NA	15.1396	14.6631	NA	NA	NA	NA	16.8784	NA	NA	17.6857	NA
O75822	EIF3J	Eukaryotic translation initiation factor 3 subunit J															128355	NA	NA	NA	NA	NA	NA	NA	NA	NA	NA	NA	NA	NA	NA	16.9698
Q04637	EIF4G1	Eukaryotic translation initiation factor 4 gamma 1	81382.9			45302.8	72574	12756.4	87163.4	54933.5	106592	262142	377134		583565	547525	316189	16.3124	NA	NA	15.4673	16.1472	13.6389	16.4114	15.7454	16.7017	18	18.5247	NA	19.1545	19.0626	18.2704
O43432	EIF4G3	Eukaryotic translation initiation factor 4 gamma 3					28477.4											NA	NA	NA	NA	14.7975	NA	NA	NA	NA	NA	NA	NA	NA	NA	NA
P23588	EIF4B	Eukaryotic translation initiation factor 4B														45046.5		NA	NA	NA	NA	NA	NA	NA	NA	NA	NA	NA	NA	NA	15.4591	NA
Q15056	EIF4H	Eukaryotic translation initiation factor 4H	1887590	1278230	812032	1334340	1326240	1727960	173330	2182960	2567510	1133370	2572990	1717000	10396100	10826700	2541730	20.8481	20.2857	19.6312	20.3477	20.3389	20.7206	17.4032	21.0579	21.2919	20.1122	21.295	20.7115	23.3095	23.3681	21.2774
P55010	EIF5	Eukaryotic translation initiation factor 5					15892.9											NA	NA	NA	NA	13.9561	NA	NA	NA	NA	NA	NA	NA	NA	NA	NA
P63241;Q6IS14;Q9GZV4	EIF5A;EIF5A2;EIF5AL1	Eukaryotic translation initiation factor 5A-1					74345.4	101372										NA	NA	NA	NA	16.182	16.6293	NA	NA	NA	NA	NA	NA	NA	NA	NA
Q5RKV6	EXOSC6	Exosome complex component MTR3					38872.1		13290.2	65702.3			40826.5		46893.9	301231		NA	NA	NA	NA	15.2464	NA	13.6981	16.0037	NA	NA	15.3172	NA	15.5171	18.2005	NA
Q01780	EXOSC10	Exosome component 10					6933.67						55470.9					NA	NA	NA	NA	12.7594	NA	NA	NA	NA	NA	15.7594	NA	NA	NA	NA
Q9UBQ6	EXTL2	Exostosin-like 2																NA	NA	NA	NA	NA	NA	NA	NA	NA	NA	NA	NA	NA	NA	NA
O14980	XPO1	Exportin-1					5586.5											NA	NA	NA	NA	12.4477	NA	NA	NA	NA	NA	NA	NA	NA	NA	NA
P55060	CSE1L	Exportin-2					28229.2											NA	NA	NA	NA	14.7849	NA	NA	NA	NA	NA	NA	NA	NA	NA	NA
Q9BSJ8	ESYT1	Extended synaptotagmin-1				25254.7	48246.1											NA	NA	NA	14.6243	15.5581	NA	NA	NA	NA	NA	NA	NA	NA	NA	NA
A0FGR8	ESYT2	Extended synaptotagmin-2					77651.6	23924.4										NA	NA	NA	NA	16.2447	14.5462	NA	NA	NA	NA	NA	NA	NA	NA	NA
Q16610	ECM1	Extracellular matrix protein 1					20822											NA	NA	NA	NA	14.3458	NA	NA	NA	NA	NA	NA	NA	NA	NA	NA
P15311	EZR	Ezrin						29398.1										NA	NA	NA	NA	NA	14.8434	NA	NA	NA	NA	NA	NA	NA	NA	NA
P15311;P26038	EZR;MSN	Ezrin			296995	203803	366426	338532	151189	65941.3						280836		NA	NA	18.1801	17.6368	18.4832	18.3689	17.206	16.0089	NA	NA	NA	NA	NA	18.0994	NA
Q9Y5B9	SUPT16H	FACT complex subunit SPT16					7380.02	18318.7					30005.6					NA	NA	NA	NA	12.8494	14.161	NA	NA	NA	NA	14.8729	NA	NA	NA	NA
P52907	CAPZA1	F-actin-capping protein subunit alpha-1	216281		547388	522592	438330	430759	289926	276690	234650	318253	274583	319332		315112		17.7225	NA	19.0622	18.9953	18.7417	18.7165	18.1453	18.0779	17.8402	18.2798	18.0669	18.2847	NA	18.2655	NA
P47755;P52907	CAPZA1;CAPZA2	F-actin-capping protein subunit alpha-2			102229	41785.6	91750.6											NA	NA	16.6414	15.3507	16.4854	NA	NA	NA	NA	NA	NA	NA	NA	NA	NA
P47755	CAPZA2	F-actin-capping protein subunit alpha-2					94653.8											NA	NA	NA	NA	16.5304	NA	NA	NA	NA	NA	NA	NA	NA	NA	NA
P47756	CAPZB	F-actin-capping protein subunit beta			327769	194248	948946	177646	24878.3			23013.6		48159.2				NA	NA	18.3223	17.5675	19.856	17.4386	14.6026	NA	NA	14.4902	NA	15.5555	NA	NA	NA
O15287	FANCG	Fanconi anemia group G protein								645691	139110	334775		328007				NA	NA	NA	NA	NA	NA	NA	19.3005	17.0859	18.3528	NA	18.3234	NA	NA	NA
Q96AE4	FUBP1	Far upstream element-binding protein 1	106462				80808.1	114608	30532.9		121903	57675.7	90341.1	55293.5	936619	481229		16.7	NA	NA	NA	16.3022	16.8063	14.8981	NA	16.8954	15.8157	16.4631	15.7548	19.8371	18.8764	NA
Q92945;Q96AE4	FUBP1;KHSRP	Far upstream element-binding protein 2					84340.1											NA	NA	NA	NA	16.3639	NA	NA	NA	NA	NA	NA	NA	NA	NA	NA
Q92945	KHSRP	Far upstream element-binding protein 2	329730		119750	200147	162612	204376	125924		428585	189316	916662	333941	2194950	818421	569882	18.3309	NA	16.8697	17.6107	17.3111	17.6409	16.9422	NA	18.7092	17.5304	19.806	18.3492	21.0658	19.6425	19.1203
Q96I24	FUBP3	Far upstream element-binding protein 3			42667.5	278028	259767	178366		305151	307711	196265	982122	396439		1467190		NA	NA	15.3808	18.0849	17.9869	17.4445	NA	18.2192	18.2312	17.5824	19.9055	18.5967	NA	20.4846	NA
P49327	FASN	Fatty acid synthase				23264.6	91699.1	26140.8	8670.51			26357						NA	NA	NA	14.5058	16.4846	14.674	13.0819	NA	NA	14.6859	NA	NA	NA	NA	NA
Q01469	FABP5	Fatty acid-binding protein 5		65373.1		56112.4	52687.5	84894.1	196409					99603.7		559825		NA	15.9964	NA	15.776	15.6852	16.3734	17.5835	NA	NA	NA	NA	16.6039	NA	19.0946	NA
P15090	FABP4	Fatty acid-binding protein, adipocyte						915890										NA	NA	NA	NA	NA	19.8048	NA	NA	NA	NA	NA	NA	NA	NA	NA
Q9Y5Y0	FLVCR1	Feline leukemia virus subgroup C receptor-related protein 1														156124		NA	NA	NA	NA	NA	NA	NA	NA	NA	NA	NA	NA	NA	17.2523	NA
Q86UX7	FERMT3	Fermitin family homolog 3	597539		857686	1204390	680820	436984	173600	320149	149912	280913		603068				19.1887	NA	19.7101	20.1999	19.3769	18.7372	17.4054	18.2884	17.1938	18.0998	NA	19.202	NA	NA	NA
Q9Y613	FHOD1	FH1/FH2 domain-containing protein 1			22367.4	6456.64	54670.2	27534.9										NA	NA	14.4491	12.6566	15.7385	14.749	NA	NA	NA	NA	NA	NA	NA	NA	NA
P35555	FBN1	Fibrillin-1	281943		134583		272061	282796		258950	343091		744316	221502	1763530	1195230	869287	18.105	NA	17.0381	NA	18.0536	18.1094	NA	17.9823	18.3882	NA	19.5056	17.757	20.75	20.1889	19.7295
P35556	FBN2	Fibrillin-2	113425		20253.1	28551.9	92087.5	101156	33996.6	117001	120522	132318			407631	285163	350585	16.7914	NA	14.3059	14.8013	16.4907	16.6262	15.0531	16.8362	16.8789	17.0136	NA	NA	18.6369	18.1214	18.4194
P02671	FGA	Fibrinogen alpha chain	35861400	23552500	33162100	42403900	37043200	32124800	24911800	58557900	26469900	41210900	30469700	23924500			944273	25.0959	24.4894	24.983	25.3377	25.1427	24.9372	24.5703	25.8034	24.6578	25.2965	24.8609	24.512	NA	NA	19.8488
P02675	FGB	Fibrinogen beta chain	8161310	8727350	7766800	7235250	11093100	9457550	8921710	9218690	5377530	6459250	3488690	4545920				22.9604	23.0571	22.8889	22.7866	23.4032	23.173	23.0889	23.1361	22.3585	22.6229	21.7343	22.1161	NA	NA	NA
P02679	FGG	Fibrinogen gamma chain	5699490	4497160	3700590	3782820	13003900	4990360	11076700	6096810	2263490	1925570	3143190	2502330				22.4424	22.1006	21.8193	21.851	23.6324	22.2507	23.401	22.5396	21.1101	20.8769	21.5838	21.2548	NA	NA	NA
Q08830	FGL1	Fibrinogen-like protein 1																NA	NA	NA	NA	NA	NA	NA	NA	NA	NA	NA	NA	NA	NA	NA
Q86WI1	PKHD1L1	Fibrocystin-L					45400.4											NA	NA	NA	NA	15.4704	NA	NA	NA	NA	NA	NA	NA	NA	NA	NA
Q14314	FGL2	Fibroleukin	43792.6		109413	109112	61833.2	173221	35956.7	59220.7								15.4184	NA	16.7394	16.7355	15.9161	17.4023	15.134	15.8538	NA	NA	NA	NA	NA	NA	NA
P02751	FN1	Fibronectin	639798	555506	445694	382161	674049	943400	813926	1962310	2151370	1626630		1021650	2424610	1136170		19.2873	19.0834	18.7657	18.5438	19.3625	19.8475	19.6345	20.9041	21.0368	20.6335	NA	19.9625	21.2093	20.1157	NA
Q4ZHG4	FNDC1	Fibronectin type III domain-containing protein 1											24996.6			482320		NA	NA	NA	NA	NA	NA	NA	NA	NA	NA	14.6094	NA	NA	18.8796	NA
P23142	FBLN1	Fibulin-1						33191.7										NA	NA	NA	NA	NA	15.0185	NA	NA	NA	NA	NA	NA	NA	NA	NA
O00602	FCN1	Ficolin-1	1089010	496283	792209	2616850	1714930	3306110	225471	911537	342532	352340	913142	1050680				20.0546	18.9208	19.5955	21.3194	20.7097	21.6567	17.7826	19.7979	18.3859	18.4266	19.8005	20.0029	NA	NA	NA
Q15485	FCN2	Ficolin-2	155926	768370	175571	501046	182255		96549.2	86121.9		62495.5		82218.8				17.2505	19.5514	17.4217	18.9346	17.4756	NA	16.559	16.3941	NA	15.9315	NA	16.3272	NA	NA	NA
O75636	FCN3	Ficolin-3	183879		628397	224590	230628	87278.8	368977	83632.3		180942		71530				17.4884	NA	19.2613	17.7769	17.8152	16.4133	18.4932	16.3518	NA	17.4652	NA	16.1263	NA	NA	NA
Q5D862	FLG2	Filaggrin-2														246895		NA	NA	NA	NA	NA	NA	NA	NA	NA	NA	NA	NA	NA	17.9135	NA
P21333	FLNA	Filamin-A	2562450	1340440	7453610	7306260	5884960	4149330	8302010	4168610	1884180	5680850	2659160	7431590				21.2891	20.3543	22.8295	22.8007	22.4886	21.9844	22.985	21.9911	20.8455	22.4377	21.3425	22.8252	NA	NA	NA
Q17RS7	GEN1	Flap endonuclease GEN homolog 1					132278											NA	NA	NA	NA	17.0132	NA	NA	NA	NA	NA	NA	NA	NA	NA	NA
O75955	FLOT1	Flotillin-1				10031.9	154635	109147										NA	NA	NA	13.2923	17.2385	16.7359	NA	NA	NA	NA	NA	NA	NA	NA	NA
Q14254	FLOT2	Flotillin-2					170378	106796					142972			259500		NA	NA	NA	NA	17.3784	16.7045	NA	NA	NA	NA	17.1254	NA	NA	17.9854	NA
P21462	FPR1	fMet-Leu-Phe receptor					24295		51346.8									NA	NA	NA	NA	14.5684	NA	15.648	NA	NA	NA	NA	NA	NA	NA	NA
Q12948	FOXC1	Forkhead box protein C1					18849.8											NA	NA	NA	NA	14.2023	NA	NA	NA	NA	NA	NA	NA	NA	NA	NA
Q13642	FHL1	Four and a half LIM domains protein 1	1339820	1472690	1500490	1992900	1625450	1777610	1555730	1317170	1434770	828020	2883860	1903190	6898590	6058080	8735330	20.3536	20.49	20.517	20.9264	20.6324	20.7615	20.5692	20.329	20.4524	19.6593	21.4596	20.86	22.7179	22.5304	23.0584
Q9NQ88	TIGAR	Fructose-2,6-bisphosphatase TIGAR					35829.9									155946		NA	NA	NA	NA	15.1289	NA	NA	NA	NA	NA	NA	NA	NA	17.2507	NA
P04075	ALDOA	Fructose-bisphosphate aldolase A	1397220	647002	2020070	2017300	1630170	1627370	1174420	1257800	1026610	1002710	2511020	1662050	5102120	4365150	3305800	20.4141	19.3034	20.946	20.944	20.6366	20.6341	20.1635	20.2625	19.9695	19.9355	21.2598	20.6645	22.2827	22.0576	21.6566
P07954	FH	Fumarate hydratase, mitochondrial					51726.4											NA	NA	NA	NA	15.6586	NA	NA	NA	NA	NA	NA	NA	NA	NA	NA
Q5T3I0	GPATCH4	G patch domain-containing protein 4					5050.93											NA	NA	NA	NA	12.3023	NA	NA	NA	NA	NA	NA	NA	NA	NA	NA
O94766	B3GAT3	Galactosylgalactosylxylosylprotein 3-beta-glucuronosyltransferase 3					22051.5											NA	NA	NA	NA	14.4286	NA	NA	NA	NA	NA	NA	NA	NA	NA	NA
P22466	GAL	Galanin peptides					282103	347938										NA	NA	NA	NA	18.1059	18.4085	NA	NA	NA	NA	NA	NA	NA	NA	NA
Q08380	LGALS3BP	Galectin-3-binding protein	26556800	34550500	39962100	41969400	44842900	70152500	20957200	32317300	25922500	22214000	28839300	35246100	104398000	90550200	95786100	24.6626	25.0422	25.2521	25.3228	25.4184	26.064	24.3209	24.9458	24.6277	24.405	24.7815	25.071	26.6375	26.4322	26.5133
P47929	LGALS7	Galectin-7			63061.7	76207		32462.4	325766					27741.3		362076	894691	NA	NA	15.9445	16.2176	NA	14.9865	18.3135	NA	NA	NA	NA	14.7597	NA	18.4659	19.771
P09104	ENO2	Gamma-enolase				22143.2												NA	NA	NA	14.4346	NA	NA	NA	NA	NA	NA	NA	NA	NA	NA	NA
Q92820	GGH	Gamma-glutamyl hydrolase			10670.7		32919.9											NA	NA	13.3814	NA	15.0067	NA	NA	NA	NA	NA	NA	NA	NA	NA	NA
O75223	GGCT	Gamma-glutamylcyclotransferase										171355				780008	243245	NA	NA	NA	NA	NA	NA	NA	NA	NA	17.3866	NA	NA	NA	19.5731	17.8921
Q99747	NAPG	Gamma-soluble NSF attachment protein					20391.4											NA	NA	NA	NA	14.3157	NA	NA	NA	NA	NA	NA	NA	NA	NA	NA
P17900	GM2A	Ganglioside GM2 activator															288713	NA	NA	NA	NA	NA	NA	NA	NA	NA	NA	NA	NA	NA	NA	18.1393
P06396	GSN	Gelsolin	899103	569764	1485940	1118570	1623720	1090760	662128	982075	670818	728058	485400	815654				19.7781	19.12	20.5029	20.0932	20.6309	20.0569	19.3368	19.9055	19.3556	19.4737	18.8888	19.6376	NA	NA	NA
P35269	GTF2F1	General transcription factor IIF subunit 1			18644.5	106437	88433.1	81559	117867	57724.2			211166	151841		127538		NA	NA	14.1865	16.6996	16.4323	16.3156	16.8468	15.8169	NA	NA	17.688	17.2122	NA	16.9606	NA
O60234	GMFG	Glia maturation factor gamma					120788											NA	NA	NA	NA	16.8821	NA	NA	NA	NA	NA	NA	NA	NA	NA	NA
P11413	G6PD	Glucose-6-phosphate 1-dehydrogenase			151849	117562	309545	125904										NA	NA	17.2123	16.8431	18.2398	16.942	NA	NA	NA	NA	NA	NA	NA	NA	NA
P57057	SLC37A1	Glucose-6-phosphate exchanger SLC37A1					17155.5											NA	NA	NA	NA	14.0664	NA	NA	NA	NA	NA	NA	NA	NA	NA	NA
P06744	GPI	Glucose-6-phosphate isomerase					95824.5											NA	NA	NA	NA	16.5481	NA	NA	NA	NA	NA	NA	NA	NA	NA	NA
P14314	PRKCSH	Glucosidase 2 subunit beta					53874.4											NA	NA	NA	NA	15.7173	NA	NA	NA	NA	NA	NA	NA	NA	NA	NA
P00367	GLUD1	Glutamate dehydrogenase 1, mitochondrial				59493	128427	39990.2										NA	NA	NA	15.8604	16.9706	15.2874	NA	NA	NA	NA	NA	NA	NA	NA	NA
A0A0B4J2D5;P0DPI2	GATD3A;GATD3B	Glutamine amidotransferase-like class 1 domain-containing protein 3B, mitochondrial					72040.5											NA	NA	NA	NA	16.1365	NA	NA	NA	NA	NA	NA	NA	NA	NA	NA
Q86SX6	GLRX5	Glutaredoxin-related protein 5, mitochondrial					61440.8											NA	NA	NA	NA	15.9069	NA	NA	NA	NA	NA	NA	NA	NA	NA	NA
P07203	GPX1	Glutathione peroxidase 1			272770	303918	462386	255293	330763			220178		251437				NA	NA	18.0573	18.2133	18.8187	17.9618	18.3354	NA	NA	17.7483	NA	17.9398	NA	NA	NA
P00390	GSR	Glutathione reductase, mitochondrial			31097.7		34029											NA	NA	14.9245	NA	15.0545	NA	NA	NA	NA	NA	NA	NA	NA	NA	NA
Q9Y2Q3	GSTK1	Glutathione S-transferase kappa 1					64293.9											NA	NA	NA	NA	15.9724	NA	NA	NA	NA	NA	NA	NA	NA	NA	NA
O43813	LANCL1	Glutathione S-transferase LANCL1					14102.1											NA	NA	NA	NA	13.7836	NA	NA	NA	NA	NA	NA	NA	NA	NA	NA
P21266	GSTM3	Glutathione S-transferase Mu 3					4503.04											NA	NA	NA	NA	12.1367	NA	NA	NA	NA	NA	NA	NA	NA	NA	NA
P78417	GSTO1	Glutathione S-transferase omega-1					141753											NA	NA	NA	NA	17.113	NA	NA	NA	NA	NA	NA	NA	NA	NA	NA
P09211	GSTP1	Glutathione S-transferase P			96394.7		113828	73445.3	17375.8			112774		29718.1				NA	NA	16.5567	NA	16.7965	16.1644	14.0848	NA	NA	16.7831	NA	14.8591	NA	NA	NA
P04406	GAPDH	Glyceraldehyde-3-phosphate dehydrogenase	1220140	733129	883967	880199	1404540	1245350	348359	1487650	1341720	1200050	910726	1098500	10177000	13864200	2720530	20.2186	19.4837	19.7536	19.7475	20.4217	20.2481	18.4102	20.5046	20.3557	20.1947	19.7967	20.0671	23.2788	23.7249	21.3755
P43304	GPD2	Glycerol-3-phosphate dehydrogenase, mitochondrial			187175	254317	1385730	168721	283586	156180		34803.4						NA	NA	17.514	17.9563	20.4022	17.3643	18.1134	17.2529	NA	15.0869	NA	NA	NA	NA	NA
P41250	GARS1	Glycine--tRNA ligase					330342											NA	NA	NA	NA	18.3336	NA	NA	NA	NA	NA	NA	NA	NA	NA	NA
P11216	PYGB	Glycogen phosphorylase, brain form					43450.5	26889.4										NA	NA	NA	NA	15.4071	14.7147	NA	NA	NA	NA	NA	NA	NA	NA	NA
Q9UBQ7	GRHPR	Glyoxylate reductase/hydroxypyruvate reductase			62051.1						71587.3							NA	NA	15.9212	NA	NA	NA	NA	NA	16.1274	NA	NA	NA	NA	NA	NA
O75487;Q9Y625	GPC4;GPC6	Glypican-4														44606.1		NA	NA	NA	NA	NA	NA	NA	NA	NA	NA	NA	NA	NA	15.445	NA
Q9H4G4	GLIPR2	Golgi-associated plant pathogenesis-related protein 1	166177	284687	313623	528098	341443	450159	206803	199165	168328		474388	138122	575458	603936		17.3424	18.119	18.2587	19.0104	18.3813	18.7801	17.6579	17.6036	17.3609	NA	18.8557	17.0756	19.1344	19.204	NA
Q7Z5G4	GOLGA7	Golgin subfamily A member 7			56279.9	94788.3	41443.7	19176.7							627372	552913		NA	NA	15.7803	16.5324	15.3389	14.2271	NA	NA	NA	NA	NA	NA	19.259	19.0767	NA
Q9NX62	IMPAD1	Golgi-resident adenosine 3',5'-bisphosphate 3'-phosphatase					144488											NA	NA	NA	NA	17.1406	NA	NA	NA	NA	NA	NA	NA	NA	NA	NA
Q92917	GPKOW	G-patch domain and KOW motifs-containing protein											56605.1					NA	NA	NA	NA	NA	NA	NA	NA	NA	NA	15.7886	NA	NA	NA	NA
Q9NQ84	GPRC5C	G-protein coupled receptor family C group 5 member C														126596		NA	NA	NA	NA	NA	NA	NA	NA	NA	NA	NA	NA	NA	16.9499	NA
Q6Y7W6	GIGYF2	GRB10-interacting GYF protein 2			46171.6	61355.6	473382	108695								1074850		NA	NA	15.4947	15.9049	18.8526	16.7299	NA	NA	NA	NA	NA	NA	NA	20.0357	NA
P62993	GRB2	Growth factor receptor-bound protein 2			171631	158694	175833	78934.2	6140.29			42793.5						NA	NA	17.389	17.2759	17.4238	16.2684	12.5841	NA	NA	15.3851	NA	NA	NA	NA	NA
Q99988	GDF15	Growth/differentiation factor 15	203138	494110	737436	571327	796385	422292	115845	410741	1509050	435253	971334	571376	15122800	6700330		17.6321	18.9145	19.4922	19.124	19.6031	18.6879	16.8218	18.6479	20.5252	18.7315	19.8896	19.1241	23.8502	22.6758	NA
P01111	NRAS	GTPase NRas					93196.1									414839		NA	NA	NA	NA	16.508	NA	NA	NA	NA	NA	NA	NA	NA	18.6622	NA
P62826	RAN	GTP-binding nuclear protein Ran	1065940	723051	720135	1184260	955918	1071260	1287270	1071540	1074560	615323	2920850	1388670	7490020	5944930	4643460	20.0237	19.4637	19.4579	20.1756	19.8665	20.0309	20.2959	20.0313	20.0353	19.231	21.478	20.4053	22.8365	22.5032	22.1468
P55042	RRAD	GTP-binding protein RAD									2086300							NA	NA	NA	NA	NA	NA	NA	NA	20.9925	NA	NA	NA	NA	NA	NA
Q15382	RHEB	GTP-binding protein Rheb				8733.22												NA	NA	NA	13.0923	NA	NA	NA	NA	NA	NA	NA	NA	NA	NA	NA
Q9NR31	SAR1A	GTP-binding protein SAR1a			57654.5		159044											NA	NA	15.8151	NA	17.2791	NA	NA	NA	NA	NA	NA	NA	NA	NA	NA
P08754	GNAI3	Guanine nucleotide-binding protein G(i) subunit alpha					46835											NA	NA	NA	NA	15.5153	NA	NA	NA	NA	NA	NA	NA	NA	NA	NA
P04899	GNAI2	Guanine nucleotide-binding protein G(i) subunit alpha-2	2245600	1078880	5168020	7275020	4547290	5896970	2431470	2869480	1151940	2843230		3800590				21.0987	20.0411	22.3012	22.7945	22.1166	22.4915	21.2134	21.4524	20.1356	21.4391	NA	21.8578	NA	NA	NA
P04899;P08754	GNAI2;GNAI3	Guanine nucleotide-binding protein G(i) subunit alpha-2			112272	120807	367160	292258	79638.3	47584.9								NA	NA	16.7766	16.8823	18.486	18.1569	16.2812	15.5382	NA	NA	NA	NA	NA	NA	NA
P61952	GNG11	Guanine nucleotide-binding protein G(I)/G(S)/G(O) subunit gamma-11					14443.5											NA	NA	NA	NA	13.8181	NA	NA	NA	NA	NA	NA	NA	NA	NA	NA
Q9UBI6	GNG12	Guanine nucleotide-binding protein G(I)/G(S)/G(O) subunit gamma-12					7482.05	20095.6							163427	306603		NA	NA	NA	NA	12.8692	14.2946	NA	NA	NA	NA	NA	NA	17.3183	18.226	NA
P59768	GNG2	Guanine nucleotide-binding protein G(I)/G(S)/G(O) subunit gamma-2			80772.9	130734	263651	338201										NA	NA	16.3016	16.9963	18.0083	18.3675	NA	NA	NA	NA	NA	NA	NA	NA	NA
P63218	GNG5	Guanine nucleotide-binding protein G(I)/G(S)/G(O) subunit gamma-5	218057	65528.7	428456	571477	475721	541040	165530	296095	99545.8	153598	168232	456498		157233		17.7343	15.9998	18.7088	19.1243	18.8598	19.0454	17.3367	18.1757	16.6031	17.2288	17.3601	18.8002	NA	17.2625	NA
O60262	GNG7	Guanine nucleotide-binding protein G(I)/G(S)/G(O) subunit gamma-7			45478.6	41780	147724	83342.3										NA	NA	15.4729	15.3505	17.1725	16.3468	NA	NA	NA	NA	NA	NA	NA	NA	NA
Q9UK08	GNG8	Guanine nucleotide-binding protein G(I)/G(S)/G(O) subunit gamma-8					34111.8											NA	NA	NA	NA	15.058	NA	NA	NA	NA	NA	NA	NA	NA	NA	NA
P62873	GNB1	Guanine nucleotide-binding protein G(I)/G(S)/G(T) subunit beta-1				246073	232047		119830									NA	NA	NA	17.9087	17.8241	NA	16.8706	NA	NA	NA	NA	NA	NA	NA	NA
P62873;P62879	GNB1;GNB2	Guanine nucleotide-binding protein G(I)/G(S)/G(T) subunit beta-1			25357.5		207535	232265										NA	NA	14.6301	NA	17.663	17.8254	NA	NA	NA	NA	NA	NA	NA	NA	NA
P62873;P62879;Q9HAV0	GNB1;GNB2;GNB4	Guanine nucleotide-binding protein G(I)/G(S)/G(T) subunit beta-1	947228	961560	2463340	2992470	3644140	3816540	835472	1361680	406496	1209280	831368	1357620	2871650	3363980		19.8534	19.875	21.2322	21.5129	21.7971	21.8638	19.6722	20.377	18.6329	20.2057	19.6651	20.3726	21.4534	21.6817	NA
P62879	GNB2	Guanine nucleotide-binding protein G(I)/G(S)/G(T) subunit beta-2			21481	13292.3	132495	47047.2										NA	NA	14.3908	13.6983	17.0156	15.5218	NA	NA	NA	NA	NA	NA	NA	NA	NA
P50148	GNAQ	Guanine nucleotide-binding protein G(q) subunit alpha	63137		371077	428233	788068	491995	184620	180318		131552		164259				15.9462	NA	18.5014	18.708	19.588	18.9083	17.4942	17.4602	NA	17.0053	NA	17.3256	NA	NA	NA
P63092;Q5JWF2	GNAS	Guanine nucleotide-binding protein G(s) subunit alpha isoforms short				66457.7	107621	39883.4								142525		NA	NA	NA	16.0201	16.7156	15.2835	NA	NA	NA	NA	NA	NA	NA	17.1209	NA
P19086	GNAZ	Guanine nucleotide-binding protein G(z) subunit alpha	145033		318746	552646	493491	407417	102022	180709		442162		234566				17.146	NA	18.282	19.076	18.9127	18.6361	16.6385	17.4633	NA	18.7542	NA	17.8396	NA	NA	NA
Q14344	GNA13	Guanine nucleotide-binding protein subunit alpha-13			5801700	4770390	5037900	6073420	5309700	3437940	1324720	2464210	596336			3326570		NA	NA	22.468	22.1857	22.2644	22.5341	22.3402	21.7131	20.3373	21.2327	19.1858	NA	NA	21.6656	NA
Q9HAV0	GNB4	Guanine nucleotide-binding protein subunit beta-4					84867.9	53013.8										NA	NA	NA	NA	16.3729	15.6941	NA	NA	NA	NA	NA	NA	NA	NA	NA
Q96PP9	GBP4	Guanylate-binding protein 4									311560							NA	NA	NA	NA	NA	NA	NA	NA	18.2492	NA	NA	NA	NA	NA	NA
Q9NY12	GAR1	H/ACA ribonucleoprotein complex subunit 1					68616.6	18095.8										NA	NA	NA	NA	16.0663	14.1434	NA	NA	NA	NA	NA	NA	NA	NA	NA
Q9NX24	NHP2	H/ACA ribonucleoprotein complex subunit 2					53953.1	66326.3								296112		NA	NA	NA	NA	15.7194	16.0173	NA	NA	NA	NA	NA	NA	NA	18.1758	NA
P00739	HPR	Haptoglobin-related protein	407951	3895210	1384220	3395430	764072	137780	8883650	876247	332100	4164400		1700210				18.638	21.8933	20.4006	21.6952	19.5433	17.072	23.0827	19.741	18.3413	21.9897	NA	20.6973	NA	NA	NA
P0DMV8;P0DMV9;P17066;P48741	HSPA1A;HSPA1B;HSPA6;HSPA7	Heat shock 70 kDa protein 1A			244121	309912	302328	287966	184080		304333			387637	3430360	2701810		NA	NA	17.8972	18.2415	18.2058	18.1355	17.49	NA	18.2153	NA	NA	18.5643	21.7099	21.3655	NA
P0DMV8;P0DMV9	HSPA1A;HSPA1B	Heat shock 70 kDa protein 1A	287433	238082	264356	372602	329005	373236	539298	307242	293830	197039	198259	674152	5005220	3546840	2925890	18.1329	17.8611	18.0121	18.5073	18.3277	18.5097	19.0407	18.229	18.1646	17.5881	17.597	19.3627	22.255	21.7581	21.4804
P34932	HSPA4	Heat shock 70 kDa protein 4					15883.8											NA	NA	NA	NA	13.9553	NA	NA	NA	NA	NA	NA	NA	NA	NA	NA
P17066;P48741	HSPA6;HSPA7	Heat shock 70 kDa protein 6		628258										1213080				NA	19.261	NA	NA	NA	NA	NA	NA	NA	NA	NA	20.2102	NA	NA	NA
P11142	HSPA8	Heat shock cognate 71 kDa protein	563026	330835	860932	993763	607772	521912	408302	545041	390954	393623	661198	745270	4909690	3102140	332976	19.1028	18.3358	19.7155	19.9225	19.2132	18.9934	18.6393	19.056	18.5766	18.5865	19.3347	19.5074	22.2272	21.5648	18.3451
Q92598	HSPH1	Heat shock protein 105 kDa					8217.66											NA	NA	NA	NA	13.0045	NA	NA	NA	NA	NA	NA	NA	NA	NA	NA
P04792	HSPB1	Heat shock protein beta-1	70066.6		202847	123935	73491.7	290684	1403320			298325		217303		1005930		16.0964	NA	17.63	16.9192	16.1653	18.1491	20.4204	NA	NA	18.1865	NA	17.7293	NA	19.9401	NA
P07900	HSP90AA1	Heat shock protein HSP 90-alpha	87566		254494	194063	91426.1	108376	254337				96903.5	57400.9		292759		16.4181	NA	17.9573	17.5662	16.4803	16.7257	17.9564	NA	NA	NA	16.5643	15.8088	NA	18.1594	NA
P07900;P08238	HSP90AA1;HSP90AB1	Heat shock protein HSP 90-alpha	401193		122676	329706	94105.1	129352	47901.6			95324.8	266271		3012570			18.6139	NA	16.9045	18.3308	16.522	16.9809	15.5478	NA	NA	16.5406	18.0225	NA	21.5226	NA	NA
P08238	HSP90AB1	Heat shock protein HSP 90-beta			272109	106749	243924	232166	306969	85630.1	173155	85118.8	415218	121623		922152	230429	NA	NA	18.0538	16.7039	17.8961	17.8248	18.2277	16.3858	17.4017	16.3772	18.6635	16.8921	NA	19.8146	17.814
P28906	CD34	Hematopoietic progenitor cell antigen CD34						79350.9										NA	NA	NA	NA	NA	16.276	NA	NA	NA	NA	NA	NA	NA	NA	NA
Q9Y5Z4	HEBP2	Heme-binding protein 2					3933.65		58676.5									NA	NA	NA	NA	11.9417	NA	15.8405	NA	NA	NA	NA	NA	NA	NA	NA
P69905	HBA1	Hemoglobin subunit alpha	2390570	1290520	1313900	1667950	1805660	1687910	35956100	2292930	2124360	1948790		2723340	12816000	14007400	4536320	21.1889	20.2995	20.3254	20.6696	20.7841	20.6868	25.0997	21.1288	21.0186	20.8941	NA	21.3769	23.6114	23.7397	22.1131
P68871	HBB	Hemoglobin subunit beta	2506390	2086870	1492260	2120090	1876930	2833120	84431700	955081	160197	792210	1257480	2998020				21.2572	20.9929	20.5091	21.0157	20.8399	21.434	26.3313	19.8653	17.2895	19.5955	20.2621	21.5156	NA	NA	NA
P02042;P68871	HBB;HBD	Hemoglobin subunit delta	67963.2	298417	147626	423532	112867	229457	7874520		83511.6	95029.8	204347	153696				16.0525	18.187	17.1716	18.6921	16.7843	17.8079	22.9088	NA	16.3497	16.5361	17.6407	17.2297	NA	NA	NA
P02042	HBD	Hemoglobin subunit delta	184129		90155.1	269865	159841	202485	5898150									17.4904	NA	16.4601	18.0419	17.2863	17.6275	22.4918	NA	NA	NA	NA	NA	NA	NA	NA
P69891;P69892	HBG1;HBG2	Hemoglobin subunit gamma-1							396840									NA	NA	NA	NA	NA	NA	18.5982	NA	NA	NA	NA	NA	NA	NA	NA
P02790	HPX	Hemopexin	1043340	777793	2624090	2261170	2337470	2329780	1137700	502942		488403		1035590				19.9928	19.569	21.3234	21.1086	21.1565	21.1518	20.1177	18.94	NA	18.8977	NA	19.982	NA	NA	NA
Q9Y251	HPSE	Heparanase			89105.9		153530	64705.6										NA	NA	16.4432	NA	17.2282	15.9816	NA	NA	NA	NA	NA	NA	NA	NA	NA
P05546	SERPIND1	Heparin cofactor 2	111705	171037	93443.3	155914	114962	185951	217019				221894					16.7693	17.3839	16.5118	17.2504	16.8108	17.5046	17.7275	NA	NA	NA	17.7595	NA	NA	NA	NA
Q04756	HGFAC	Hepatocyte growth factor activator						136152					265788					NA	NA	NA	NA	NA	17.0549	NA	NA	NA	NA	18.0199	NA	NA	NA	NA
Q99729	HNRNPAB	Heterogeneous nuclear ribonucleoprotein A/B	3068180	1776340	1321260	1776490	3340000	3821270	831529	3056160	3217580	1873670	5388550	2082340	13936600	11821900	7966430	21.549	20.7605	20.3335	20.7606	21.6714	21.8656	19.6654	21.5433	21.6175	20.8374	22.3615	20.9898	23.7324	23.495	22.9255
Q13151	HNRNPA0	Heterogeneous nuclear ribonucleoprotein A0	2754780	3741390	1672670	2796560	2086800	2430730	1222060	3369010	2499170	1564670	4544650	2396800	10318700	5909990	8146380	21.3935	21.8351	20.6737	21.4152	20.9929	21.213	20.2209	21.6839	21.253	20.5774	22.1157	21.1927	23.2988	22.4947	22.9577
P09651;P51991	HNRNPA1;HNRNPA3	Heterogeneous nuclear ribonucleoprotein A1	65658.8					112542		179776	5571890		122832	2605460	250950			16.0027	NA	NA	NA	NA	16.7801	NA	17.4558	22.4097	NA	16.9063	21.3131	17.937	NA	NA
P09651	HNRNPA1	Heterogeneous nuclear ribonucleoprotein A1	16292700	19395500	13880100	18966300	41875100	29094400	9009570	21339000	11615900	13986700	16788900	15660300	69848600	100820000	87059800	23.9577	24.2092	23.7265	24.1769	25.3196	24.7942	23.103	24.347	23.4696	23.7376	24.001	23.9006	26.0577	26.5872	26.3755
P51991	HNRNPA3	Heterogeneous nuclear ribonucleoprotein A3	10694000	11210400	8932210	12293800	6106050	10395600	9598480	10679600	14300500	5847630	31292600	12910900	64402000	47830500	52785800	23.3503	23.4183	23.0906	23.5514	22.5418	23.3095	23.1944	23.3484	23.7696	22.4794	24.8993	23.6221	25.9406	25.5114	25.6536
Q14103	HNRNPD	Heterogeneous nuclear ribonucleoprotein D0	2668500	4512180	3472860	3931920	6009930	6734810	1875290	3221310	2566850	3558700	350118	3275890	9013620	17413700	11503800	21.3476	22.1054	21.7277	21.9068	22.5189	22.6832	20.8387	21.6192	21.2916	21.7629	18.4175	21.6435	23.1037	24.0537	23.4556
O14979;Q14103	HNRNPD;HNRNPDL	Heterogeneous nuclear ribonucleoprotein D-like		56250.2	101904	23063.4	65833.6	192480	33452.2			122047				305942		NA	15.7796	16.6369	14.4933	16.0065	17.5543	15.0298	NA	NA	16.8971	NA	NA	NA	18.2229	NA
O14979	HNRNPDL	Heterogeneous nuclear ribonucleoprotein D-like	1748690	864183	666042	931983	1053620	1376090	1131790	1799430	2339920	1409070	2212350	1206030	85773700	5909230	55542100	20.7378	19.721	19.3453	19.8299	20.0069	20.3921	20.1102	20.7791	21.158	20.4263	21.0771	20.2018	26.354	22.4945	25.7271
P31943	HNRNPH1	Heterogeneous nuclear ribonucleoprotein H	1052760	610425	656984	886127	913136	1333600	884684	1165280	1302380	948529	2170640	830915	6860130	4507390	5340920	20.0057	19.2195	19.3255	19.7572	19.8005	20.3469	19.7548	20.1522	20.3127	19.8553	21.0497	19.6643	22.7098	22.1039	22.3487
P31942	HNRNPH3	Heterogeneous nuclear ribonucleoprotein H3	1998710	1059970	844206	1142820	1161920	1958430	1462790	1809340	3400260	1749030	1790200	2959710	13223700	8126870	9200730	20.9306	20.0156	19.6872	20.1242	20.1481	20.9013	20.4803	20.787	21.6972	20.7381	20.7717	21.497	23.6566	22.9543	23.1333
P61978	HNRNPK	Heterogeneous nuclear ribonucleoprotein K	4762990	2920970	2455680	3047760	3435090	4023470	3266450	5115050	6010840	5337010	11987600	5701280	27203100	16995600	12874200	22.1834	21.478	21.2277	21.5393	21.7119	21.94	21.6393	22.2863	22.5191	22.3476	23.515	22.4429	24.6973	24.0187	23.618
P14866	HNRNPL	Heterogeneous nuclear ribonucleoprotein L	1635050	945774	714093	1048260	834397	1089910	574084	1677750	1361960	976621	2220560	1130810	10593000	4821230	3465690	20.6409	19.8511	19.4458	19.9996	19.6704	20.0558	19.1309	20.6781	20.3773	19.8974	21.0825	20.1089	23.3366	22.201	21.7247
P52272	HNRNPM	Heterogeneous nuclear ribonucleoprotein M	804417		563604	882141	773629	1080110	519639	616493	903884	567287	2844810			4409720	1635890	19.6176	NA	19.1043	19.7506	19.5613	20.0427	18.9872	19.2337	19.7858	19.1137	21.4399	NA	NA	22.0723	20.6416
O60506	SYNCRIP	Heterogeneous nuclear ribonucleoprotein Q	1328580	1271460	1718040	2531930	1196240	1716550	1575360	3171110	1585870	876624	1008030	2131820	6415690	3672310	4840240	20.3415	20.2781	20.7123	21.2718	20.1901	20.7111	20.5873	21.5966	20.5968	19.7416	19.9431	21.0237	22.6132	21.8083	22.2066
O43390	HNRNPR	Heterogeneous nuclear ribonucleoprotein R	314616			498366	323712	349916	187081	563169	151219	210520	46627			784494		18.2632	NA	NA	18.9268	18.3044	18.4166	17.5133	19.1032	17.2063	17.6836	15.5089	NA	NA	19.5814	NA
O43390;O60506	HNRNPR;SYNCRIP	Heterogeneous nuclear ribonucleoprotein R	379445	959270	739439	912803	919506	802791	14820.1	619505	343508	233200	1409320	848446	159623	2718850	6113310	18.5335	19.8716	19.4961	19.7999	19.8105	19.6147	13.8553	19.2408	18.39	17.8312	20.4266	19.6945	17.2843	21.3746	22.5435
Q00839	HNRNPU	Heterogeneous nuclear ribonucleoprotein U	700430	715241	211008	815808	383147	606636	1003290	877107	1132580	728139	1661890	1338980	4905010	2565950	5022340	19.4179	19.4481	17.6869	19.6379	18.5475	19.2105	19.9363	19.7424	20.1112	19.4739	20.6644	20.3527	22.2258	21.2911	22.2599
Q9BUJ2	HNRNPUL1	Heterogeneous nuclear ribonucleoprotein U-like protein 1			32039.4		29109.7	66296.4								152820		NA	NA	14.9676	NA	14.8292	16.0166	NA	NA	NA	NA	NA	NA	NA	17.2215	NA
P22626	HNRNPA2B1	Heterogeneous nuclear ribonucleoproteins A2/B1	10960200	6082640	5337920	8638220	10617000	10000500	3565530	11493300	8139460	5798950	15598900	8291990	40413900	31430400	43023000	23.3858	22.5363	22.3478	23.0423	23.3399	23.2536	21.7657	23.4543	22.9565	22.4674	23.8949	22.9833	25.2683	24.9057	25.3586
P07910	HNRNPC	Heterogeneous nuclear ribonucleoproteins C1/C2	114053		86242.3		630222	1002800	68096.1	967828	225214	180433	2177260	322387	4367220	4333850	1118620	16.7993	NA	16.3961	NA	19.2655	19.9356	16.0553	19.8844	17.7809	17.4611	21.0541	18.2984	22.0583	22.0472	20.0933
P19367	HK1	Hexokinase-1					20419.9											NA	NA	NA	NA	14.3177	NA	NA	NA	NA	NA	NA	NA	NA	NA	NA
P30825	SLC7A1	High affinity cationic amino acid transporter 1														233228		NA	NA	NA	NA	NA	NA	NA	NA	NA	NA	NA	NA	NA	17.8314	NA
P09429	HMGB1	High mobility group protein B1					157706	57609.8		36039.9						474210		NA	NA	NA	NA	17.2669	15.814	NA	15.1373	NA	NA	NA	NA	NA	18.8552	NA
P26583	HMGB2	High mobility group protein B2					40085.3	21780.8										NA	NA	NA	NA	15.2908	14.4108	NA	NA	NA	NA	NA	NA	NA	NA	NA
O15347	HMGB3	High mobility group protein B3	53354.7				63818.1	108781					222706			376518		15.7033	NA	NA	NA	15.9617	16.7311	NA	NA	NA	NA	17.7648	NA	NA	18.5224	NA
P37235;P84074	HPCA;HPCAL1	Hippocalcin-like protein 1					81106.3											NA	NA	NA	NA	16.3075	NA	NA	NA	NA	NA	NA	NA	NA	NA	NA
P42357	HAL	Histidine ammonia-lyase														457436		NA	NA	NA	NA	NA	NA	NA	NA	NA	NA	NA	NA	NA	18.8032	NA
P49773	HINT1	Histidine triad nucleotide-binding protein 1					131423											NA	NA	NA	NA	17.0039	NA	NA	NA	NA	NA	NA	NA	NA	NA	NA
Q9BX68	HINT2	Histidine triad nucleotide-binding protein 2, mitochondrial					136337	92205.4										NA	NA	NA	NA	17.0568	16.4926	NA	NA	NA	NA	NA	NA	NA	NA	NA
Q9NQE9	HINT3	Histidine triad nucleotide-binding protein 3					6196.55											NA	NA	NA	NA	12.5972	NA	NA	NA	NA	NA	NA	NA	NA	NA	NA
P04196	HRG	Histidine-rich glycoprotein	913675	559062	523903	499721	737646	301247	99732.2	341513	334646	878588	259510	130520				19.8013	19.0926	18.9989	18.9308	19.4926	18.2006	16.6058	18.3816	18.3523	19.7448	17.9854	16.9939	NA	NA	NA
Q13547;Q92769	HDAC1;HDAC2	Histone deacetylase 1					16056.7											NA	NA	NA	NA	13.9709	NA	NA	NA	NA	NA	NA	NA	NA	NA	NA
O14607;O15550	KDM6A;UTY	Histone demethylase UTY				62574												NA	NA	NA	15.9333	NA	NA	NA	NA	NA	NA	NA	NA	NA	NA	NA
P07305	H1-0	Histone H1.0					5540.51											NA	NA	NA	NA	12.4358	NA	NA	NA	NA	NA	NA	NA	NA	NA	NA
P10412;P16402;P16403	H1-2;H1-3;H1-4	Histone H1.4	1876750	2192540	1606770	2464890	2266180	2506040	1887000	1882010	1675290	973863	4736950	4508080	11018300	8012530	7803630	20.8398	21.0642	20.6157	21.2331	21.1118	21.257	20.8477	20.8438	20.676	19.8934	22.1755	22.1041	23.3934	22.9338	22.8957
P04908;P0C0S8;P20671;Q16777;Q6FI13;Q7L7L0;Q93077;Q96KK5;Q99878;Q9BTM1	H2AC11;H2AC14;H2AC4;H2AC7;H2AFJ;HIST1H2AC;HIST1H2AH;HIST2H2AA3;HIST2H2AC;HIST3H2A	Histone H2A type 1-B/E						64000.3										NA	NA	NA	NA	NA	15.9658	NA	NA	NA	NA	NA	NA	NA	NA	NA
Q09028	RBBP4	Histone-binding protein RBBP4					17319.2						93707					NA	NA	NA	NA	14.0801	NA	NA	NA	NA	NA	16.5159	NA	NA	NA	NA
P04439	HLA-A	HLA class I histocompatibility antigen, A alpha chain			798498	225175		1077520										NA	NA	19.6069	17.7807	NA	20.0393	NA	NA	NA	NA	NA	NA	NA	NA	NA
P13747	HLA-E	HLA class I histocompatibility antigen, alpha chain E			209658	325903	111373	308811				21477.3		225520				NA	NA	17.6777	18.3141	16.765	18.2364	NA	NA	NA	14.3905	NA	17.7829	NA	NA	NA
P17693	HLA-G	HLA class I histocompatibility antigen, alpha chain G	5525850	612857			4337150	5084100		1014070	1625590	2019930		3504370		343940		22.3978	19.2252	NA	NA	22.0483	22.2776	NA	19.9517	20.6325	20.9459	NA	21.7407	NA	18.3918	NA
P01889;P04439;P10321	HLA-A;HLA-B;HLA-C	HLA class I histocompatibility antigen, B alpha chain	83637.9		4889000	7154150	165033	156787	2011210	16658.1								16.3519	NA	22.2211	22.7703	17.3324	17.2584	20.9396	14.0239	NA	NA	NA	NA	NA	NA	NA
P01889;P04439;P13747;P17693	HLA-A;HLA-B;HLA-E;HLA-G	HLA class I histocompatibility antigen, B alpha chain	1397030	563690	7199870	3854650	4006250	8047600	1584850	1150630	354059	1541570						20.4139	19.1045	22.7795	21.8782	21.9338	22.9401	20.5959	20.134	18.4336	20.556	NA	NA	NA	NA	NA
P01889	HLA-B	HLA class I histocompatibility antigen, B alpha chain	646623	208639	2520020	4967190	1268510	2003450	837799	538498		162182		107809				19.3026	17.6706	21.265	22.244	20.2747	20.9341	19.6762	19.0386	NA	17.3073	NA	16.7181	NA	NA	NA
P01889;P10321	HLA-B;HLA-C	HLA class I histocompatibility antigen, B alpha chain	501539			358438	346464	30111.5	117456									18.936	NA	NA	18.4514	18.4023	14.878	16.8418	NA	NA	NA	NA	NA	NA	NA	NA
P10321	HLA-C	HLA class I histocompatibility antigen, C alpha chain	1831220		72726	114408	1901840	179761	1583210	807036	120141				941549	561800		20.8044	NA	16.1502	16.8038	20.859	17.4557	20.5944	19.6223	16.8744	NA	NA	NA	19.8447	19.0997	NA
P20036	HLA-DPA1	HLA class II histocompatibility antigen, DP alpha 1 chain						56168.9										NA	NA	NA	NA	NA	15.7775	NA	NA	NA	NA	NA	NA	NA	NA	NA
P01903	HLA-DRA	HLA class II histocompatibility antigen, DR alpha chain					12202.2	156100										NA	NA	NA	NA	13.5749	17.2521	NA	NA	NA	NA	NA	NA	NA	NA	NA
P20039;Q30134	HLA-DRB1	HLA class II histocompatibility antigen, DRB1-11 beta chain						78527.3										NA	NA	NA	NA	NA	16.2609	NA	NA	NA	NA	NA	NA	NA	NA	NA
P17482	HOXB9	Homeobox protein Hox-B9									22129.9							NA	NA	NA	NA	NA	NA	NA	NA	14.4337	NA	NA	NA	NA	NA	NA
Q86YZ3	HRNR	Hornerin									146833							NA	NA	NA	NA	NA	NA	NA	NA	17.1638	NA	NA	NA	NA	NA	NA
P51610	HCFC1	Host cell factor 1	37797.8		33667	61843.6	127011	133862	64060.3	28161	28363.4	29674.5	24429.1		352614	373607		15.206	NA	15.039	15.9163	16.9546	17.0304	15.9671	14.7814	14.7917	14.8569	14.5763	NA	18.4277	18.5112	NA
P50502;Q8NFI4	ST13;ST13P5	Hsc70-interacting protein					126028				37051	96938.7				111930		NA	NA	NA	NA	16.9434	NA	NA	NA	15.1772	16.5648	NA	NA	NA	16.7722	NA
Q16543	CDC37	Hsp90 co-chaperone Cdc37					90498.4	148545			150887	125650	353113		1014950	638098		NA	NA	NA	NA	16.4656	17.1805	NA	NA	17.2031	16.9391	18.4298	NA	19.953	19.2834	NA
Q96S86	HAPLN3	Hyaluronan and proteoglycan link protein 3					60744.9											NA	NA	NA	NA	15.8905	NA	NA	NA	NA	NA	NA	NA	NA	NA	NA
Q16836	HADH	Hydroxyacyl-coenzyme A dehydrogenase, mitochondrial					51783.5											NA	NA	NA	NA	15.6602	NA	NA	NA	NA	NA	NA	NA	NA	NA	NA
Q16775	HAGH	Hydroxyacylglutathione hydrolase, mitochondrial											43360.6					NA	NA	NA	NA	NA	NA	NA	NA	NA	NA	15.4041	NA	NA	NA	NA
P35914	HMGCL	Hydroxymethylglutaryl-CoA lyase, mitochondrial					12786.6	6902.88										NA	NA	NA	NA	13.6423	12.753	NA	NA	NA	NA	NA	NA	NA	NA	NA
P00492	HPRT1	Hypoxanthine-guanine phosphoribosyltransferase					12403.5											NA	NA	NA	NA	13.5985	NA	NA	NA	NA	NA	NA	NA	NA	NA	NA
Q9Y4L1	HYOU1	Hypoxia up-regulated protein 1					64390.3	10072.7	70552									NA	NA	NA	NA	15.9746	13.2982	16.1064	NA	NA	NA	NA	NA	NA	NA	NA
Q9Y6R7	FCGBP	IgGFc-binding protein					50802.5		104479									NA	NA	NA	NA	15.6326	NA	16.6729	NA	NA	NA	NA	NA	NA	NA	NA
Q14974	KPNB1	Importin subunit beta-1				92492.5	117186	8969.75								219588		NA	NA	NA	16.497	16.8384	13.1309	NA	NA	NA	NA	NA	NA	NA	17.7444	NA
O00410	IPO5	Importin-5					25491.9											NA	NA	NA	NA	14.6378	NA	NA	NA	NA	NA	NA	NA	NA	NA	NA
Q3SXM5	HSDL1	Inactive hydroxysteroid dehydrogenase-like protein 1					65724.7											NA	NA	NA	NA	16.0041	NA	NA	NA	NA	NA	NA	NA	NA	NA	NA
Q70UQ0	IKBIP	Inhibitor of nuclear factor kappa-B kinase-interacting protein					18893.4											NA	NA	NA	NA	14.2056	NA	NA	NA	NA	NA	NA	NA	NA	NA	NA
Q15181	PPA1	Inorganic pyrophosphatase					116914	59194.1										NA	NA	NA	NA	16.8351	15.8532	NA	NA	NA	NA	NA	NA	NA	NA	NA
Q9BY32	ITPA	Inosine triphosphate pyrophosphatase					8982.57											NA	NA	NA	NA	13.1329	NA	NA	NA	NA	NA	NA	NA	NA	NA	NA
P12268;P20839	IMPDH1;IMPDH2	Inosine-5'-monophosphate dehydrogenase 2					5608.12											NA	NA	NA	NA	12.4533	NA	NA	NA	NA	NA	NA	NA	NA	NA	NA
Q14643	ITPR1	Inositol 1,4,5-trisphosphate receptor type 1			25474		152148	35558.6										NA	NA	14.6367	NA	17.2151	15.1179	NA	NA	NA	NA	NA	NA	NA	NA	NA
Q14571	ITPR2	Inositol 1,4,5-trisphosphate receptor type 2					26444.2											NA	NA	NA	NA	14.6907	NA	NA	NA	NA	NA	NA	NA	NA	NA	NA
Q14571;Q14643	ITPR1;ITPR2	Inositol 1,4,5-trisphosphate receptor type 2					136782	439154			394656				1990560		2314900	NA	NA	NA	NA	17.0615	18.7444	NA	NA	18.5902	NA	NA	NA	20.9247	NA	21.1425
Q14642	INPP5A	Inositol polyphosphate-5-phosphatase A					21591.9											NA	NA	NA	NA	14.3982	NA	NA	NA	NA	NA	NA	NA	NA	NA	NA
O14654	IRS4	Insulin receptor substrate 4	852592	780244	389630	716598	303617	466110	354980	870449	1045990	499100	1118360	1275960	4129240	1725680		19.7015	19.5736	18.5717	19.4508	18.2119	18.8303	18.4374	19.7314	19.9964	18.929	20.093	20.2832	21.9774	20.7187	NA
P14735	IDE	Insulin-degrading enzyme														55031.4		NA	NA	NA	NA	NA	NA	NA	NA	NA	NA	NA	NA	NA	15.748	NA
Q9NZI8	IGF2BP1	Insulin-like growth factor 2 mRNA-binding protein 1	531086	405382	364446	447617	442328	489875	407510	473404	805107	312021	1557610	684225	3422970	2232580	1500530	19.0186	18.6289	18.4753	18.7719	18.7548	18.9021	18.6365	18.8527	19.6188	18.2513	20.5709	19.3841	21.7068	21.0903	20.517
Q9Y6M1	IGF2BP2	Insulin-like growth factor 2 mRNA-binding protein 2				40091.8	51673.3									101047		NA	NA	NA	15.291	15.6571	NA	NA	NA	NA	NA	NA	NA	NA	16.6247	NA
O00425	IGF2BP3	Insulin-like growth factor 2 mRNA-binding protein 3					27287	20943.3					63741.2			150997		NA	NA	NA	NA	14.7359	14.3542	NA	NA	NA	NA	15.9599	NA	NA	17.2042	NA
P18065	IGFBP2	Insulin-like growth factor-binding protein 2					15360.5											NA	NA	NA	NA	13.9069	NA	NA	NA	NA	NA	NA	NA	NA	NA	NA
P17936	IGFBP3	Insulin-like growth factor-binding protein 3						198271										NA	NA	NA	NA	NA	17.5971	NA	NA	NA	NA	NA	NA	NA	NA	NA
P24593	IGFBP5	Insulin-like growth factor-binding protein 5				30879.9	360856	385237					1083410					NA	NA	NA	14.9144	18.4611	18.5554	NA	NA	NA	NA	20.0471	NA	NA	NA	NA
Q9NVR2	INTS10	Integrator complex subunit 10					95233.1											NA	NA	NA	NA	16.5392	NA	NA	NA	NA	NA	NA	NA	NA	NA	NA
P17301	ITGA2	Integrin alpha-2	177678		399830	498781	269107	519401	559061	345173	128672	166434		47198.8				17.4389	NA	18.609	18.928	18.0378	18.9865	19.0926	18.397	16.9733	17.3446	NA	15.5265	NA	NA	NA
P08648	ITGA5	Integrin alpha-5			103184	129626	64977.7	72860.6										NA	NA	16.6549	16.984	15.9877	16.1529	NA	NA	NA	NA	NA	NA	NA	NA	NA
P23229	ITGA6	Integrin alpha-6	352663		1293020	1366560	1236120	693532	215329	403775	147257	1060130		288442				18.4279	NA	20.3023	20.3821	20.2374	19.4036	17.7162	18.6232	17.168	20.0158	NA	18.1379	NA	NA	NA
P08514	ITGA2B	Integrin alpha-IIb	4502800	1928800	9747640	8078300	31338100	11271800	5663060	8882030	1954740	14077700	1385790	3987810				22.1024	20.8793	23.2166	22.9456	24.9014	23.4262	22.4332	23.0825	20.8985	23.7469	20.4023	21.9272	NA	NA	NA
P20701	ITGAL	Integrin alpha-L						49319.1										NA	NA	NA	NA	NA	15.5899	NA	NA	NA	NA	NA	NA	NA	NA	NA
P11215	ITGAM	Integrin alpha-M				77651.9	191750	96546.2										NA	NA	NA	16.2447	17.5489	16.5589	NA	NA	NA	NA	NA	NA	NA	NA	NA
P06756	ITGAV	Integrin alpha-V			54750.5	43281	97642.9											NA	NA	15.7406	15.4014	16.5752	NA	NA	NA	NA	NA	NA	NA	NA	NA	NA
P05556	ITGB1	Integrin beta-1	600454	252440	2127180	1831010	4126510	1815480	1577370	1018580	323771	2029750	430527	856463	3147320	1272460	541273	19.1957	17.9456	21.0205	20.8042	21.9765	20.7919	20.5891	19.9581	18.3046	20.9529	18.7157	19.708	21.5857	20.2792	19.046
P05107	ITGB2	Integrin beta-2					62789.2	76358.7										NA	NA	NA	NA	15.9382	16.2205	NA	NA	NA	NA	NA	NA	NA	NA	NA
P05106	ITGB3	Integrin beta-3	2816160	1285440	6537690	6827730	7723940	5250850	4133320	5584960	1679270	4742810	1762120	6093910				21.4253	20.2938	22.6403	22.703	22.8809	22.3241	21.9789	22.4131	20.6794	22.1773	20.7489	22.5389	NA	NA	NA
P18564	ITGB6	Integrin beta-6												623559				NA	NA	NA	NA	NA	NA	NA	NA	NA	NA	NA	19.2502	NA	NA	NA
Q13418	ILK	Integrin-linked protein kinase			176630	239965	468054			167686				117705				NA	NA	17.4304	17.8725	18.8363	NA	NA	17.3554	NA	NA	NA	16.8448	NA	NA	NA
Q8WWA0;Q8WWU7	ITLN1;ITLN2	Intelectin-1	139510	37632.8	163959			33169.4	856594		32990.1	471541						17.09	15.1997	17.323	NA	NA	15.0176	19.7083	NA	15.0097	18.847	NA	NA	NA	NA	NA
P19827	ITIH1	Inter-alpha-trypsin inhibitor heavy chain H1	124968		149684		176964	180123	69801.6	33502.7								16.9312	NA	17.1916	NA	17.4331	17.4586	16.091	15.032	NA	NA	NA	NA	NA	NA	NA
P19823	ITIH2	Inter-alpha-trypsin inhibitor heavy chain H2	718395	1409010	712957	653819	795678	969606	376999	566945	512831	430420	432873	655734	1158230	1218570		19.4544	20.4263	19.4435	19.3185	19.6018	19.887	18.5242	19.1128	18.9681	18.7154	18.7236	19.3228	20.1435	20.2168	NA
Q06033	ITIH3	Inter-alpha-trypsin inhibitor heavy chain H3		374055	153127	107283	193128	212156	233574									NA	18.5129	17.2244	16.7111	17.5592	17.6948	17.8335	NA	NA	NA	NA	NA	NA	NA	NA
Q14624	ITIH4	Inter-alpha-trypsin inhibitor heavy chain H4	1253850	1068480	708491	1105010	1087420	957896	617042	425016	460375	507637	738174	630773				20.2579	20.0271	19.4344	20.0756	20.0525	19.8695	19.235	18.6972	18.8124	18.9534	19.4936	19.2668	NA	NA	NA
P13598	ICAM2	Intercellular adhesion molecule 2	51328		525873	294719	425508	268287	142005	40766.8		27745.2		53127				15.6475	NA	19.0044	18.169	18.6988	18.0334	17.1156	15.3151	NA	14.76	NA	15.6972	NA	NA	NA
Q7Z5L9	IRF2BP2	Interferon regulatory factor 2-binding protein 2	195233	246587	58241.2	348127	550955	94807.9	55171.9	85820	371606		1441100	258435	1144810	1429400		17.5748	17.9117	15.8298	18.4093	19.0716	16.5327	15.7516	16.389	18.5034	NA	20.4587	17.9794	20.1267	20.447	NA
Q01628	IFITM3	Interferon-induced transmembrane protein 3	177109	237606	741360	855184	517559	796233	357694	43628.2			271772	104387	1011250	1254030		17.4343	17.8582	19.4998	19.7059	18.9814	19.6028	18.4484	15.413	NA	NA	18.052	16.6716	19.9477	20.2581	NA
Q12905	ILF2	Interleukin enhancer-binding factor 2			13836.2	47893.4	207900	221833	26043.7			71006.4				962195	650817	NA	NA	13.7562	15.5475	17.6655	17.7591	14.6686	NA	NA	16.1157	NA	NA	NA	19.876	19.3119
Q12906	ILF3	Interleukin enhancer-binding factor 3	75690.9		50814.1	111047	124958	115143	168506	120019	69675.9	66339.1	357713	101368		589411	296047	16.2078	NA	15.6329	16.7608	16.9311	16.8131	17.3624	16.8729	16.0884	16.0176	18.4484	16.6292	NA	19.1689	18.1755
Q96F46	IL17RA	Interleukin-17 receptor A					26735.7											NA	NA	NA	NA	14.7065	NA	NA	NA	NA	NA	NA	NA	NA	NA	NA
P07476	IVL	Involucrin																NA	NA	NA	NA	NA	NA	NA	NA	NA	NA	NA	NA	NA	NA	NA
P50213	IDH3A	Isocitrate dehydrogenase [NAD] subunit alpha, mitochondrial					8663.75											NA	NA	NA	NA	13.0808	NA	NA	NA	NA	NA	NA	NA	NA	NA	NA
P48735	IDH2	Isocitrate dehydrogenase [NADP], mitochondrial			158593	182609	603244	277075	274411	175273		191868						NA	NA	17.275	17.4784	19.2024	18.0799	18.066	17.4192	NA	17.5498	NA	NA	NA	NA	NA
P26440	IVD	Isovaleryl-CoA dehydrogenase, mitochondrial					125934											NA	NA	NA	NA	16.9423	NA	NA	NA	NA	NA	NA	NA	NA	NA	NA
P53990	IST1	IST1 homolog			199393	223185	141284	107493	30974.1				476581		3380490	2460270		NA	NA	17.6053	17.7679	17.1082	16.7139	14.9188	NA	NA	NA	18.8624	NA	21.6888	21.2304	NA
P14923	JUP	Junction plakoglobin											80303.3			923343		NA	NA	NA	NA	NA	NA	NA	NA	NA	NA	16.2932	NA	NA	19.8165	NA
Q9Y624	F11R	Junctional adhesion molecule A	252843	137657	973428	762285	1876650	1004510	138907	381753	56581.9	844523	60708.3	428831		160452		17.9479	17.0707	19.8927	19.54	20.8397	19.9381	17.0838	18.5423	15.7881	19.6878	15.8896	18.71	NA	17.2918	NA
Q9BX67	JAM3	Junctional adhesion molecule C			144300	127437	360609	123384	25729.8			43722.9						NA	NA	17.1387	16.9594	18.4601	16.9128	14.6512	NA	NA	15.4161	NA	NA	NA	NA	NA
Q9H910	JPT2	Jupiter microtubule associated homolog 2					67134.9	50432.9	113237				157862			485114	104672	NA	NA	NA	NA	16.0348	15.6221	16.789	NA	NA	NA	17.2683	NA	NA	18.888	16.6755
Q9Y337	KLK5	Kallikrein-5														93864.2		NA	NA	NA	NA	NA	NA	NA	NA	NA	NA	NA	NA	NA	16.5183	NA
P60985	KRTDAP	Keratinocyte differentiation-associated protein					13125											NA	NA	NA	NA	13.68	NA	NA	NA	NA	NA	NA	NA	NA	NA	NA
Q07666	KHDRBS1	KH domain-containing, RNA-binding, signal transduction-associated protein 1	193788	137730		165124	101399	44001.5	47194	573470		69715.8	143954	25494.5		334670		17.5641	17.0715	NA	17.3332	16.6297	15.4253	15.5263	19.1294	NA	16.0892	17.1352	14.6379	NA	18.3524	NA
Q07866	KLC1	Kinesin light chain 1					18505.5											NA	NA	NA	NA	14.1757	NA	NA	NA	NA	NA	NA	NA	NA	NA	NA
P33176	KIF5B	Kinesin-1 heavy chain					49473.1											NA	NA	NA	NA	15.5944	NA	NA	NA	NA	NA	NA	NA	NA	NA	NA
O00139	KIF2A	Kinesin-like protein KIF2A					32404											NA	NA	NA	NA	14.9839	NA	NA	NA	NA	NA	NA	NA	NA	NA	NA
P01042	KNG1	Kininogen-1	3132320	2409530	1398280	1734120	1927620	1230530	1819490	764187	1552190	1218760	821377	1735300				21.5788	21.2003	20.4152	20.7258	20.8784	20.2308	20.7951	19.5436	20.5659	20.217	19.6477	20.7268	NA	NA	NA
O00522	KRIT1	Krev interaction trapped protein 1						216622										NA	NA	NA	NA	NA	17.7248	NA	NA	NA	NA	NA	NA	NA	NA	NA
Q08431	MFGE8	Lactadherin	1274070	1950640	1269310	2278540	1744850	1068980	1488390	1521200	477515	758689	3705950	1702690	29709900	29159700	15135200	20.281	20.8955	20.2756	21.1197	20.7347	20.0278	20.5053	20.5368	18.8652	19.5331	21.8214	20.6994	24.8244	24.7975	23.8514
P02788	LTF	Lactotransferrin					84574.3		108319									NA	NA	NA	NA	16.3679	NA	16.7249	NA	NA	NA	NA	NA	NA	NA	NA
P42166;P42167	TMPO	Lamina-associated polypeptide 2, isoform alpha					43973.7											NA	NA	NA	NA	15.4244	NA	NA	NA	NA	NA	NA	NA	NA	NA	NA
P11047	LAMC1	Laminin subunit gamma-1					25641.4											NA	NA	NA	NA	14.6462	NA	NA	NA	NA	NA	NA	NA	NA	NA	NA
P48449	LSS	Lanosterol synthase					12099.4											NA	NA	NA	NA	13.5626	NA	NA	NA	NA	NA	NA	NA	NA	NA	NA
Q6PKG0	LARP1	La-related protein 1					22058.6		22487				178294					NA	NA	NA	NA	14.4291	NA	14.4568	NA	NA	NA	17.4439	NA	NA	NA	NA
Q71RC2	LARP4	La-related protein 4	340862	197892		233926	276481	202665	395016	283227	38409.8	261607	850502	522261	1732790	824239		18.3788	17.5944	NA	17.8357	18.0768	17.6287	18.5916	18.1116	15.2292	17.997	19.698	18.9944	20.7247	19.6527	NA
Q92615	LARP4B	La-related protein 4B					21168.5											NA	NA	NA	NA	14.3696	NA	NA	NA	NA	NA	NA	NA	NA	NA	NA
Q01650	SLC7A5	Large neutral amino acids transporter small subunit 1	77557.1		218701	209398	95986.9	33336.2	324434	110411	95003.3	103352	328295	221709	3278170	1849060	395830	16.243	NA	17.7386	17.6759	16.5505	15.0248	18.3076	16.7525	16.5357	16.6572	18.3246	17.7583	21.6445	20.8184	18.5945
Q9UK59	DBR1	Lariat debranching enzyme	46406.5			31159.6	56894.3	100753					169504			73189.9		15.502	NA	NA	14.9274	15.796	16.6205	NA	NA	NA	NA	17.371	NA	NA	16.1594	NA
Q14766	LTBP1	Latent-transforming growth factor beta-binding protein 1	2232530	1524670	1545950	2273120	1390210	1727390	3948530	1895460	3917240	2063190	4369780	3586520	12226500	5166150	2830060	21.0902	20.5401	20.5601	21.1162	20.4069	20.7202	21.9129	20.8541	21.9014	20.9764	22.0591	21.7742	23.5435	22.3007	21.4324
Q14767	LTBP2	Latent-transforming growth factor beta-binding protein 2	140618		29728.3		63386.3	119127	41145.4	210897	118494	46848.8	178011	94953.2	1116380	485549		17.1014	NA	14.8595	NA	15.9519	16.8621	15.3284	17.6862	16.8545	15.5157	17.4416	16.5349	20.0904	18.8893	NA
Q8N2S1	LTBP4	Latent-transforming growth factor beta-binding protein 4	881959	648763	561341	1000160	546644	787089	1706120	1102440	1387960	915038	571505	1185260	5023290	1984130	1075030	19.7504	19.3073	19.0985	19.9318	19.0602	19.5862	20.7023	20.0723	20.4045	19.8035	19.1244	20.1768	22.2602	20.9201	20.0359
Q8NC56	LEMD2	LEM domain-containing protein 2					24375.2											NA	NA	NA	NA	14.5731	NA	NA	NA	NA	NA	NA	NA	NA	NA	NA
P02750	LRG1	Leucine-rich alpha-2-glycoprotein					89101.1											NA	NA	NA	NA	16.4432	NA	NA	NA	NA	NA	NA	NA	NA	NA	NA
P42704	LRPPRC	Leucine-rich PPR motif-containing protein, mitochondrial					13434.9											NA	NA	NA	NA	13.7137	NA	NA	NA	NA	NA	NA	NA	NA	NA	NA
Q8N1G4	LRRC47	Leucine-rich repeat-containing protein 47					16563	17697.8					30590.3					NA	NA	NA	NA	14.0157	14.1113	NA	NA	NA	NA	14.9008	NA	NA	NA	NA
Q96AG4	LRRC59	Leucine-rich repeat-containing protein 59					81910.3	76377.3								40590.7		NA	NA	NA	NA	16.3218	16.2209	NA	NA	NA	NA	NA	NA	NA	15.3089	NA
Q96JA1	LRIG1	Leucine-rich repeats and immunoglobulin-like domains protein 1																NA	NA	NA	NA	NA	NA	NA	NA	NA	NA	NA	NA	NA	NA	NA
Q9UIQ6	LNPEP	Leucyl-cystinyl aminopeptidase					93274.3											NA	NA	NA	NA	16.5092	NA	NA	NA	NA	NA	NA	NA	NA	NA	NA
P30740	SERPINB1	Leukocyte elastase inhibitor					72308.9											NA	NA	NA	NA	16.1419	NA	NA	NA	NA	NA	NA	NA	NA	NA	NA
P30740;P50453	SERPINB1;SERPINB9	Leukocyte elastase inhibitor						10797.7										NA	NA	NA	NA	NA	13.3984	NA	NA	NA	NA	NA	NA	NA	NA	NA
Q96BZ8	LENG1	Leukocyte receptor cluster member 1	436322		190207		327392	319232		399847	238133		805514	377149		763023		18.735	NA	17.5372	NA	18.3207	18.2842	NA	18.6091	17.8614	NA	19.6196	18.5248	NA	19.5414	NA
Q08722	CD47	Leukocyte surface antigen CD47	2991190	1319290	3805780	5326930	4709680	2769400	5091970	2790140	1251970	1951570	3611490	4354070	2657350	1133760		21.5123	20.3313	21.8598	22.3449	22.1672	21.4011	22.2798	21.4119	20.2558	20.8962	21.7842	22.0539	21.3416	20.1127	NA
P19397	CD53	Leukocyte surface antigen CD53				101016	112222	90814.7			33692							NA	NA	NA	16.6242	16.776	16.4706	NA	NA	15.0401	NA	NA	NA	NA	NA	NA
O00453	LST1	Leukocyte-specific transcript 1 protein					10825.9	77130.3										NA	NA	NA	NA	13.4022	16.235	NA	NA	NA	NA	NA	NA	NA	NA	NA
P16150	SPN	Leukosialin					39296.4											NA	NA	NA	NA	15.2621	NA	NA	NA	NA	NA	NA	NA	NA	NA	NA
Q15722	LTB4R	Leukotriene B4 receptor 1					27802.7											NA	NA	NA	NA	14.7629	NA	NA	NA	NA	NA	NA	NA	NA	NA	NA
Q6ZUX7	LHFPL2	LHFPL tetraspan subfamily member 2 protein			97107.8	129162	129886		97595.5			85287.1						NA	NA	16.5673	16.9788	16.9869	NA	16.5745	NA	NA	16.38	NA	NA	NA	NA	NA
Q9NZU5	LMCD1	LIM and cysteine-rich domains protein 1					13937.2	36419.1			33057.7							NA	NA	NA	NA	13.7667	15.1524	NA	NA	15.0127	NA	NA	NA	NA	NA	NA
P48059;Q7Z4I7	LIMS1;LIMS2	LIM and senescent cell antigen-like-containing domain protein 1					65719.5											NA	NA	NA	NA	16.004	NA	NA	NA	NA	NA	NA	NA	NA	NA	NA
Q14847	LASP1	LIM and SH3 domain protein 1	173523			96317.7	104614	146870		149013	188461	190987			615504	526842		17.4048	NA	NA	16.5555	16.6747	17.1642	NA	17.1851	17.5239	17.5431	NA	NA	19.2314	19.007	NA
Q9UHB6	LIMA1	LIM domain and actin-binding protein 1	76919.5			42635.1	25602.8		70459.1	36155.1	80409.9	46248.2	254738		413890	125428		16.2311	NA	NA	15.3798	14.644	NA	16.1045	15.1419	16.2951	15.4971	17.9587	NA	18.6589	16.9365	NA
Q9BT23	LIMD2	LIM domain-containing protein 2			15988.9	35040.5	39191.1	17978.9					87501					NA	NA	13.9648	15.0967	15.2582	14.134	NA	NA	NA	NA	16.417	NA	NA	NA	NA
O43561	LAT	Linker for activation of T-cells family member 1					217759											NA	NA	NA	NA	17.7324	NA	NA	NA	NA	NA	NA	NA	NA	NA	NA
P31025;Q5VSP4	LCN1;LCN1P1	Lipocalin-1								61406.1		34974.2					852292	NA	NA	NA	NA	NA	NA	NA	15.9061	NA	15.094	NA	NA	NA	NA	19.701
Q86X29	LSR	Lipolysis-stimulated lipoprotein receptor			109935	139322	24484.3				309167		457790		3183190	1766700		NA	NA	16.7463	17.0881	14.5796	NA	NA	NA	18.238	NA	18.8043	NA	21.602	20.7526	NA
P18428	LBP	Lipopolysaccharide-binding protein	110231			126515	25584.7	137104	162746									16.7502	NA	NA	16.9489	14.643	17.0649	17.3123	NA	NA	NA	NA	NA	NA	NA	NA
P50851	LRBA	Lipopolysaccharide-responsive and beige-like anchor protein			19402.9		87933.5											NA	NA	14.244	NA	16.4241	NA	NA	NA	NA	NA	NA	NA	NA	NA	NA
P00338	LDHA	L-lactate dehydrogenase A chain	147031		277326	335834	282363	345516	348535			227843				627415		17.1658	NA	18.0812	18.3574	18.1072	18.3984	18.4109	NA	NA	17.7977	NA	NA	NA	19.2591	NA
P07195	LDHB	L-lactate dehydrogenase B chain	119875		433992	388774	349517	239432	344178			186765		230218				16.8712	NA	18.7273	18.5686	18.415	17.8693	18.3928	NA	NA	17.5109	NA	17.8126	NA	NA	NA
Q6P1M0	SLC27A4	Long-chain fatty acid transport protein 4					55028.9											NA	NA	NA	NA	15.7479	NA	NA	NA	NA	NA	NA	NA	NA	NA	NA
O95573	ACSL3	Long-chain-fatty-acid--CoA ligase 3					9236.38											NA	NA	NA	NA	13.1731	NA	NA	NA	NA	NA	NA	NA	NA	NA	NA
Q9ULC5	ACSL5	Long-chain-fatty-acid--CoA ligase 5					35081.2											NA	NA	NA	NA	15.0984	NA	NA	NA	NA	NA	NA	NA	NA	NA	NA
P12318;P31995	FCGR2A;FCGR2C	Low affinity immunoglobulin gamma Fc region receptor II-a			146513		193787	79293.9										NA	NA	17.1607	NA	17.5641	16.2749	NA	NA	NA	NA	NA	NA	NA	NA	NA
P24666	ACP1	Low molecular weight phosphotyrosine protein phosphatase						75143.9										NA	NA	NA	NA	NA	16.1974	NA	NA	NA	NA	NA	NA	NA	NA	NA
P14151	SELL	L-selectin					23734.4											NA	NA	NA	NA	14.5347	NA	NA	NA	NA	NA	NA	NA	NA	NA	NA
P05455	SSB	Lupus La protein					18094.3	8155.33										NA	NA	NA	NA	14.1432	12.9935	NA	NA	NA	NA	NA	NA	NA	NA	NA
Q5SQ64	LY6G6F	Lymphocyte antigen 6 complex locus protein G6f			170745	237386	342202	204746										NA	NA	17.3815	17.8569	18.3845	17.6435	NA	NA	NA	NA	NA	NA	NA	NA	NA
Q1ED39	KNOP1	Lysine-rich nucleolar protein 1									37042.2							NA	NA	NA	NA	NA	NA	NA	NA	15.1769	NA	NA	NA	NA	NA	NA
Q6UWP7	LCLAT1	Lysocardiolipin acyltransferase 1					20958.8											NA	NA	NA	NA	14.3553	NA	NA	NA	NA	NA	NA	NA	NA	NA	NA
Q8NF37	LPCAT1	Lysophosphatidylcholine acyltransferase 1					13860											NA	NA	NA	NA	13.7586	NA	NA	NA	NA	NA	NA	NA	NA	NA	NA
Q6P1A2	LPCAT3	Lysophospholipid acyltransferase 5								64918.8								NA	NA	NA	NA	NA	NA	NA	15.9863	NA	NA	NA	NA	NA	NA	NA
O00754	MAN2B1	Lysosomal alpha-mannosidase					11873.8											NA	NA	NA	NA	13.5355	NA	NA	NA	NA	NA	NA	NA	NA	NA	NA
P10619	CTSA	Lysosomal protective protein			19056.7		144842	31872.1	67230.5									NA	NA	14.218	NA	17.1441	14.96	16.0368	NA	NA	NA	NA	NA	NA	NA	NA
Q14108	SCARB2	Lysosome membrane protein 2					46872.7	13333.9					62092					NA	NA	NA	NA	15.5165	13.7028	NA	NA	NA	NA	15.9221	NA	NA	NA	NA
P13473	LAMP2	Lysosome-associated membrane glycoprotein 2	81087.3	70920.8	253570	243539	472764	243313	218763	155553		138708		121181	890795	816774		16.3072	16.1139	17.952	17.8938	18.8508	17.8925	17.739	17.247	NA	17.0817	NA	16.8868	19.7647	19.6396	NA
P61626	LYZ	Lysozyme C					112876	105966										NA	NA	NA	NA	16.7844	16.6932	NA	NA	NA	NA	NA	NA	NA	NA	NA
Q08397	LOXL1	Lysyl oxidase homolog 1											104480			217672		NA	NA	NA	NA	NA	NA	NA	NA	NA	NA	16.6729	NA	NA	17.7318	NA
Q9Y4K0	LOXL2	Lysyl oxidase homolog 2					13266.4						65400.2					NA	NA	NA	NA	13.6955	NA	NA	NA	NA	NA	15.997	NA	NA	NA	NA
P14174	MIF	Macrophage migration inhibitory factor	1065540	1097250	810171	979487	756946	1144580	734123	1307180	1424700	962727		604143	8684720	7095420	4953860	20.0232	20.0655	19.6279	19.9017	19.5298	20.1264	19.4857	20.318	20.4422	19.8768	NA	19.2045	23.05	22.7585	22.2401
Q9H3U5	MFSD1	Major facilitator superfamily domain-containing protein 1			78982.5		54763.4	65332.8				81849	110496					NA	NA	16.2692	NA	15.7409	15.9955	NA	NA	NA	16.3207	16.7536	NA	NA	NA	NA
P04156	PRNP	Major prion protein	31666.5			38045.5	7558.72	16987.8		31472.8	18170.6		11526.4					14.9507	NA	NA	15.2154	12.8839	14.0522	NA	14.9418	14.1493	NA	13.4927	NA	NA	NA	NA
Q14764	MVP	Major vault protein				26553.9												NA	NA	NA	14.6966	NA	NA	NA	NA	NA	NA	NA	NA	NA	NA	NA
P40926	MDH2	Malate dehydrogenase, mitochondrial					334548											NA	NA	NA	NA	18.3519	NA	NA	NA	NA	NA	NA	NA	NA	NA	NA
Q14165	MLEC	Malectin			261195	308177	529297	287233	292841			344875						NA	NA	17.9948	18.2334	19.0137	18.1319	18.1598	NA	NA	18.3957	NA	NA	NA	NA	NA
Q9ULC4	MCTS1	Malignant T-cell-amplified sequence 1					22012.5	8031.84	19198.3						435290			NA	NA	NA	NA	14.426	12.9715	14.2287	NA	NA	NA	NA	NA	18.7316	NA	NA
O43451	MGAM	Maltase-glucoamylase, intestinal					13714.5											NA	NA	NA	NA	13.7434	NA	NA	NA	NA	NA	NA	NA	NA	NA	NA
Q9UM22	EPDR1	Mammalian ependymin-related protein 1					9802.24											NA	NA	NA	NA	13.2589	NA	NA	NA	NA	NA	NA	NA	NA	NA	NA
Q9HD20	ATP13A1	Manganese-transporting ATPase 13A1					78668.8											NA	NA	NA	NA	16.2635	NA	NA	NA	NA	NA	NA	NA	NA	NA	NA
P48740	MASP1	Mannan-binding lectin serine protease 1			151163	99426.4		218248										NA	NA	17.2057	16.6013	NA	17.7356	NA	NA	NA	NA	NA	NA	NA	NA	NA
O00187	MASP2	Mannan-binding lectin serine protease 2					77702.4											NA	NA	NA	NA	16.2457	NA	NA	NA	NA	NA	NA	NA	NA	NA	NA
P11226	MBL2	Mannose-binding protein C			2731720	69417	135057	11881.7	104531					122716				NA	NA	21.3814	16.083	17.0432	13.5365	16.6736	NA	NA	NA	NA	16.905	NA	NA	NA
O75352	MPDU1	Mannose-P-dolichol utilization defect 1 protein			38723	76681.7	151534	60488.3	60318.4									NA	NA	15.2409	16.2266	17.2093	15.8844	15.8803	NA	NA	NA	NA	NA	NA	NA	NA
P33908	MAN1A1	Mannosyl-oligosaccharide 1,2-alpha-mannosidase IA					54720.3	25416.2										NA	NA	NA	NA	15.7398	14.6335	NA	NA	NA	NA	NA	NA	NA	NA	NA
Q8IWC1	MAP7D3	MAP7 domain-containing protein 3											28873.5					NA	NA	NA	NA	NA	NA	NA	NA	NA	NA	14.8175	NA	NA	NA	NA
P49006	MARCKSL1	MARCKS-related protein	154763	170596	138470	141216	76195.4	148308	124775	161956	304579	156022	250176	200198	3100420	641306	667064	17.2397	17.3802	17.0792	17.1075	16.2174	17.1782	16.929	17.3052	18.2165	17.2514	17.9326	17.6111	21.564	19.2907	19.3475
Q8IX19	MCEMP1	Mast cell-expressed membrane protein 1					46104											NA	NA	NA	NA	15.4926	NA	NA	NA	NA	NA	NA	NA	NA	NA	NA
Q92585	MAML1	Mastermind-like protein 1											119096					NA	NA	NA	NA	NA	NA	NA	NA	NA	NA	16.8618	NA	NA	NA	NA
P43243	MATR3	Matrin-3	868351	1000500	766005	1516130	1417090	1499310	657776	850231	1122850	1508610	1079210	1428230	3856910	3236870	2433600	19.7279	19.9323	19.547	20.532	20.4345	20.5159	19.3272	19.6975	20.0987	20.5248	20.0415	20.4458	21.879	21.6262	21.2147
P08493	MGP	Matrix Gla protein					28604.3											NA	NA	NA	NA	14.8039	NA	NA	NA	NA	NA	NA	NA	NA	NA	NA
P14780	MMP9	Matrix metalloproteinase-9				33047.7	91451.6		92643.6									NA	NA	NA	15.0123	16.4807	NA	16.4994	NA	NA	NA	NA	NA	NA	NA	NA
P11310	ACADM	Medium-chain specific acyl-CoA dehydrogenase, mitochondrial				63554.8	188785	46123	122478									NA	NA	NA	15.9557	17.5264	15.4932	16.9022	NA	NA	NA	NA	NA	NA	NA	NA
P15529	CD46	Membrane cofactor protein					121104											NA	NA	NA	NA	16.8859	NA	NA	NA	NA	NA	NA	NA	NA	NA	NA
P51811	XK	Membrane transport protein XK					209637											NA	NA	NA	NA	17.6775	NA	NA	NA	NA	NA	NA	NA	NA	NA	NA
O00264	PGRMC1	Membrane-associated progesterone receptor component 1			390058	343985	796064	419787	437806			154282						NA	NA	18.5733	18.392	19.6025	18.6793	18.7399	NA	NA	17.2352	NA	NA	NA	NA	NA
O00264;O15173	PGRMC1;PGRMC2	Membrane-associated progesterone receptor component 1		108033	382736	227193	629093	273100	570217	154958		77698						NA	16.7211	18.546	17.7936	19.2629	18.0591	19.1212	17.2415	NA	16.2456	NA	NA	NA	NA	NA
O15173	PGRMC2	Membrane-associated progesterone receptor component 2			185481	216224	339987	244657	179209	42529.3								NA	NA	17.5009	17.7222	18.3751	17.9004	17.4513	15.3762	NA	NA	NA	NA	NA	NA	NA
P55145	MANF	Mesencephalic astrocyte-derived neurotrophic factor					66231.5											NA	NA	NA	NA	16.0152	NA	NA	NA	NA	NA	NA	NA	NA	NA	NA
P35625	TIMP3	Metalloproteinase inhibitor 3					44014.7											NA	NA	NA	NA	15.4257	NA	NA	NA	NA	NA	NA	NA	NA	NA	NA
Q658P3	STEAP3	Metalloreductase STEAP3					44244.8											NA	NA	NA	NA	15.4332	NA	NA	NA	NA	NA	NA	NA	NA	NA	NA
Q641Q3	METRNL	Meteorin-like protein					11097.6	24951.2								120771		NA	NA	NA	NA	13.438	14.6068	NA	NA	NA	NA	NA	NA	NA	16.8819	NA
Q9NZL9	MAT2B	Methionine adenosyltransferase 2 subunit beta	88679.7		106056	160536	86542.2	148698	22827.9	124259		76331			505741	702645	521499	16.4363	NA	16.6945	17.2925	16.4011	17.182	14.4785	16.923	NA	16.22	NA	NA	18.948	19.4224	18.9923
O95983	MBD3	Methyl-CpG-binding domain protein 3					10338.3	6850.67										NA	NA	NA	NA	13.3357	12.742	NA	NA	NA	NA	NA	NA	NA	NA	NA
Q9H8H3	METTL7A	Methyltransferase-like protein 7A			56271.7		244948	2526.12	76995.4									NA	NA	15.7801	NA	17.9021	11.3027	16.2325	NA	NA	NA	NA	NA	NA	NA	NA
Q9NX63	CHCHD3	MICOS complex subunit MIC19	38670.3		159410	179000	230587	197450	323862	144157	53174.2	124153	91404.1	118254				15.2389	NA	17.2824	17.4496	17.815	17.5911	18.305	17.1373	15.6984	16.9218	16.48	16.8515	NA	NA	NA
Q16891	IMMT	MICOS complex subunit MIC60			66709.8	85633.6	277765	115094	178088	26598.1	18626.7	42463.3		76092.2				NA	NA	16.0256	16.3859	18.0835	16.8125	17.4422	14.699	14.1851	15.3739	NA	16.2155	NA	NA	NA
P55081	MFAP1	Microfibrillar-associated protein 1	3213.79					3127.66					67358.5					11.6501	NA	NA	NA	NA	11.6109	NA	NA	NA	NA	16.0396	NA	NA	NA	NA
P27816	MAP4	Microtubule-associated protein 4	568145	113193	153226	266838	358802	327984	652153	713762	836180	882004	1043390	617323	5949470	1986470	6544400	19.1159	16.7884	17.2253	18.0256	18.4528	18.3233	19.3149	19.4451	19.6735	19.7504	19.9928	19.2357	22.5043	20.9218	22.6418
Q15691	MAPRE1	Microtubule-associated protein RP/EB family member 1					129696	96236.3										NA	NA	NA	NA	16.9848	16.5543	NA	NA	NA	NA	NA	NA	NA	NA	NA
Q15555	MAPRE2	Microtubule-associated protein RP/EB family member 2	175430		167059	194507	88252.2	45431.8						155809				17.4205	NA	17.35	17.5695	16.4293	15.4714	NA	NA	NA	NA	NA	17.2494	NA	NA	NA
Q9NU22	MDN1	Midasin									166146							NA	NA	NA	NA	NA	NA	NA	NA	17.3421	NA	NA	NA	NA	NA	NA
Q8TCT9	HM13	Minor histocompatibility antigen H13					100571	52393	96574.6									NA	NA	NA	NA	16.6179	15.6771	16.5594	NA	NA	NA	NA	NA	NA	NA	NA
Q8WV92	MITD1	MIT domain-containing protein 1					7009.88											NA	NA	NA	NA	12.7752	NA	NA	NA	NA	NA	NA	NA	NA	NA	NA
O43772	SLC25A20	Mitochondrial carnitine/acylcarnitine carrier protein					193256				354051						3104540	NA	NA	NA	NA	17.5602	NA	NA	NA	18.4336	NA	NA	NA	NA	NA	21.5659
Q9Y3D6	FIS1	Mitochondrial fission 1 protein					28645.8											NA	NA	NA	NA	14.806	NA	NA	NA	NA	NA	NA	NA	NA	NA	NA
Q15785	TOMM34	Mitochondrial import receptor subunit TOM34				47371.3	56662.6	64436.1										NA	NA	NA	15.5317	15.7901	15.9756	NA	NA	NA	NA	NA	NA	NA	NA	NA
O96008	TOMM40	Mitochondrial import receptor subunit TOM40 homolog					13793.3											NA	NA	NA	NA	13.7517	NA	NA	NA	NA	NA	NA	NA	NA	NA	NA
P55851;P55916	UCP2;UCP3	Mitochondrial uncoupling protein 2					87266.3											NA	NA	NA	NA	16.4131	NA	NA	NA	NA	NA	NA	NA	NA	NA	NA
P28482	MAPK1	Mitogen-activated protein kinase 1					54156.2	76604.3										NA	NA	NA	NA	15.7248	16.2251	NA	NA	NA	NA	NA	NA	NA	NA	NA
O43684	BUB3	Mitotic checkpoint protein BUB3	188939			186408	135144	118830	126813	243480		36915.5	624221			899767		17.5276	NA	NA	17.5081	17.0441	16.8585	16.9523	17.8934	NA	15.1719	19.2517	NA	NA	19.7792	NA
Q70IA6	MOB2	MOB kinase activator 2					39229.1											NA	NA	NA	NA	15.2596	NA	NA	NA	NA	NA	NA	NA	NA	NA	NA
P26038	MSN	Moesin			243468	373341	134875	375457	21096.9	264544		256884		294773		32953.8		NA	NA	17.8934	18.5101	17.0413	18.5183	14.3647	18.0131	NA	17.9708	NA	18.1692	NA	15.0082	NA
P53985	SLC16A1	Monocarboxylate transporter 1	53104.7	73369.4	59020.3	114909	284994	45486.8	219582	86348.7		65665.5	306859		2107270	1023910	1226590	15.6966	16.1629	15.8489	16.8101	18.1206	15.4732	17.7444	16.3979	NA	16.0028	18.2272	NA	21.0069	19.9657	20.2262
O15427	SLC16A3	Monocarboxylate transporter 4	31968.4		256836	420604	213508	136550	103864	120361		147657	28370.2	56170.1				14.9644	NA	17.9705	18.6821	17.7039	17.0591	16.6643	16.877	NA	17.1719	14.7921	15.7775	NA	NA	NA
P08571	CD14	Monocyte differentiation antigen CD14						20966.6										NA	NA	NA	NA	NA	14.3558	NA	NA	NA	NA	NA	NA	NA	NA	NA
Q15014	MORF4L2	Mortality factor 4-like protein 2	113236							165178			28946.6					16.789	NA	NA	NA	NA	NA	NA	17.3337	NA	NA	14.8211	NA	NA	NA	NA
P78406	RAE1	mRNA export factor				33286.8	19967.9	28875.7								172150		NA	NA	NA	15.0227	14.2854	14.8176	NA	NA	NA	NA	NA	NA	NA	17.3933	NA
P33527	ABCC1	Multidrug resistance-associated protein 1					87648.8											NA	NA	NA	NA	16.4194	NA	NA	NA	NA	NA	NA	NA	NA	NA	NA
O15439	ABCC4	Multidrug resistance-associated protein 4			28314.7	44182.6	73862.9		41079.6									NA	NA	14.7893	15.4312	16.1726	NA	15.3261	NA	NA	NA	NA	NA	NA	NA	NA
Q9UI30	TRMT112	Multifunctional methyltransferase subunit TRM112-like protein	131543		109002	174994	84564	129421	90973.4	157234	221684	157335		130268	858275			17.0052	NA	16.734	17.4169	16.3678	16.9817	16.4732	17.2626	17.7581	17.2635	NA	16.9911	19.7111	NA	NA
P22234	PAICS	Multifunctional protein ADE2					21602.8											NA	NA	NA	NA	14.3989	NA	NA	NA	NA	NA	NA	NA	NA	NA	NA
Q13201	MMRN1	Multimerin-1	500886		715645	1226170	1031400	198550		611241	803730	573294		58788.6				18.9341	NA	19.4489	20.2257	19.9762	17.5991	NA	19.2214	19.6164	19.1289	NA	15.8432	NA	NA	NA
Q96EY5	MVB12A	Multivesicular body subunit 12A				69950.2	97241.3	106650			48848.5				450140	708174		NA	NA	NA	16.094	16.5693	16.7025	NA	NA	15.576	NA	NA	NA	18.78	19.4337	NA
Q9H7P6	MVB12B	Multivesicular body subunit 12B													258173	388529		NA	NA	NA	NA	NA	NA	NA	NA	NA	NA	NA	NA	17.978	18.5677	NA
Q5VZF2;Q9NR56;Q9NUK0	MBNL1;MBNL2;MBNL3	Muscleblind-like protein 2			162134	50928	48052.9				82486.7			224477				NA	NA	17.3068	15.6362	15.5523	NA	NA	NA	16.3319	NA	NA	17.7762	NA	NA	NA
O95297	MPZL1	Myelin protein zero-like protein 1	140770	41206.9	156185	74708.4	35815.8	129317	250141			88641.8	375095	185372	3591790	1986530		17.103	15.3306	17.2529	16.189	15.1283	16.9806	17.9324	NA	NA	16.4357	18.5169	17.5001	21.7763	20.9218	NA
P05164	MPO	Myeloperoxidase					52168.6											NA	NA	NA	NA	15.6709	NA	NA	NA	NA	NA	NA	NA	NA	NA	NA
P05976;P08590	MYL1;MYL3	Myosin light chain 1/3, skeletal muscle isoform	609454	577935	2183180	1200360	1239570	1054500	801602	1201250	919398	1052490	989679	1317810		138810		19.2172	19.1405	21.058	20.195	20.2414	20.0081	19.6125	20.1961	19.8103	20.0054	19.9166	20.3297	NA	17.0828	NA
P60660	MYL6	Myosin light polypeptide 6	1575100	1050250	5129910	3494140	3775960	2721460	2088560	3117520	2357730	3864870	2296580	2564430	214180	435662		20.587	20.0023	22.2905	21.7365	21.8484	21.3759	20.9941	21.572	21.169	21.882	21.1311	21.2902	17.7085	18.7328	NA
O14950;P19105	MYL12A;MYL12B	Myosin regulatory light chain 12B	819030	512795	2038780	1260150	1542130	989310	963201	1546940	1001140	2067140		745271				19.6436	18.968	20.9593	20.2652	20.5565	19.9161	19.8775	20.561	19.9332	20.9792	NA	19.5074	NA	NA	NA
P24844	MYL9	Myosin regulatory light polypeptide 9	1289140	869853	3870410	2666800	3013570	2054430	3566870	2428890	1243540	2015010	2034650	2100190		46918.8		20.298	19.7304	21.8841	21.3467	21.523	20.9703	21.7662	21.2119	20.246	20.9424	20.9563	21.0021	NA	15.5179	NA
P35579	MYH9	Myosin-9	555958	186889	1274260	1435360	1514770	706091	1647100	1330250	791730	607217	713629	880279				19.0846	17.5118	20.2812	20.453	20.5307	19.4295	20.6515	20.3433	19.5946	19.2119	19.4448	19.7476	NA	NA	NA
P58546	MTPN	Myotrophin			282806	217152	187390	49868.5	446247	119356		354384		85768.5				NA	NA	18.1095	17.7283	17.5157	15.6058	18.7675	16.8649	NA	18.435	NA	16.3882	NA	NA	NA
P29966	MARCKS	Myristoylated alanine-rich C-kinase substrate	59479.5	75848.2	136828	260770	90029.1	222100	504307	161802	146750	161755	147868	451001	3706100	993458		15.8601	16.2108	17.062	17.9924	16.4581	17.7608	18.9439	17.3039	17.163	17.3035	17.174	18.7828	21.8215	19.9221	NA
Q86U44	METTL3	N6-adenosine-methyltransferase catalytic subunit	132815			98230.8	96884.9	79528.1		64609.7	249863				1155840			17.0191	NA	NA	16.5839	16.564	16.2792	NA	15.9795	17.9308	NA	NA	NA	20.1405	NA	NA
Q9HCE5	METTL14	N6-adenosine-methyltransferase non-catalytic subunit					34865.6											NA	NA	NA	NA	15.0895	NA	NA	NA	NA	NA	NA	NA	NA	NA	NA
O14745	SLC9A3R1	Na(+)/H(+) exchange regulatory cofactor NHE-RF1					70391.2											NA	NA	NA	NA	16.1031	NA	NA	NA	NA	NA	NA	NA	NA	NA	NA
Q15599	SLC9A3R2	Na(+)/H(+) exchange regulatory cofactor NHE-RF2					26089.1	37978.8			63177.7	22161.4	145889					NA	NA	NA	NA	14.6712	15.2129	NA	NA	15.9471	14.4358	17.1545	NA	NA	NA	NA
Q3T906	GNPTAB	N-acetylglucosamine-1-phosphotransferase subunits alpha/beta						179997										NA	NA	NA	NA	NA	17.4576	NA	NA	NA	NA	NA	NA	NA	NA	NA
Q13423	NNT	NAD(P) transhydrogenase, mitochondrial			121367	149936	268675	197705	238524	99639.9		92497.6						NA	NA	16.889	17.194	18.0355	17.593	17.8638	16.6044	NA	16.4971	NA	NA	NA	NA	NA
P23368	ME2	NAD-dependent malic enzyme, mitochondrial					290031	100824										NA	NA	NA	NA	18.1458	16.6215	NA	NA	NA	NA	NA	NA	NA	NA	NA
O95299	NDUFA10	NADH dehydrogenase [ubiquinone] 1 alpha subcomplex subunit 10, mitochondrial					72173.7											NA	NA	NA	NA	16.1392	NA	NA	NA	NA	NA	NA	NA	NA	NA	NA
O75438	NDUFB1	NADH dehydrogenase [ubiquinone] 1 beta subcomplex subunit 1					106937											NA	NA	NA	NA	16.7064	NA	NA	NA	NA	NA	NA	NA	NA	NA	NA
O96000	NDUFB10	NADH dehydrogenase [ubiquinone] 1 beta subcomplex subunit 10			41888.8		106205	42545.3										NA	NA	15.3543	NA	16.6965	15.3767	NA	NA	NA	NA	NA	NA	NA	NA	NA
Q9NX14	NDUFB11	NADH dehydrogenase [ubiquinone] 1 beta subcomplex subunit 11, mitochondrial					24632.6											NA	NA	NA	NA	14.5883	NA	NA	NA	NA	NA	NA	NA	NA	NA	NA
O43676	NDUFB3	NADH dehydrogenase [ubiquinone] 1 beta subcomplex subunit 3					86728.7	36325.7										NA	NA	NA	NA	16.4042	15.1487	NA	NA	NA	NA	NA	NA	NA	NA	NA
O95168	NDUFB4	NADH dehydrogenase [ubiquinone] 1 beta subcomplex subunit 4					106125											NA	NA	NA	NA	16.6954	NA	NA	NA	NA	NA	NA	NA	NA	NA	NA
Q9Y6M9	NDUFB9	NADH dehydrogenase [ubiquinone] 1 beta subcomplex subunit 9					62065.9											NA	NA	NA	NA	15.9215	NA	NA	NA	NA	NA	NA	NA	NA	NA	NA
O95298	NDUFC2	NADH dehydrogenase [ubiquinone] 1 subunit C2					93431.3											NA	NA	NA	NA	16.5116	NA	NA	NA	NA	NA	NA	NA	NA	NA	NA
P49821	NDUFV1	NADH dehydrogenase [ubiquinone] flavoprotein 1, mitochondrial					9218.57											NA	NA	NA	NA	13.1703	NA	NA	NA	NA	NA	NA	NA	NA	NA	NA
P19404	NDUFV2	NADH dehydrogenase [ubiquinone] flavoprotein 2, mitochondrial			45631.8	69332.6	195624	65213										NA	NA	15.4778	16.0812	17.5777	15.9929	NA	NA	NA	NA	NA	NA	NA	NA	NA
O75489	NDUFS3	NADH dehydrogenase [ubiquinone] iron-sulfur protein 3, mitochondrial			44619.8	42974.8	132624	86279										NA	NA	15.4454	15.3912	17.017	16.3967	NA	NA	NA	NA	NA	NA	NA	NA	NA
O43920	NDUFS5	NADH dehydrogenase [ubiquinone] iron-sulfur protein 5					28692.4											NA	NA	NA	NA	14.8084	NA	NA	NA	NA	NA	NA	NA	NA	NA	NA
O75380	NDUFS6	NADH dehydrogenase [ubiquinone] iron-sulfur protein 6, mitochondrial					27286.5											NA	NA	NA	NA	14.7359	NA	NA	NA	NA	NA	NA	NA	NA	NA	NA
O75251	NDUFS7	NADH dehydrogenase [ubiquinone] iron-sulfur protein 7, mitochondrial					14321.4											NA	NA	NA	NA	13.8059	NA	NA	NA	NA	NA	NA	NA	NA	NA	NA
Q9UHQ9	CYB5R1	NADH-cytochrome b5 reductase 1															1582070	NA	NA	NA	NA	NA	NA	NA	NA	NA	NA	NA	NA	NA	NA	20.5934
P00387	CYB5R3	NADH-cytochrome b5 reductase 3			343176	479041	1689320	505732	161826	382895				133383				NA	NA	18.3886	18.8698	20.688	18.948	17.3041	18.5466	NA	NA	NA	17.0252	NA	NA	NA
P28331	NDUFS1	NADH-ubiquinone oxidoreductase 75 kDa subunit, mitochondrial			78104	67657.1	99033	66783.9	92678.9			37330.1		48379.4				NA	NA	16.2531	16.046	16.5956	16.0272	16.5	NA	NA	15.1881	NA	15.5621	NA	NA	NA
P03905	MT-ND4	NADH-ubiquinone oxidoreductase chain 4					28738.2											NA	NA	NA	NA	14.8107	NA	NA	NA	NA	NA	NA	NA	NA	NA	NA
Q9GZZ1	NAA50	N-alpha-acetyltransferase 50					7212.56											NA	NA	NA	NA	12.8163	NA	NA	NA	NA	NA	NA	NA	NA	NA	NA
E9PAV3;Q13765	NACA	Nascent polypeptide-associated complex subunit alpha, muscle-specific form					18699.8	16668.9	47716.7						280284			NA	NA	NA	NA	14.1907	14.0249	15.5422	NA	NA	NA	NA	NA	18.0965	NA	NA
Q9H009	NACA2	Nascent polypeptide-associated complex subunit alpha-2							24686.3									NA	NA	NA	NA	NA	NA	14.5914	NA	NA	NA	NA	NA	NA	NA	NA
Q9BZW8	CD244	Natural killer cell receptor 2B4					14123											NA	NA	NA	NA	13.7858	NA	NA	NA	NA	NA	NA	NA	NA	NA	NA
Q9Y2A7	NCKAP1	Nck-associated protein 1					34306.7											NA	NA	NA	NA	15.0662	NA	NA	NA	NA	NA	NA	NA	NA	NA	NA
P61081	UBE2M	NEDD8-conjugating enzyme Ubc12					43352.8						77182.9			122115		NA	NA	NA	NA	15.4038	NA	NA	NA	NA	NA	16.236	NA	NA	16.8979	NA
Q9H3P2	NELFA	Negative elongation factor A					30605											NA	NA	NA	NA	14.9015	NA	NA	NA	NA	NA	NA	NA	NA	NA	NA
P18615	NELFE	Negative elongation factor E					15967.3						128744					NA	NA	NA	NA	13.9628	NA	NA	NA	NA	NA	16.9741	NA	NA	NA	NA
Q96SB3	PPP1R9B	Neurabin-2					8240.43											NA	NA	NA	NA	13.0085	NA	NA	NA	NA	NA	NA	NA	NA	NA	NA
P13591	NCAM1	Neural cell adhesion molecule 1								328378								NA	NA	NA	NA	NA	NA	NA	18.325	NA	NA	NA	NA	NA	NA	NA
O00401	WASL	Neural Wiskott-Aldrich syndrome protein					24315.9											NA	NA	NA	NA	14.5696	NA	NA	NA	NA	NA	NA	NA	NA	NA	NA
Q09666	AHNAK	Neuroblast differentiation-associated protein AHNAK											138758			218840		NA	NA	NA	NA	NA	NA	NA	NA	NA	NA	17.0822	NA	NA	17.7395	NA
P07197	NEFM	Neurofilament medium polypeptide					12488.7											NA	NA	NA	NA	13.6083	NA	NA	NA	NA	NA	NA	NA	NA	NA	NA
P51674	GPM6A	Neuronal membrane glycoprotein M6-a														125450		NA	NA	NA	NA	NA	NA	NA	NA	NA	NA	NA	NA	NA	16.9368	NA
Q9Y639	NPTN	Neuroplastin					30052.4											NA	NA	NA	NA	14.8752	NA	NA	NA	NA	NA	NA	NA	NA	NA	NA
Q14697	GANAB	Neutral alpha-glucosidase AB					182117	55415.8										NA	NA	NA	NA	17.4745	15.758	NA	NA	NA	NA	NA	NA	NA	NA	NA
P43007	SLC1A4	Neutral amino acid transporter A														283703		NA	NA	NA	NA	NA	NA	NA	NA	NA	NA	NA	NA	NA	18.114	NA
Q15758	SLC1A5	Neutral amino acid transporter B(0)	523047	450091	461827	576183	236631	340962	857159	512389	387301	340795	917316	1263080	13151600	5897080	3618460	18.9966	18.7799	18.817	19.1362	17.8523	18.3793	19.7092	18.9669	18.5631	18.3785	19.8071	20.2685	23.6487	22.4916	21.7869
Q6GTS8	PM20D1	N-fatty-acyl-amino acid synthase/hydrolase PM20D1										861369						NA	NA	NA	NA	NA	NA	NA	NA	NA	19.7163	NA	NA	NA	NA	NA
Q8N5F7	NKAP	NF-kappa-B-activating protein									53312.5		113638					NA	NA	NA	NA	NA	NA	NA	NA	15.7022	NA	16.7941	NA	NA	NA	NA
O15226	NKRF	NF-kappa-B-repressing factor	99916.6				81379.5	106093	65465.1		72046.8					587416		16.6084	NA	NA	NA	16.3124	16.695	15.9984	NA	16.1366	NA	NA	NA	NA	19.164	NA
Q9UMS0	NFU1	NFU1 iron-sulfur cluster scaffold homolog, mitochondrial					12766.1											NA	NA	NA	NA	13.64	NA	NA	NA	NA	NA	NA	NA	NA	NA	NA
P55769	SNU13	NHP2-like protein 1					126516	67067.5	57776.2	21576	118582	99359.8		18158.3	664664	477341		NA	NA	NA	NA	16.949	16.0333	15.8182	14.3971	16.8555	16.6004	NA	14.1483	19.3423	18.8647	NA
O60934	NBN	Nibrin					46972	21469.2										NA	NA	NA	NA	15.5195	14.39	NA	NA	NA	NA	NA	NA	NA	NA	NA
Q969V3	NCLN	Nicalin					31549.8											NA	NA	NA	NA	14.9453	NA	NA	NA	NA	NA	NA	NA	NA	NA	NA
Q92542	NCSTN	Nicastrin			42711.5	58305	82905.5	53461.2								180121		NA	NA	15.3823	15.8313	16.3392	15.7062	NA	NA	NA	NA	NA	NA	NA	17.4586	NA
P14543	NID1	Nidogen-1			166681	163702	211884	128379	64417			43122.9						NA	NA	17.3467	17.3207	17.6929	16.97	15.9752	NA	NA	15.3962	NA	NA	NA	NA	NA
Q14112	NID2	Nidogen-2					21785.8	21775.1										NA	NA	NA	NA	14.4111	14.4104	NA	NA	NA	NA	NA	NA	NA	NA	NA
Q9Y314	NOSIP	Nitric oxide synthase-interacting protein	37672.2		21223.6	8408.06	12453.3	26646.2		22706.8	53128.8	27628.6	58610.9		334562	214987	185568	15.2012	NA	14.3734	13.0376	13.6042	14.7016	NA	14.4708	15.6972	14.7539	15.8389	NA	18.3519	17.7139	17.5016
Q86UT6	NLRX1	NLR family member X1					34365.2											NA	NA	NA	NA	15.0687	NA	NA	NA	NA	NA	NA	NA	NA	NA	NA
P69849;Q15155;Q5JPE7	NOMO1;NOMO2;NOMO3	Nodal modulator 3			27121.5		38441.9											NA	NA	14.7271	NA	15.2304	NA	NA	NA	NA	NA	NA	NA	NA	NA	NA
P05204	HMGN2	Non-histone chromosomal protein HMG-17		86119.8							69376.4		42429.9	44270.8		182573	1819750	NA	16.3941	NA	NA	NA	NA	NA	NA	16.0822	NA	15.3728	15.4341	NA	17.4781	20.7953
Q15233	NONO	Non-POU domain-containing octamer-binding protein	474678	535344	455528	662784	779991	852894	63054.5	528889	705305	416700	1685940	740914	3510780	3936580	3779330	18.8566	19.0301	18.7972	19.3382	19.5731	19.702	15.9443	19.0126	19.4279	18.6686	20.6851	19.4989	21.7434	21.9085	21.8497
Q53F19	NCBP3	Nuclear cap-binding protein subunit 3	160458	260635	66871.4	113111	24117.4	37671.1	72406.6	84589.6	73333.8		335575	94101.3	373742	685926		17.2918	17.9917	16.0291	16.7874	14.5578	15.2012	16.1438	16.3682	16.1622	NA	18.3563	16.5219	18.5117	19.3877	NA
Q7Z417	NUFIP2	Nuclear fragile X mental retardation-interacting protein 2					16795.8		43317.7				30622.3					NA	NA	NA	NA	14.0358	NA	15.4027	NA	NA	NA	14.9023	NA	NA	NA	NA
P49790	NUP153	Nuclear pore complex protein Nup153					14759.4											NA	NA	NA	NA	13.8493	NA	NA	NA	NA	NA	NA	NA	NA	NA	NA
P35658	NUP214	Nuclear pore complex protein Nup214					31851	14992.8										NA	NA	NA	NA	14.9591	13.872	NA	NA	NA	NA	NA	NA	NA	NA	NA
P52948	NUP98	Nuclear pore complex protein Nup98-Nup96				103872	45078	57564.2	49773.1		86107.8			167522				NA	NA	NA	16.6644	15.4601	15.8129	15.6031	NA	16.3939	NA	NA	17.354	NA	NA	NA
Q9HCD5	NCOA5	Nuclear receptor coactivator 5			101225		24140.4						262559			771015		NA	NA	16.6272	NA	14.5592	NA	NA	NA	NA	NA	18.0023	NA	NA	19.5564	NA
Q9H0G5	NSRP1	Nuclear speckle splicing regulatory protein 1											194293					NA	NA	NA	NA	NA	NA	NA	NA	NA	NA	17.5679	NA	NA	NA	NA
P23511	NFYA	Nuclear transcription factor Y subunit alpha	120834		141055	198763	285977	183586	8964	88930.6	66008.3	142429		86923.9	102628	787198		16.8827	NA	17.1059	17.6007	18.1255	17.4861	13.1299	16.4404	16.0104	17.1199	NA	16.4075	16.6471	19.5864	NA
Q14978	NOLC1	Nucleolar and coiled-body phosphoprotein 1					15337.7											NA	NA	NA	NA	13.9048	NA	NA	NA	NA	NA	NA	NA	NA	NA	NA
Q8WTT2	NOC3L	Nucleolar complex protein 3 homolog											4316.92					NA	NA	NA	NA	NA	NA	NA	NA	NA	NA	12.0758	NA	NA	NA	NA
P78316	NOP14	Nucleolar protein 14					10915											NA	NA	NA	NA	13.414	NA	NA	NA	NA	NA	NA	NA	NA	NA	NA
Q9Y3C1	NOP16	Nucleolar protein 16					17255.9											NA	NA	NA	NA	14.0748	NA	NA	NA	NA	NA	NA	NA	NA	NA	NA
P19338	NCL	Nucleolin	4089240	3855220	2352120	4298690	1486920	2172980	961596	4151720	4575650	2392500	6164070	5156770	14169600	5728610	12603100	21.9634	21.8784	21.1655	22.0355	20.5039	21.0512	19.8751	21.9853	22.1255	21.1901	22.5555	22.298	23.7563	22.4498	23.5873
Q01085	TIAL1	Nucleolysin TIAR					13993.9											NA	NA	NA	NA	13.7725	NA	NA	NA	NA	NA	NA	NA	NA	NA	NA
P06748	NPM1	Nucleophosmin	837437	665946	329778	449786	575819	974292	380539	964982	1093550	642442	1388460	1231830	7625350	4306750	4713060	19.6756	19.345	18.3311	18.7789	19.1353	19.894	18.5377	19.8801	20.0606	19.2932	20.4051	20.2324	22.8624	22.0382	22.1682
P55209	NAP1L1	Nucleosome assembly protein 1-like 1	150187		331829	279303	509581	277562	100481			31313.6		108721		382408		17.1964	NA	18.3401	18.0915	18.959	18.0825	16.6166	NA	NA	14.9345	NA	16.7303	NA	18.5448	NA
P55209;Q99733	NAP1L1;NAP1L4	Nucleosome assembly protein 1-like 1			116427	117872	339995	33715										NA	NA	16.8291	16.8469	18.3752	15.0411	NA	NA	NA	NA	NA	NA	NA	NA	NA
Q99733	NAP1L4	Nucleosome assembly protein 1-like 4	20420			28368	15227.1		23936.7									14.3177	NA	NA	14.792	13.8944	NA	14.5469	NA	NA	NA	NA	NA	NA	NA	NA
Q9Y6R0	NUMBL	Numb-like protein					57505.1				57025.5							NA	NA	NA	NA	15.8114	NA	NA	NA	15.7993	NA	NA	NA	NA	NA	NA
Q9NTK5	OLA1	Obg-like ATPase 1					12507											NA	NA	NA	NA	13.6104	NA	NA	NA	NA	NA	NA	NA	NA	NA	NA
Q9NX40	OCIAD1	OCIA domain-containing protein 1					71494.1											NA	NA	NA	NA	16.1255	NA	NA	NA	NA	NA	NA	NA	NA	NA	NA
Q9H346	OR52D1	Olfactory receptor 52D1					35254.9	31459.2										NA	NA	NA	NA	15.1055	14.9412	NA	NA	NA	NA	NA	NA	NA	NA	NA
Q9NRP0	OSTC	Oligosaccharyltransferase complex subunit OSTC					23669.4											NA	NA	NA	NA	14.5307	NA	NA	NA	NA	NA	NA	NA	NA	NA	NA
Q8WWZ8	OIT3	Oncoprotein-induced transcript 3 protein			414898													NA	NA	18.6624	NA	NA	NA	NA	NA	NA	NA	NA	NA	NA	NA	NA
Q8N138;Q9P0S3	ORMDL1;ORMDL3	ORM1-like protein 3			42249.1	24823.2	142870	60521.5	82944.5									NA	NA	15.3666	14.5994	17.1243	15.8852	16.3399	NA	NA	NA	NA	NA	NA	NA	NA
Q92882	OSTF1	Osteoclast-stimulating factor 1				12655.7	12485.1	20687.4										NA	NA	NA	13.6275	13.6079	14.3365	NA	NA	NA	NA	NA	NA	NA	NA	NA
P61366	OSTN	Osteocrin					17129.7											NA	NA	NA	NA	14.0642	NA	NA	NA	NA	NA	NA	NA	NA	NA	NA
Q01804	OTUD4	OTU domain-containing protein 4	241600	202624	144787	244239	106722	149507	248874	189253	284346	208281	762637	426891	885885			17.8823	17.6284	17.1436	17.8979	16.7035	17.1899	17.9251	17.53	18.1173	17.6682	19.5406	18.7035	19.7568	NA	NA
Q96SU4	OSBPL9	Oxysterol-binding protein-related protein 9									24902300							NA	NA	NA	NA	NA	NA	NA	NA	24.5698	NA	NA	NA	NA	NA	NA
P51575	P2RX1	P2X purinoceptor 1					22874.8											NA	NA	NA	NA	14.4815	NA	NA	NA	NA	NA	NA	NA	NA	NA	NA
Q8WX93	PALLD	Palladin					39821.1	91010.4								249252		NA	NA	NA	NA	15.2812	16.4737	NA	NA	NA	NA	NA	NA	NA	17.9272	NA
P55259	GP2	Pancreatic secretory granule membrane major glycoprotein GP2												59913.6				NA	NA	NA	NA	NA	NA	NA	NA	NA	NA	NA	15.8706	NA	NA	NA
Q96RD7	PANX1	Pannexin-1					64385.2	58841	37448									NA	NA	NA	NA	15.9744	15.8445	15.1926	NA	NA	NA	NA	NA	NA	NA	NA
O95497	VNN1	Pantetheinase					63342.7											NA	NA	NA	NA	15.9509	NA	NA	NA	NA	NA	NA	NA	NA	NA	NA
Q6P1J9	CDC73	Parafibromin									40868.9							NA	NA	NA	NA	NA	NA	NA	NA	15.3187	NA	NA	NA	NA	NA	NA
Q8WXF1	PSPC1	Paraspeckle component 1	665556	519044	394418	543672	552620	721190		663290	1019570	495888		556301	3294600	2840100	2617470	19.3442	18.9855	18.5894	19.0524	19.0759	19.46	NA	19.3393	19.9595	18.9197	NA	19.0855	21.6517	21.4375	21.3197
Q9BRP8	PYM1	Partner of Y14 and mago					11330						8884.16					NA	NA	NA	NA	13.4679	NA	NA	NA	NA	NA	13.117	NA	NA	NA	NA
O00151	PDLIM1	PDZ and LIM domain protein 1	401830	426628	456718	675263	560421	777998	380311	603588	1082770	228735	526228	896222	6256430	2560660		18.6162	18.7026	18.8009	19.3651	19.0962	19.5694	18.5368	19.2032	20.0463	17.8033	19.0053	19.7735	22.5769	21.2881	NA
Q96HC4	PDLIM5	PDZ and LIM domain protein 5			16791.4		68848.9	20158.2					98868.2			123671		NA	NA	14.0354	NA	16.0711	14.2991	NA	NA	NA	NA	16.5932	NA	NA	16.9161	NA
Q9NR12	PDLIM7	PDZ and LIM domain protein 7					75421.1											NA	NA	NA	NA	16.2027	NA	NA	NA	NA	NA	NA	NA	NA	NA	NA
Q13113	PDZK1IP1	PDZK1-interacting protein 1			99441.7		28004.8	77423.5										NA	NA	16.6016	NA	14.7734	16.2405	NA	NA	NA	NA	NA	NA	NA	NA	NA
Q9UBV8	PEF1	Peflin					26227.5	13641.9							350040	202925		NA	NA	NA	NA	14.6788	13.7358	NA	NA	NA	NA	NA	NA	18.4172	17.6306	NA
P19021	PAM	Peptidyl-glycine alpha-amidating monooxygenase					24096.6	32722.3			178925		294673					NA	NA	NA	NA	14.5565	14.998	NA	NA	17.449	NA	18.1688	NA	NA	NA	NA
P62937	PPIA	Peptidyl-prolyl cis-trans isomerase A	5843890	3299560	5609120	6017070	7372480	6878310	1904540	6195360	3998140	5009360	1116840	3783260	24863800	27014200	23148400	22.4785	21.6538	22.4193	22.5206	22.8137	22.7136	20.861	22.5628	21.9309	22.2562	20.091	21.8512	24.5675	24.6872	24.4644
P23284	PPIB	Peptidyl-prolyl cis-trans isomerase B					371701											NA	NA	NA	NA	18.5038	NA	NA	NA	NA	NA	NA	NA	NA	NA	NA
Q08752	PPID	Peptidyl-prolyl cis-trans isomerase D					33650.7	28364.5										NA	NA	NA	NA	15.0383	14.7918	NA	NA	NA	NA	NA	NA	NA	NA	NA
P30405	PPIF	Peptidyl-prolyl cis-trans isomerase F, mitochondrial						21605.8										NA	NA	NA	NA	NA	14.3991	NA	NA	NA	NA	NA	NA	NA	NA	NA
P26885	FKBP2	Peptidyl-prolyl cis-trans isomerase FKBP2					74644.2											NA	NA	NA	NA	16.1877	NA	NA	NA	NA	NA	NA	NA	NA	NA	NA
Q00688	FKBP3	Peptidyl-prolyl cis-trans isomerase FKBP3						11777.7										NA	NA	NA	NA	NA	13.5238	NA	NA	NA	NA	NA	NA	NA	NA	NA
Q02790	FKBP4	Peptidyl-prolyl cis-trans isomerase FKBP4	98062.7					35892.2	41885.6		110677	84837.2	171525		971555	433024	102508	16.5814	NA	NA	NA	NA	15.1314	15.3542	NA	16.756	16.3724	17.3881	NA	19.8899	18.7241	16.6454
O43447	PPIH	Peptidyl-prolyl cis-trans isomerase H						11844.4										NA	NA	NA	NA	NA	13.5319	NA	NA	NA	NA	NA	NA	NA	NA	NA
Q13526	PIN1	Peptidyl-prolyl cis-trans isomerase NIMA-interacting 1		294516	192950		471814						1601830	153797			988699	NA	18.168	17.5579	NA	18.8479	NA	NA	NA	NA	NA	20.6113	17.2307	NA	NA	19.9152
Q9Y3C6	PPIL1	Peptidyl-prolyl cis-trans isomerase-like 1					107446	128305										NA	NA	NA	NA	16.7133	16.9692	NA	NA	NA	NA	NA	NA	NA	NA	NA
Q9Y3E5	PTRH2	Peptidyl-tRNA hydrolase 2, mitochondrial					23866											NA	NA	NA	NA	14.5427	NA	NA	NA	NA	NA	NA	NA	NA	NA	NA
Q8NEY8	PPHLN1	Periphilin-1																NA	NA	NA	NA	NA	NA	NA	NA	NA	NA	NA	NA	NA	NA	NA
Q92626	PXDN	Peroxidasin homolog					21534.7	38960.6								232413		NA	NA	NA	NA	14.3944	15.2497	NA	NA	NA	NA	NA	NA	NA	17.8263	NA
Q06830	PRDX1	Peroxiredoxin-1			303423	426653	256576	284811		171349		200298	136649	117690		1488920		NA	NA	18.211	18.7027	17.969	18.1196	NA	17.3866	NA	17.6118	17.0601	16.8446	NA	20.5058	NA
Q06830;Q13162	PRDX1;PRDX4	Peroxiredoxin-1			434791								414337					NA	NA	18.73	NA	NA	NA	NA	NA	NA	NA	18.6604	NA	NA	NA	NA
P32119	PRDX2	Peroxiredoxin-2	109952	108411	96261.5	3048260	314403	148815	386598	2428040	4159980	8829860	388711	4043930		1911910	671265	16.7465	16.7262	16.5547	21.5396	18.2623	17.1832	18.5605	21.2114	21.9881	23.074	18.5683	21.9473	NA	20.8666	19.3565
P32119;Q06830	PRDX1;PRDX2	Peroxiredoxin-2	364470	384958	568386	3206310	675038	670525	695616	2466770	3946110	8409280		4037970	1498470	4885900	3836280	18.4754	18.5543	19.1165	21.6125	19.3646	19.3549	19.4079	21.2342	21.912	23.0036	NA	21.9452	20.5151	22.2202	21.8713
Q13162	PRDX4	Peroxiredoxin-4			210179	178035	208625	161204	127135			79967.1						NA	NA	17.6813	17.4418	17.6706	17.2985	16.956	NA	NA	16.2871	NA	NA	NA	NA	NA
P30044	PRDX5	Peroxiredoxin-5, mitochondrial			54756.1	87489.5	190454	70132.4										NA	NA	15.7407	16.4168	17.5391	16.0978	NA	NA	NA	NA	NA	NA	NA	NA	NA
P30041	PRDX6	Peroxiredoxin-6			72921	50976.9	170536	25465.7										NA	NA	16.154	15.6376	17.3797	14.6363	NA	NA	NA	NA	NA	NA	NA	NA	NA
Q15067	ACOX1	Peroxisomal acyl-coenzyme A oxidase 1					38635.8											NA	NA	NA	NA	15.2377	NA	NA	NA	NA	NA	NA	NA	NA	NA	NA
P51659	HSD17B4	Peroxisomal multifunctional enzyme type 2			71322	94234	296326	90061.1	197126	42210.2		54498.3	38642.6					NA	NA	16.1221	16.524	18.1768	16.4586	17.5888	15.3653	NA	15.7339	15.2379	NA	NA	NA	NA
Q8WW12	PCNP	PEST proteolytic signal-containing nuclear protein														38759.5		NA	NA	NA	NA	NA	NA	NA	NA	NA	NA	NA	NA	NA	15.2423	NA
Q7RTV0	PHF5A	PHD finger-like domain-containing protein 5A					332595	77638.2								1919070		NA	NA	NA	NA	18.3434	16.2445	NA	NA	NA	NA	NA	NA	NA	20.872	NA
Q8IZ21	PHACTR4	Phosphatase and actin regulator 4											115340					NA	NA	NA	NA	NA	NA	NA	NA	NA	NA	16.8155	NA	NA	NA	NA
Q00325	SLC25A3	Phosphate carrier protein, mitochondrial			148151	66110.2	334550	269187	51009.7					140591				NA	NA	17.1767	16.0126	18.3519	18.0382	15.6385	NA	NA	NA	NA	17.1011	NA	NA	NA
O95674	CDS2	Phosphatidate cytidylyltransferase 2			143311	25385.2	74182.2	100189	100287	130533		255444	77644.4	143997				NA	NA	17.1288	14.6317	16.1788	16.6124	16.6138	16.9941	NA	17.9626	16.2446	17.1357	NA	NA	NA
P30086	PEBP1	Phosphatidylethanolamine-binding protein 1				73948.3	38683.5		34021.7				51993.8			350383		NA	NA	NA	16.1742	15.2394	NA	15.0542	NA	NA	NA	15.6661	NA	NA	18.4186	NA
Q9NTJ5	SACM1L	Phosphatidylinositide phosphatase SAC1			348365	189478	211110	242803	72961.8			96874.3						NA	NA	18.4102	17.5317	17.6876	17.8894	16.1549	NA	NA	16.5638	NA	NA	NA	NA	NA
O15357;Q92835	INPP5D;INPPL1	Phosphatidylinositol 3,4,5-trisphosphate 5-phosphatase 2		197705														NA	17.593	NA	NA	NA	NA	NA	NA	NA	NA	NA	NA	NA	NA	NA
P48426	PIP4K2A	Phosphatidylinositol 5-phosphate 4-kinase type-2 alpha			140537	63589.8	101324	87137.5	135101			64487.8						NA	NA	17.1006	15.9565	16.6286	16.411	17.0437	NA	NA	15.9767	NA	NA	NA	NA	NA
P48426;P78356	PIP4K2A;PIP4K2B	Phosphatidylinositol 5-phosphate 4-kinase type-2 alpha			81032.7	70689	119973		14974.3			60609.6						NA	NA	16.3062	16.1092	16.8724	NA	13.8702	NA	NA	15.8873	NA	NA	NA	NA	NA
P78356	PIP4K2B	Phosphatidylinositol 5-phosphate 4-kinase type-2 beta				121198	93352.9			208181								NA	NA	NA	16.887	16.5104	NA	NA	17.6675	NA	NA	NA	NA	NA	NA	NA
P48739	PITPNB	Phosphatidylinositol transfer protein beta isoform				29365.8	23720.5											NA	NA	NA	14.8418	14.5338	NA	NA	NA	NA	NA	NA	NA	NA	NA	NA
P80108	GPLD1	Phosphatidylinositol-glycan-specific phospholipase D																NA	NA	NA	NA	NA	NA	NA	NA	NA	NA	NA	NA	NA	NA	NA
O95870	ABHD16A	Phosphatidylserine lipase ABHD16A					248489											NA	NA	NA	NA	17.9228	NA	NA	NA	NA	NA	NA	NA	NA	NA	NA
P00558	PGK1	Phosphoglycerate kinase 1	102683		45763.3	82080.3	134886	121892		152504					881893	524819		16.6478	NA	15.4819	16.3247	17.0414	16.8952	NA	17.2185	NA	NA	NA	NA	19.7502	19.0015	NA
P18669;Q8N0Y7	PGAM1;PGAM4	Phosphoglycerate mutase 1					146307	53222.6										NA	NA	NA	NA	17.1586	15.6998	NA	NA	NA	NA	NA	NA	NA	NA	NA
P36969	GPX4	Phospholipid hydroperoxide glutathione peroxidase					88707.3											NA	NA	NA	NA	16.4368	NA	NA	NA	NA	NA	NA	NA	NA	NA	NA
O15162	PLSCR1	Phospholipid scramblase 1					51727.2	5704.05										NA	NA	NA	NA	15.6586	12.4778	NA	NA	NA	NA	NA	NA	NA	NA	NA
O14523	C2CD2L	Phospholipid transfer protein C2CD2L					21564.3											NA	NA	NA	NA	14.3964	NA	NA	NA	NA	NA	NA	NA	NA	NA	NA
Q9Y2Q0	ATP8A1	Phospholipid-transporting ATPase IA			288992	361489	323507	214502	176176	92035.8	120062	586453		222577				NA	NA	18.1407	18.4636	18.3034	17.7106	17.4267	16.4899	16.8734	19.1617	NA	17.7639	NA	NA	NA
O15305	PMM2	Phosphomannomutase 2					21188.4											NA	NA	NA	NA	14.371	NA	NA	NA	NA	NA	NA	NA	NA	NA	NA
O60256	PRPSAP2	Phosphoribosyl pyrophosphate synthase-associated protein 2					8277.31											NA	NA	NA	NA	13.0149	NA	NA	NA	NA	NA	NA	NA	NA	NA	NA
Q9H307	PNN	Pinin					113959											NA	NA	NA	NA	16.7982	NA	NA	NA	NA	NA	NA	NA	NA	NA	NA
P03952	KLKB1	Plasma kallikrein	315284	258609	134471	58005.6	127733	98683.7	64616.5			123437	183315	236610				18.2663	17.9804	17.0369	15.8239	16.9628	16.5905	15.9796	NA	NA	16.9134	17.484	17.8522	NA	NA	NA
P23634	ATP2B4	Plasma membrane calcium-transporting ATPase 4	68170.5			52318.8	35310.9	45032.5	13935.9									16.0569	NA	NA	15.675	15.1078	15.4587	13.7665	NA	NA	NA	NA	NA	NA	NA	NA
P05155	SERPING1	Plasma protease C1 inhibitor			222518		199673	237591										NA	NA	17.7636	NA	17.6073	17.8581	NA	NA	NA	NA	NA	NA	NA	NA	NA
Q8NC51	SERBP1	Plasminogen activator inhibitor 1 RNA-binding protein	20691000	6972350	4765370	11796400	4597920	5175010	10702800	19613500	18724000	9853000	25534300	12433800	112936000	30755200	20486100	24.3025	22.7332	22.1842	23.4918	22.1325	22.3031	23.3515	24.2253	24.1584	23.2321	24.6059	23.5678	26.7509	24.8743	24.2881
P02775	PPBP	Platelet basic protein		931596	4701570	5765490	12895700	4425340	3023680	2703190	638921	1606690	1183400	1946750				NA	19.8293	22.1647	22.459	23.6204	22.0774	21.5279	21.3662	19.2853	20.6157	20.1745	20.8926	NA	NA	NA
P16284	PECAM1	Platelet endothelial cell adhesion molecule	352418	359803	1411460	1504400	1698560	1118860	1314390	977376	246939	1217820	392429	1017200				18.4269	18.4568	20.4288	20.5208	20.6959	20.0936	20.326	19.8986	17.9138	20.2159	18.5821	19.9562	NA	NA	NA
P16671	CD36	Platelet glycoprotein 4	600254	282351	1752960	769270	2699090	1511270	902809	571467	220154	718322		618220				19.1952	18.1071	20.7414	19.5531	21.364	20.5273	19.7841	19.1243	17.7482	19.4543	NA	19.2378	NA	NA	NA
P07359	GP1BA	Platelet glycoprotein Ib alpha chain	400794		1431370	1070650	2730740	1698660	672166	1128010	235715	1483360		545222				18.6125	NA	20.449	20.0301	21.3809	20.696	19.3585	20.1053	17.8467	20.5004	NA	19.0565	NA	NA	NA
P13224	GP1BB	Platelet glycoprotein Ib beta chain	3400370	1455720	13787400	11640700	26620500	10442400	5063480	8052510	2848020	13337900	1055440	6805030				21.6973	20.4733	23.7168	23.4727	24.666	23.3159	22.2717	22.941	21.4415	23.669	20.0094	22.6982	NA	NA	NA
P14770	GP9	Platelet glycoprotein IX			534921	655538	1327510	441843		313773		179461		96571.2				NA	NA	19.029	19.3223	20.3403	18.7532	NA	18.2594	NA	17.4533	NA	16.5593	NA	NA	NA
P40197	GP5	Platelet glycoprotein V					98292.3											NA	NA	NA	NA	16.5848	NA	NA	NA	NA	NA	NA	NA	NA	NA	NA
Q9HCN6	GP6	Platelet glycoprotein VI					10549.4											NA	NA	NA	NA	13.3649	NA	NA	NA	NA	NA	NA	NA	NA	NA	NA
P43034	PAFAH1B1	Platelet-activating factor acetylhydrolase IB subunit alpha					24601.4	33998.8										NA	NA	NA	NA	14.5865	15.0532	NA	NA	NA	NA	NA	NA	NA	NA	NA
P08567	PLEK	Pleckstrin			77761.9	149761	271947	51924.6										NA	NA	16.2468	17.1923	18.053	15.6641	NA	NA	NA	NA	NA	NA	NA	NA	NA
Q96CS7	PLEKHB2	Pleckstrin homology domain-containing family B member 2					31580.6								1331860	996525		NA	NA	NA	NA	14.9468	NA	NA	NA	NA	NA	NA	NA	20.345	19.9265	NA
Q9H8W4	PLEKHF2	Pleckstrin homology domain-containing family F member 2					32903.8											NA	NA	NA	NA	15.006	NA	NA	NA	NA	NA	NA	NA	NA	NA	NA
Q9ULL1	PLEKHG1	Pleckstrin homology domain-containing family G member 1						1402520										NA	NA	NA	NA	NA	20.4196	NA	NA	NA	NA	NA	NA	NA	NA	NA
O43660	PLRG1	Pleiotropic regulator 1					51963.7	84636.1								412963		NA	NA	NA	NA	15.6652	16.369	NA	NA	NA	NA	NA	NA	NA	18.6557	NA
Q6UX71	PLXDC2	Plexin domain-containing protein 2			105234	119905	34187.8	41093.8	64433.9			46275.4						NA	NA	16.6832	16.8715	15.0612	15.3266	15.9755	NA	NA	15.498	NA	NA	NA	NA	NA
O15031	PLXNB2	Plexin-B2					36979.5											NA	NA	NA	NA	15.1744	NA	NA	NA	NA	NA	NA	NA	NA	NA	NA
P15151	PVR	Poliovirus receptor														105316		NA	NA	NA	NA	NA	NA	NA	NA	NA	NA	NA	NA	NA	16.6844	NA
P09874	PARP1	Poly [ADP-ribose] polymerase 1	5378970	4684410	3469570	4946390	2761280	4688550	3962960	5158320	7293770	4637300	1894590	7298110	32577700	16528500	18259900	22.3589	22.1594	21.7263	22.2379	21.3969	22.1607	21.9181	22.2985	22.7982	22.1449	20.8535	22.7991	24.9574	23.9785	24.1222
P11940;Q4VXU2	PABPC1;PABPC1L	Polyadenylate-binding protein 1	255365	178395	230558	243440	370812	405832	394263	476399	243584	163089	506933	383360		1153510		17.9622	17.4447	17.8148	17.8932	18.5003	18.6305	18.5888	18.8618	17.8941	17.3153	18.9514	18.5483	NA	20.1376	NA
P11940	PABPC1	Polyadenylate-binding protein 1	420753		333047	152651	1048000	200734	262352	856813	124577	164994	1610440	689267	2337180	1663550	2537910	18.6826	NA	18.3454	17.2199	19.9992	17.6149	18.0011	19.7086	16.9267	17.3321	20.619	19.3947	21.1563	20.6658	21.2752
P11940;Q13310	PABPC1;PABPC4	Polyadenylate-binding protein 1	360251	291256	106014	328872	494260	401547	430907	787995	364021		1107230	666715	2234120	1281440	1342040	18.4586	18.1519	16.6939	18.3272	18.9149	18.6152	18.717	19.5878	18.4737	NA	20.0785	19.3467	21.0913	20.2893	20.356
P11940;Q13310;Q4VXU2	PABPC1;PABPC1L;PABPC4	Polyadenylate-binding protein 1					328479											NA	NA	NA	NA	18.3254	NA	NA	NA	NA	NA	NA	NA	NA	NA	NA
Q4VXU2	PABPC1L	Polyadenylate-binding protein 1-like	237667		195387	231702	305593	335379	271133									17.8586	NA	17.576	17.8219	18.2213	18.3554	18.0486	NA	NA	NA	NA	NA	NA	NA	NA
Q86U42	PABPN1	Polyadenylate-binding protein 2	675664	963118	590664	1016820	737463	716023	512968	1016320	856201	801133	645788	1086630	5039020	2287160	5229920	19.3659	19.8774	19.172	19.9556	19.4922	19.4496	18.9685	19.9549	19.7076	19.6117	19.3007	20.0514	22.2647	21.1251	22.3184
Q13310	PABPC4	Polyadenylate-binding protein 4				151154	117462	94809.9	36773.3	126134	105761	73496.3	196433	214450	750093	378427		NA	NA	NA	17.2057	16.8418	16.5328	15.1664	16.9446	16.6904	16.1654	17.5837	17.7103	19.5167	18.5297	NA
Q9H074	PAIP1	Polyadenylate-binding protein-interacting protein 1					127089	98795.1										NA	NA	NA	NA	16.9555	16.5922	NA	NA	NA	NA	NA	NA	NA	NA	NA
O60828	PQBP1	Polyglutamine-binding protein 1	144102		111608	144363		98257.6	181178	138239	220827		278092			455306		17.1367	NA	16.7681	17.1393	NA	16.5843	17.467	17.0768	17.7526	NA	18.0852	NA	NA	18.7965	NA
Q9BY77	POLDIP3	Polymerase delta-interacting protein 3	80915		62977.6	110206	68722.3	73050.4	90270		74732.9				486716			16.3041	NA	15.9426	16.7498	16.0685	16.1566	16.462	NA	16.1895	NA	NA	NA	18.8927	NA	NA
P01833	PIGR	Polymeric immunoglobulin receptor	183309	693635	521281	1950620			2822730	221519		455757	154725	742591				17.4839	19.4038	18.9917	20.8955	NA	NA	21.4287	17.7571	NA	18.7979	17.2393	19.5022	NA	NA	NA
Q10472	GALNT1	Polypeptide N-acetylgalactosaminyltransferase 1					35830.3											NA	NA	NA	NA	15.1289	NA	NA	NA	NA	NA	NA	NA	NA	NA	NA
P26599	PTBP1	Polypyrimidine tract-binding protein 1	89948.4				145773	52831.9		189519			26681.9		1207300	1245220		16.4568	NA	NA	NA	17.1534	15.6891	NA	17.532	NA	NA	14.7036	NA	20.2034	20.248	NA
P0CG47;P0CG48;P62979;P62987	RPS27A;UBA52;UBB;UBC	Polyubiquitin-B	4667060	5227620	4827210	7761020	3629350	3022600	3513010	5321740	4321460	3787980	3845300	10718200	103406000	58503500	29260800	22.1541	22.3177	22.2028	22.8878	21.7913	21.5274	21.7443	22.3435	22.0431	21.853	21.8747	23.3536	26.6237	25.802	24.8025
Q8N131	TMEM123	Porimin					53445.8											NA	NA	NA	NA	15.7058	NA	NA	NA	NA	NA	NA	NA	NA	NA	NA
P0CG39;P60709;P63261	ACTB;ACTG1;POTEJ	POTE ankyrin domain family member J	2249570	1120330	4991790	4807660	6535590	3675520	3398160	2728540	1601390	4046320	1230730	3772360	2635940	1933650	1268590	21.1012	20.0955	22.2511	22.1969	22.6399	21.8095	21.6963	21.3797	20.6109	21.9482	20.2311	21.847	21.3299	20.8829	20.2748
P0CG39	POTEJ	POTE ankyrin domain family member J						57320.4	66855									NA	NA	NA	NA	NA	15.8068	16.0287	NA	NA	NA	NA	NA	NA	NA	NA
O75915	ARL6IP5	PRA1 family protein 3			222259	267329	505243	228746	66033.1	177010		105470		52176.4				NA	NA	17.7619	18.0283	18.9466	17.8034	16.0109	17.4335	NA	16.6865	NA	15.6711	NA	NA	NA
Q9NQP4	PFDN4	Prefoldin subunit 4						10563.1										NA	NA	NA	NA	NA	13.3667	NA	NA	NA	NA	NA	NA	NA	NA	NA
P20742	PZP	Pregnancy zone protein					85173			290688								NA	NA	NA	NA	16.3781	NA	NA	18.1491	NA	NA	NA	NA	NA	NA	NA
Q9C0J8	WDR33	pre-mRNA 3' end processing protein WDR33	587149		355028	512074	300024	351626	62229.6	682596	685111	349450	591099	456095	2084500	944853	962525	19.1634	NA	18.4376	18.966	18.1947	18.4237	15.9253	19.3807	19.386	18.4147	19.173	18.799	20.9913	19.8497	19.8765
Q6UN15	FIP1L1	Pre-mRNA 3'-end-processing factor FIP1					89059									99435.3		NA	NA	NA	NA	16.4425	NA	NA	NA	NA	NA	NA	NA	NA	16.6015	NA
O75400	PRPF40A	Pre-mRNA-processing factor 40 homolog A				249220	175618	219784			288672		467502			1044230		NA	NA	NA	17.9271	17.4221	17.7457	NA	NA	18.1391	NA	18.8346	NA	NA	19.994	NA
O94906	PRPF6	Pre-mRNA-processing factor 6			177498	170918	241494	280910		319798	371331	316812	69758.5		1954140	1165710		NA	NA	17.4374	17.3829	17.8816	18.0997	NA	18.2868	18.5023	18.2733	16.0901	NA	20.8981	20.1528	NA
Q92620	DHX38	Pre-mRNA-splicing factor ATP-dependent RNA helicase PRP16	93275.6		50434.1	16670.1	72007.9	65887.2	24463.2	61230.9	74865.8	62633.5						16.5092	NA	15.6221	14.025	16.1359	16.0077	14.5783	15.902	16.192	15.9346	NA	NA	NA	NA	NA
Q9NW64	RBM22	Pre-mRNA-splicing factor RBM22									28138.7							NA	NA	NA	NA	NA	NA	NA	NA	14.7803	NA	NA	NA	NA	NA	NA
Q9H875	PRKRIP1	PRKR-interacting protein 1									53317.7							NA	NA	NA	NA	NA	NA	NA	NA	15.7023	NA	NA	NA	NA	NA	NA
Q92841	DDX17	Probable ATP-dependent RNA helicase DDX17	471726	413613	295601	433055	445200	501716	678379	444176	713798	397425	108954	609740	1966500	1719970	1596420	18.8476	18.6579	18.1733	18.7242	18.7641	18.9365	19.3717	18.7608	19.4452	18.6003	16.7334	19.2178	20.9072	20.714	20.6064
Q9BUQ8	DDX23	Probable ATP-dependent RNA helicase DDX23					29927.8											NA	NA	NA	NA	14.8692	NA	NA	NA	NA	NA	NA	NA	NA	NA	NA
P17844;Q92841	DDX17;DDX5	Probable ATP-dependent RNA helicase DDX5	1051710	905048	624554	914474	602736	813868	1084640	1185010	1302210	826504	1552950	1482000	7547260	3878640	2852310	20.0043	19.7876	19.2525	19.8026	19.2012	19.6344	20.0488	20.1765	20.3125	19.6567	20.5666	20.4991	22.8475	21.8871	21.4437
P17844	DDX5	Probable ATP-dependent RNA helicase DDX5	836149	931683	609177	1002490	627573	795219	278385	841369	823757	370504	1119020	1116510	3994020	2714400	4268990	19.6734	19.8295	19.2165	19.9352	19.2594	19.601	18.0867	19.6824	19.6519	18.4991	20.0938	20.0906	21.9294	21.3722	22.0255
Q9H000	MKRN2	Probable E3 ubiquitin-protein ligase makorin-2					50034.8											NA	NA	NA	NA	15.6106	NA	NA	NA	NA	NA	NA	NA	NA	NA	NA
Q9UKR5	ERG28	Probable ergosterol biosynthetic protein 28					105686											NA	NA	NA	NA	16.6894	NA	NA	NA	NA	NA	NA	NA	NA	NA	NA
A0A075B6H7	IGKV3-7	Probable non-functional immunoglobulin kappa variable 3-7		733222				407739										NA	19.4839	NA	NA	NA	18.6373	NA	NA	NA	NA	NA	NA	NA	NA	NA
A0A0A0MS00	IGLV3-32	Probable non-functional immunoglobulin lambda variable 3-32							5363.19									NA	NA	NA	NA	NA	NA	12.3889	NA	NA	NA	NA	NA	NA	NA	NA
A0A075B6I7;A0A087WSX0;A0A0G2JS06	IGLV5-39;IGLV5-45;IGLV5-48	Probable non-functional immunoglobulin lambda variable 5-48			29352.4		93948		174767	391786								NA	NA	14.8412	NA	16.5196	NA	17.4151	18.5797	NA	NA	NA	NA	NA	NA	NA
Q9Y2G3	ATP11B	Probable phospholipid-transporting ATPase IF					37952.4											NA	NA	NA	NA	15.2119	NA	NA	NA	NA	NA	NA	NA	NA	NA	NA
Q9UHA3	RSL24D1	Probable ribosome biogenesis protein RLP24					55818.2	12446.5										NA	NA	NA	NA	15.7684	13.6035	NA	NA	NA	NA	NA	NA	NA	NA	NA
Q9H3G5	CPVL	Probable serine carboxypeptidase CPVL					3482.56											NA	NA	NA	NA	11.7659	NA	NA	NA	NA	NA	NA	NA	NA	NA	NA
Q93008	USP9X	Probable ubiquitin carboxyl-terminal hydrolase FAF-X					9636.63											NA	NA	NA	NA	13.2343	NA	NA	NA	NA	NA	NA	NA	NA	NA	NA
P01133	EGF	Pro-epidermal growth factor					45025.9											NA	NA	NA	NA	15.4585	NA	NA	NA	NA	NA	NA	NA	NA	NA	NA
P07737	PFN1	Profilin-1	1356130	659757	4313360	4608100	3157090	1941630	1481400	1054990	161983	1013440	125216	1162510	1913150	2064000		20.3711	19.3316	22.0404	22.1357	21.5902	20.8888	20.4985	20.0088	17.3055	19.9508	16.9341	20.1488	20.8675	20.977	NA
Q8WUM4	PDCD6IP	Programmed cell death 6-interacting protein	223616		214492	280363	201689	154652	247010	199440	265580	187708	378236		4684970	3908450	1144560	17.7707	NA	17.7106	18.0969	17.6218	17.2387	17.9142	17.6056	18.0188	17.5181	18.5289	NA	22.1596	21.8982	20.1264
O75340	PDCD6	Programmed cell death protein 6					37901.7											NA	NA	NA	NA	15.21	NA	NA	NA	NA	NA	NA	NA	NA	NA	NA
P28799	GRN	Progranulin	503700		125939	165910	231683	171132	361654	506333	521090	314167		206702	2313540	371746		18.9422	NA	16.9424	17.34	17.8218	17.3848	18.4643	18.9497	18.9912	18.2612	NA	17.6572	21.1417	18.504	NA
P35232	PHB	Prohibitin			182815	149813	408455	214196	250705	63300.2	69289.7	51494.2	21008.3	117488				NA	NA	17.48	17.1928	18.6398	17.7086	17.9356	15.9499	16.0804	15.6521	14.3587	16.8422	NA	NA	NA
Q99623	PHB2	Prohibitin-2					72303.4	11619.6	17841									NA	NA	NA	NA	16.1418	13.5043	14.1229	NA	NA	NA	NA	NA	NA	NA	NA
Q9HCU5	PREB	Prolactin regulatory element-binding protein					20914.3											NA	NA	NA	NA	14.3522	NA	NA	NA	NA	NA	NA	NA	NA	NA	NA
P12273	PIP	Prolactin-inducible protein															622094	NA	NA	NA	NA	NA	NA	NA	NA	NA	NA	NA	NA	NA	NA	19.2468
P46013	MKI67	Proliferation marker protein Ki-67											31798.4					NA	NA	NA	NA	NA	NA	NA	NA	NA	NA	14.9567	NA	NA	NA	NA
Q9UQ80	PA2G4	Proliferation-associated protein 2G4					78217.7	16615	38901.9							318499		NA	NA	NA	NA	16.2552	14.0202	15.2476	NA	NA	NA	NA	NA	NA	18.2809	NA
Q86WR7	PROSER2	Proline and serine-rich protein 2						43287.6								153569		NA	NA	NA	NA	NA	15.4017	NA	NA	NA	NA	NA	NA	NA	17.2285	NA
Q92733	PRCC	Proline-rich protein PRCC					65259.4											NA	NA	NA	NA	15.9939	NA	NA	NA	NA	NA	NA	NA	NA	NA	NA
Q9H939	PSTPIP2	Proline-serine-threonine phosphatase-interacting protein 2			39361.9	11963.8	44168.7											NA	NA	15.2645	13.5464	15.4307	NA	NA	NA	NA	NA	NA	NA	NA	NA	NA
P27918	CFP	Properdin											660759					NA	NA	NA	NA	NA	NA	NA	NA	NA	NA	19.3338	NA	NA	NA	NA
P29122;Q92824	PCSK5;PCSK6	Proprotein convertase subtilisin/kexin type 6					18666.1											NA	NA	NA	NA	14.1881	NA	NA	NA	NA	NA	NA	NA	NA	NA	NA
Q9UHG2	PCSK1N	ProSAAS					43198.2	50465	117247			24623.4	116825		422321	103394	405740	NA	NA	NA	NA	15.3987	15.623	16.8392	NA	NA	14.5877	16.834	NA	18.688	16.6578	18.6302
Q15185	PTGES3	Prostaglandin E synthase 3						20692.5										NA	NA	NA	NA	NA	14.3368	NA	NA	NA	NA	NA	NA	NA	NA	NA
Q9P2B2	PTGFRN	Prostaglandin F2 receptor negative regulator	1115020	1418870	1328730	1648800	797069	792515	1334660	1431120	1222810	883378	3474860	2693900	29634900	20269400	12994000	20.0886	20.4363	20.3416	20.653	19.6043	19.5961	20.348	20.4487	20.2218	19.7527	21.7285	21.3613	24.8208	24.2728	23.6313
P23219	PTGS1	Prostaglandin G/H synthase 1			756446	662759	4303040	908174	168353	393050								NA	NA	19.5289	19.3381	22.0369	19.7926	17.3611	18.5844	NA	NA	NA	NA	NA	NA	NA
Q06323	PSME1	Proteasome activator complex subunit 1			101160	187263	21611.7											NA	NA	16.6263	17.5147	14.3995	NA	NA	NA	NA	NA	NA	NA	NA	NA	NA
P25786	PSMA1	Proteasome subunit alpha type-1					118553											NA	NA	NA	NA	16.8552	NA	NA	NA	NA	NA	NA	NA	NA	NA	NA
P25788	PSMA3	Proteasome subunit alpha type-3			327900	93555.1	41804.9	49954	34102.5									NA	NA	18.3229	16.5135	15.3514	15.6083	15.0576	NA	NA	NA	NA	NA	NA	NA	NA
P25789	PSMA4	Proteasome subunit alpha type-4			346753		58340.9											NA	NA	18.4035	NA	15.8322	NA	NA	NA	NA	NA	NA	NA	NA	NA	NA
P28066	PSMA5	Proteasome subunit alpha type-5			282549	77800.9	71864.4	59930.9	30969.9					32933.2		74308.3		NA	NA	18.1081	16.2475	16.133	15.871	14.9186	NA	NA	NA	NA	15.0073	NA	16.1812	NA
P60900	PSMA6	Proteasome subunit alpha type-6			58762.1													NA	NA	15.8426	NA	NA	NA	NA	NA	NA	NA	NA	NA	NA	NA	NA
O14818	PSMA7	Proteasome subunit alpha type-7			364447		105986	48343.1								676036		NA	NA	18.4753	NA	16.6935	15.561	NA	NA	NA	NA	NA	NA	NA	19.3667	NA
P20618	PSMB1	Proteasome subunit beta type-1			411064	55610.4	88912.2											NA	NA	18.649	15.7631	16.4401	NA	NA	NA	NA	NA	NA	NA	NA	NA	NA
P49721	PSMB2	Proteasome subunit beta type-2			201224		25254									400298		NA	NA	17.6184	NA	14.6242	NA	NA	NA	NA	NA	NA	NA	NA	18.6107	NA
P49720	PSMB3	Proteasome subunit beta type-3			15428.7													NA	NA	13.9133	NA	NA	NA	NA	NA	NA	NA	NA	NA	NA	NA	NA
Q99436	PSMB7	Proteasome subunit beta type-7			340284		41319.1	32134.8										NA	NA	18.3764	NA	15.3345	14.9718	NA	NA	NA	NA	NA	NA	NA	NA	NA
P28062	PSMB8	Proteasome subunit beta type-8			54108		19518.1											NA	NA	15.7236	NA	14.2525	NA	NA	NA	NA	NA	NA	NA	NA	NA	NA
P28065	PSMB9	Proteasome subunit beta type-9			375426													NA	NA	18.5182	NA	NA	NA	NA	NA	NA	NA	NA	NA	NA	NA	NA
P11171	EPB41	Protein 4.1	440364			276565	304571	132162		112689		83875	172034	296164				18.7483	NA	NA	18.0773	18.2164	17.0119	NA	16.782	NA	16.356	17.3923	18.176	NA	NA	NA
P02760	AMBP	Protein AMBP					198080					356641						NA	NA	NA	NA	17.5957	NA	NA	NA	NA	18.4441	NA	NA	NA	NA	NA
Q99873	PRMT1	Protein arginine N-methyltransferase 1					41883											NA	NA	NA	NA	15.3541	NA	NA	NA	NA	NA	NA	NA	NA	NA	NA
O60678	PRMT3	Protein arginine N-methyltransferase 3											43974.9					NA	NA	NA	NA	NA	NA	NA	NA	NA	NA	15.4244	NA	NA	NA	NA
O75081;Q06455	CBFA2T3;RUNX1T1	Protein CBFA2T3						105206										NA	NA	NA	NA	NA	16.6829	NA	NA	NA	NA	NA	NA	NA	NA	NA
O60610	DIAPH1	Protein diaphanous homolog 1			124167	112578	73789.4		125600									NA	NA	16.9219	16.7806	16.1711	NA	16.9385	NA	NA	NA	NA	NA	NA	NA	NA
P07237	P4HB	Protein disulfide-isomerase	87074.5		364115	337871	323285	262106	644171	137342		59712.1	109447	140728				16.41	NA	18.474	18.3661	18.3024	17.9998	19.2971	17.0674	NA	15.8657	16.7399	17.1025	NA	NA	NA
P30101	PDIA3	Protein disulfide-isomerase A3		118006	549547	448573	830501	404516	419327	173346		190825		182138				NA	16.8485	19.0679	18.775	19.6636	18.6258	18.6777	17.4033	NA	17.5419	NA	17.4747	NA	NA	NA
P13667	PDIA4	Protein disulfide-isomerase A4			94544.4	69302	91896.5	65337.2	206515				49044					NA	NA	16.5287	16.0806	16.4877	15.9956	17.6559	NA	NA	NA	15.5818	NA	NA	NA	NA
Q14554	PDIA5	Protein disulfide-isomerase A5					25698.3											NA	NA	NA	NA	14.6494	NA	NA	NA	NA	NA	NA	NA	NA	NA	NA
Q15084	PDIA6	Protein disulfide-isomerase A6			90707.7		249889	84560.5										NA	NA	16.4689	NA	17.9309	16.3677	NA	NA	NA	NA	NA	NA	NA	NA	NA
Q96JJ7	TMX3	Protein disulfide-isomerase TMX3					126453											NA	NA	NA	NA	16.9482	NA	NA	NA	NA	NA	NA	NA	NA	NA	NA
Q14156	EFR3A	Protein EFR3 homolog A					42747.6											NA	NA	NA	NA	15.3836	NA	NA	NA	NA	NA	NA	NA	NA	NA	NA
Q8N8S7	ENAH	Protein enabled homolog					92478.9									373491		NA	NA	NA	NA	16.4968	NA	NA	NA	NA	NA	NA	NA	NA	18.5107	NA
P49257	LMAN1	Protein ERGIC-53			179310	116027	398949	318515	133314	112495		89779.8						NA	NA	17.4521	16.8241	18.6058	18.281	17.0245	16.7795	NA	16.4541	NA	NA	NA	NA	NA
P34910	EVI2B	Protein EVI2B					58868.7	73974.1										NA	NA	NA	NA	15.8452	16.1747	NA	NA	NA	NA	NA	NA	NA	NA	NA
Q96A26	FAM162A	Protein FAM162A					87206.4											NA	NA	NA	NA	16.4121	NA	NA	NA	NA	NA	NA	NA	NA	NA	NA
Q9H0X4	FAM234A	Protein FAM234A						13544.7										NA	NA	NA	NA	NA	13.7254	NA	NA	NA	NA	NA	NA	NA	NA	NA
Q92520	FAM3C	Protein FAM3C			22433.8		44284.4											NA	NA	14.4534	NA	15.4345	NA	NA	NA	NA	NA	NA	NA	NA	NA	NA
Q8NCA5	FAM98A	Protein FAM98A			19578.7		66401.3	67333.3										NA	NA	14.257	NA	16.0189	16.039	NA	NA	NA	NA	NA	NA	NA	NA	NA
Q9ULI3	HEG1	Protein HEG homolog 1										162893						NA	NA	NA	NA	NA	NA	NA	NA	NA	17.3136	NA	NA	NA	NA	NA
Q8N5M9	JAGN1	Protein jagunal homolog 1					119055											NA	NA	NA	NA	16.8613	NA	NA	NA	NA	NA	NA	NA	NA	NA	NA
Q9UNF0	PACSIN2	Protein kinase C and casein kinase substrate in neurons protein 2			77002.1		45303.7		43035.9									NA	NA	16.2326	NA	15.4673	NA	15.3933	NA	NA	NA	NA	NA	NA	NA	NA
P05771	PRKCB	Protein kinase C beta type			224331	169486	273858	120925	255275									NA	NA	17.7753	17.3708	18.0631	16.8838	17.9617	NA	NA	NA	NA	NA	NA	NA	NA
P05129;P17252	PRKCA;PRKCG	Protein kinase C gamma type							249665					35261.4				NA	NA	NA	NA	NA	NA	17.9296	NA	NA	NA	NA	15.1058	NA	NA	NA
Q8TBQ9	TMEM167A	Protein kish-A					42671.4											NA	NA	NA	NA	15.381	NA	NA	NA	NA	NA	NA	NA	NA	NA	NA
Q969X1	TMBIM1	Protein lifeguard 3			103056	190276	204024	19547.3										NA	NA	16.6531	17.5377	17.6384	14.2547	NA	NA	NA	NA	NA	NA	NA	NA	NA
Q6ZN17	LIN28B	Protein lin-28 homolog B									27026.4							NA	NA	NA	NA	NA	NA	NA	NA	14.7221	NA	NA	NA	NA	NA	NA
Q3MHD2	LSM12	Protein LSM12 homolog					58472.4											NA	NA	NA	NA	15.8355	NA	NA	NA	NA	NA	NA	NA	NA	NA	NA
Q8ND56	LSM14A	Protein LSM14 homolog A				230379		63916.5			119917			276057	723467	531276		NA	NA	NA	17.8136	NA	15.9639	NA	NA	16.8717	NA	NA	18.0746	19.4646	19.0191	NA
Q9BX40	LSM14B	Protein LSM14 homolog B					73749.3						122593					NA	NA	NA	NA	16.1703	NA	NA	NA	NA	NA	16.9035	NA	NA	NA	NA
Q92597	NDRG1	Protein NDRG1					20551.3	9654.75								155600		NA	NA	NA	NA	14.3269	13.237	NA	NA	NA	NA	NA	NA	NA	17.2475	NA
Q9UFN0	NIPSNAP3A	Protein NipSnap homolog 3A					10980.1											NA	NA	NA	NA	13.4226	NA	NA	NA	NA	NA	NA	NA	NA	NA	NA
P49757	NUMB	Protein numb homolog					32373.1											NA	NA	NA	NA	14.9825	NA	NA	NA	NA	NA	NA	NA	NA	NA	NA
P49593	PPM1F	Protein phosphatase 1F					8840.49											NA	NA	NA	NA	13.1099	NA	NA	NA	NA	NA	NA	NA	NA	NA	NA
P48634	PRRC2A	Protein PRRC2A	430228	276712	222187	322395	506513	326068	533854	467540	457726	258647	2014280	631338	2768510	999683	800733	18.7147	18.078	17.7614	18.2985	18.9502	18.3148	19.0261	18.8347	18.8041	17.9806	20.9418	19.2681	21.4007	19.9311	19.611
Q5JSZ5	PRRC2B	Protein PRRC2B	141231		121606	137708	123010	144820	64528.6	151040	177985	72617.4	119120	131025	634516	416445	314546	17.1077	NA	16.8919	17.0713	16.9084	17.1439	15.9777	17.2046	17.4414	16.148	16.8621	16.9995	19.2753	18.6678	18.2629
Q9Y520	PRRC2C	Protein PRRC2C	550273	249412	366991	430630	873885	441882	392624	501739	1176850	205461	1054960	534917	2851870	1441800	1323890	19.0698	17.9282	18.4854	18.7161	19.7371	18.7533	18.5828	18.9366	20.1665	17.6485	20.0088	19.029	21.4435	20.4594	20.3364
Q96PU8	QKI	Protein quaking					68556.5				143073		206473					NA	NA	NA	NA	16.065	NA	NA	NA	17.1264	NA	17.6556	NA	NA	NA	NA
Q9P258	RCC2	Protein RCC2	91859.2			56505		25823.3		69626	75864			123963				16.4871	NA	NA	15.7861	NA	14.6564	NA	16.0873	16.2111	NA	NA	16.9196	NA	NA	NA
Q13123	IK	Protein Red					103493						188402			58879.6		NA	NA	NA	NA	16.6592	NA	NA	NA	NA	NA	17.5235	NA	NA	15.8455	NA
P31949	S100A11	Protein S100-A11				48197.9	181541	91305.9								135711		NA	NA	NA	15.5567	17.4699	16.4784	NA	NA	NA	NA	NA	NA	NA	17.0502	NA
P80511	S100A12	Protein S100-A12					24116.2											NA	NA	NA	NA	14.5577	NA	NA	NA	NA	NA	NA	NA	NA	NA	NA
P06703	S100A6	Protein S100-A6			28371.4		63556.8											NA	NA	14.7921	NA	15.9558	NA	NA	NA	NA	NA	NA	NA	NA	NA	NA
P31151	S100A7	Protein S100-A7			249011	369933		62400.2	573236								5017140	NA	NA	17.9258	18.4969	NA	15.9293	19.1288	NA	NA	NA	NA	NA	NA	NA	22.2584
P05109	S100A8	Protein S100-A8		335515	153566	421182	658990	353826	658009									NA	18.356	17.2285	18.6841	19.3299	18.4327	19.3277	NA	NA	NA	NA	NA	NA	NA	NA
P06702	S100A9	Protein S100-A9	26119.9	419237	414997	724057	429818	414916	3743880	170584		75793.8		422859		1403470	3604750	14.6729	18.6774	18.6627	19.4657	18.7134	18.6625	21.8361	17.3801	NA	16.2098	NA	18.6898	NA	20.4206	21.7815
Q99590	SCAF11	Protein SCAF11	221839	206167	118013	224584	94490.3	110125	121778	185959	2222230	196386	385136	349831	1130450	435657	131011	17.7592	17.6535	16.8486	17.7769	16.5279	16.7488	16.8939	17.5046	21.0836	17.5833	18.555	18.4163	20.1085	18.7328	16.9993
Q6UWI4	SHISA2	Protein shisa-2 homolog													182307	263811		NA	NA	NA	NA	NA	NA	NA	NA	NA	NA	NA	NA	17.476	18.0091	NA
Q8TF72	SHROOM3	Protein Shroom3				108340									41210000			NA	NA	NA	16.7252	NA	NA	NA	NA	NA	NA	NA	NA	25.2965	NA	NA
Q9H2V7	SPNS1	Protein spinster homolog 1					9773.18											NA	NA	NA	NA	13.2546	NA	NA	NA	NA	NA	NA	NA	NA	NA	NA
Q92734	TFG	Protein TFG					26594.3											NA	NA	NA	NA	14.6988	NA	NA	NA	NA	NA	NA	NA	NA	NA	NA
O15027	SEC16A	Protein transport protein Sec16A	39396.5				9000.42				63378.2		73408					15.2658	NA	NA	NA	13.1358	NA	NA	NA	15.9517	NA	16.1636	NA	NA	NA	NA
P61619;Q9H9S3	SEC61A1;SEC61A2	Protein transport protein Sec61 subunit alpha isoform 1			33389.9		113446	25390.5	172178									NA	NA	15.0271	NA	16.7916	14.632	17.3935	NA	NA	NA	NA	NA	NA	NA	NA
P60059	SEC61G	Protein transport protein Sec61 subunit gamma					24493.1											NA	NA	NA	NA	14.5801	NA	NA	NA	NA	NA	NA	NA	NA	NA	NA
Q9C0H2	TTYH3	Protein tweety homolog 3					11411											NA	NA	NA	NA	13.4781	NA	NA	NA	NA	NA	NA	NA	NA	NA	NA
Q70J99	UNC13D	Protein unc-13 homolog D					70453.4											NA	NA	NA	NA	16.1044	NA	NA	NA	NA	NA	NA	NA	NA	NA	NA
O95785	WIZ	Protein Wiz					4488.04											NA	NA	NA	NA	12.1319	NA	NA	NA	NA	NA	NA	NA	NA	NA	NA
O75695	RP2	Protein XRP2					29135.9											NA	NA	NA	NA	14.8305	NA	NA	NA	NA	NA	NA	NA	NA	NA	NA
Q99497	PARK7	Protein/nucleic acid deglycase DJ-1					52684.6											NA	NA	NA	NA	15.6851	NA	NA	NA	NA	NA	NA	NA	NA	NA	NA
Q08188	TGM3	Protein-glutamine gamma-glutamyltransferase E										188899				1201820		NA	NA	NA	NA	NA	NA	NA	NA	NA	17.5273	NA	NA	NA	20.1968	NA
P22061	PCMT1	Protein-L-isoaspartate(D-aspartate) O-methyltransferase					191358		113712									NA	NA	NA	NA	17.5459	NA	16.795	NA	NA	NA	NA	NA	NA	NA	NA
P28300	LOX	Protein-lysine 6-oxidase					72946.1						106610					NA	NA	NA	NA	16.1545	NA	NA	NA	NA	NA	16.702	NA	NA	NA	NA
O60704	TPST2	Protein-tyrosine sulfotransferase 2					43938.4											NA	NA	NA	NA	15.4232	NA	NA	NA	NA	NA	NA	NA	NA	NA	NA
Q92954	PRG4	Proteoglycan 4	145207				55173.5	37243.2										17.1478	NA	NA	NA	15.7517	15.1847	NA	NA	NA	NA	NA	NA	NA	NA	NA
Q9H813	PACC1	Proton-activated chloride channel					20799.8											NA	NA	NA	NA	14.3443	NA	NA	NA	NA	NA	NA	NA	NA	NA	NA
P12931	SRC	Proto-oncogene tyrosine-protein kinase Src	554394		801790	1033760	567593		698130	95165.6		473514	222987	537156		715701		19.0806	NA	19.6129	19.9795	19.1145	NA	19.4131	16.5382	NA	18.853	17.7666	19.035	NA	19.449	NA
P16109	SELP	P-selectin			121925	195155	397125	241899	176060			112819						NA	NA	16.8956	17.5743	18.5992	17.884	17.4257	NA	NA	16.7837	NA	NA	NA	NA	NA
P00491	PNP	Purine nucleoside phosphorylase			115089	17307.5	54311.7											NA	NA	16.8124	14.0791	15.729	NA	NA	NA	NA	NA	NA	NA	NA	NA	NA
P55786	NPEPPS	Puromycin-sensitive aminopeptidase					14369.2									87744.9		NA	NA	NA	NA	13.8107	NA	NA	NA	NA	NA	NA	NA	NA	16.421	NA
C9JQL5		Putative dispanin subfamily A member 2d					33320											NA	NA	NA	NA	15.0241	NA	NA	NA	NA	NA	NA	NA	NA	NA	NA
A6NGU5;P19440;P36268	GGT1;GGT2;GGT3P	Putative glutathione hydrolase 3 proenzyme					57117.6											NA	NA	NA	NA	15.8016	NA	NA	NA	NA	NA	NA	NA	NA	NA	NA
Q96A73	KIAA1191	Putative monooxygenase p33MONOX					7891.99											NA	NA	NA	NA	12.9462	NA	NA	NA	NA	NA	NA	NA	NA	NA	NA
Q96PQ5	PPP1R2P1	Putative protein phosphatase inhibitor 2-like protein 1					38563.5											NA	NA	NA	NA	15.2349	NA	NA	NA	NA	NA	NA	NA	NA	NA	NA
Q9NQ29	LUC7L	Putative RNA-binding protein Luc7-like 1							27567.1				65219.9					NA	NA	NA	NA	NA	NA	14.7507	NA	NA	NA	15.993	NA	NA	NA	NA
Q9NQ29;Q9Y383	LUC7L;LUC7L2	Putative RNA-binding protein Luc7-like 1				41846.6	68615.1	47246.3	41959.3		131585		282813	57263.3		460964	225332	NA	NA	NA	15.3528	16.0662	15.5279	15.3567	NA	17.0056	NA	18.1095	15.8053	NA	18.8143	17.7817
Q9Y383	LUC7L2	Putative RNA-binding protein Luc7-like 2	419505	243331	204360	261030	159502	199771	567688	390253	486936	256217	806623	577762	2541810	1066170	1199890	18.6783	17.8926	17.6408	17.9939	17.2832	17.608	19.1147	18.5741	18.8934	17.967	19.6215	19.1401	21.2774	20.024	20.1945
O43930;P49137;P51817;Q16644;Q96PN8	MAPKAPK2;MAPKAPK3;PRKX;PRKY;TSSK3	Putative serine/threonine-protein kinase PRKY			17781.2													NA	NA	14.1181	NA	NA	NA	NA	NA	NA	NA	NA	NA	NA	NA	NA
A8MWD9;P62308	SNRPG;SNRPGP15	Putative small nuclear ribonucleoprotein G-like protein 15	2450240	3186680	1595780	1886400	1362660	2159130	381585	1556930	1285550	821980	2340030	777940	9867770	15780200	12415200	21.2245	21.6036	20.6058	20.8472	20.378	21.042	18.5416	20.5703	20.294	19.6487	21.1581	19.5693	23.2343	23.9116	23.5656
Q9H853	TUBA4B	Putative tubulin-like protein alpha-4B				164618			240947						1002450		139639	NA	NA	NA	17.3288	NA	NA	17.8784	NA	NA	NA	NA	NA	19.9351	NA	17.0913
P08559	PDHA1	Pyruvate dehydrogenase E1 component subunit alpha, somatic form, mitochondrial					146684	21837.5										NA	NA	NA	NA	17.1624	14.4145	NA	NA	NA	NA	NA	NA	NA	NA	NA
P11177	PDHB	Pyruvate dehydrogenase E1 component subunit beta, mitochondrial					69009.8											NA	NA	NA	NA	16.0745	NA	NA	NA	NA	NA	NA	NA	NA	NA	NA
P14618	PKM	Pyruvate kinase PKM	1881850	796759	1353680	1790360	1689950	1388020	1846100	1766510	1877070	1400130	3561380	2069100	11522400	5743820	5895290	20.8437	19.6038	20.3685	20.7718	20.6885	20.4046	20.816	20.7525	20.8401	20.4171	21.764	20.9806	23.4579	22.4536	22.4911
Q15032	R3HDM1	R3H domain-containing protein 1											21247.5					NA	NA	NA	NA	NA	NA	NA	NA	NA	NA	14.375	NA	NA	NA	NA
P31150;P50395	GDI1;GDI2	Rab GDP dissociation inhibitor alpha			279833	336968	212493	176415	172218							468871		NA	NA	18.0942	18.3623	17.6971	17.4286	17.3939	NA	NA	NA	NA	NA	NA	18.8388	NA
P31150	GDI1	Rab GDP dissociation inhibitor alpha			94524.6		40020.9	33329.7	132526									NA	NA	16.5284	NA	15.2885	15.0245	17.0159	NA	NA	NA	NA	NA	NA	NA	NA
P50395	GDI2	Rab GDP dissociation inhibitor beta			200373	84938.1	117623	167852	103242					79446.5		328940		NA	NA	17.6123	16.3741	16.8438	17.3568	16.6557	NA	NA	NA	NA	16.2777	NA	18.3275	NA
Q6IAA8	LAMTOR1	Ragulator complex protein LAMTOR1			10826.3		15078											NA	NA	13.4023	NA	13.8802	NA	NA	NA	NA	NA	NA	NA	NA	NA	NA
Q9UHA4	LAMTOR3	Ragulator complex protein LAMTOR3				59776.5	49311.9											NA	NA	NA	15.8673	15.5896	NA	NA	NA	NA	NA	NA	NA	NA	NA	NA
O43504	LAMTOR5	Ragulator complex protein LAMTOR5					28543	19405.8	27439.3									NA	NA	NA	NA	14.8008	14.2442	14.744	NA	NA	NA	NA	NA	NA	NA	NA
P43487	RANBP1	Ran-specific GTPase-activating protein	592044	480077	419907	687569	714268	844364	604249	655563	720454	537798		518040	3622840	2900170		19.1753	18.8729	18.6797	19.3911	19.4461	19.6875	19.2048	19.3224	19.4585	19.0367	NA	18.9827	21.7887	21.4677	NA
Q684P5	RAP1GAP2	Rap1 GTPase-activating protein 2					2317.96											NA	NA	NA	NA	11.1786	NA	NA	NA	NA	NA	NA	NA	NA	NA	NA
Q14644	RASA3	Ras GTPase-activating protein 3			273214		247337	18228.4										NA	NA	18.0597	NA	17.9161	14.1539	NA	NA	NA	NA	NA	NA	NA	NA	NA
Q13283	G3BP1	Ras GTPase-activating protein-binding protein 1	2151920	1885750	1865500	2755810	4034410	3322520	1597610	2360530	1975110	2433990	1316260	2802090	5224960	6186770	7796660	21.0372	20.8467	20.8311	21.394	21.9439	21.6638	20.6075	21.1707	20.9135	21.2149	20.328	21.4181	22.317	22.5608	22.8944
Q9UN86	G3BP2	Ras GTPase-activating protein-binding protein 2	890236	478672	379603	884927	667958	834283	383594	1322350	1103060	584742	1057000	643245	5943950	3214640	2177890	19.7638	18.8687	18.5341	19.7552	19.3494	19.6702	18.5492	20.3347	20.0731	19.1574	20.0115	19.295	22.503	21.6162	21.0545
Q13576	IQGAP2	Ras GTPase-activating-like protein IQGAP2			110824	78395.5	88460.4	14862.7										NA	NA	16.7579	16.2585	16.4327	13.8594	NA	NA	NA	NA	NA	NA	NA	NA	NA
Q7LDG7	RASGRP2	RAS guanyl-releasing protein 2					31151.3											NA	NA	NA	NA	14.927	NA	NA	NA	NA	NA	NA	NA	NA	NA	NA
Q15404	RSU1	Ras suppressor protein 1			81251.4	75100.1	110814											NA	NA	16.3101	16.1965	16.7578	NA	NA	NA	NA	NA	NA	NA	NA	NA	NA
P15153	RAC2	Ras-related C3 botulinum toxin substrate 2			215914	258222	367028	317813	148508	138572		197223		112073				NA	NA	17.7201	17.9783	18.4855	18.2778	17.1802	17.0803	NA	17.5895	NA	16.7741	NA	NA	NA
P61026	RAB10	Ras-related protein Rab-10	118112		474714	865025	1302590	747844	237127	299167		541971				310108		16.8498	NA	18.8567	19.7224	20.313	19.5124	17.8553	18.1906	NA	19.0479	NA	NA	NA	18.2424	NA
Q15907	RAB11B	Ras-related protein Rab-11B			219300	155666	207114	209250		443195			100112	12696.1	1606730	647568		NA	NA	17.7425	17.2481	17.6601	17.6749	NA	18.7576	NA	NA	16.6113	13.6321	20.6157	19.3047	NA
P51153	RAB13	Ras-related protein Rab-13					85864.9											NA	NA	NA	NA	16.3898	NA	NA	NA	NA	NA	NA	NA	NA	NA	NA
P51153;P61006;Q92930	RAB13;RAB8A;RAB8B	Ras-related protein Rab-13					19659.4											NA	NA	NA	NA	14.2629	NA	NA	NA	NA	NA	NA	NA	NA	NA	NA
P61106	RAB14	Ras-related protein Rab-14				28810.6	138875	51274.7										NA	NA	NA	14.8143	17.0834	15.646	NA	NA	NA	NA	NA	NA	NA	NA	NA
Q9H0T7	RAB17	Ras-related protein Rab-17												485790				NA	NA	NA	NA	NA	NA	NA	NA	NA	NA	NA	18.89	NA	NA	NA
Q9NP72	RAB18	Ras-related protein Rab-18					170161	125992				50341.5						NA	NA	NA	NA	17.3765	16.943	NA	NA	NA	15.6195	NA	NA	NA	NA	NA
P62820	RAB1A	Ras-related protein Rab-1A			183018		200833	93572.1			27406.5					194655		NA	NA	17.4816	NA	17.6156	16.5138	NA	NA	14.7422	NA	NA	NA	NA	17.5706	NA
Q9H0U4	RAB1B	Ras-related protein Rab-1B					30988.8	163460						155808				NA	NA	NA	NA	14.9195	17.3186	NA	NA	NA	NA	NA	17.2494	NA	NA	NA
P51159	RAB27A	Ras-related protein Rab-27A				36716.9	38123	15050.5	76556.9									NA	NA	NA	15.1642	15.2184	13.8775	16.2242	NA	NA	NA	NA	NA	NA	NA	NA
O00194	RAB27B	Ras-related protein Rab-27B	111761		635495	390453	726083	533084	131497	112023		470825		146893				16.7701	NA	19.2775	18.5748	19.4698	19.024	17.0047	16.7734	NA	18.8448	NA	17.1644	NA	NA	NA
P51157	RAB28	Ras-related protein Rab-28										518136						NA	NA	NA	NA	NA	NA	NA	NA	NA	18.983	NA	NA	NA	NA	NA
P61019	RAB2A	Ras-related protein Rab-2A			56148.9	19098.8	63876.1	64622.1	95296.2			48323.6						NA	NA	15.777	14.2212	15.963	15.9797	16.5401	NA	NA	15.5604	NA	NA	NA	NA	NA
Q13637	RAB32	Ras-related protein Rab-32			195806		347900	85684.7	79415.2									NA	NA	17.5791	NA	18.4083	16.3867	16.2771	NA	NA	NA	NA	NA	NA	NA	NA
Q15286	RAB35	Ras-related protein Rab-35			15284.7	59991		44272.2							717628	514426		NA	NA	13.8998	15.8725	NA	15.4341	NA	NA	NA	NA	NA	NA	19.4529	18.9726	NA
Q96AX2	RAB37	Ras-related protein Rab-37				153611	128193	111746	75193			117184						NA	NA	NA	17.2289	16.968	16.7699	16.1983	NA	NA	16.8384	NA	NA	NA	NA	NA
O95716;P61224	RAB3D;RAP1B	Ras-related protein Rab-3D					100454											NA	NA	NA	NA	16.6162	NA	NA	NA	NA	NA	NA	NA	NA	NA	NA
Q86YS6;Q96PE2	ARHGEF17;RAB43	Ras-related protein Rab-43													6718040		3860140	NA	NA	NA	NA	NA	NA	NA	NA	NA	NA	NA	NA	22.6796	NA	21.8802
P61020	RAB5B	Ras-related protein Rab-5B					26277.8											NA	NA	NA	NA	14.6816	NA	NA	NA	NA	NA	NA	NA	NA	NA	NA
P51148	RAB5C	Ras-related protein Rab-5C			167546	194621	370241	265551		79982.6		58377.6	48136.3			421834		NA	NA	17.3542	17.5703	18.4981	18.0186	NA	16.2874	NA	15.8331	15.5548	NA	NA	18.6863	NA
Q9NRW1	RAB6B	Ras-related protein Rab-6B			252016	74179.5	407316	378551				119592		112507		663906		NA	NA	17.9432	16.1787	18.6358	18.5301	NA	NA	NA	16.8678	NA	16.7797	NA	19.3406	NA
P51149	RAB7A	Ras-related protein Rab-7a		137695	415668	367425	523729	417166	114916				154571			1060540		NA	17.0711	18.6651	18.4871	18.9985	18.6703	16.8102	NA	NA	NA	17.2379	NA	NA	20.0164	NA
P61006	RAB8A	Ras-related protein Rab-8A			32458.8		63305.7	21935.4										NA	NA	14.9863	NA	15.95	14.421	NA	NA	NA	NA	NA	NA	NA	NA	NA
Q92930	RAB8B	Ras-related protein Rab-8B					130324	37491.5										NA	NA	NA	NA	16.9917	15.1943	NA	NA	NA	NA	NA	NA	NA	NA	NA
P51151	RAB9A	Ras-related protein Rab-9A					14190.6											NA	NA	NA	NA	13.7926	NA	NA	NA	NA	NA	NA	NA	NA	NA	NA
P11233;P11234	RALA;RALB	Ras-related protein Ral-A			19681.2	16317.6	49350.8	15416.3										NA	NA	14.2645	13.9941	15.5908	13.9122	NA	NA	NA	NA	NA	NA	NA	NA	NA
P61224	RAP1B	Ras-related protein Rap-1b	670556	198310	1369710	1464700	5259820	1245180	903399	668836	345912	420005	418391	663722	800288	1783450	184944	19.355	17.5974	20.3854	20.4822	22.3266	20.2479	19.785	19.3513	18.4	18.68	18.6745	19.3402	19.6102	20.7662	17.4967
P10114	RAP2A	Ras-related protein Rap-2a					37627	17424.1								304801		NA	NA	NA	NA	15.1995	14.0888	NA	NA	NA	NA	NA	NA	NA	18.2175	NA
P10114;P61225;Q9Y3L5	RAP2A;RAP2B;RAP2C	Ras-related protein Rap-2a	275398	251799	450549	503174	666823	649295		245855		121325	479044		1431360	2084690		18.0712	17.9419	18.7813	18.9407	19.3469	19.3085	NA	17.9074	NA	16.8885	18.8698	NA	20.449	20.9914	NA
P61225	RAP2B	Ras-related protein Rap-2b	147352		210682	338484	631148	336373	76520.4	118566	17796.1	177796	7906.85	97982.6		335464		17.1689	NA	17.6847	18.3687	19.2676	18.3597	16.2236	16.8553	14.1193	17.4399	12.9489	16.5802	NA	18.3558	NA
Q9Y3L5	RAP2C	Ras-related protein Rap-2c					7327.2	40261.1								340802		NA	NA	NA	NA	12.839	15.2971	NA	NA	NA	NA	NA	NA	NA	18.3786	NA
P10301	RRAS	Ras-related protein R-Ras					35122.9											NA	NA	NA	NA	15.1001	NA	NA	NA	NA	NA	NA	NA	NA	NA	NA
P10301;P62070	RRAS;RRAS2	Ras-related protein R-Ras				144409	153931	176553		26015		18218.6	41127.2					NA	NA	NA	17.1398	17.2319	17.4297	NA	14.6671	NA	14.1531	15.3278	NA	NA	NA	NA
P62070	RRAS2	Ras-related protein R-Ras2						44488.7							314535	360628		NA	NA	NA	NA	NA	15.4412	NA	NA	NA	NA	NA	NA	18.2629	18.4602	NA
Q00765	REEP5	Receptor expression-enhancing protein 5					67318.3	30965.5										NA	NA	NA	NA	16.0387	14.9184	NA	NA	NA	NA	NA	NA	NA	NA	NA
P63244	RACK1	Receptor of activated protein C kinase 1			42222.8		82097.6	73693.1	101904	119309	102136	81142.1	147049	125058	1430080	740634		NA	NA	15.3657	NA	16.3251	16.1692	16.6369	16.8643	16.6401	16.3082	17.1659	16.9322	20.4477	19.4984	NA
P08575	PTPRC	Receptor-type tyrosine-protein phosphatase C			63201.6	182730	146242	176416	138944	133672								NA	NA	15.9477	17.4794	17.158	17.4286	17.0841	17.0283	NA	NA	NA	NA	NA	NA	NA
Q12913	PTPRJ	Receptor-type tyrosine-protein phosphatase eta	393813		1229010	1237450	1326640	912020	1104530	425795	68683.4	485130		550176				18.5872	NA	20.2291	20.2389	20.3393	19.7987	20.075	18.6998	16.0677	18.888	NA	19.0695	NA	NA	NA
P78509	RELN	Reelin			216900	396742												NA	NA	17.7267	18.5978	NA	NA	NA	NA	NA	NA	NA	NA	NA	NA	NA
Q86UR5	RIMS1	Regulating synaptic membrane exocytosis protein 1					39580											NA	NA	NA	NA	15.2725	NA	NA	NA	NA	NA	NA	NA	NA	NA	NA
Q5VT52	RPRD2	Regulation of nuclear pre-mRNA domain-containing protein 2	208573	283994	286945	434366	219590	188945	228602	295521	509659	208733	181427	408157	1052840	606789		17.6702	18.1155	18.1304	18.7286	17.7445	17.5276	17.8025	18.1729	18.9592	17.6713	17.469	18.6388	20.0059	19.2108	NA
P18754	RCC1	Regulator of chromosome condensation	25614.3		37915.1	114701	136368	149884	31803.8		99973.8	8593.73		33849.2	895292	862313		14.6447	NA	15.2105	16.8075	17.0571	17.1935	14.9569	NA	16.6093	13.0691	NA	15.0468	19.772	19.7179	NA
O43665	RGS10	Regulator of G-protein signaling 10	56986.4		25659.3		37226.9	42176.3	13097.3	31847.1		35255.5	42365.9	74612.3	157628			15.7983	NA	14.6472	NA	15.1841	15.3641	13.677	14.9589	NA	15.1056	15.3706	16.1871	17.2662	NA	NA
P49795	RGS19	Regulator of G-protein signaling 19				67264	107427	115902										NA	NA	NA	16.0375	16.713	16.8225	NA	NA	NA	NA	NA	NA	NA	NA	NA
Q92900	UPF1	Regulator of nonsense transcripts 1					27653.1	52826.7										NA	NA	NA	NA	14.7552	15.689	NA	NA	NA	NA	NA	NA	NA	NA	NA
Q8WUF5	PPP1R13L	RelA-associated inhibitor	81701		138473	100329	127799	126442	18438.3	75663.7	252991	120899	394912		636841	230684		16.3181	NA	17.0792	16.6144	16.9635	16.9481	14.1704	16.2073	17.9487	16.8834	18.5912	NA	19.2806	17.8156	NA
Q16799	RTN1	Reticulon-1					107339	12511.8										NA	NA	NA	NA	16.7118	13.611	NA	NA	NA	NA	NA	NA	NA	NA	NA
O75298	RTN2	Reticulon-2					239308	50330.3										NA	NA	NA	NA	17.8685	15.6191	NA	NA	NA	NA	NA	NA	NA	NA	NA
O95197	RTN3	Reticulon-3			214026	105623	197709	266537										NA	NA	17.7074	16.6886	17.593	18.024	NA	NA	NA	NA	NA	NA	NA	NA	NA
Q9NQC3	RTN4	Reticulon-4	158285		789994	741943	942082	594005	429523	518323	242863	884372	228714	550752				17.2722	NA	19.5915	19.5009	19.8455	19.1801	18.7124	18.9835	17.8898	19.7543	17.8032	19.071	NA	NA	NA
Q86VR2	RETREG3	Reticulophagy regulator 3			17158		92968.1	59045.9										NA	NA	14.0666	NA	16.5044	15.8495	NA	NA	NA	NA	NA	NA	NA	NA	NA
Q7Z5J4	RAI1	Retinoic acid-induced protein 1	267327															18.0282	NA	NA	NA	NA	NA	NA	NA	NA	NA	NA	NA	NA	NA	NA
Q9HB40	SCPEP1	Retinoid-inducible serine carboxypeptidase					38082.5											NA	NA	NA	NA	15.2168	NA	NA	NA	NA	NA	NA	NA	NA	NA	NA
Q8TC12	RDH11	Retinol dehydrogenase 11	60147.8	50689.2	487413	516231	1623280	532572	771589	377065		228702	301784	455543				15.8762	15.6294	18.8948	18.9777	20.6305	19.0226	19.5575	18.5245	NA	17.8031	18.2032	18.7972	NA	NA	NA
P10745	RBP3	Retinol-binding protein 3		1028490	632444		250451				197100	104567				1737460	1174000	NA	19.9721	19.2706	NA	17.9342	NA	NA	NA	17.5886	16.6741	NA	NA	NA	20.7285	20.163
P52565	ARHGDIA	Rho GDP-dissociation inhibitor 1				140431										66968.4		NA	NA	NA	17.0995	NA	NA	NA	NA	NA	NA	NA	NA	NA	16.0312	NA
P52566	ARHGDIB	Rho GDP-dissociation inhibitor 2			371002	324203	157502	83278.1	81754.4	112776								NA	NA	18.5011	18.3065	17.265	16.3456	16.319	16.7831	NA	NA	NA	NA	NA	NA	NA
Q68EM7	ARHGAP17	Rho GTPase-activating protein 17											56732.4					NA	NA	NA	NA	NA	NA	NA	NA	NA	NA	15.7919	NA	NA	NA	NA
Q92619	ARHGAP45	Rho GTPase-activating protein 45					60731.7											NA	NA	NA	NA	15.8902	NA	NA	NA	NA	NA	NA	NA	NA	NA	NA
O75116	ROCK2	Rho-associated protein kinase 2			21796.3		54738.9											NA	NA	14.4118	NA	15.7403	NA	NA	NA	NA	NA	NA	NA	NA	NA	NA
P08134;P61586;P62745	RHOA;RHOB;RHOC	Rho-related GTP-binding protein RhoC				20151.2	10564.4											NA	NA	NA	14.2986	13.3669	NA	NA	NA	NA	NA	NA	NA	NA	NA	NA
Q9HBH0	RHOF	Rho-related GTP-binding protein RhoF			27811.3													NA	NA	14.7634	NA	NA	NA	NA	NA	NA	NA	NA	NA	NA	NA	NA
P13489	RNH1	Ribonuclease inhibitor					48849	46362.6										NA	NA	NA	NA	15.576	15.5007	NA	NA	NA	NA	NA	NA	NA	NA	NA
O00584	RNASET2	Ribonuclease T2					12099.4											NA	NA	NA	NA	13.5626	NA	NA	NA	NA	NA	NA	NA	NA	NA	NA
Q99575	POP1	Ribonucleases P/MRP protein subunit POP1					13556.7											NA	NA	NA	NA	13.7267	NA	NA	NA	NA	NA	NA	NA	NA	NA	NA
Q8IY67	RAVER1	Ribonucleoprotein PTB-binding 1											16479.2					NA	NA	NA	NA	NA	NA	NA	NA	NA	NA	14.0084	NA	NA	NA	NA
O76021	RSL1D1	Ribosomal L1 domain-containing protein 1											25244.4					NA	NA	NA	NA	NA	NA	NA	NA	NA	NA	14.6237	NA	NA	NA	NA
Q14684	RRP1B	Ribosomal RNA processing protein 1 homolog B					80694.9	70536.4		57995.3			248869			293543		NA	NA	NA	NA	16.3002	16.1061	NA	15.8236	NA	NA	17.925	NA	NA	18.1632	NA
Q96EU6	RRP36	Ribosomal RNA processing protein 36 homolog					8778.89											NA	NA	NA	NA	13.0998	NA	NA	NA	NA	NA	NA	NA	NA	NA	NA
Q14137	BOP1	Ribosome biogenesis protein BOP1					29071.5											NA	NA	NA	NA	14.8273	NA	NA	NA	NA	NA	NA	NA	NA	NA	NA
Q8ND24	RNF214	RING finger protein 214											43713.6					NA	NA	NA	NA	NA	NA	NA	NA	NA	NA	15.4158	NA	NA	NA	NA
Q96E39	RBMXL1	RNA binding motif protein, X-linked-like-1				22537.3		53214			49373.6							NA	NA	NA	14.46	NA	15.6995	NA	NA	15.5915	NA	NA	NA	NA	NA	NA
Q6P6C2	ALKBH5	RNA demethylase ALKBH5					50353.3				147622		182811		573625			NA	NA	NA	NA	15.6198	NA	NA	NA	17.1715	NA	17.48	NA	19.1297	NA	NA
Q9BTL3	RAMAC	RNA guanine-N7 methyltransferase activating subunit	532641	417348	282301	382495	250222	378166	670607	528627	577780	422112	1157230	751059	2253780	780411	563559	19.0228	18.6709	18.1069	18.5451	17.9328	18.5287	19.3551	19.0119	19.1402	18.6873	20.1422	19.5186	21.1039	19.5739	19.1042
Q9Y224	RTRAF	RNA transcription, translation and transport factor protein	103016		50151.5	95658.3	109206	98103.5	16314.5	122872		33566.2		68680.4	1075560	263205		16.6525	NA	15.614	16.5456	16.7367	16.582	13.9939	16.9068	NA	15.0347	NA	16.0676	20.0367	18.0058	NA
P38159	RBMX	RNA-binding motif protein, X chromosome				119285	81391.5	79608.9					145987			119634		NA	NA	NA	16.8641	16.3126	16.2806	NA	NA	NA	NA	17.1555	NA	NA	16.8683	NA
P38159;Q96E39	RBMX;RBMXL1	RNA-binding motif protein, X chromosome	2841240	2596480	1371500	1983590	2156450	2611680	1076400	3679120	2871530	2063220	8100810	2698830	11910600	6222290	11621400	21.4381	21.3081	20.3873	20.9197	21.0402	21.3165	20.0378	21.8109	21.4534	20.9765	22.9496	21.3639	23.5057	22.569	23.4703
P29558;Q6XE24	RBMS1;RBMS3	RNA-binding motif, single-stranded-interacting protein 1	44729.3		95822.6	109658	130327	215480		41169.8	94328.4	158684			449914	796206	221515	15.4489	NA	16.5481	16.7427	16.9918	17.7172	NA	15.3293	16.5254	17.2758	NA	NA	18.7793	19.6028	17.757
P98175	RBM10	RNA-binding protein 10				335253	369625	405441			540402		1304380		1950230	1591710	820375	NA	NA	NA	18.3549	18.4957	18.6291	NA	NA	19.0437	NA	20.3149	NA	20.8952	20.6021	19.6459
Q96PK6	RBM14	RNA-binding protein 14	359315	297962	212477	172358	339981	393955	159030	376183	224600	205638	253408	192896	2067600	1817930	2064340	18.4549	18.1848	17.6969	17.395	18.3751	18.5877	17.2789	18.5211	17.777	17.6497	17.9511	17.5575	20.9795	20.7939	20.9772
Q5T8P6	RBM26	RNA-binding protein 26	221415		97046	208362	101699	173117	65730.7		321656		370366	169464		593625		17.7564	NA	16.5664	17.6687	16.6339	17.4014	16.0043	NA	18.2952	NA	18.4986	17.3706	NA	19.1792	NA
Q9P2N5	RBM27	RNA-binding protein 27					12342.3											NA	NA	NA	NA	13.5913	NA	NA	NA	NA	NA	NA	NA	NA	NA	NA
P98179	RBM3	RNA-binding protein 3	1111960	742975		622756	336184		375052	1227550	294571	486048			4284070			20.0847	19.503	NA	19.2483	18.3589	NA	18.5167	20.2274	18.1683	18.8907	NA	NA	22.0306	NA	NA
Q96EV2	RBM33	RNA-binding protein 33					18564.4											NA	NA	NA	NA	14.1803	NA	NA	NA	NA	NA	NA	NA	NA	NA	NA
Q9BQ04;Q9BWF3	RBM4;RBM4B	RNA-binding protein 4B											63350.3					NA	NA	NA	NA	NA	NA	NA	NA	NA	NA	15.9511	NA	NA	NA	NA
Q01844	EWSR1	RNA-binding protein EWS	6725230	8251800	3882890	7604110	2738180	2917760	12111700	6211630	7801500	4494400	15344300	11852200	39527300	12382400	39053400	22.6812	22.9763	21.8887	22.8583	21.3848	21.4764	23.5299	22.5665	22.8953	22.0997	23.8712	23.4987	25.2363	23.5618	25.2189
P35637	FUS	RNA-binding protein FUS	3310810	7798200	5552470	8580450	3122390	3138740	1255520	5586020	4394650	3031920	11488100	4968670	8102570	10918200	8434870	21.6588	22.8947	22.4047	23.0326	21.5742	21.5818	20.2599	22.4134	22.0673	21.5318	23.4536	22.2444	22.9499	23.3802	23.0079
P35637;Q92804	FUS;TAF15	RNA-binding protein FUS	118206000	94718900	65071600	115998000	104770000	58312900	106451000	101845000	127923000	49687600	324041000	103439000	319874000	128372000	372832000	26.8167	26.4971	25.9555	26.7895	26.6427	25.7973	26.6656	26.6018	26.9307	25.5664	28.2716	26.6242	28.2529	26.9358	28.474
Q15287	RNPS1	RNA-binding protein with serine-rich domain 1						8088.48	28060.3									NA	NA	NA	NA	NA	12.9817	14.7762	NA	NA	NA	NA	NA	NA	NA	NA
P22087	FBL	rRNA 2'-O-methyltransferase fibrillarin																NA	NA	NA	NA	NA	NA	NA	NA	NA	NA	NA	NA	NA	NA	NA
Q9Y265	RUVBL1	RuvB-like 1					22335.6											NA	NA	NA	NA	14.4471	NA	NA	NA	NA	NA	NA	NA	NA	NA	NA
Q9Y230	RUVBL2	RuvB-like 2					9783.83											NA	NA	NA	NA	13.2562	NA	NA	NA	NA	NA	NA	NA	NA	NA	NA
Q8NBX0	SCCPDH	Saccharopine dehydrogenase-like oxidoreductase			74005.8		110663											NA	NA	16.1754	NA	16.7558	NA	NA	NA	NA	NA	NA	NA	NA	NA	NA
Q9NWH9	SLTM	SAFB-like transcription modulator					155144	191000					343627			1102120		NA	NA	NA	NA	17.2432	17.5432	NA	NA	NA	NA	18.3905	NA	NA	20.0718	NA
P82979	SARNP	SAP domain-containing ribonucleoprotein	8010400	4637740	3712870	6491150	3748010	4351380	6490470	8487260	8656040	2302000	17388900	8165690	37966200	22647000	15098900	22.9334	22.145	21.8241	22.63	21.8377	22.053	22.6299	23.0169	23.0453	21.1345	24.0517	22.9611	25.1782	24.4328	23.8479
Q14BN4	SLMAP	Sarcolemmal membrane-associated protein			360875	358047	482667	22260.2	663675	213385		261723	59711.5	314758				NA	NA	18.4611	18.4498	18.8807	14.4422	19.3401	17.7031	NA	17.9977	15.8657	18.2639	NA	NA	NA
O14983	ATP2A1	Sarcoplasmic/endoplasmic reticulum calcium ATPase 1				115473												NA	NA	NA	16.8172	NA	NA	NA	NA	NA	NA	NA	NA	NA	NA	NA
O14983;P16615	ATP2A1;ATP2A2	Sarcoplasmic/endoplasmic reticulum calcium ATPase 1	71340		682090	657946	1025090	472207	542352	362818		414966		256033				16.1224	NA	19.3796	19.3276	19.9673	18.8491	19.0489	18.4689	NA	18.6626	NA	17.966	NA	NA	NA
O14983;P16615;Q93084	ATP2A1;ATP2A2;ATP2A3	Sarcoplasmic/endoplasmic reticulum calcium ATPase 1	207741		1002760	1086610	1549350	939248	1359890	827607	209586	847739		669674				17.6644	NA	19.9355	20.0514	20.5632	19.8411	20.3751	19.6586	17.6772	19.6933	NA	19.3531	NA	NA	NA
P16615	ATP2A2	Sarcoplasmic/endoplasmic reticulum calcium ATPase 2	120326	68969.5	872940	859246	1880640	644419	1060980	670044		518556	353868	373268				16.8766	16.0737	19.7355	19.7127	20.8428	19.2976	20.017	19.3539	NA	18.9841	18.4329	18.5099	NA	NA	NA
P16615;Q93084	ATP2A2;ATP2A3	Sarcoplasmic/endoplasmic reticulum calcium ATPase 2			272821	320194	398613	108566	334288	156785		76008.1		174005				NA	NA	18.0576	18.2886	18.6046	16.7282	18.3507	17.2584	NA	16.2139	NA	17.4088	NA	NA	NA
Q93084	ATP2A3	Sarcoplasmic/endoplasmic reticulum calcium ATPase 3	118416		1415370	1387620	1701730	410453	539532	1076780	178435	406247	77419.7	360824				16.8535	NA	20.4327	20.4042	20.6986	18.6469	19.0413	20.0383	17.445	18.632	16.2404	18.4609	NA	NA	NA
Q15424	SAFB	Scaffold attachment factor B1	379327	1333620	336757	2282840	495184	976895	1176590	398908	2629080	332198	932408	2283420	1376250	2103650	2388380	18.5331	20.3469	18.3613	21.1224	18.9176	19.8978	20.1662	18.6057	21.3261	18.3417	19.8306	21.1228	20.3923	21.0045	21.1876
Q14151	SAFB2	Scaffold attachment factor B2	224115	213375	48586.8	196453	129164	224306	59819.4	202768	268392	97457.3	256815	147394	1120500	874138		17.7739	17.703	15.5683	17.5838	16.9788	17.7751	15.8683	17.6295	18.034	16.5725	17.9704	17.1693	20.0957	19.7375	NA
Q14151;Q15424	SAFB;SAFB2	Scaffold attachment factor B2	195432		57432.5	143646	62621.1	93850.7	74884.8	251304	286198	163726		191741	1312150			17.5763	NA	15.8096	17.1322	15.9344	16.5181	16.1924	17.9391	18.1267	17.3209	NA	17.5488	20.3235	NA	NA
Q8WTV0	SCARB1	Scavenger receptor class B member 1					3064.24											NA	NA	NA	NA	11.5813	NA	NA	NA	NA	NA	NA	NA	NA	NA	NA
Q6P3W7	SCYL2	SCY1-like protein 2					22497.8	21820.7										NA	NA	NA	NA	14.4575	14.4134	NA	NA	NA	NA	NA	NA	NA	NA	NA
Q13103	SPP2	Secreted phosphoprotein 24					15892.5											NA	NA	NA	NA	13.9561	NA	NA	NA	NA	NA	NA	NA	NA	NA	NA
O15127	SCAMP2	Secretory carrier-associated membrane protein 2																NA	NA	NA	NA	NA	NA	NA	NA	NA	NA	NA	NA	NA	NA	NA
O14828	SCAMP3	Secretory carrier-associated membrane protein 3			83068.2	52686.3	68676.9	15480.1	133460		8353.63	146832		20858.8	1706450	1047070		NA	NA	16.342	15.6851	16.0675	13.9181	17.026	NA	13.0282	17.1638	NA	14.3484	20.7026	19.9979	NA
Q8IZQ5	SELENOH	Selenoprotein H			35089		50743.8	43916.2			36022.4		163105	174645				NA	NA	15.0987	NA	15.6309	15.4225	NA	NA	15.1366	NA	17.3154	17.4141	NA	NA	NA
P49908	SELENOP	Selenoprotein P			19328.7		40715.8						159354					NA	NA	14.2385	NA	15.3133	NA	NA	NA	NA	NA	17.2819	NA	NA	NA	NA
Q9NVA2	SEPTIN11	Septin-11	120130		135229	138013	70535.3	140877	81775.7		89132.1	86113.3	222689		102812	455468		16.8742	NA	17.045	17.0744	16.1061	17.1041	16.3194	NA	16.4437	16.3939	17.7647	NA	16.6496	18.797	NA
Q15019	SEPTIN2	Septin-2					84192.4	27340.7										NA	NA	NA	NA	16.3614	14.7388	NA	NA	NA	NA	NA	NA	NA	NA	NA
Q14141;Q9NVA2	SEPTIN11;SEPTIN6	Septin-6			167179	107297	272076	232609				163856				250885		NA	NA	17.351	16.7113	18.0537	17.8275	NA	NA	NA	17.3221	NA	NA	NA	17.9367	NA
Q14141	SEPTIN6	Septin-6			88686.1		118515	78689.2	108153									NA	NA	16.4364	NA	16.8547	16.2639	16.7227	NA	NA	NA	NA	NA	NA	NA	NA
Q16181	SEPTIN7	Septin-7	81961.1		134208	62515	170378	138962		69044.7		72022.1	71778.9		240346	276101		16.3227	NA	17.0341	15.9319	17.3784	17.0843	NA	16.0752	NA	16.1362	16.1313	NA	17.8748	18.0748	NA
Q9UHD8	SEPTIN9	Septin-9					36750	21809.1	37197.9				209388			302952		NA	NA	NA	NA	15.1655	14.4126	15.1829	NA	NA	NA	17.6758	NA	NA	18.2087	NA
P83111	LACTB	Serine beta-lactamase-like protein LACTB, mitochondrial					17243											NA	NA	NA	NA	14.0737	NA	NA	NA	NA	NA	NA	NA	NA	NA	NA
Q9NRX5	SERINC1	Serine incorporator 1	209383	252650	227977	328706	144441	179442	180611	282587	301928	290812	148412	367853	4688860	3040600	948290	17.6758	17.9468	17.7985	18.3264	17.1401	17.4532	17.4625	18.1083	18.2038	18.1497	17.1792	18.4888	22.1608	21.5359	19.855
Q86VE9	SERINC5	Serine incorporator 5													534579	482982		NA	NA	NA	NA	NA	NA	NA	NA	NA	NA	NA	NA	19.028	18.8816	NA
O15269	SPTLC1	Serine palmitoyltransferase 1				41001.8	51585.9		121678									NA	NA	NA	15.3234	15.6547	NA	16.8927	NA	NA	NA	NA	NA	NA	NA	NA
O15270	SPTLC2	Serine palmitoyltransferase 2					33611											NA	NA	NA	NA	15.0366	NA	NA	NA	NA	NA	NA	NA	NA	NA	NA
Q92743	HTRA1	Serine protease HTRA1					31789	42014.5								471789		NA	NA	NA	NA	14.9562	15.3586	NA	NA	NA	NA	NA	NA	NA	18.8478	NA
Q9UQ35	SRRM2	Serine/arginine repetitive matrix protein 2	165802		100206		290194	291810		424927	195540		420245	485793	2103710	1698750		17.3391	NA	16.6126	NA	18.1467	18.1547	NA	18.6969	17.5771	NA	18.6809	18.89	21.0045	20.696	NA
Q07955	SRSF1	Serine/arginine-rich splicing factor 1					25290.9	18993.9										NA	NA	NA	NA	14.6263	14.2132	NA	NA	NA	NA	NA	NA	NA	NA	NA
O75494;Q8WXF0	SRSF10;SRSF12	Serine/arginine-rich splicing factor 10			10165.9		52911	29754.3										NA	NA	13.3115	NA	15.6913	14.8608	NA	NA	NA	NA	NA	NA	NA	NA	NA
P84103	SRSF3	Serine/arginine-rich splicing factor 3	1412700	1749350	1594830	3178630	2809120	4022330	603530	1939920	1259310	2953430	245757	1419070	3533740	20103300	11089700	20.43	20.7384	20.605	21.6	21.4217	21.9396	19.2031	20.8876	20.2642	21.494	17.9069	20.4365	21.7528	24.2609	23.4027
P84103;Q16629	SRSF3;SRSF7	Serine/arginine-rich splicing factor 3	316051	211426	240562	325963	737222	544993	38220.5	396447	215195	776085		86067.6	1351520	1628380	1181730	18.2698	17.6898	17.876	18.3143	19.4917	19.0559	15.2221	18.5968	17.7153	19.5659	NA	16.3932	20.3662	20.635	20.1725
Q13243	SRSF5	Serine/arginine-rich splicing factor 5	32911.3			57466.5	44369.1	31991.2			73096.4					259612		15.0063	NA	NA	15.8104	15.4373	14.9654	NA	NA	16.1575	NA	NA	NA	NA	17.986	NA
Q13247	SRSF6	Serine/arginine-rich splicing factor 6					12836.4	16631.1					26940.8					NA	NA	NA	NA	13.648	14.0216	NA	NA	NA	NA	14.7175	NA	NA	NA	NA
Q16629	SRSF7	Serine/arginine-rich splicing factor 7			111588		217103	344773		223480	179463		298013			1707570		NA	NA	16.7678	NA	17.728	18.3953	NA	17.7698	17.4533	NA	18.185	NA	NA	20.7035	NA
Q13242	SRSF9	Serine/arginine-rich splicing factor 9	214436	112067		160622	312067	471116	64823.5	212465	258580		202204			2525850	332944	17.7102	16.774	NA	17.2933	18.2515	18.8457	15.9842	17.6969	17.9803	NA	17.6255	NA	NA	21.2683	18.3449
Q9Y6E0	STK24	Serine/threonine-protein kinase 24					11106.5											NA	NA	NA	NA	13.4391	NA	NA	NA	NA	NA	NA	NA	NA	NA	NA
O00506;Q9P289	STK25;STK26	Serine/threonine-protein kinase 25					11012.9											NA	NA	NA	NA	13.4269	NA	NA	NA	NA	NA	NA	NA	NA	NA	NA
Q96PY6	NEK1	Serine/threonine-protein kinase Nek1						4133.02										NA	NA	NA	NA	NA	12.013	NA	NA	NA	NA	NA	NA	NA	NA	NA
O96013	PAK4	Serine/threonine-protein kinase PAK 4					44327.1											NA	NA	NA	NA	15.4359	NA	NA	NA	NA	NA	NA	NA	NA	NA	NA
Q7L7X3	TAOK1	Serine/threonine-protein kinase TAO1					10939.6											NA	NA	NA	NA	13.4173	NA	NA	NA	NA	NA	NA	NA	NA	NA	NA
Q9H2K8	TAOK3	Serine/threonine-protein kinase TAO3					7145.49											NA	NA	NA	NA	12.8028	NA	NA	NA	NA	NA	NA	NA	NA	NA	NA
Q9H4A3	WNK1	Serine/threonine-protein kinase WNK1											32454.5					NA	NA	NA	NA	NA	NA	NA	NA	NA	NA	14.9861	NA	NA	NA	NA
P62714;P67775	PPP2CA;PPP2CB	Serine/threonine-protein phosphatase 2A catalytic subunit beta isoform			168630	150848	160086	140818	73091.1							431961		NA	NA	17.3635	17.2027	17.2885	17.1035	16.1574	NA	NA	NA	NA	NA	NA	18.7205	NA
Q96HS1	PGAM5	Serine/threonine-protein phosphatase PGAM5, mitochondrial					70951.9											NA	NA	NA	NA	16.1146	NA	NA	NA	NA	NA	NA	NA	NA	NA	NA
P62136	PPP1CA	Serine/threonine-protein phosphatase PP1-alpha catalytic subunit	32011.2		92571.2	107593	132556	134768						109704		257678		14.9663	NA	16.4983	16.7152	17.0162	17.0401	NA	NA	NA	NA	NA	16.7433	NA	17.9752	NA
Q9Y3F4	STRAP	Serine-threonine kinase receptor-associated protein			32404.6	33887.3	49003.7	25772										NA	NA	14.9839	15.0485	15.5806	14.6535	NA	NA	NA	NA	NA	NA	NA	NA	NA
P29508	SERPINB3	Serpin B3			24923.7				57495.4									NA	NA	14.6052	NA	NA	NA	15.8112	NA	NA	NA	NA	NA	NA	NA	NA
P48594	SERPINB4	Serpin B4			53602				144492							638695		NA	NA	15.71	NA	NA	NA	17.1406	NA	NA	NA	NA	NA	NA	19.2848	NA
P50453	SERPINB9	Serpin B9					14348.2											NA	NA	NA	NA	13.8086	NA	NA	NA	NA	NA	NA	NA	NA	NA	NA
P50454	SERPINH1	Serpin H1					20463											NA	NA	NA	NA	14.3207	NA	NA	NA	NA	NA	NA	NA	NA	NA	NA
Q9BXP5	SRRT	Serrate RNA effector molecule homolog			74581.2		112120	127338			99443.4		290623			468726		NA	NA	16.1865	NA	16.7747	16.9583	NA	NA	16.6016	NA	18.1488	NA	NA	18.8384	NA
P0DJI8	SAA1	Serum amyloid A-1 protein	278919			494151	461855	253279	1005310									18.0895	NA	NA	18.9146	18.8171	17.9504	19.9392	NA	NA	NA	NA	NA	NA	NA	NA
P0DJI8;P0DJI9	SAA1;SAA2	Serum amyloid A-1 protein	1534290			589637	296838	211732	508126									20.5491	NA	NA	19.1695	18.1793	17.6919	18.9548	NA	NA	NA	NA	NA	NA	NA	NA
P0DJI9	SAA2	Serum amyloid A-2 protein							2644310									NA	NA	NA	NA	NA	NA	21.3345	NA	NA	NA	NA	NA	NA	NA	NA
P35542	SAA4	Serum amyloid A-4 protein	1029200	176414	513932	375937	745681	529622				107258	111802	178690				19.9731	17.4286	18.9712	18.5201	19.5082	19.0146	NA	NA	NA	16.7107	16.7706	17.4471	NA	NA	NA
P02743	APCS	Serum amyloid P-component	524568		402915	546210	329347	356085	131316									19.0008	NA	18.6201	19.0591	18.3292	18.4419	17.0027	NA	NA	NA	NA	NA	NA	NA	NA
P27169	PON1	Serum paraoxonase/arylesterase 1	1468240	632299	797354	522018	630996	468001	242550	451049	264584	367628	1243010	776122				20.4857	19.2702	19.6049	18.9937	19.2673	18.8362	17.8879	18.7829	18.0134	18.4879	20.2454	19.5659	NA	NA	NA
Q15165	PON2	Serum paraoxonase/arylesterase 2							65680.1									NA	NA	NA	NA	NA	NA	16.0032	NA	NA	NA	NA	NA	NA	NA	NA
Q15166	PON3	Serum paraoxonase/lactonase 3						208814										NA	NA	NA	NA	NA	17.6719	NA	NA	NA	NA	NA	NA	NA	NA	NA
P10768	ESD	S-formylglutathione hydrolase			16725.9		72882.1	58784.7	75717.4		21314.4		101148			215947		NA	NA	14.0298	NA	16.1533	15.8432	16.2083	NA	14.3795	NA	16.6261	NA	NA	17.7203	NA
A1X283	SH3PXD2B	SH3 and PX domain-containing protein 2B											185826					NA	NA	NA	NA	NA	NA	NA	NA	NA	NA	17.5036	NA	NA	NA	NA
Q9H299	SH3BGRL3	SH3 domain-binding glutamic acid-rich-like protein 3			235808	523503	106655	87857.7	37000.7	70298.6								NA	NA	17.8473	18.9978	16.7026	16.4229	15.1753	16.1012	NA	NA	NA	NA	NA	NA	NA
Q9Y210	TRPC6	Short transient receptor potential channel 6			163172	181703	51693.6	82611.4	18233.7			120030		220984				NA	NA	17.316	17.4712	15.6577	16.3341	14.1543	NA	NA	16.873	NA	17.7536	NA	NA	NA
P45954	ACADSB	Short/branched chain specific acyl-CoA dehydrogenase, mitochondrial					13555.2											NA	NA	NA	NA	13.7266	NA	NA	NA	NA	NA	NA	NA	NA	NA	NA
Q9HAT2	SIAE	Sialate O-acetylesterase					37555.4											NA	NA	NA	NA	15.1967	NA	NA	NA	NA	NA	NA	NA	NA	NA	NA
Q9NR45	NANS	Sialic acid synthase					2976.96									69256.8		NA	NA	NA	NA	11.5396	NA	NA	NA	NA	NA	NA	NA	NA	16.0797	NA
Q9NRA2	SLC17A5	Sialin					46542.7											NA	NA	NA	NA	15.5063	NA	NA	NA	NA	NA	NA	NA	NA	NA	NA
Q9BZZ2	SIGLEC1	Sialoadhesin	20345800	46619500	63791300	156760000	145628000	143740000	18346100	16951200	25380100	12209000	28114700	45107300	77251300	397010000	459581000	24.2782	25.4744	25.9269	27.224	27.1177	27.0989	24.129	24.0149	24.5972	23.5414	24.7448	25.4269	26.2031	28.5646	28.7757
Q9NXL6	SIDT1	SID1 transmembrane family member 1					68395.5	5255.19										NA	NA	NA	NA	16.0616	12.3595	NA	NA	NA	NA	NA	NA	NA	NA	NA
Q9H9B4	SFXN1	Sideroflexin-1					62813.2											NA	NA	NA	NA	15.9388	NA	NA	NA	NA	NA	NA	NA	NA	NA	NA
Q9BWM7	SFXN3	Sideroflexin-3					126556	93631.3										NA	NA	NA	NA	16.9494	16.5147	NA	NA	NA	NA	NA	NA	NA	NA	NA
P67812	SEC11A	Signal peptidase complex catalytic subunit SEC11A					37008.7	56084.2										NA	NA	NA	NA	15.1756	15.7753	NA	NA	NA	NA	NA	NA	NA	NA	NA
Q15005	SPCS2	Signal peptidase complex subunit 2					180196											NA	NA	NA	NA	17.4592	NA	NA	NA	NA	NA	NA	NA	NA	NA	NA
P37108	SRP14	Signal recognition particle 14 kDa protein					36143	75851.8						75136				NA	NA	NA	NA	15.1414	16.2109	NA	NA	NA	NA	NA	16.1972	NA	NA	NA
P09132	SRP19	Signal recognition particle 19 kDa protein					12736.3											NA	NA	NA	NA	13.6367	NA	NA	NA	NA	NA	NA	NA	NA	NA	NA
P61011	SRP54	Signal recognition particle 54 kDa protein					44445.5	20286.1										NA	NA	NA	NA	15.4397	14.3082	NA	NA	NA	NA	NA	NA	NA	NA	NA
P08240	SRPRA	Signal recognition particle receptor subunit alpha					12961.1											NA	NA	NA	NA	13.6619	NA	NA	NA	NA	NA	NA	NA	NA	NA	NA
Q9Y5M8	SRPRB	Signal recognition particle receptor subunit beta					43268.4		30168.5									NA	NA	NA	NA	15.401	NA	14.8808	NA	NA	NA	NA	NA	NA	NA	NA
P42224	STAT1	Signal transducer and activator of transcription 1-alpha/beta				6245.13												NA	NA	NA	12.6085	NA	NA	NA	NA	NA	NA	NA	NA	NA	NA	NA
P40763	STAT3	Signal transducer and activator of transcription 3					13202.2											NA	NA	NA	NA	13.6885	NA	NA	NA	NA	NA	NA	NA	NA	NA	NA
P42229;P51692	STAT5A;STAT5B	Signal transducer and activator of transcription 5A					8916.48											NA	NA	NA	NA	13.1223	NA	NA	NA	NA	NA	NA	NA	NA	NA	NA
O00241	SIRPB1	Signal-regulatory protein beta-1				45924.1	19621.7	37976.4										NA	NA	NA	15.487	14.2602	15.2128	NA	NA	NA	NA	NA	NA	NA	NA	NA
Q04837	SSBP1	Single-stranded DNA-binding protein, mitochondrial			26150.1		56429.2	16283.3										NA	NA	14.6745	NA	15.7842	13.9911	NA	NA	NA	NA	NA	NA	NA	NA	NA
Q9UIB8	CD84	SLAM family member 5			176521	226900	218482	116437	35995.1									NA	NA	17.4295	17.7917	17.7372	16.8292	15.1355	NA	NA	NA	NA	NA	NA	NA	NA
L0R6Q1	SLC35A4	SLC35A4 upstream open reading frame protein					61312.3											NA	NA	NA	NA	15.9039	NA	NA	NA	NA	NA	NA	NA	NA	NA	NA
O94991	SLITRK5	SLIT and NTRK-like protein 5				35202.1					27634.8				1155120	823578		NA	NA	NA	15.1034	NA	NA	NA	NA	14.7542	NA	NA	NA	20.1396	19.6515	NA
Q9BSF0	C2orf88	Small membrane A-kinase anchor protein	50127.5		29217.3	66139.4	127667	76786.3										15.6133	NA	14.8345	16.0132	16.962	16.2286	NA	NA	NA	NA	NA	NA	NA	NA	NA
P62304	SNRPE	Small nuclear ribonucleoprotein E	1177600	2452300	2043930	2273500	2194900	3031120	310807	1441360	1150010	2728320	929148	1822680	6051220	12018400	6274020	20.1674	21.2257	20.9629	21.1165	21.0657	21.5314	18.2457	20.459	20.1332	21.3796	19.8255	20.7976	22.5288	23.5187	22.581
P62306	SNRPF	Small nuclear ribonucleoprotein F		1337590	1263790	1567820	706470	1366210	1474000	1408360	1303410	687853	1724320	1911800	7706220	5808680	1921150	NA	20.3512	20.2693	20.5803	19.4303	20.3817	20.4913	20.4256	20.3139	19.3917	20.7176	20.8665	22.8776	22.4698	20.8735
P62318	SNRPD3	Small nuclear ribonucleoprotein Sm D3	371570	662227	527873	876866	735310	911394	535751	473382	297996	314568	434628	722104	3408190	3971990	9458080	18.5033	19.337	19.0098	19.742	19.488	19.7977	19.0312	18.8526	18.1849	18.263	18.7294	19.4618	21.7006	21.9214	23.1731
P14678;P63162	SNRPB;SNRPN	Small nuclear ribonucleoprotein-associated proteins B and B'			145579		322214	220863					262675			1512460		NA	NA	17.1514	NA	18.2977	17.7528	NA	NA	NA	NA	18.0029	NA	NA	20.5285	NA
Q9UBC9	SPRR3	Small proline-rich protein 3														880235		NA	NA	NA	NA	NA	NA	NA	NA	NA	NA	NA	NA	NA	19.7475	NA
Q8NHG7	SVIP	Small VCP/p97-interacting protein	96043				100422	104767	54262.9	33234.4			159647	103547	439076	100595		16.5514	NA	NA	NA	16.6157	16.6768	15.7277	15.0204	NA	NA	17.2845	16.6599	18.7441	16.6182	NA
Q13573	SNW1	SNW domain-containing protein 1	558980	526084	317266	413520	377523	516882	182715	538664	714665	658139	1189920	389516	2149780	1978590	1904420	19.0924	19.0049	18.2753	18.6576	18.5262	18.9795	17.4792	19.039	19.4469	19.328	20.1824	18.5713	21.0358	20.916	20.8609
P31641	SLC6A6	Sodium- and chloride-dependent taurine transporter					25044.8											NA	NA	NA	NA	14.6122	NA	NA	NA	NA	NA	NA	NA	NA	NA	NA
P19634;Q9UBY0	SLC9A1;SLC9A2	Sodium/hydrogen exchanger 1								1451450								NA	NA	NA	NA	NA	NA	NA	20.4691	NA	NA	NA	NA	NA	NA	NA
Q8IVB4	SLC9A9	Sodium/hydrogen exchanger 9			79215.8	108352	212345	52580.5	44365.1			109930						NA	NA	16.2735	16.7254	17.6961	15.6822	15.4371	NA	NA	16.7462	NA	NA	NA	NA	NA
P05023	ATP1A1	Sodium/potassium-transporting ATPase subunit alpha-1	407922	372980	622540	729705	457610	591862	922539	515800	309347	508075	841191	799876	5502260	3380350	568166	18.6379	18.5087	19.2478	19.477	18.8038	19.1749	19.8153	18.9765	18.2389	18.9547	19.6821	19.6094	22.3916	21.6887	19.116
P54709	ATP1B3	Sodium/potassium-transporting ATPase subunit beta-3			107444		194733	217957								509984		NA	NA	16.7132	NA	17.5711	17.7337	NA	NA	NA	NA	NA	NA	NA	18.9601	NA
P31645	SLC6A4	Sodium-dependent serotonin transporter					66563.2											NA	NA	NA	NA	16.0224	NA	NA	NA	NA	NA	NA	NA	NA	NA	NA
A1L4H1	SSC5D	Soluble scavenger receptor cysteine-rich domain-containing protein SSC5D					11149.6						55835.3					NA	NA	NA	NA	13.4447	NA	NA	NA	NA	NA	15.7689	NA	NA	NA	NA
P11166	SLC2A1	Solute carrier family 2, facilitated glucose transporter member 1	9578490	4507510	1245860	5784980	3637260	2397430	1379260	2338250	199951	3902870	117365	8464420				23.1914	22.1039	20.2487	22.4639	21.7944	21.1931	20.3955	21.157	17.6093	21.8961	16.8406	23.013	NA	NA	NA
P11169;Q8TDB8	SLC2A14;SLC2A3	Solute carrier family 2, facilitated glucose transporter member 3	1109100	905882	4076800	3484280	3989290	4126070	2727480	2561110	1032930	1970930	178074	1586540				20.081	19.789	21.959	21.7324	21.9277	21.9763	21.3791	21.2883	19.9783	20.9104	17.4421	20.5975	NA	NA	NA
Q5K4L6	SLC27A3	Solute carrier family 27 member 3							128791									NA	NA	NA	NA	NA	NA	16.9747	NA	NA	NA	NA	NA	NA	NA	NA
P30626	SRI	Sorcin					67076.4											NA	NA	NA	NA	16.0335	NA	NA	NA	NA	NA	NA	NA	NA	NA	NA
Q99523	SORT1	Sortilin					103105											NA	NA	NA	NA	16.6538	NA	NA	NA	NA	NA	NA	NA	NA	NA	NA
Q9Y512	SAMM50	Sorting and assembly machinery component 50 homolog					21767		39180.1									NA	NA	NA	NA	14.4099	NA	15.2578	NA	NA	NA	NA	NA	NA	NA	NA
O60749;Q13596	SNX1;SNX2	Sorting nexin-2					31234.1											NA	NA	NA	NA	14.9308	NA	NA	NA	NA	NA	NA	NA	NA	NA	NA
P09486	SPARC	SPARC					8723.98											NA	NA	NA	NA	13.0908	NA	NA	NA	NA	NA	NA	NA	NA	NA	NA
Q9H4F8	SMOC1	SPARC-related modular calcium-binding protein 1	786270	486709	264498	497979	485134	740938	933475	764884	1295480	527072	2094630	1144220	4874170	2760810	2931340	19.5847	18.8927	18.0129	18.9257	18.888	19.499	19.8323	19.5449	20.3051	19.0076	20.9983	20.1259	22.2167	21.3967	21.4831
P02549	SPTA1	Spectrin alpha chain, erythrocytic 1	3472480	2083290	279881	1866280	1255260	781126	843426	870715	465280	1283380	4093650	3480730				21.7275	20.9904	18.0945	20.8317	20.2596	19.5752	19.6859	19.7318	18.8277	20.2915	21.965	21.731	NA	NA	NA
Q13813	SPTAN1	Spectrin alpha chain, non-erythrocytic 1																NA	NA	NA	NA	NA	NA	NA	NA	NA	NA	NA	NA	NA	NA	NA
P11277	SPTB	Spectrin beta chain, erythrocytic	2116700	581690	254084	1260500	1299780	472146	437151	470942	232780	622265	2062940	1422100				21.0134	19.1499	17.9549	20.2656	20.3098	18.8489	18.7378	18.8452	17.8286	19.2472	20.9763	20.4396	NA	NA	NA
P11277;Q01082	SPTB;SPTBN1	Spectrin beta chain, erythrocytic					4773.18											NA	NA	NA	NA	12.2207	NA	NA	NA	NA	NA	NA	NA	NA	NA	NA
Q01082	SPTBN1	Spectrin beta chain, non-erythrocytic 1					15916.3											NA	NA	NA	NA	13.9582	NA	NA	NA	NA	NA	NA	NA	NA	NA	NA
P19623	SRM	Spermidine synthase					9460.33											NA	NA	NA	NA	13.2077	NA	NA	NA	NA	NA	NA	NA	NA	NA	NA
P63208	SKP1	S-phase kinase-associated protein 1					89563.9											NA	NA	NA	NA	16.4506	NA	NA	NA	NA	NA	NA	NA	NA	NA	NA
Q9Y657	SPIN1	Spindlin-1					55954	59419.1		61583.6								NA	NA	NA	NA	15.772	15.8586	NA	15.9103	NA	NA	NA	NA	NA	NA	NA
Q15637	SF1	Splicing factor 1	599765	378296	332567	571700	416142	462847	144733	446522	573614	181884	809097	538797	3850040	2171850	1141940	19.194	18.5292	18.3433	19.1249	18.6667	18.8202	17.143	18.7684	19.1297	17.4727	19.626	19.0394	21.8764	21.0505	20.1231
Q15459	SF3A1	Splicing factor 3A subunit 1					29259.9	25068.7			83961							NA	NA	NA	NA	14.8366	14.6136	NA	NA	16.3574	NA	NA	NA	NA	NA	NA
Q15428	SF3A2	Splicing factor 3A subunit 2					25106.9									162652		NA	NA	NA	NA	14.6158	NA	NA	NA	NA	NA	NA	NA	NA	17.3114	NA
O75533	SF3B1	Splicing factor 3B subunit 1				12309.5	65832.4	77777		114569	26464.4		31107.3			420819		NA	NA	NA	13.5875	16.0065	16.2471	NA	16.8059	14.6918	NA	14.925	NA	NA	18.6828	NA
Q13435	SF3B2	Splicing factor 3B subunit 2	75324.2			34897.9	240426	260890	91346.7	83861.1	108295	105494	621254	35502.4	766468	404136	252242	16.2008	NA	NA	15.0909	17.8752	17.9931	16.4791	16.3557	16.7246	16.6868	19.2448	15.1156	19.5479	18.6245	17.9444
Q15393	SF3B3	Splicing factor 3B subunit 3										22981.8						NA	NA	NA	NA	NA	NA	NA	NA	NA	14.4882	NA	NA	NA	NA	NA
Q15427	SF3B4	Splicing factor 3B subunit 4	716151	467982	275012	212507	177449	311228	192185	796747	321388	349659	1080750	1024810	6008230	439686	3044770	19.4499	18.8361	18.0691	17.6972	17.437	18.2476	17.5521	19.6038	18.294	18.4156	20.0436	19.9669	22.5185	18.7461	21.5379
P0DN76;Q01081	U2AF1;U2AF1L5	Splicing factor U2AF 35 kDa subunit-like protein				16067.7	24929	30384.8			11964.5		22238.7			48798.7		NA	NA	NA	13.9719	14.6055	14.8911	NA	NA	13.5465	NA	14.4408	NA	NA	15.5746	NA
P26368	U2AF2	Splicing factor U2AF 65 kDa subunit				46757.3	119468	156304	32411.5					56401.3	398825	292806		NA	NA	NA	15.5129	16.8663	17.254	14.9842	NA	NA	NA	NA	15.7834	18.6054	18.1596	NA
P23246;Q15233	NONO;SFPQ	Splicing factor, proline- and glutamine-rich					18210.3	51558.9	77542.3		58976.6		150861	105770		139824		NA	NA	NA	NA	14.1525	15.6539	16.2427	NA	15.8479	NA	17.2029	16.6906	NA	17.0933	NA
P23246	SFPQ	Splicing factor, proline- and glutamine-rich	4147010	5125910	5002160	6398450	6098950	6101260	5752000	4263780	4241690	2074280	4778350	7389080	21217300	18783900	44017400	21.9836	22.2894	22.2541	22.6093	22.5401	22.5407	22.4556	22.0237	22.0162	20.9842	22.1881	22.817	24.3387	24.163	25.3916
Q9HCB6	SPON1	Spondin-1											54926.1					NA	NA	NA	NA	NA	NA	NA	NA	NA	NA	15.7452	NA	NA	NA	NA
Q15020	SART3	Squamous cell carcinoma antigen recognized by T-cells 3											21610.8					NA	NA	NA	NA	NA	NA	NA	NA	NA	NA	14.3995	NA	NA	NA	NA
O75563	SKAP2	Src kinase-associated phosphoprotein 2			103345		6535.12											NA	NA	16.6571	NA	12.674	NA	NA	NA	NA	NA	NA	NA	NA	NA	NA
O95104	SCAF4	SR-related and CTD-associated factor 4						65771.5			571139	244220						NA	NA	NA	NA	NA	16.0052	NA	NA	19.1235	17.8978	NA	NA	NA	NA	NA
Q9UPN6	SCAF8	SR-related and CTD-associated factor 8	194762	120081	142725	181164	290670	216826	169024	217264	275986	208863	474312	224105	1093930	789519	177080	17.5714	16.8736	17.1229	17.4669	18.149	17.7262	17.3669	17.7291	18.0742	17.6722	18.8555	17.7738	20.0611	19.5906	17.434
O75324	SNN	Stannin					38203.3											NA	NA	NA	NA	15.2214	NA	NA	NA	NA	NA	NA	NA	NA	NA	NA
Q7KZF4	SND1	Staphylococcal nuclease domain-containing protein 1			24244.4	11637.8	60372.3		57588.4		39008.1		51957.9					NA	NA	14.5654	13.5065	15.8816	NA	15.8135	NA	15.2515	NA	15.6651	NA	NA	NA	NA
O95772	STARD3NL	STARD3 N-terminal-like protein			65607.6		81006.3	69507.1										NA	NA	16.0016	NA	16.3057	16.0849	NA	NA	NA	NA	NA	NA	NA	NA	NA
P16949	STMN1	Stathmin					6799.4											NA	NA	NA	NA	12.7312	NA	NA	NA	NA	NA	NA	NA	NA	NA	NA
Q86WV6	TMEM173	Stimulator of interferon genes protein					104900											NA	NA	NA	NA	16.6787	NA	NA	NA	NA	NA	NA	NA	NA	NA	NA
Q9UJZ1	STOML2	Stomatin-like protein 2, mitochondrial					76782	7444.49										NA	NA	NA	NA	16.2285	12.862	NA	NA	NA	NA	NA	NA	NA	NA	NA
Q8TAV4	STOML3	Stomatin-like protein 3		1212720	2203190						923232	2306090	2588930	2489040				NA	20.2098	21.0712	NA	NA	NA	NA	NA	19.8163	21.137	21.3039	21.2472	NA	NA	NA
P38646	HSPA9	Stress-70 protein, mitochondrial			146662	160843	266908	201182	196242	9253.35								NA	NA	17.1621	17.2953	18.026	17.6181	17.5823	13.1758	NA	NA	NA	NA	NA	NA	NA
P31948	STIP1	Stress-induced-phosphoprotein 1					112705	21028								146393		NA	NA	NA	NA	16.7822	14.36	NA	NA	NA	NA	NA	NA	NA	17.1595	NA
P48061	CXCL12	Stromal cell-derived factor 1					17112.5											NA	NA	NA	NA	14.0628	NA	NA	NA	NA	NA	NA	NA	NA	NA	NA
Q13586	STIM1	Stromal interaction molecule 1	44879.9		359520	194812	894046	297751	205431	212878		137199	83093.9	180750				15.4538	NA	18.4557	17.5717	19.77	18.1837	17.6483	17.6997	NA	17.0659	16.3425	17.4636	NA	NA	NA
Q9NTJ3	SMC4	Structural maintenance of chromosomes protein 4					32486.3	30664			62385.1		42612.8					NA	NA	NA	NA	14.9875	14.9043	NA	NA	15.9289	NA	15.379	NA	NA	NA	NA
P31040	SDHA	Succinate dehydrogenase [ubiquinone] flavoprotein subunit, mitochondrial			25819.1	60840.8	54118.4	72229.6	12910.4									NA	NA	14.6562	15.8928	15.7238	16.1403	13.6562	NA	NA	NA	NA	NA	NA	NA	NA
P21912	SDHB	Succinate dehydrogenase [ubiquinone] iron-sulfur subunit, mitochondrial			135044		354162	96837.3	135151									NA	NA	17.0431	NA	18.434	16.5633	17.0442	NA	NA	NA	NA	NA	NA	NA	NA
Q9P2R7	SUCLA2	Succinate--CoA ligase [ADP-forming] subunit beta, mitochondrial					101519											NA	NA	NA	NA	16.6314	NA	NA	NA	NA	NA	NA	NA	NA	NA	NA
Q9Y6N5	SQOR	Sulfide:quinone oxidoreductase, mitochondrial					86961.8		50125.3									NA	NA	NA	NA	16.4081	NA	15.6133	NA	NA	NA	NA	NA	NA	NA	NA
P00441	SOD1	Superoxide dismutase [Cu-Zn]	48470.7		114969	119227	51320.7		72336.3			53713.7		126400		55081.6		15.5648	NA	16.8109	16.8634	15.6473	NA	16.1424	NA	NA	15.713	NA	16.9476	NA	15.7493	NA
P04179	SOD2	Superoxide dismutase [Mn], mitochondrial	147624	367174	1112110	627799	1392760	823723	601823	556627	93929.8	449482		945349				17.1716	18.4861	20.0849	19.2599	20.4095	19.6518	19.199	19.0864	16.5193	18.7779	NA	19.8505	NA	NA	NA
Q6UWP8	SBSN	Suprabasin														104767		NA	NA	NA	NA	NA	NA	NA	NA	NA	NA	NA	NA	NA	16.6768	NA
Q8IWZ8	SUGP1	SURP and G-patch domain-containing protein 1				53611.8	150583	69796.7	141151				420525					NA	NA	NA	15.7103	17.2002	16.0909	17.1069	NA	NA	NA	18.6818	NA	NA	NA	NA
O75940	SMNDC1	Survival of motor neuron-related-splicing factor 30					45489.4	46924.1										NA	NA	NA	NA	15.4732	15.518	NA	NA	NA	NA	NA	NA	NA	NA	NA
Q6UWL2	SUSD1	Sushi domain-containing protein 1					29284.3		37536.1									NA	NA	NA	NA	14.8378	NA	15.196	NA	NA	NA	NA	NA	NA	NA	NA
Q7Z422	SZRD1	SUZ domain-containing protein 1		102802						168731					621075			NA	16.6495	NA	NA	NA	NA	NA	17.3644	NA	NA	NA	NA	19.2444	NA	NA
Q06787	FMR1	Synaptic functional regulator FMR1	199445			220770	368823	241630	247995	388828	324017	172537	720705	290536	1626900	1195290		17.6056	NA	NA	17.7522	18.4926	17.8824	17.92	18.5688	18.3057	17.3965	19.459	18.1484	20.6337	20.1889	NA
Q05940	SLC18A2	Synaptic vesicular amine transporter					125784											NA	NA	NA	NA	16.9406	NA	NA	NA	NA	NA	NA	NA	NA	NA	NA
O43760	SYNGR2	Synaptogyrin-2					87016.2											NA	NA	NA	NA	16.409	NA	NA	NA	NA	NA	NA	NA	NA	NA	NA
P57105	SYNJ2BP	Synaptojanin-2-binding protein					33668.8											NA	NA	NA	NA	15.0391	NA	NA	NA	NA	NA	NA	NA	NA	NA	NA
Q16563	SYPL1	Synaptophysin-like protein 1			51288.5		52002.5	11382.1										NA	NA	15.6463	NA	15.6663	13.4745	NA	NA	NA	NA	NA	NA	NA	NA	NA
O00161	SNAP23	Synaptosomal-associated protein 23	419463		1134600	939452	832797	926391	721165	587917	281563	1273910		848273	718264	117006		18.6782	NA	20.1138	19.8415	19.6676	19.8213	19.46	19.1653	18.1031	20.2808	NA	19.6942	19.4542	16.8362	NA
O95721	SNAP29	Synaptosomal-associated protein 29			23183.8		138108	57236.5				61008.5						NA	NA	14.5008	NA	17.0754	15.8046	NA	NA	NA	15.8967	NA	NA	NA	NA	NA
Q96C24	SYTL4	Synaptotagmin-like protein 4			137252	118061	265980					202875						NA	NA	17.0665	16.8492	18.021	NA	NA	NA	NA	17.6302	NA	NA	NA	NA	NA
P34741	SDC2	Syndecan-2														256521		NA	NA	NA	NA	NA	NA	NA	NA	NA	NA	NA	NA	NA	17.9687	NA
P31431	SDC4	Syndecan-4					79402.3											NA	NA	NA	NA	16.2769	NA	NA	NA	NA	NA	NA	NA	NA	NA	NA
O75558	STX11	Syntaxin-11			130046	88830.1	72917.2	101298				82170.2						NA	NA	16.9887	16.4388	16.154	16.6282	NA	NA	NA	16.3263	NA	NA	NA	NA	NA
Q86Y82	STX12	Syntaxin-12														297816		NA	NA	NA	NA	NA	NA	NA	NA	NA	NA	NA	NA	NA	18.1841	NA
Q13277	STX3	Syntaxin-3														55864.3		NA	NA	NA	NA	NA	NA	NA	NA	NA	NA	NA	NA	NA	15.7696	NA
Q12846	STX4	Syntaxin-4						14569.3										NA	NA	NA	NA	NA	13.8306	NA	NA	NA	NA	NA	NA	NA	NA	NA
O15400	STX7	Syntaxin-7					52778	40254.4					70052.9					NA	NA	NA	NA	15.6876	15.2969	NA	NA	NA	NA	16.0962	NA	NA	NA	NA
Q9UNK0	STX8	Syntaxin-8					8988.74											NA	NA	NA	NA	13.1339	NA	NA	NA	NA	NA	NA	NA	NA	NA	NA
Q15833	STXBP2	Syntaxin-binding protein 2			89021.1	59060.5	90235.7	46098.2										NA	NA	16.4419	15.8499	16.4614	15.4924	NA	NA	NA	NA	NA	NA	NA	NA	NA
O00186	STXBP3	Syntaxin-binding protein 3					26692	16989.9										NA	NA	NA	NA	14.7041	14.0524	NA	NA	NA	NA	NA	NA	NA	NA	NA
O00560	SDCBP	Syntenin-1	427268	665139	713773	864996	698920	537369	329867	495293		514098		618531	6487220	12244300	5991800	18.7048	19.3433	19.4451	19.7223	19.4148	19.0356	18.3315	18.9179	NA	18.9717	NA	19.2385	22.6292	23.5456	22.5146
Q9Y490	TLN1	Talin-1	658504	152361	1497700	1686240	1980910	1071900	1239200	795232	218327	834558	294092	897827				19.3288	17.2171	20.5143	20.6854	20.9177	20.0317	20.241	19.601	17.7361	19.6707	18.1659	19.7761	NA	NA	NA
Q13148	TARDBP	TAR DNA-binding protein 43				32096.3	48645.9	52801.7			26998.5		107793		254599			NA	NA	NA	14.9701	15.57	15.6883	NA	NA	14.7206	NA	16.7179	NA	17.9579	NA	NA
Q9ULW0	TPX2	Targeting protein for Xklp2	58303.2			67403.4		51582.7										15.8313	NA	NA	16.0405	NA	15.6546	NA	NA	NA	NA	NA	NA	NA	NA	NA
Q92804	TAF15	TATA-binding protein-associated factor 2N	12147800	9278220	5780190	7920710	9509850	6935090	8395020		27049900	8632310	28644500	17089600	46909800	34028900	57185600	23.5342	23.1454	22.4627	22.9172	23.181	22.7255	23.0011	NA	24.6891	23.0413	24.7718	24.0266	25.4834	25.0203	25.7691
P17987	TCP1	T-complex protein 1 subunit alpha	19311.6		11635.2	16911.4	48575.6	46609.6	27643.8		10087.7	11523.5			91201	190799		14.2372	NA	13.5062	14.0457	15.5679	15.5083	14.7547	NA	13.3003	13.4923	NA	NA	16.4768	17.5417	NA
P78371	CCT2	T-complex protein 1 subunit beta			41152		64723.5	38617.3	18192.5							126704		NA	NA	15.3287	NA	15.982	15.237	14.1511	NA	NA	NA	NA	NA	NA	16.9511	NA
P50991	CCT4	T-complex protein 1 subunit delta					73544	39818.1								307144		NA	NA	NA	NA	16.1663	15.2811	NA	NA	NA	NA	NA	NA	NA	18.2286	NA
P48643	CCT5	T-complex protein 1 subunit epsilon			81220.6	95740.8	80622.4	129369	124315	172697	141018	107059	198001	219274	952106	579542		NA	NA	16.3096	16.5468	16.2989	16.9811	16.9236	17.3979	17.1055	16.708	17.5951	17.7424	19.8608	19.1446	NA
Q99832	CCT7	T-complex protein 1 subunit eta					10525.1											NA	NA	NA	NA	13.3615	NA	NA	NA	NA	NA	NA	NA	NA	NA	NA
P49368	CCT3	T-complex protein 1 subunit gamma				93859.7	290560						144472					NA	NA	NA	16.5182	18.1485	NA	NA	NA	NA	NA	17.1404	NA	NA	NA	NA
P50990	CCT8	T-complex protein 1 subunit theta	77654.6		270865	325020	214744	114758	354543	190629	168739	167311	48948.7	365083	707558	897532		16.2448	NA	18.0472	18.3102	17.7123	16.8082	18.4356	17.5404	17.3644	17.3522	15.579	18.4779	19.4325	19.7756	NA
P40227	CCT6A	T-complex protein 1 subunit zeta	72409.5		85098.5	120366	201942	195419	212884	77534.9		77578.6	133257	133054	527180	442834		16.1439	NA	16.3768	16.8771	17.6236	17.5762	17.6997	16.2426	NA	16.2434	17.0239	17.0217	19.0079	18.7564	NA
Q92526	CCT6B	T-complex protein 1 subunit zeta-2										188965						NA	NA	NA	NA	NA	NA	NA	NA	NA	17.5278	NA	NA	NA	NA	NA
Q9BQ61	TRIR	Telomerase RNA component interacting RNase		175759	76670.2	252459	376168	487375	25507.4	398040	642152		902158	391052	1774700	1548870	792301	NA	17.4232	16.2264	17.9457	18.521	18.8947	14.6386	18.6026	19.2926	NA	19.783	18.577	20.7591	20.5628	19.5957
P24821	TNC	Tenascin					41667.2						64328.1					NA	NA	NA	NA	15.3466	NA	NA	NA	NA	NA	15.9732	NA	NA	NA	NA
Q9BQ16	SPOCK3	Testican-3	146391		74402	91970.2	80684.7	135492	237953	145656	305185	196792	487705	182670	631861	487994		17.1595	NA	16.1831	16.4889	16.3	17.0478	17.8603	17.1522	18.2193	17.5863	18.8956	17.4789	19.2692	18.8965	NA
Q9UGI8	TES	Testin	213295		95292.7	93354.5	45426.4	116458	63847.2		188945	30361.8	439573		1265670	450059	441141	17.7025	NA	16.5401	16.5104	15.4712	16.8295	15.9623	NA	17.5276	14.89	18.7457	NA	20.2715	18.7798	18.7509
O95858	TSPAN15	Tetraspanin-15			98954	67594.8	70286.9	15603.7										NA	NA	16.5945	16.0446	16.101	13.9296	NA	NA	NA	NA	NA	NA	NA	NA	NA
O60637	TSPAN3	Tetraspanin-3		904974	767770		502109	580986			651020				14226300	7208890	4338250	NA	19.7875	19.5503	NA	18.9376	19.1481	NA	NA	19.3123	NA	NA	NA	23.7621	22.7813	22.0487
Q96QS1	TSPAN32	Tetraspanin-32					13023.9											NA	NA	NA	NA	13.6689	NA	NA	NA	NA	NA	NA	NA	NA	NA	NA
O14817	TSPAN4	Tetraspanin-4					45946.5								1280590	450548		NA	NA	NA	NA	15.4877	NA	NA	NA	NA	NA	NA	NA	20.2884	18.7813	NA
O43657	TSPAN6	Tetraspanin-6			40120.1		47160.5		12910.2						1217240	917787		NA	NA	15.292	NA	15.5253	NA	13.6562	NA	NA	NA	NA	NA	20.2152	19.8078	NA
O75954	TSPAN9	Tetraspanin-9	199392		414386	371351	363398	235004	263667	389633	67628.5	307926			3170230			17.6052	NA	18.6606	18.5024	18.4712	17.8423	18.0084	18.5718	16.0453	18.2322	NA	NA	21.5962	NA	NA
Q6PGP7	TTC37	Tetratricopeptide repeat protein 37							92834.7									NA	NA	NA	NA	NA	NA	16.5024	NA	NA	NA	NA	NA	NA	NA	NA
Q8N5M4	TTC9C	Tetratricopeptide repeat protein 9C						32192.8										NA	NA	NA	NA	NA	14.9745	NA	NA	NA	NA	NA	NA	NA	NA	NA
P10599	TXN	Thioredoxin	205474		341778	383371	411128	308904	279451	355601	145957	369234	274569	405553	1555710	2879740	1226670	17.6486	NA	18.3827	18.5484	18.6492	18.2368	18.0922	18.4399	17.1552	18.4942	18.0668	18.6295	20.5691	21.4575	20.2263
Q8NBS9	TXNDC5	Thioredoxin domain-containing protein 5					20060.5											NA	NA	NA	NA	14.2921	NA	NA	NA	NA	NA	NA	NA	NA	NA	NA
P30048	PRDX3	Thioredoxin-dependent peroxide reductase, mitochondrial	39657.6		395218	390593	1062380	659358	223103	177857		136038	63203	172623				15.2753	NA	18.5923	18.5753	20.0189	19.3307	17.7674	17.4404	NA	17.0537	15.9477	17.3973	NA	NA	NA
Q9H3N1	TMX1	Thioredoxin-related transmembrane protein 1			525504	586936	845458	659010	710123	270263		223519		337028				NA	NA	19.0033	19.1628	19.6894	19.3299	19.4377	18.044	NA	17.77	NA	18.3625	NA	NA	NA
Q16762	TST	Thiosulfate sulfurtransferase					83699.4	54452.4										NA	NA	NA	NA	16.3529	15.7327	NA	NA	NA	NA	NA	NA	NA	NA	NA
Q86V81	ALYREF	THO complex subunit 4	1564810	1511040	1014000	1549920	1078050	1500980	1196160	1554130	1325190	672502	552639	1491280	3417390	2346220	5007810	20.5776	20.5271	19.9516	20.5638	20.04	20.5175	20.19	20.5677	20.3378	19.3592	19.076	20.5081	21.7045	21.1619	22.2557
P07996	THBS1	Thrombospondin-1	750447	410031	2407770	2492600	4597050	1288770	1728490	1429710	475616	1373060	490369	1402970				19.5174	18.6454	21.1993	21.2492	22.1323	20.2976	20.7211	20.4473	18.8594	20.389	18.9035	20.4201	NA	NA	NA
P24557	TBXAS1	Thromboxane-A synthase			727775	480954	2128550	1140620	175894	101167		45485.8						NA	NA	19.4731	18.8755	21.0214	20.1214	17.4243	16.6264	NA	15.4731	NA	NA	NA	NA	NA
P19971	TYMP	Thymidine phosphorylase			18672.6			13410										NA	NA	14.1886	NA	NA	13.711	NA	NA	NA	NA	NA	NA	NA	NA	NA
P23919	DTYMK	Thymidylate kinase					69889.3											NA	NA	NA	NA	16.0928	NA	NA	NA	NA	NA	NA	NA	NA	NA	NA
Q9Y2W1	THRAP3	Thyroid hormone receptor-associated protein 3	1518090	1351060	957275	1403020	563859	969257	1537280	1634080	2233830	1757650	3089270	2553850	8157680	3360300	3949120	20.5338	20.3657	19.8686	20.4201	19.105	19.8865	20.5519	20.64	21.0911	20.7452	21.5588	21.2842	22.9597	21.6802	21.9131
Q15654	TRIP6	Thyroid receptor-interacting protein 6	436307	94277.4	219856	282707	614956	388772	152412	238237	487638		867373		2069580	1215060		18.735	16.5246	17.7462	18.1089	19.2301	18.5686	17.2176	17.862	18.8955	NA	19.7263	NA	20.9809	20.2126	NA
P00750	PLAT	Tissue-type plasminogen activator	423677		63674.6		230313	152107	30812.1	611263	167177					899390		18.6926	NA	15.9584	NA	17.8132	17.2147	14.9112	19.2214	17.351	NA	NA	NA	NA	19.7786	NA
Q8WZ42	TTN	Titin				100970												NA	NA	NA	16.6236	NA	NA	NA	NA	NA	NA	NA	NA	NA	NA	NA
Q9H0E2	TOLLIP	Toll-interacting protein														46262.8		NA	NA	NA	NA	NA	NA	NA	NA	NA	NA	NA	NA	NA	15.4976	NA
O75674	TOM1L1	TOM1-like protein 1			101828		31601							168743	787820	1403940		NA	NA	16.6358	NA	14.9477	NA	NA	NA	NA	NA	NA	17.3645	19.5875	20.421	NA
Q5JTV8	TOR1AIP1	Torsin-1A-interacting protein 1																NA	NA	NA	NA	NA	NA	NA	NA	NA	NA	NA	NA	NA	NA	NA
Q9NXH8	TOR4A	Torsin-4A					203455											NA	NA	NA	NA	17.6344	NA	NA	NA	NA	NA	NA	NA	NA	NA	NA
Q9UKE5	TNIK	TRAF2 and NCK-interacting protein kinase	32901.3		50954.3	56676.8	53591.3							47109.5	331166	590178		15.0059	NA	15.6369	15.7905	15.7097	NA	NA	NA	NA	NA	NA	15.5237	18.3372	19.1708	NA
O43617	TRAPPC3	Trafficking protein particle complex subunit 3					25877.8											NA	NA	NA	NA	14.6594	NA	NA	NA	NA	NA	NA	NA	NA	NA	NA
P37837	TALDO1	Transaldolase					97073.3											NA	NA	NA	NA	16.5668	NA	NA	NA	NA	NA	NA	NA	NA	NA	NA
Q9NPA8	ENY2	Transcription and mRNA export factor ENY2	882108	360820	403446	562127	608825	820875	440200	829492	1013340	828239	439442	592592	3062820	2218580	2403490	19.7506	18.4609	18.622	19.1005	19.2157	19.6468	18.7478	19.6619	19.9507	19.6597	18.7453	19.1767	21.5464	21.0812	21.1967
P23193	TCEA1	Transcription elongation factor A protein 1					32476						63961.6					NA	NA	NA	NA	14.9871	NA	NA	NA	NA	NA	15.9649	NA	NA	NA	NA
Q9UGU0	TCF20	Transcription factor 20											142813					NA	NA	NA	NA	NA	NA	NA	NA	NA	NA	17.1238	NA	NA	NA	NA
P05412	JUN	Transcription factor AP-1					11219.5	5552.46										NA	NA	NA	NA	13.4537	12.4389	NA	NA	NA	NA	NA	NA	NA	NA	NA
Q86YP4	GATAD2A	Transcriptional repressor p66-alpha						15787.8			28094.5		35993.2	20904.5				NA	NA	NA	NA	NA	13.9465	NA	NA	14.778	NA	15.1354	14.3515	NA	NA	NA
P02786	TFRC	Transferrin receptor protein 1				10626.4	22619.6		548714									NA	NA	NA	13.3754	14.4653	NA	19.0657	NA	NA	NA	NA	NA	NA	NA	NA
P62995	TRA2B	Transformer-2 protein homolog beta	406755	356899	375140	535514	551496	730777	162299	418548	378204	419280	89661.5	448345	2459770	2831130	2324880	18.6338	18.4452	18.5171	19.0306	19.073	19.4791	17.3083	18.675	18.5288	18.6776	16.4522	18.7742	21.2301	21.4329	21.1487
P01137	TGFB1	Transforming growth factor beta-1 proprotein	320955		466905	419473	899398	508156	20469.4			195902				1375640		18.292	NA	18.8328	18.6782	19.7786	18.9549	14.3212	NA	NA	17.5798	NA	NA	NA	20.3917	NA
O43294	TGFB1I1	Transforming growth factor beta-1-induced transcript 1 protein					28709.9											NA	NA	NA	NA	14.8093	NA	NA	NA	NA	NA	NA	NA	NA	NA	NA
P37802	TAGLN2	Transgelin-2			294799	255470	345435	159205					148245			349521		NA	NA	18.1694	17.9628	18.3981	17.2805	NA	NA	NA	NA	17.1776	NA	NA	18.415	NA
O43493	TGOLN2	Trans-Golgi network integral membrane protein 2					37117.9	34211		14157.7		59454.2						NA	NA	NA	NA	15.1798	15.0622	NA	13.7893	NA	15.8595	NA	NA	NA	NA	NA
P55072	VCP	Transitional endoplasmic reticulum ATPase			17666.3	45716	135435	62261.2	77944.1									NA	NA	14.1087	15.4804	17.0472	15.926	16.2502	NA	NA	NA	NA	NA	NA	NA	NA
P29401	TKT	Transketolase					42295.1											NA	NA	NA	NA	15.3682	NA	NA	NA	NA	NA	NA	NA	NA	NA	NA
Q9Y2S6	TMA7	Translation machinery-associated protein 7					47708.9									128048		NA	NA	NA	NA	15.542	NA	NA	NA	NA	NA	NA	NA	NA	16.9663	NA
P51571	SSR4	Translocon-associated protein subunit delta				15135	369320		41161.3									NA	NA	NA	13.8856	18.4945	NA	15.329	NA	NA	NA	NA	NA	NA	NA	NA
Q9UNL2	SSR3	Translocon-associated protein subunit gamma			31697.9		9395.14											NA	NA	14.9521	NA	13.1977	NA	NA	NA	NA	NA	NA	NA	NA	NA	NA
Q99805	TM9SF2	Transmembrane 9 superfamily member 2				47909.6	124554											NA	NA	NA	15.548	16.9264	NA	NA	NA	NA	NA	NA	NA	NA	NA	NA
Q9HD45	TM9SF3	Transmembrane 9 superfamily member 3					70767											NA	NA	NA	NA	16.1108	NA	NA	NA	NA	NA	NA	NA	NA	NA	NA
P49755	TMED10	Transmembrane emp24 domain-containing protein 10			204561	130525	688304	223179	403745	28055.5		32166.5						NA	NA	17.6422	16.994	19.3927	17.7678	18.6231	14.776	NA	14.9733	NA	NA	NA	NA	NA
Q15363	TMED2	Transmembrane emp24 domain-containing protein 2			465874	415603	753310	401562	266375	126123		208805		106068				NA	NA	18.8296	18.6648	19.5229	18.6153	18.0231	16.9445	NA	17.6718	NA	16.6946	NA	NA	NA
Q9Y3Q3	TMED3	Transmembrane emp24 domain-containing protein 3					11404.2											NA	NA	NA	NA	13.4773	NA	NA	NA	NA	NA	NA	NA	NA	NA	NA
Q7Z7H5	TMED4	Transmembrane emp24 domain-containing protein 4					188691	258861										NA	NA	NA	NA	17.5257	17.9818	NA	NA	NA	NA	NA	NA	NA	NA	NA
Q9Y3A6	TMED5	Transmembrane emp24 domain-containing protein 5			18624.2		178969	48630.9										NA	NA	14.1849	NA	17.4494	15.5696	NA	NA	NA	NA	NA	NA	NA	NA	NA
Q9Y3B3	TMED7	Transmembrane emp24 domain-containing protein 7			45593.3	24522.7	403773	41551.3	79896.5									NA	NA	15.4765	14.5818	18.6232	15.3426	16.2858	NA	NA	NA	NA	NA	NA	NA	NA
Q9BVK6	TMED9	Transmembrane emp24 domain-containing protein 9			280869	341508	639581	339303	151516			84923.8						NA	NA	18.0995	18.3816	19.2868	18.3722	17.2091	NA	NA	16.3739	NA	NA	NA	NA	NA
Q9BVC6	TMEM109	Transmembrane protein 109	196952		897601	1102230	2362950	1447650	268821	773923		1207530		447717				17.5875	NA	19.7757	20.072	21.1722	20.4653	18.0363	19.5618	NA	20.2036	NA	18.7722	NA	NA	NA
Q9H330	TMEM245	Transmembrane protein 245					12978.6											NA	NA	NA	NA	13.6638	NA	NA	NA	NA	NA	NA	NA	NA	NA	NA
Q8WWA1	TMEM40	Transmembrane protein 40					67601.6	40470.6										NA	NA	NA	NA	16.0448	15.3046	NA	NA	NA	NA	NA	NA	NA	NA	NA
Q9BTV4	TMEM43	Transmembrane protein 43					109793											NA	NA	NA	NA	16.7444	NA	NA	NA	NA	NA	NA	NA	NA	NA	NA
Q6ZT21	TMPPE	Transmembrane protein with metallophosphoesterase domain					74262											NA	NA	NA	NA	16.1803	NA	NA	NA	NA	NA	NA	NA	NA	NA	NA
Q5T2D2	TREML2	Trem-like transcript 2 protein					4447.04											NA	NA	NA	NA	12.1186	NA	NA	NA	NA	NA	NA	NA	NA	NA	NA
P40939	HADHA	Trifunctional enzyme subunit alpha, mitochondrial					232151	59721.5	35538.9									NA	NA	NA	NA	17.8247	15.866	15.1171	NA	NA	NA	NA	NA	NA	NA	NA
P55084	HADHB	Trifunctional enzyme subunit beta, mitochondrial			5684.85		121846	71390.3	111171									NA	NA	12.4729	NA	16.8947	16.1234	16.7624	NA	NA	NA	NA	NA	NA	NA	NA
P60174	TPI1	Triosephosphate isomerase			194499	18911.4	80274.8	58589.5	27877							535387		NA	NA	17.5694	14.207	16.2927	15.8384	14.7668	NA	NA	NA	NA	NA	NA	19.0302	NA
Q9Y3I0	RTCB	tRNA-splicing ligase RtcB homolog	221095		166811	150643	561454	211491	132804	163461	265109	55652.8	261441	202235	1041530	440840	210938	17.7543	NA	17.3479	17.2008	19.0988	17.6902	17.0189	17.3186	18.0162	15.7642	17.9961	17.6257	19.9903	18.7499	17.6865
P28289	TMOD1	Tropomodulin-1					20185.7											NA	NA	NA	NA	14.301	NA	NA	NA	NA	NA	NA	NA	NA	NA	NA
Q9NZR1	TMOD2	Tropomodulin-2					28734											NA	NA	NA	NA	14.8105	NA	NA	NA	NA	NA	NA	NA	NA	NA	NA
Q9NYL9	TMOD3	Tropomodulin-3				31045	34347.7		28848.3									NA	NA	NA	14.9221	15.0679	NA	14.8162	NA	NA	NA	NA	NA	NA	NA	NA
P09493	TPM1	Tropomyosin alpha-1 chain			434758	47946.3	522255	522869		299575								NA	NA	18.7299	15.5491	18.9944	18.9961	NA	18.1926	NA	NA	NA	NA	NA	NA	NA
P06753;P07951;P09493;P67936	TPM1;TPM2;TPM3;TPM4	Tropomyosin alpha-3 chain					22374.7											NA	NA	NA	NA	14.4496	NA	NA	NA	NA	NA	NA	NA	NA	NA	NA
P06753;P07951;P67936	TPM2;TPM3;TPM4	Tropomyosin alpha-3 chain			174288	162353	83494.1	76739.2	23010.1			244157	30640.9	106114				NA	NA	17.4111	17.3088	16.3494	16.2277	14.49	NA	NA	17.8974	14.9032	16.6953	NA	NA	NA
P06753	TPM3	Tropomyosin alpha-3 chain	269233		918301	859978	711579		1459600	493926	122399	942234		935080				18.0385	NA	19.8086	19.7139	19.4407	NA	20.4771	18.9139	16.9012	19.8457	NA	19.8347	NA	NA	NA
P06753;P67936	TPM3;TPM4	Tropomyosin alpha-3 chain			119649						242191	2118670						NA	NA	16.8684	NA	NA	NA	NA	NA	17.8858	21.0147	NA	NA	NA	NA	NA
P67936	TPM4	Tropomyosin alpha-4 chain	961304	635003	3285770	2742470	2460590	2058490	1257330	2002140	870126	3948430	764295	1682510				19.8746	19.2764	21.6478	21.387	21.2306	20.9732	20.2619	20.9331	19.7309	21.9128	19.5438	20.6822	NA	NA	NA
P07951;P09493	TPM1;TPM2	Tropomyosin beta chain			69370.6	141945	200639	28297.7	140004			47675.4	16422.1					NA	NA	16.082	17.115	17.6142	14.7884	17.0951	NA	NA	15.541	14.0034	NA	NA	NA	NA
P07951	TPM2	Tropomyosin beta chain			15998.2	36936.3	65980.8											NA	NA	13.9656	15.1728	16.0098	NA	NA	NA	NA	NA	NA	NA	NA	NA	NA
P07951;P67936	TPM2;TPM4	Tropomyosin beta chain	526500		1464880	1052480	1583730	769064	740891	1129630	210980	2877930		552291				19.0061	NA	20.4824	20.0054	20.5949	19.5527	19.4989	20.1074	17.6867	21.4566	NA	19.0751	NA	NA	NA
P35030	PRSS3	Trypsin-3		4272830				563193	154838									NA	22.0268	NA	NA	NA	19.1033	17.2404	NA	NA	NA	NA	NA	NA	NA	NA
P68363;Q71U36;Q9BQE3	TUBA1A;TUBA1B;TUBA1C	Tubulin alpha-1B chain	2074680	996701	1642610	1995740	3065950	3009170	1795090	1724420	1982030	4668820	3343360	2597220	11941200	8053900	6672660	20.9845	19.9268	20.6476	20.9285	21.5479	21.5209	20.7756	20.7177	20.9185	22.1546	21.6729	21.3085	23.5094	22.9413	22.6698
P68366	TUBA4A	Tubulin alpha-4A chain	658096	171781	811421	673994	1784600	1624670	1008880	774111	723395	3724850	232151	778181		2478930		19.3279	17.3902	19.6301	19.3624	20.7672	20.6317	19.9443	19.5622	19.4644	21.8288	17.8247	19.5697	NA	21.2413	NA
P68366;Q9NY65	TUBA4A;TUBA8	Tubulin alpha-4A chain	4033130	1246420	4155630	4052810	9102680	7411010	3070890	4321950	4074520	11530300	1171760	5817430	15227300	10215000	3312220	21.9435	20.2494	21.9866	21.9505	23.1179	22.8212	21.5502	22.0433	21.9582	23.4589	20.1602	22.472	23.8602	23.2842	21.6594
Q9NY65	TUBA8	Tubulin alpha-8 chain	107683		341237	279170	898302	445659	88276			293437						16.7164	NA	18.3804	18.0908	19.7768	18.7656	16.4297	NA	NA	18.1627	NA	NA	NA	NA	NA
P07437;Q13509	TUBB;TUBB3	Tubulin beta chain	328665		474656		1036800	786303	956368	484957		738130	488132		1806320	1316670		18.3263	NA	18.8565	NA	19.9837	19.5847	19.8672	18.8875	NA	19.4935	18.8969	NA	20.7846	20.3285	NA
P07437	TUBB	Tubulin beta chain	977738	472182	1443940	1254000	1905500	2008570	1278070	934579	1342680	3469510	2723540	1311550	5027700	3685490	2597270	19.8991	18.849	20.4616	20.2581	20.8617	20.9377	20.2855	19.834	20.3567	21.7263	21.3771	20.3228	22.2615	21.8134	21.3086
P07437;Q9BVA1	TUBB;TUBB2B	Tubulin beta chain	269558	103818	351134	304048	526038	433388	711119	251070	288017	380526	468445	482477	1305240	793881	305046	18.0402	16.6637	18.4217	18.2139	19.0048	18.7253	19.4397	17.9377	18.1358	18.5376	18.8375	18.8801	20.3159	19.5986	18.2187
P07437;Q13509;Q9BVA1	TUBB;TUBB2B;TUBB3	Tubulin beta chain	924533	66392.6	1411170	1374110	2524640	2478160	1537670	1042040	1028280	2976380	22826.9	901971	764338	2441820	1780020	19.8184	16.0187	20.4285	20.3901	21.2676	21.2408	20.5523	19.991	19.9718	21.5051	14.4784	19.7827	19.5439	21.2195	20.7635
P07437;Q13509;Q9BVA1;Q9H4B7	TUBB;TUBB1;TUBB2B;TUBB3	Tubulin beta chain			108925		1233690											NA	NA	16.733	NA	20.2345	NA	NA	NA	NA	NA	NA	NA	NA	NA	NA
Q9H4B7	TUBB1	Tubulin beta-1 chain	1633860	379343	2751980	2909440	6331700	3564820	3946550	2655850	1664670	3818730	1804660	2984840				20.6399	18.5331	21.392	21.4723	22.5942	21.7654	21.9122	21.3407	20.6668	21.8647	20.7833	21.5092	NA	NA	NA
Q9BVA1	TUBB2B	Tubulin beta-2B chain						2804.06	44259.9		42408.1							NA	NA	NA	NA	NA	11.4533	15.4337	NA	15.3721	NA	NA	NA	NA	NA	NA
Q13509	TUBB3	Tubulin beta-3 chain			23316.8	38765.9	188918	51952.5										NA	NA	14.5091	15.2425	17.5274	15.6649	NA	NA	NA	NA	NA	NA	NA	NA	NA
P04350;P68371	TUBB4A;TUBB4B	Tubulin beta-4A chain	340906		344789	330308	620488	687196	676321	366930	198504	436874		249435	1830760	2088850		18.379	NA	18.3954	18.3335	19.243	19.3904	19.3673	18.4851	17.5988	18.7369	NA	17.9283	20.804	20.9943	NA
O94811	TPPP	Tubulin polymerization-promoting protein					39697.3		27732.7	19741.4								NA	NA	NA	NA	15.2768	NA	14.7593	14.2689	NA	NA	NA	NA	NA	NA	NA
Q99426	TBCB	Tubulin-folding cofactor B			14212.3	20451.1	26772.4	40572.3				37126.8	67090.2					NA	NA	13.7949	14.3199	14.7085	15.3082	NA	NA	NA	15.1802	16.0338	NA	NA	NA	NA
Q15813	TBCE	Tubulin-specific chaperone E					7560.74											NA	NA	NA	NA	12.8843	NA	NA	NA	NA	NA	NA	NA	NA	NA	NA
Q9UBB9	TFIP11	Tuftelin-interacting protein 11			21798.1	32749.7		11319	34549									NA	NA	14.4119	14.9992	NA	13.4665	15.0764	NA	NA	NA	NA	NA	NA	NA	NA
Q9Y5U5	TNFRSF18	Tumor necrosis factor receptor superfamily member 18		133641000				77254.1				293901						NA	26.9938	NA	NA	NA	16.2373	NA	NA	NA	18.165	NA	NA	NA	NA	NA
Q2TAM9	TUSC1	Tumor suppressor candidate gene 1 protein					14122											NA	NA	NA	NA	13.7857	NA	NA	NA	NA	NA	NA	NA	NA	NA	NA
Q99816	TSG101	Tumor susceptibility gene 101 protein	70196.4		59996.4	94349.9	68759	26105.4	35346.3	40144	45468	48894.7	152307	103513	1814210	1191290	23050	16.0991	NA	15.8726	16.5257	16.0693	14.6721	15.1093	15.2929	15.4726	15.5774	17.2166	16.6595	20.7909	20.1841	14.4925
Q9ULQ1	TPCN1	Two pore calcium channel protein 1					7695.04											NA	NA	NA	NA	12.9097	NA	NA	NA	NA	NA	NA	NA	NA	NA	NA
Q9Y274	ST3GAL6	Type 2 lactosamine alpha-2,3-sialyltransferase				1224970	126166	66330.5										NA	NA	NA	20.2243	16.945	16.0174	NA	NA	NA	NA	NA	NA	NA	NA	NA
O43914	TYROBP	TYRO protein tyrosine kinase-binding protein						5033.94										NA	NA	NA	NA	NA	12.2975	NA	NA	NA	NA	NA	NA	NA	NA	NA
Q9UIG0	BAZ1B	Tyrosine-protein kinase BAZ1B					180047	53395.5										NA	NA	NA	NA	17.458	15.7044	NA	NA	NA	NA	NA	NA	NA	NA	NA
P41240	CSK	Tyrosine-protein kinase CSK					58865.6											NA	NA	NA	NA	15.8451	NA	NA	NA	NA	NA	NA	NA	NA	NA	NA
P09769	FGR	Tyrosine-protein kinase Fgr					18251.1											NA	NA	NA	NA	14.1557	NA	NA	NA	NA	NA	NA	NA	NA	NA	NA
P42685	FRK	Tyrosine-protein kinase FRK						26041.4										NA	NA	NA	NA	NA	14.6685	NA	NA	NA	NA	NA	NA	NA	NA	NA
P07948;P09769	FGR;LYN	Tyrosine-protein kinase Lyn			109866	27940.5	99550.3	60611.6		86485.1				77372.3		191240		NA	NA	16.7454	14.7701	16.6031	15.8873	NA	16.4002	NA	NA	NA	16.2395	NA	17.545	NA
P07948;P12931	LYN;SRC	Tyrosine-protein kinase Lyn	96485.5		285234	173959	286501	235791	97152			113189				323251		16.558	NA	18.1218	17.4084	18.1282	17.8471	16.568	NA	NA	16.7884	NA	NA	NA	18.3023	NA
P07948	LYN	Tyrosine-protein kinase Lyn			109307	65697.7	149614	99118.8										NA	NA	16.738	16.0036	17.1909	16.5969	NA	NA	NA	NA	NA	NA	NA	NA	NA
P54577	YARS	Tyrosine--tRNA ligase, cytoplasmic				46552.8	25273.3		225257		74205	86008.6	149407		763717			NA	NA	NA	15.5066	14.6253	NA	17.7812	NA	16.1792	16.3922	17.1889	NA	19.5427	NA	NA
P08621	SNRNP70	U1 small nuclear ribonucleoprotein 70 kDa	129559	54006.6		90985	98441.1		55500.7	149154	123769	62877.1	189572		873150	275302		16.9832	15.7208	NA	16.4733	16.587	NA	15.7602	17.1864	16.9173	15.9402	17.5324	NA	19.7359	18.0707	NA
P09012	SNRPA	U1 small nuclear ribonucleoprotein A					14556.3	58842.5					154134					NA	NA	NA	NA	13.8294	15.8446	NA	NA	NA	NA	17.2338	NA	NA	NA	NA
P09234	SNRPC	U1 small nuclear ribonucleoprotein C	1989900	3080890	2623640	3608580	3876670	4107790	2255570	2366500	2444330	1787350	869702	2879480	10430700	16621600	30246600	20.9243	21.5549	21.3231	21.783	21.8864	21.9699	21.1051	21.1743	21.221	20.7694	19.7302	21.4574	23.3143	23.9866	24.8503
P09661	SNRPA1	U2 small nuclear ribonucleoprotein A'					96814.7	64389.9			36124.9							NA	NA	NA	NA	16.5629	15.9745	NA	NA	15.1407	NA	NA	NA	NA	NA	NA
P08579	SNRPB2	U2 small nuclear ribonucleoprotein B''					19771.2											NA	NA	NA	NA	14.2711	NA	NA	NA	NA	NA	NA	NA	NA	NA	NA
O15042	U2SURP	U2 snRNP-associated SURP motif-containing protein					33052.1											NA	NA	NA	NA	15.0125	NA	NA	NA	NA	NA	NA	NA	NA	NA	NA
Q5TAP6;Q9BVJ6	UTP14A;UTP14C	U3 small nucleolar RNA-associated protein 14 homolog C					13282.4											NA	NA	NA	NA	13.6972	NA	NA	NA	NA	NA	NA	NA	NA	NA	NA
O43818	RRP9	U3 small nucleolar RNA-interacting protein 2					7974.04						118202			161625		NA	NA	NA	NA	12.9611	NA	NA	NA	NA	NA	16.8509	NA	NA	17.3023	NA
O43395	PRPF3	U4/U6 small nuclear ribonucleoprotein Prp3					46965.9	122016					94886.3			386997		NA	NA	NA	NA	15.5193	16.8967	NA	NA	NA	NA	16.5339	NA	NA	18.562	NA
Q8WWY3	PRPF31	U4/U6 small nuclear ribonucleoprotein Prp31			9832.68			15347.9										NA	NA	13.2634	NA	NA	13.9058	NA	NA	NA	NA	NA	NA	NA	NA	NA
O43290	SART1	U4/U6.U5 tri-snRNP-associated protein 1					10619.2						76879.1					NA	NA	NA	NA	13.3744	NA	NA	NA	NA	NA	16.2303	NA	NA	NA	NA
Q9Y333	LSM2	U6 snRNA-associated Sm-like protein LSm2					202450	82823					163575			168664		NA	NA	NA	NA	17.6272	16.3377	NA	NA	NA	NA	17.3196	NA	NA	17.3638	NA
Q9Y4Z0	LSM4	U6 snRNA-associated Sm-like protein LSm4				27767.9	87047.9	39684.7						33656.6				NA	NA	NA	14.7611	16.4095	15.2763	NA	NA	NA	NA	NA	15.0386	NA	NA	NA
P62312	LSM6	U6 snRNA-associated Sm-like protein LSm6					138451	31498.8								244472		NA	NA	NA	NA	17.079	14.943	NA	NA	NA	NA	NA	NA	NA	17.8993	NA
Q9Y5Z9	UBIAD1	UbiA prenyltransferase domain-containing protein 1									2728420							NA	NA	NA	NA	NA	NA	NA	NA	21.3796	NA	NA	NA	NA	NA	NA
Q14694	USP10	Ubiquitin carboxyl-terminal hydrolase 10					65300.7						122417		497232	179724		NA	NA	NA	NA	15.9948	NA	NA	NA	NA	NA	16.9014	NA	18.9236	17.4554	NA
A6NCW0;A8MUK1;C9J2P7;C9JJH3;C9JLJ4;C9JPN9;C9JVI0;D6R901;D6R9N7;D6RA61;D6RBQ6;D6RCP7;D6RJB6;Q0WX57;Q7RTZ2	USP17L1;USP17L10;USP17L11;USP17L12;USP17L13;USP17L15;USP17L17;USP17L18;USP17L19;USP17L20;USP17L21;USP17L22;USP17L24;USP17L3;USP17L5	Ubiquitin carboxyl-terminal hydrolase 17-like protein 3															6052440	NA	NA	NA	NA	NA	NA	NA	NA	NA	NA	NA	NA	NA	NA	22.5291
P45974	USP5	Ubiquitin carboxyl-terminal hydrolase 5					44384.2											NA	NA	NA	NA	15.4378	NA	NA	NA	NA	NA	NA	NA	NA	NA	NA
P09936	UCHL1	Ubiquitin carboxyl-terminal hydrolase isozyme L1					6915.96											NA	NA	NA	NA	12.7557	NA	NA	NA	NA	NA	NA	NA	NA	NA	NA
Q8N5J2	MINDY1	Ubiquitin carboxyl-terminal hydrolase MINDY-1					28603.7											NA	NA	NA	NA	14.8039	NA	NA	NA	NA	NA	NA	NA	NA	NA	NA
Q92890	UFD1	Ubiquitin recognition factor in ER-associated degradation protein 1	273465		99236.1	183542	420415	467572	87488.8	341949	383084		73420.3	100819	1699430	1517810		18.061	NA	16.5986	17.4858	18.6815	18.8348	16.4168	18.3834	18.5473	NA	16.1639	16.6214	20.6966	20.5336	NA
Q5T6F2	UBAP2	Ubiquitin-associated protein 2	174628			196182	114545	189762	135959	229907	417962	125775	269487	236515	1453150	1213090		17.4139	NA	NA	17.5818	16.8056	17.5338	17.0528	17.8107	18.673	16.9405	18.0399	17.8516	20.4708	20.2103	NA
Q14157	UBAP2L	Ubiquitin-associated protein 2-like	3611450	2598190	2663510	3516560	3207610	5103660	1626690	3886400	5122280	2901690	3533610	3285770	16493500	17345500	12042900	21.7841	21.3091	21.3449	21.7457	21.6131	22.2831	20.6335	21.89	22.2884	21.4685	21.7527	21.6478	23.9754	24.0481	23.5217
Q9Y385	UBE2J1	Ubiquitin-conjugating enzyme E2 J1			2852.45		27588.7	64928.2	21292.4									NA	NA	11.478	NA	14.7518	15.9866	14.3781	NA	NA	NA	NA	NA	NA	NA	NA
Q13404;Q15819	UBE2V1;UBE2V2	Ubiquitin-conjugating enzyme E2 variant 1			84867.5	111939			32030									NA	NA	16.3729	16.7724	NA	NA	14.9671	NA	NA	NA	NA	NA	NA	NA	NA
P22314	UBA1	Ubiquitin-like modifier-activating enzyme 1			32288.6	31900.9	55632.4	91324.6			30032.8		170424			453729		NA	NA	14.9787	14.9613	15.7636	16.4787	NA	NA	14.8743	NA	17.3788	NA	NA	18.7915	NA
P41226	UBA7	Ubiquitin-like modifier-activating enzyme 7					13353.6											NA	NA	NA	NA	13.7049	NA	NA	NA	NA	NA	NA	NA	NA	NA	NA
Q04323	UBXN1	UBX domain-containing protein 1					21691											NA	NA	NA	NA	14.4048	NA	NA	NA	NA	NA	NA	NA	NA	NA	NA
Q9NYU2	UGGT1	UDP-glucose:glycoprotein glucosyltransferase 1			90763	100933	107321	73304	64006.1			57610		47070.2				NA	NA	16.4698	16.623	16.7116	16.1616	15.9659	NA	NA	15.814	NA	15.5225	NA	NA	NA
Q7Z7L8	C11orf96	Uncharacterized protein C11orf96				69994.3	88615.8	76970.4			87066.5		193939	103674		476722		NA	NA	NA	16.0949	16.4353	16.232	NA	NA	16.4098	NA	17.5652	16.6617	NA	18.8628	NA
Q68DL7	C18orf63	Uncharacterized protein C18orf63											2458880					NA	NA	NA	NA	NA	NA	NA	NA	NA	NA	21.2296	NA	NA	NA	NA
Q96MT4	LINC01600	Uncharacterized protein encoded by LINC01600					102788	102332			210310							NA	NA	NA	NA	16.6493	16.6429	NA	NA	17.6822	NA	NA	NA	NA	NA	NA
O60268	KIAA0513	Uncharacterized protein KIAA0513					43364.1											NA	NA	NA	NA	15.4042	NA	NA	NA	NA	NA	NA	NA	NA	NA	NA
Q16851	UGP2	UTP--glucose-1-phosphate uridylyltransferase					23115.2											NA	NA	NA	NA	14.4966	NA	NA	NA	NA	NA	NA	NA	NA	NA	NA
Q3ZAQ7	VMA21	Vacuolar ATPase assembly integral membrane protein VMA21					45500											NA	NA	NA	NA	15.4736	NA	NA	NA	NA	NA	NA	NA	NA	NA	NA
Q96RL7	VPS13A	Vacuolar protein sorting-associated protein 13A					3291.18											NA	NA	NA	NA	11.6844	NA	NA	NA	NA	NA	NA	NA	NA	NA	NA
Q709C8	VPS13C	Vacuolar protein sorting-associated protein 13C															84676.6	NA	NA	NA	NA	NA	NA	NA	NA	NA	NA	NA	NA	NA	NA	16.3697
Q9H9H4	VPS37B	Vacuolar protein sorting-associated protein 37B														340796		NA	NA	NA	NA	NA	NA	NA	NA	NA	NA	NA	NA	NA	18.3785	NA
Q9P1Q0	VPS54	Vacuolar protein sorting-associated protein 54					18354.2											NA	NA	NA	NA	14.1638	NA	NA	NA	NA	NA	NA	NA	NA	NA	NA
Q9NP79	VTA1	Vacuolar protein sorting-associated protein VTA1 homolog					101699						264716		1872490	1352640		NA	NA	NA	NA	16.6339	NA	NA	NA	NA	NA	18.0141	NA	20.8365	20.3673	NA
Q9BRG1	VPS25	Vacuolar protein-sorting-associated protein 25			170230		172471			127686			277073		701763	373295		NA	NA	17.3771	NA	17.396	NA	NA	16.9622	NA	NA	18.0799	NA	19.4206	18.51	NA
O95498	VNN2	Vascular non-inflammatory molecule 2					78600	16779.7										NA	NA	NA	NA	16.2622	14.0344	NA	NA	NA	NA	NA	NA	NA	NA	NA
P50552	VASP	Vasodilator-stimulated phosphoprotein	89508.4		46208.2	85133.6	31891.9	47283.9	12384.6	48207.6	63377.7	44196.4	68091.5	86926.3				16.4497	NA	15.4959	16.3774	14.9609	15.5291	13.5963	15.557	15.9517	15.4316	16.0552	16.4075	NA	NA	NA
P13611	VCAN	Versican core protein	921209	1094170	780754	487403	1135390	683072	759813	915570	1878830	963170	2882320	1750490	8611960	6257910	8289880	19.8132	20.0614	19.5745	18.8948	20.1148	19.3817	19.5353	19.8043	20.8414	19.8774	21.4588	20.7393	23.0379	22.5772	22.9829
P49748	ACADVL	Very long-chain specific acyl-CoA dehydrogenase, mitochondrial					87429.6											NA	NA	NA	NA	16.4158	NA	NA	NA	NA	NA	NA	NA	NA	NA	NA
Q9P035	HACD3	Very-long-chain (3R)-3-hydroxyacyl-CoA dehydratase 3					30908.2											NA	NA	NA	NA	14.9157	NA	NA	NA	NA	NA	NA	NA	NA	NA	NA
Q5VWC8	HACD4	Very-long-chain (3R)-3-hydroxyacyl-CoA dehydratase 4			221020	260694	472912	198361	119377	109799	18953.9	227564		42879.4				NA	NA	17.7538	17.992	18.8512	17.5978	16.8652	16.7445	14.2102	17.7959	NA	15.388	NA	NA	NA
Q53GQ0	HSD17B12	Very-long-chain 3-oxoacyl-CoA reductase			92014.1	74222.6	328726	83067.9	46748.9	55941.4								NA	NA	16.4896	16.1796	18.3265	16.342	15.5126	15.7716	NA	NA	NA	NA	NA	NA	NA
P63027;Q15836	VAMP2;VAMP3	Vesicle-associated membrane protein 2			57226.9	165470	87347.8	136298	14231.9					59352.9	291935	351651		NA	NA	15.8044	17.3362	16.4145	17.0564	13.7968	NA	NA	NA	NA	15.857	18.1553	18.4238	NA
O95183	VAMP5	Vesicle-associated membrane protein 5						148108										NA	NA	NA	NA	NA	17.1763	NA	NA	NA	NA	NA	NA	NA	NA	NA
P51809	VAMP7	Vesicle-associated membrane protein 7					46949.4											NA	NA	NA	NA	15.5188	NA	NA	NA	NA	NA	NA	NA	NA	NA	NA
Q9BV40	VAMP8	Vesicle-associated membrane protein 8			66327.3	149071	103971	37375.3										NA	NA	16.0173	17.1856	16.6658	15.1898	NA	NA	NA	NA	NA	NA	NA	NA	NA
Q9P0L0	VAPA	Vesicle-associated membrane protein-associated protein A				155780		128990				88617.7						NA	NA	NA	17.2492	NA	16.9769	NA	NA	NA	16.4353	NA	NA	NA	NA	NA
O75396	SEC22B	Vesicle-trafficking protein SEC22b					11715.1											NA	NA	NA	NA	13.5161	NA	NA	NA	NA	NA	NA	NA	NA	NA	NA
Q12907	LMAN2	Vesicular integral-membrane protein VIP36			212277	95939.6	91090.4	240866										NA	NA	17.6956	16.5498	16.475	17.8779	NA	NA	NA	NA	NA	NA	NA	NA	NA
P08670	VIM	Vimentin	6275180	3557040	2828220	3911300	3439690	5121500	5684130	6258650	7890410	4819530	12385200	6203050	37503600	20143800	13382500	22.5812	21.7622	21.4315	21.8992	21.7138	22.2881	22.4385	22.5774	22.9117	22.2005	23.5621	22.5645	25.1605	24.2638	23.6738
P18206	VCL	Vinculin	206371		875508	666176	1205610	462181	586848	132566		170406		312574				17.6549	NA	19.7398	19.3455	20.2013	18.8181	19.1626	17.0164	NA	17.3786	NA	18.2538	NA	NA	NA
P02774	GC	Vitamin D-binding protein	174989		1450000	383519	1881780	2119050	136607	185112	275172	624814		158744				17.4169	NA	20.4676	18.5489	20.8437	21.015	17.0597	17.498	18.07	19.2531	NA	17.2763	NA	NA	NA
P07225	PROS1	Vitamin K-dependent protein S	558665	726604	379722	295711	324629	283050	206218	290780	490663	155759	1438890					19.0916	19.4708	18.5346	18.1738	18.3084	18.1107	17.6538	18.1496	18.9044	17.249	20.4565	NA	NA	NA	NA
P04004	VTN	Vitronectin	4037410	3380180	4174070	3623290	7082520	4554640	3562230	3025680	2075480	3620410	319657	1666380				21.945	21.6887	21.993	21.7889	22.7558	22.1189	21.7643	21.5288	20.985	21.7877	18.2862	20.6683	NA	NA	NA
P21796	VDAC1	Voltage-dependent anion-selective channel protein 1			90137.6	68431.5	299039	169746										NA	NA	16.4598	16.0624	18.19	17.373	NA	NA	NA	NA	NA	NA	NA	NA	NA
P45880	VDAC2	Voltage-dependent anion-selective channel protein 2			482041	537819	1330540	640883	1329520	375601		268002	151257	342261				NA	NA	18.8788	19.0368	20.3436	19.2897	20.3425	18.5188	NA	18.0319	17.2066	18.3847	NA	NA	NA
Q9Y277	VDAC3	Voltage-dependent anion-selective channel protein 3	43328.2		306543	433066	1182270	510077	277100	236011	90457.5	235898		205656				15.403	NA	18.2257	18.7242	20.1731	18.9604	18.08	17.8485	16.465	17.8478	NA	17.6499	NA	NA	NA
Q8IWT6	LRRC8A	Volume-regulated anion channel subunit LRRC8A					6520.89											NA	NA	NA	NA	12.6709	NA	NA	NA	NA	NA	NA	NA	NA	NA	NA
Q7L1W4	LRRC8D	Volume-regulated anion channel subunit LRRC8D					52806.7	33924.6										NA	NA	NA	NA	15.6884	15.05	NA	NA	NA	NA	NA	NA	NA	NA	NA
P04275	VWF	von Willebrand factor		334639	82329.4	67164	481897	60880.3	165645	145348	131308	364843						NA	18.3522	16.3291	16.0354	18.8784	15.8937	17.3377	17.1492	17.0026	18.4769	NA	NA	NA	NA	NA
Q9H7M9	VSIR	V-type immunoglobulin domain-containing suppressor of T-cell activation			132087	126510	193360		51850.7									NA	NA	17.0111	16.9489	17.5609	NA	15.6621	NA	NA	NA	NA	NA	NA	NA	NA
Q93050	ATP6V0A1	V-type proton ATPase 116 kDa subunit a isoform 1					43011.8	49706.1										NA	NA	NA	NA	15.3924	15.6011	NA	NA	NA	NA	NA	NA	NA	NA	NA
Q9Y487	ATP6V0A2	V-type proton ATPase 116 kDa subunit a isoform 2				24843.1	26809.2											NA	NA	NA	14.6006	14.7104	NA	NA	NA	NA	NA	NA	NA	NA	NA	NA
P38606	ATP6V1A	V-type proton ATPase catalytic subunit A					40362.3											NA	NA	NA	NA	15.3007	NA	NA	NA	NA	NA	NA	NA	NA	NA	NA
P61421	ATP6V0D1	V-type proton ATPase subunit d 1			271467		229278	172091	477149									NA	NA	18.0504	NA	17.8067	17.3928	18.8641	NA	NA	NA	NA	NA	NA	NA	NA
Q16864	ATP6V1F	V-type proton ATPase subunit F					80935	18552.3										NA	NA	NA	NA	16.3045	14.1793	NA	NA	NA	NA	NA	NA	NA	NA	NA
Q8TF74	WIPF2	WAS/WASL-interacting protein family member 2						23927.9										NA	NA	NA	NA	NA	14.5464	NA	NA	NA	NA	NA	NA	NA	NA	NA
Q2M389	WASHC4	WASH complex subunit 4					26574.9											NA	NA	NA	NA	14.6978	NA	NA	NA	NA	NA	NA	NA	NA	NA	NA
O75083	WDR1	WD repeat-containing protein 1	264429		741413	669792	631690	261758	568653	227028		217707		175709				18.0125	NA	19.4999	19.3534	19.2689	17.9979	19.1172	17.7925	NA	17.732	NA	17.4228	NA	NA	NA
Q9P2S5	WRAP73	WD repeat-containing protein WRAP73		484029			639112											NA	18.8847	NA	NA	19.2857	NA	NA	NA	NA	NA	NA	NA	NA	NA	NA
Q9Y2W2	WBP11	WW domain-binding protein 11	231081	241678	136829	319225	241626	165704	754328	303031	340592	299829	1436940	537642	1539670	821513	852671	17.818	17.8827	17.062	18.2842	17.8824	17.3382	19.5248	18.2091	18.3777	18.1938	20.4546	19.0363	20.5542	19.6479	19.7016
Q969T9	WBP2	WW domain-binding protein 2			9851.39													NA	NA	13.2661	NA	NA	NA	NA	NA	NA	NA	NA	NA	NA	NA	NA
Q9NQW7	XPNPEP1	Xaa-Pro aminopeptidase 1			17956.9		37792.6											NA	NA	14.1323	NA	15.2058	NA	NA	NA	NA	NA	NA	NA	NA	NA	NA
P13010	XRCC5	X-ray repair cross-complementing protein 5					48246.7											NA	NA	NA	NA	15.5581	NA	NA	NA	NA	NA	NA	NA	NA	NA	NA
P12956	XRCC6	X-ray repair cross-complementing protein 6					7144.97											NA	NA	NA	NA	12.8027	NA	NA	NA	NA	NA	NA	NA	NA	NA	NA
P67809	YBX1	Y-box-binding protein 1	1370030	1506410	1026230	1691400	730135	803086	1670780	1733250	1612380	950783	3468010	1808770	5908240	2927270	6436210	20.3858	20.5227	19.9689	20.6898	19.4778	19.6152	20.6721	20.725	20.6208	19.8588	21.7257	20.7866	22.4943	21.4811	22.6178
P16989	YBX3	Y-box-binding protein 3	3002250	1790120	1231180	2594040	1571110	1243970	1961410	3587010	3947870	1871330	4254570	2642190	13149000	5851020	6220040	21.5176	20.7716	20.2316	21.3068	20.5834	20.2465	20.9035	21.7744	21.9126	20.8356	22.0206	21.3333	23.6484	22.4803	22.5685
P16989;P67809	YBX1;YBX3	Y-box-binding protein 3					159430				140015			128828				NA	NA	NA	NA	17.2826	NA	NA	NA	17.0952	NA	NA	16.9751	NA	NA	NA
P49750	YLPM1	YLP motif-containing protein 1			61834	116263	59154.1	113088	71304.7		96857.6	135145	272751	237075	1304520	746926	324501	NA	NA	15.9161	16.827	15.8522	16.7871	16.1217	NA	16.5636	17.0441	18.0572	17.855	20.3151	19.5106	18.3079
Q86U90	YRDC	YrdC domain-containing protein, mitochondrial					14407.5	17779.5				28431.6				77443.3		NA	NA	NA	NA	13.8145	14.1179	NA	NA	NA	14.7952	NA	NA	NA	16.2409	NA
Q7Z739	YTHDF3	YTH domain-containing family protein 3					67498.9	76648.6			107303		414262	145272		291939		NA	NA	NA	NA	16.0426	16.226	NA	NA	16.7113	NA	18.6602	17.1484	NA	18.1553	NA
Q6PJT7	ZC3H14	Zinc finger CCCH domain-containing protein 14					7965.12						30611.2					NA	NA	NA	NA	12.9595	NA	NA	NA	NA	NA	14.9018	NA	NA	NA	NA
Q8WU90	ZC3H15	Zinc finger CCCH domain-containing protein 15	177242		79005.2	133664	100449	93597.1	266182	184800	154214	152461	21470.3	152450	1189600	764547		17.4354	NA	16.2697	17.0283	16.6161	16.5142	18.0221	17.4956	17.2346	17.2181	14.3901	17.218	20.182	19.5442	NA
Q86VM9	ZC3H18	Zinc finger CCCH domain-containing protein 18															52882300	NA	NA	NA	NA	NA	NA	NA	NA	NA	NA	NA	NA	NA	NA	25.6563
Q9UPT8	ZC3H4	Zinc finger CCCH domain-containing protein 4												23820				NA	NA	NA	NA	NA	NA	NA	NA	NA	NA	NA	14.5399	NA	NA	NA
Q7Z2W4	ZC3HAV1	Zinc finger CCCH-type antiviral protein 1					11259.2						25814.2	24113.3		74365		NA	NA	NA	NA	13.4588	NA	NA	NA	NA	NA	14.6559	14.5575	NA	16.1823	NA
Q96NC0	ZMAT2	Zinc finger matrin-type protein 2	1077410				47682.3	82145.9		1132650	400853		2964110		7486190			20.0391	NA	NA	NA	15.5412	16.3259	NA	20.1113	18.6127	NA	21.4992	NA	22.8358	NA	NA
Q9UJN7	ZNF391	Zinc finger protein 391						63026.5										NA	NA	NA	NA	NA	15.9437	NA	NA	NA	NA	NA	NA	NA	NA	NA
Q96JM2	ZNF462	Zinc finger protein 462									300881							NA	NA	NA	NA	NA	NA	NA	NA	18.1988	NA	NA	NA	NA	NA	NA
O00488	ZNF593	Zinc finger protein 593			34512.8		81670.2	31078.1			144570							NA	NA	15.0748	NA	16.3175	14.9236	NA	NA	17.1414	NA	NA	NA	NA	NA	NA
Q9H7S9	ZNF703	Zinc finger protein 703									42106.5		65383.4					NA	NA	NA	NA	NA	NA	NA	NA	15.3618	NA	15.9966	NA	NA	NA	NA
Q9H5H4	ZNF768	Zinc finger protein 768											61054.7					NA	NA	NA	NA	NA	NA	NA	NA	NA	NA	15.8978	NA	NA	NA	NA
O95218	ZRANB2	Zinc finger Ran-binding domain-containing protein 2					36025.8						94152					NA	NA	NA	NA	15.1367	NA	NA	NA	NA	NA	16.5227	NA	NA	NA	NA
Q9ULF5	SLC39A10	Zinc transporter ZIP10													274408	143433		NA	NA	NA	NA	NA	NA	NA	NA	NA	NA	NA	NA	18.066	17.13	NA
P25311	AZGP1	Zinc-alpha-2-glycoprotein			82318.2		85133.3	107756				93727.5		118412		1085470	1389620	NA	NA	16.3289	NA	16.3774	16.7174	NA	NA	NA	16.5162	NA	16.8535	NA	20.0499	20.4063

## Sheet: EV markers 
						Severe COVID-19							Non COVID-19								Severe COVID-19								Non COVID-19
						G1							G3					Technical controls			G1								G3						Technical controls
Protein.Group	Description	Genes				2021ME006_MEGU_001	2021ME006_MEGU_003	2021ME006_MEGU_004	2021ME006_MEGU_005	2021ME006_MEGU_007	2021ME006_MEGU_008	2021ME006_MEGU_009	2021ME006_MEGU_011	2021ME006_MEGU_012	2021ME006_MEGU_013	2021ME006_MEGU_014	2021ME006_MEGU_015	2021ME006_MEGU_016	2021ME006_MEGU_017	2021ME006_MEGU_018	2021ME006_MEGU_001	2021ME006_MEGU_003	2021ME006_MEGU_004	2021ME006_MEGU_005	2021ME006_MEGU_007	2021ME006_MEGU_008	2021ME006_MEGU_009	Count in Severe COVID-19	2021ME006_MEGU_011	2021ME006_MEGU_012	2021ME006_MEGU_013	2021ME006_MEGU_014	2021ME006_MEGU_015	Count in Non COVID-19	2021ME006_MEGU_016	2021ME006_MEGU_017	2021ME006_MEGU_018	Counts in control	Background analysis
P04899	Guanine nucleotide-binding protein G(i) subunit alpha-2	GNAI2				2250000	1080000	5170000	7280000	4550000	5900000	2430000	2870000	1150000	2840000		3800000				21.0987	20.0411	22.3012	21.5053	22.1166	22.4915	21.2134	7	21.4524	20.1356	21.4391	NA	21.8578	4	NA	NA	NA	0	Absent in all controls
P01889	HLA class I histocompatibility antigen, B alpha chain	HLA-B				646623	208639	2520000	4970000	1270000	2000000	837799	538498		162182		107809				19.3026	17.6706	21.265	NA	20.2747	20.9341	19.6762	6	19.0386	NA	17.3073	NA	16.7181	3	NA	NA	NA	0	Absent in all controls
P12814	Alpha-actinin-1	ACTN1				122709		672047	772652	461884	287175	295032	98516.8	21559.3	175876		89996.1				16.9049	NA	19.3582	16.8607	18.8172	18.1316	18.1705	6	16.5881	14.396	17.4242	NA	16.4576	4	NA	NA	NA	0	Absent in all controls
P17301	Integrin alpha-2	ITGA2				177678		399830	498781	269107	519401	559061	345173	128672	166434		47198.8				17.4389	NA	18.609	18.5929	18.0378	18.9865	19.0926	6	18.397	16.9733	17.3446	NA	15.5265	4	NA	NA	NA	0	Absent in all controls
Q16891	MICOS complex subunit MIC60	IMMT						66709.8	85633.6	277765	115094	178088	26598.1	18626.7	42463.3		76092.2				NA	NA	16.0256	16.9652	18.0835	16.8125	17.4422	5	14.699	14.1851	15.3739	NA	16.2155	4	NA	NA	NA	0	Absent in all controls
P61981	14-3-3 protein gamma	YWHAG						126988	99742.1	88424.8	66029.4	64379.4			60783.6		47134.1				NA	NA	16.9543	NA	16.4322	16.0108	15.9743	4	NA	NA	15.8914	NA	15.5245	2	NA	NA	NA	0	Absent in all controls
P14625	Endoplasmin	HSP90B1						367542	180858	285503	209074	323445				52887.8					NA	NA	18.4875	NA	18.1231	17.6737	18.3032	4	NA	NA	NA	15.6906	NA	1	NA	NA	NA	0	Absent in all controls
P20073	Annexin A7	ANXA7						46957.8	67017.2	81985.1	19174.5										NA	NA	15.5191	14.4294	16.3231	14.2269	NA	4	NA	NA	NA	NA	NA	0	NA	NA	NA	0	Absent in all controls
P49327	Fatty acid synthase	FASN							23264.6	91699.1	26140.8	8670.51			26357						NA	NA	NA	NA	16.4846	14.674	13.0819	3	NA	NA	14.6859	NA	NA	1	NA	NA	NA	0	Absent in all controls
P31150	Rab GDP dissociation inhibitor alpha	GDI1						94524.6		40020.9	33329.7	132526									NA	NA	16.5284	NA	15.2885	15.0245	17.0159	4	NA	NA	NA	NA	NA	0	NA	NA	NA	0	Absent in all controls
P62879	Guanine nucleotide-binding protein G(I)/G(S)/G(T) subunit beta-2	GNB2						21481	13292.3	132495	47047.2										NA	NA	14.3908	NA	17.0156	15.5218	NA	3	NA	NA	NA	NA	NA	0	NA	NA	NA	0	Absent in all controls
P02786	Transferrin receptor protein 1	TFRC							10626.4	22619.6		548714									NA	NA	NA	15.7149	14.4653	NA	19.0657	3	NA	NA	NA	NA	NA	0	NA	NA	NA	0	Absent in all controls
P08758	Annexin A5	ANXA5							19573.3	19870	25754.2										NA	NA	NA	NA	14.2783	14.6525	NA	2	NA	NA	NA	NA	NA	0	NA	NA	NA	0	Absent in all controls
P08133	Annexin A6	ANXA6							95578.6	146040	115294										NA	NA	NA	NA	17.156	16.815	NA	2	NA	NA	NA	NA	NA	0	NA	NA	NA	0	Absent in all controls
O75955	Flotillin-1	FLOT1							10031.9	154635	109147										NA	NA	NA	NA	17.2385	16.7359	NA	2	NA	NA	NA	NA	NA	0	NA	NA	NA	0	Absent in all controls
P62873	Guanine nucleotide-binding protein G(I)/G(S)/G(T) subunit beta-1	GNB1							246073	232047		119830									NA	NA	NA	NA	17.8241	NA	16.8706	2	NA	NA	NA	NA	NA	0	NA	NA	NA	0	Absent in all controls
P04439	HLA class I histocompatibility antigen, A alpha chain	HLA-A						798498	225175		1080000										NA	NA	19.6069	NA	NA	20.0393	NA	2	NA	NA	NA	NA	NA	0	NA	NA	NA	0	Absent in all controls
P01903	HLA class II histocompatibility antigen, DR alpha chain	HLA-DRA								12202.2	156100										NA	NA	NA	NA	13.5749	17.2521	NA	2	NA	NA	NA	NA	NA	0	NA	NA	NA	0	Absent in all controls
P08134;P61586;P62745	Rho-related GTP-binding protein RhoC	RHOA	RHOB	RHOC					20151.2	10564.4											NA	NA	NA	NA	13.3669	NA	NA	1	NA	NA	NA	NA	NA	0	NA	NA	NA	0	Absent in all controls
O43866	CD5 antigen-like	CD5L										541893									NA	NA	NA	NA	NA	NA	19.0476	1	NA	NA	NA	NA	NA	0	NA	NA	NA	0	Absent in all controls
P15311	Ezrin	EZR									29398.1										NA	NA	NA	NA	NA	14.8434	NA	1	NA	NA	NA	NA	NA	0	NA	NA	NA	0	Absent in all controls
P08754	Guanine nucleotide-binding protein G(i) subunit alpha	GNAI3								46835											NA	NA	NA	NA	15.5153	NA	NA	1	NA	NA	NA	NA	NA	0	NA	NA	NA	0	Absent in all controls
P20039;Q30134	HLA class II histocompatibility antigen, DRB1-11 beta chain	HLA-DRB1									78527.3										NA	NA	NA	NA	NA	16.2609	NA	1	NA	NA	NA	NA	NA	0	NA	NA	NA	0	Absent in all controls
Q99497	Protein/nucleic acid deglycase DJ-1	PARK7								52684.6											NA	NA	NA	NA	15.6851	NA	NA	1	NA	NA	NA	NA	NA	0	NA	NA	NA	0	Absent in all controls
P10301	Ras-related protein R-Ras	RRAS								35122.9											NA	NA	NA	NA	15.1001	NA	NA	1	NA	NA	NA	NA	NA	0	NA	NA	NA	0	Absent in all controls
P63104	14-3-3 protein zeta/delta	YWHAZ				963821	1430000	8090000	6020000	6760000	3760000	3310000	1290000	249516	1270000	838759	2570000	619255	1360000		19.8784	20.4435	22.9479	21.5951	22.6886	21.8435	21.6571	7	20.3005	17.9288	20.2776	19.6779	21.2955	5	19.2402	20.3793	NA	2	Below threshold
Q08722	Leukocyte surface antigen CD47	CD47				2990000	1320000	3810000	5330000	4710000	2770000	5090000	2790000	1250000	1950000	3610000	4350000	2660000	1130000		21.5123	20.3313	21.8598	21.6583	22.1672	21.4011	22.2798	7	21.4119	20.2558	20.8962	21.7842	22.0539	5	21.3416	20.1127	NA	2	Below threshold
P68104	Elongation factor 1-alpha 1	EEF1A1				3160000	2970000	3440000	4190000	7550000	5960000	2840000	3830000	2540000	2530000	260700	3130000		21100000	1410000	21.5916	21.5003	21.713	22.343	22.8478	22.5061	21.4376	7	21.8702	21.2742	21.2699	17.992	21.5795	5	NA	24.3294	20.4227	2	Below threshold
Q00610	Clathrin heavy chain 1	CLTC				283910		494703	549813	540023	515130	993732	286245	246564	513050	436903	490621	1230000	672176		18.1151	NA	18.9162	19.1377	19.0427	18.9746	19.9225	6	18.1269	17.9116	18.9687	18.737	18.9042	5	20.2274	19.3585	NA	2	Below threshold
P50995	Annexin A11	ANXA11				84875.2		212633	325324	173056	96950.2	380587	97655.6	81650.9	133329	172953	221486	424472	290257		16.3731	NA	17.698	16.9757	17.4009	16.565	18.5379	6	16.5754	16.3172	17.0246	17.4	17.7569	5	18.6953	18.147	NA	2	Below threshold
P27348	14-3-3 protein theta	YWHAQ				145264	61872.2	342412	398648	302645	245078		174389	54882.8	192131			398939			17.1483	15.917	18.3854	18.1991	18.2073	17.9029	NA	6	17.4119	15.7441	17.5517	NA	NA	3	18.6058	NA	NA	1	Below threshold
P10321	HLA class I histocompatibility antigen, C alpha chain	HLA-C				1830000		72726	114408	1900000	179761	1580000	807036	120141				941549	561800		20.8044	NA	16.1502	19.2666	20.859	17.4557	20.5944	6	19.6223	16.8744	NA	NA	NA	2	19.8447	19.0997	NA	2	Below threshold
P61026	Ras-related protein Rab-10	RAB10				118112		474714	865025	1300000	747844	237127	299167		541971				310108		16.8498	NA	18.8567	18.2467	20.313	19.5124	17.8553	6	18.1906	NA	19.0479	NA	NA	2	NA	18.2424	NA	1	Below threshold
P07900	Heat shock protein HSP 90-alpha	HSP90AA1				87566		254494	194063	91426.1	108376	254337				96903.5	57400.9		292759		16.4181	NA	17.9573	16.3448	16.4803	16.7257	17.9564	6	NA	NA	NA	16.5643	15.8088	2	NA	18.1594	NA	1	Below threshold
P31946	14-3-3 protein beta/alpha	YWHAB					87911.8	433600	411239	282504	350108	77885.3			189040		190026		281114		NA	16.4238	18.726	17.7418	18.1079	18.4174	16.2491	6	NA	NA	17.5283	NA	17.5358	2	NA	18.1008	NA	1	Below threshold
O14672	Disintegrin and metalloproteinase domain-containing protein 10	ADAM10						298971	282470	579417	309062	111037	52600.6		49823.7		65833.1	243112	1420000		NA	NA	18.1896	17.4284	19.1442	18.2375	16.7607	5	15.6828	NA	15.6045	NA	16.0065	3	17.8913	20.4353	NA	2	Below threshold
P26038	Moesin	MSN						243468	373341	134875	375457	21096.9	264544		256884		294773		32953.8		NA	NA	17.8934	NA	17.0413	18.5183	14.3647	4	18.0131	NA	17.9708	NA	18.1692	3	NA	15.0082	NA	1	Below threshold
P00558	Phosphoglycerate kinase 1	PGK1				102683		45763.3	82080.3	134886	121892		152504					881893	524819		16.6478	NA	15.4819	17.1043	17.0414	16.8952	NA	5	17.2185	NA	NA	NA	NA	1	19.7502	19.0015	NA	2	Below threshold
P04083	Annexin A1	ANXA1							89132.6	40883.9	33498	43971.8			133224	101355			1060000		NA	NA	NA	NA	15.3192	15.0318	15.4243	3	NA	NA	17.0235	16.6291	NA	2	NA	20.013	NA	1	Below threshold
P27701	CD82 antigen	CD82						48641.4	34832.2	64503.9	17228.7					46432.1		376050	170155		NA	NA	15.5699	15.8833	15.9771	14.0725	NA	4	NA	NA	NA	15.5028	NA	1	18.5206	17.3765	NA	2	Below threshold
P07355	Annexin A2	ANXA2						38614.8		24627.2	135853	61495.3			96305.7				734772	636737	NA	NA	15.2369	NA	14.588	17.0517	15.9082	4	NA	NA	16.5553	NA	NA	1	NA	19.4869	19.2803	2	Below threshold
Q14254	Flotillin-2	FLOT2								170378	106796					142972			259500		NA	NA	NA	18.1179	17.3784	16.7045	NA	3	NA	NA	NA	17.1254	NA	1	NA	17.9854	NA	1	Below threshold
P08962	CD63 antigen	CD63								44904.9									1480000		NA	NA	NA	NA	15.4546	NA	NA	1	NA	NA	NA	NA	NA	0	NA	20.4965	NA	1	Below threshold
Q8N5I2	Arrestin domain-containing protein 1	ARRDC1																	142920		NA	NA	NA	NA	NA	NA	NA	0	NA	NA	NA	NA	NA	0	NA	17.1248	NA	1	Below threshold
Q08380	Galectin-3-binding protein	LGALS3BP				26600000	34600000	40000000	42000000	44800000	70200000	21000000	32300000	25900000	22200000	28800000	35200000	104000000	90600000	95800000	24.6626	25.0422	25.2521	26.3383	25.4184	26.064	24.3209	7	24.9458	24.6277	24.405	24.7815	25.071	5	26.6375	26.4322	26.5133	3	Present in all controls
P0CG47;P0CG48;P62979;P62987	Polyubiquitin-B	RPS27A	UBA52	UBB	UBC	4670000	5230000	4830000	7760000	3630000	3020000	3510000	5320000	4320000	3790000	3850000	10700000	103000000	58500000	29300000	22.1541	22.3177	22.2028	22.4245	21.7913	21.5274	21.7443	7	22.3435	22.0431	21.853	21.8747	23.3536	5	26.6237	25.802	24.8025	3	Present in all controls
P60033	CD81 antigen	CD81				3770000	4240000	4640000	5170000	2140000	1860000	2640000	3420000	4730000	4270000	2560000	7980000	89500000	68200000	28300000	21.8475	22.0149	22.1464	21.8375	21.0304	20.8265	21.3329	7	21.706	22.1729	22.0275	21.2862	22.9281	5	26.4151	26.0241	24.752	3	Present in all controls
Q08431	Lactadherin	MFGE8				1270000	1950000	1270000	2280000	1740000	1070000	1490000	1520000	477515	758689	3710000	1700000	29700000	29200000	15100000	20.281	20.8955	20.2756	21.145	20.7347	20.0278	20.5053	7	20.5368	18.8652	19.5331	21.8214	20.6994	5	24.8244	24.7975	23.8514	3	Present in all controls
P35613	Basigin	BSG				852955	645655	1240000	1560000	1120000	1000000	1070000	1050000	430305	690601	505616	928155	9840000	9110000	11900000	19.7021	19.3004	20.2424	20.2628	20.1002	19.9368	20.031	7	19.9966	18.715	19.3975	18.9477	19.824	5	23.2302	23.1193	23.5094	3	Present in all controls
P21926	CD9 antigen	CD9				4940000	2570000	9280000	8850000	10900000	4520000	10800000	5550000	2970000	6390000	5130000	8110000	31400000	16400000	11300000	22.2357	21.2946	23.1454	22.6824	23.376	22.1079	23.3675	7	22.404	21.504	22.608	22.2904	22.9506	5	24.9054	23.9684	23.4253	3	Present in all controls
P60709;P63261	Actin, cytoplasmic 1	ACTB	ACTG1			16200000	7870000	32200000	31500000	19900000	17600000	23700000	17000000	11900000	21300000	4830000	22400000	25000000	13000000	7420000	23.9476	22.9081	24.9403	23.9987	24.2467	24.0661	24.4999	7	24.0209	23.5062	24.3433	22.2042	24.4146	5	24.576	23.6312	22.8226	3	Present in all controls
P68363;Q71U36;Q9BQE3	Tubulin alpha-1B chain	TUBA1A	TUBA1B	TUBA1C		2070000	996701	1640000	2000000	3070000	3010000	1800000	1720000	1980000	4670000	3340000	2600000	11900000	8050000	6670000	20.9845	19.9268	20.6476	21.0175	21.5479	21.5209	20.7756	7	20.7177	20.9185	22.1546	21.6729	21.3085	5	23.5094	22.9413	22.6698	3	Present in all controls
P62826	GTP-binding nuclear protein Ran	RAN				1070000	723051	720135	1180000	955918	1070000	1290000	1070000	1070000	615323	2920000	1390000	7490000	5940000	4640000	20.0237	19.4637	19.4579	20.3911	19.8665	20.0309	20.2959	7	20.0313	20.0353	19.231	21.478	20.4053	5	22.8365	22.5032	22.1468	3	Present in all controls
P23528	Cofilin-1	CFL1				1080000	381931	2210000	2170000	2060000	1560000	2000000	1150000	468014	860005	335514	1550000	2090000	1840000	3710000	20.0465	18.543	21.0741	19.6294	20.9755	20.5731	20.9288	7	20.1283	18.8362	19.714	18.356	20.562	5	20.9974	20.8138	21.8215	3	Present in all controls
Q15758	Neutral amino acid transporter B(0)	SLC1A5				523047	450091	461827	576183	236631	340962	857159	512389	387301	340795	917316	1260000	13200000	5900000	3620000	18.9966	18.7799	18.817	19.2516	17.8523	18.3793	19.7092	7	18.9669	18.5631	18.3785	19.8071	20.2685	5	23.6487	22.4916	21.7869	3	Present in all controls
P04075	Fructose-bisphosphate aldolase A	ALDOA				1400000	647002	2020000	2020000	1630000	1630000	1170000	1260000	1030000	1000000	2510000	1660000	5100000	4370000	3310000	20.4141	19.3034	20.946	20.6035	20.6366	20.6341	20.1635	7	20.2625	19.9695	19.9355	21.2598	20.6645	5	22.2827	22.0576	21.6566	3	Present in all controls
P04406	Glyceraldehyde-3-phosphate dehydrogenase	GAPDH				1220000	733129	883967	880199	1400000	1250000	348359	1490000	1340000	1200000	910726	1100000	10200000	13900000	2720000	20.2186	19.4837	19.7536	20.6443	20.4217	20.2481	18.4102	7	20.5046	20.3557	20.1947	19.7967	20.0671	5	23.2788	23.7249	21.3755	3	Present in all controls
P05023	Sodium/potassium-transporting ATPase subunit alpha-1	ATP1A1				407922	372980	622540	729705	457610	591862	922539	515800	309347	508075	841191	799876	5500000	3380000	568166	18.6379	18.5087	19.2478	19.5152	18.8038	19.1749	19.8153	7	18.9765	18.2389	18.9547	19.6821	19.6094	5	22.3916	21.6887	19.116	3	Present in all controls
P05556	Integrin beta-1	ITGB1				600454	252440	2130000	1830000	4130000	1820000	1580000	1020000	323771	2030000	430527	856463	3150000	1270000	541273	19.1957	17.9456	21.0205	20.2059	21.9765	20.7919	20.5891	7	19.9581	18.3046	20.9529	18.7157	19.708	5	21.5857	20.2792	19.046	3	Present in all controls
P11142	Heat shock cognate 71 kDa protein	HSPA8				563026	330835	860932	993763	607772	521912	408302	545041	390954	393623	661198	745270	4910000	3100000	332976	19.1028	18.3358	19.7155	19.3216	19.2132	18.9934	18.6393	7	19.056	18.5766	18.5865	19.3347	19.5074	5	22.2272	21.5648	18.3451	3	Present in all controls
P61224	Ras-related protein Rap-1b	RAP1B				670556	198310	1370000	1460000	5260000	1250000	903399	668836	345912	420005	418391	663722	800288	1780000	184944	19.355	17.5974	20.3854	20.1568	22.3266	20.2479	19.785	7	19.3513	18.4	18.68	18.6745	19.3402	5	19.6102	20.7662	17.4967	3	Present in all controls
P32119;Q06830	Peroxiredoxin-2	PRDX1	PRDX2			364470	384958	568386	3210000	675038	670525	695616	2470000	3950000	8410000		4040000	1500000	4890000	3840000	18.4754	18.5543	19.1165	19.5943	19.3646	19.3549	19.4079	7	21.2342	21.912	23.0036	NA	21.9452	4	20.5151	22.2202	21.8713	3	Present in all controls
P06733	Alpha-enolase	ENO1				724791	288734	781339	799942	715146	544342	659127	720013	712338	426074		797428	5220000	2630000	1320000	19.4672	18.1394	19.5756	19.1933	19.4479	19.0542	19.3302	7	19.4577	19.4422	18.7007	NA	19.605	4	22.3147	21.3261	20.3326	3	Present in all controls
P62258	14-3-3 protein epsilon	YWHAE				271894	283903	1060000	936365	621508	484748	447381	412150	94611.8	281369		431065	1420000	1550000	564258	18.0527	18.115	20.0135	18.9367	19.2454	18.8869	18.7711	7	18.6528	16.5297	18.1021	NA	18.7175	4	20.4412	20.5674	19.106	3	Present in all controls
O00560	Syntenin-1	SDCBP				427268	665139	713773	864996	698920	537369	329867	495293		514098		618531	6490000	12200000	5990000	18.7048	19.3433	19.4451	19.7777	19.4148	19.0356	18.3315	7	18.9179	NA	18.9717	NA	19.2385	3	22.6292	23.5456	22.5146	3	Present in all controls
P08195	4F2 cell-surface antigen heavy chain	SLC3A2				100679	78502.2	197760	238500	231245	236087	80493.1	83164		285892		93596.4	3850000	3910000	705012	16.6194	16.2604	17.5934	17.2163	17.8191	17.849	16.2966	7	16.3437	NA	18.1251	NA	16.5142	3	21.8765	21.8989	19.4273	3	Present in all controls
Q99816	Tumor susceptibility gene 101 protein	TSG101				70196.4		59996.4	94349.9	68759	26105.4	35346.3	40144	45468	48894.7	152307	103513	1810000	1190000	23050	16.0991	NA	15.8726	16.1944	16.0693	14.6721	15.1093	6	15.2929	15.4726	15.5774	17.2166	16.6595	5	20.7909	20.1841	14.4925	3	Present in all controls
Q8WUM4	Programmed cell death 6-interacting protein	PDCD6IP				223616		214492	280363	201689	154652	247010	199440	265580	187708	378236		4680000	3910000	1140000	17.7707	NA	17.7106	17.8286	17.6218	17.2387	17.9142	6	17.6056	18.0188	17.5181	18.5289	NA	4	22.1596	21.8982	20.1264	3	Present in all controls
P62241	40S ribosomal protein S8	RPS8				116595		92095.4	158978	206878	264645	126463	125840	125841	173153		242343	847776	859465	171215	16.8311	NA	16.4908	18.1308	17.6584	18.0137	16.9484	6	16.9412	16.9412	17.4017	NA	17.8867	4	19.6933	19.7131	17.3854	3	Present in all controls
																					39	29	51	45	64	60	50		41	34	44	29	39		34	43	27

## Sheet: Contaminants excluded
			Severe COVID-19							Non COVID-19								Severe COVID-19							Non COVID-19
			G1							G3					Technical controls			G1							G3					Technical controls
			2021ME006_MEGU_001	2021ME006_MEGU_003	2021ME006_MEGU_004	2021ME006_MEGU_005	2021ME006_MEGU_007	2021ME006_MEGU_008	2021ME006_MEGU_009	2021ME006_MEGU_011	2021ME006_MEGU_012	2021ME006_MEGU_013	2021ME006_MEGU_014	2021ME006_MEGU_015	2021ME006_MEGU_016	2021ME006_MEGU_017	2021ME006_MEGU_018	2021ME006_MEGU_001	2021ME006_MEGU_003	2021ME006_MEGU_004	2021ME006_MEGU_005	2021ME006_MEGU_007	2021ME006_MEGU_008	2021ME006_MEGU_009	2021ME006_MEGU_011	2021ME006_MEGU_012	2021ME006_MEGU_013	2021ME006_MEGU_014	2021ME006_MEGU_015	2021ME006_MEGU_016	2021ME006_MEGU_017	2021ME006_MEGU_018
O76009;O76011;Q14525;Q14532;Q15323;Q92764	KRT31;KRT32;KRT33A;KRT33B;KRT34;KRT35	Keratin, type I cuticular Ha3-I								38711.9								NA	NA	NA	NA	NA	NA	NA	15.2405	NA	NA	NA	NA	NA	NA	NA
P13645;P13646	KRT10;KRT13	Keratin, type I cytoskeletal 10	1011770	677122	573512	3241850	461720	962869	2279120	1992480	1816190	3043750		4205370		61770600	55301900	19.9484	19.3691	19.1295	21.6284	18.8167	19.877	21.12	20.9261	20.7925	21.5374	NA	22.0038	NA	25.8804	25.7208
P13645	KRT10	Keratin, type I cytoskeletal 10	1893540	1267930	1409620	5650420	1219650	1434720	3710290	4283490	5162350	8726800	4087940	10565000	4312490	148678000	141025000	20.8527	20.274	20.4269	22.4299	20.218	20.4523	21.8231	22.0304	22.2996	23.057	21.9629	23.3328	22.0401	27.1476	27.0714
P13646	KRT13	Keratin, type I cytoskeletal 13										298520	553176			9088360		NA	NA	NA	NA	NA	NA	NA	NA	NA	18.1875	19.0774	NA	NA	23.1156	NA
P02533	KRT14	Keratin, type I cytoskeletal 14	256859		143422	307090	153047	112508	509151	176044	398659	1176860		205891		8589180	326163	17.9706	NA	17.1299	18.2283	17.2236	16.7797	18.9577	17.4256	18.6048	20.1665	NA	17.6515	NA	23.0341	18.3152
P02533;P08727;P08779;P13645;P13646;Q04695	KRT10;KRT13;KRT14;KRT16;KRT17;KRT19	Keratin, type I cytoskeletal 14										101083	170064			1491570		NA	NA	NA	NA	NA	NA	NA	NA	NA	16.6252	17.3757	NA	NA	20.5084	NA
P02533;P08779	KRT14;KRT16	Keratin, type I cytoskeletal 14				277454	218093	132315	1549890			743327	605220	729745		6538370	3217750	NA	NA	NA	18.0819	17.7346	17.0136	20.5637	NA	NA	19.5036	19.2071	19.477	NA	22.6405	21.6176
P02533;P08779;P13645	KRT10;KRT14;KRT16	Keratin, type I cytoskeletal 14	306870			186962				2189700						3496420	1100320	18.2273	NA	NA	17.5124	NA	NA	NA	21.0623	NA	NA	NA	NA	NA	21.7374	20.0695
P02533;Q04695	KRT14;KRT17	Keratin, type I cytoskeletal 14					322141				327363	649448		213313		5520730		NA	NA	NA	NA	18.2973	NA	NA	NA	18.3205	19.3089	NA	17.7026	NA	22.3964	NA
P02533;P08727;P08779;P13645;P35527;Q04695	KRT10;KRT14;KRT16;KRT17;KRT19;KRT9	Keratin, type I cytoskeletal 14	263033	1019630	841902	186210	169834	192424	327337	352489	3640780	1031480	2171030	3430600	3181590	6191960	24123900	18.0049	19.9596	19.6833	17.5066	17.3738	17.5539	18.3204	18.4272	21.7958	19.9763	21.0499	21.71	21.6013	22.562	24.524
P02533;P08779;P13646	KRT13;KRT14;KRT16	Keratin, type I cytoskeletal 14	326566	109998	245806	326323	1058200	214889	924068	691369	305437	869142	757488	602975	346653	21020300	3967990	18.317	16.7471	17.9072	18.3159	20.0132	17.7132	19.8176	19.3991	18.2205	19.7292	19.5309	19.2017	18.4031	24.3253	21.92
P08779	KRT16	Keratin, type I cytoskeletal 16			114040		189252	95157	205930	252725		415597	81432.8	198070		3974980		NA	NA	16.7992	NA	17.5299	16.538	17.6518	17.9472	NA	18.6648	16.3133	17.5957	NA	21.9225	NA
Q04695	KRT17	Keratin, type I cytoskeletal 17	15082.9		40333.4		337600	97763.1	145826	87895.7	74890.9					2459850	2237410	13.8806	NA	15.2997	NA	18.365	16.577	17.1539	16.4235	16.1925	NA	NA	NA	NA	21.2301	21.0934
P05783	KRT18	Keratin, type I cytoskeletal 18					14823.5				19579.5			46830.1	144854			NA	NA	NA	NA	13.8556	NA	NA	NA	14.2571	NA	NA	15.5151	17.1442	NA	NA
P08727	KRT19	Keratin, type I cytoskeletal 19											42112.1					NA	NA	NA	NA	NA	NA	NA	NA	NA	NA	15.3619	NA	NA	NA	NA
Q9C075	KRT23	Keratin, type I cytoskeletal 23														126173		NA	NA	NA	NA	NA	NA	NA	NA	NA	NA	NA	NA	NA	16.945	NA
Q7Z3Y8	KRT27	Keratin, type I cytoskeletal 27											59736.3		109377			NA	NA	NA	NA	NA	NA	NA	NA	NA	NA	15.8663	NA	16.7389	NA	NA
P35527	KRT9	Keratin, type I cytoskeletal 9	23162100	7413140	5074790	3608620	5520600	7522650	6240400	17643900	22138200	25166600	21018700	22285600	17274900	134505000	31398600	24.4653	22.8217	22.2749	21.783	22.3964	22.8428	22.5732	24.0727	24.4	24.585	24.3252	24.4096	24.0422	27.0031	24.9042
O43790;P78385;P78386;Q14533	KRT81;KRT83;KRT85;KRT86	Keratin, type II cuticular Hb6					5569.74		458257							9061970		NA	NA	NA	NA	12.4434	NA	18.8058	NA	NA	NA	NA	NA	NA	23.1114	NA
P04264	KRT1	Keratin, type II cytoskeletal 1	18937300	9252290	7796950	13769800	6927530	11308600	32298000	23606500	32357200	180657000	42240800	59641300	31977600	492184000	316101000	24.1747	23.1414	22.8945	23.715	22.7239	23.4309	24.9449	24.4927	24.9476	27.4287	25.3321	25.8298	24.9306	28.8746	28.2358
P04264;P35908	KRT1;KRT2	Keratin, type II cytoskeletal 1	6340470		1626430	6487930	5426460	2530830	8355660	5914300	4643030	4510020	7607610		8224680	32030600	101284000	22.5962	NA	20.6333	22.6293	22.3716	21.2712	22.9943	22.4958	22.1466	22.1047	22.859	NA	22.9715	24.9329	26.5938
Q7Z794	KRT77	Keratin, type II cytoskeletal 1b					34035.1		517249	152009		168377	42240800	217053		2246810	2231190	NA	NA	NA	NA	15.0547	NA	18.9805	17.2138	NA	17.3613	25.3321	17.7277	NA	21.0994	21.0894
P35908	KRT2	Keratin, type II cytoskeletal 2 epidermal	1581280	288329	1024270	4848150	836001	1368470	2865450	2025050	3889260	7847040	2401080	6064920	6515940	62453500	113438000	20.5927	18.1374	19.9662	22.209	19.6731	20.3841	21.4503	20.9495	21.8911	22.9037	21.1953	22.5321	22.6355	25.8963	26.7573
P19013	KRT4	Keratin, type II cytoskeletal 4														2378570		NA	NA	NA	NA	NA	NA	NA	NA	NA	NA	NA	NA	NA	21.1817	NA
P13647	KRT5	Keratin, type II cytoskeletal 5	263104		29835.3	388454	249673	97101.2	1036760	365336	144258	11192700	499767	5728230	2209900	65279000	18529300	18.0053	NA	14.8647	18.5674	17.9297	16.5672	19.9837	18.4789	17.1383	23.4161	18.9309	22.4497	21.0755	25.9601	24.1433
P02538	KRT6A	Keratin, type II cytoskeletal 6A			510492	51265.3	404979	160640	98596.6	347446	74185.4	795533	145882	102806		14708800		NA	NA	18.9615	15.6457	18.6275	17.2935	16.5893	18.4064	16.1788	19.6016	17.1544	16.6496	NA	23.8102	NA
P02538;P04264;P05787;P13647;P35908;Q5XKE5;Q7Z794	KRT1;KRT2;KRT5;KRT6A;KRT77;KRT79;KRT8	Keratin, type II cytoskeletal 6A					8621.54	11670.6	98124.4		130692	286531	129929	104244		385467	898638	NA	NA	NA	NA	13.0737	13.5106	16.5823	NA	16.9958	18.1283	16.9874	16.6696	NA	18.5562	19.7774
P02538;P04264;P05787;P13647;P35908;Q7Z794	KRT1;KRT2;KRT5;KRT6A;KRT77;KRT8	Keratin, type II cytoskeletal 6A			103349	74519	66995.5	130334	147630	1394590	427379	1478040	285883	287508		3362410	1536520	NA	NA	16.6572	16.1853	16.0318	16.9919	17.1716	20.4114	18.7052	20.4953	18.1251	18.1332	NA	21.6811	20.5512
P02538;P05787	KRT6A;KRT8	Keratin, type II cytoskeletal 6A					34904.2									460512		NA	NA	NA	NA	15.0911	NA	NA	NA	NA	NA	NA	NA	NA	18.8129	NA
P02538;P05787;P13647;P19013;P35908;Q7Z794	KRT2;KRT4;KRT5;KRT6A;KRT77;KRT8	Keratin, type II cytoskeletal 6A														4199500	1213970	NA	NA	NA	NA	NA	NA	NA	NA	NA	NA	NA	NA	NA	22.0018	20.2113
P02538;P13647	KRT5;KRT6A	Keratin, type II cytoskeletal 6A			103081	319447	389027	190361	641574	598373	148557	503733	818619	840373		653387	7129910	NA	NA	16.6534	18.2852	18.5695	17.5384	19.2913	19.1907	17.1807	18.9423	19.6428	19.6807	NA	19.3176	22.7655
P02538;P19013;P35908	KRT2;KRT4;KRT6A	Keratin, type II cytoskeletal 6A	3463320	857737	2960060	6064640	1936900	3335700	3962270	7656000	10030800	31201300	3179720	14863200	18566900	809270000	257999000	21.7237	19.7102	21.4972	22.532	20.8853	21.6696	21.9179	22.8682	23.2579	24.8951	21.6005	23.8252	24.1462	29.592	27.9428
P02538;P13647;P35908	KRT2;KRT5;KRT6A	Keratin, type II cytoskeletal 6A	1154760	452128	1042380	2536600	1416470	1132680	1135880	2519800	2126050	7160250		2828040	3800850	22773100	55886700	20.1392	18.7864	19.9914	21.2745	20.4339	20.1113	20.1154	21.2649	21.0197	22.7716	NA	21.4314	21.8579	24.4408	25.736
P02538;P13647;P35908;Q5XKE5	KRT2;KRT5;KRT6A;KRT79	Keratin, type II cytoskeletal 6A	822705	168922	697218	2590930	587883	749853	1573010	1736040	1819070	13619100	1327000	3150630	2645170	175757000	60110900	19.65	17.366	19.4113	21.305	19.1652	19.5162	20.5851	20.7274	20.7948	23.6991	20.3397	21.5872	21.3349	27.389	25.8411
P02538;P05787;P08670;P13647;Q5XKE5;Q8N1N4	KRT5;KRT6A;KRT78;KRT79;KRT8;VIM	Keratin, type II cytoskeletal 6A	1386110	773953	803481		1145920	1420080	636477	2260560	1174020	1753990	1785900	1936260	6594360	26502200	6054550	20.4026	19.5619	19.6159	NA	20.1281	20.4375	19.2797	21.1082	20.163	20.7422	20.7682	20.8848	22.6528	24.6596	22.5296
P04259;P48668	KRT6B;KRT6C	Keratin, type II cytoskeletal 6B					28525.5									2371140		NA	NA	NA	NA	14.8	NA	NA	NA	NA	NA	NA	NA	NA	21.1771	NA
Q3SY84;Q86Y46	KRT71;KRT73	Keratin, type II cytoskeletal 71											16297		789859			NA	NA	NA	NA	NA	NA	NA	NA	NA	NA	13.9923	NA	19.5912	NA	NA
Q14CN4	KRT72	Keratin, type II cytoskeletal 72											17783.6					NA	NA	NA	NA	NA	NA	NA	NA	NA	NA	14.1183	NA	NA	NA	NA
Q8N1N4	KRT78	Keratin, type II cytoskeletal 78					10908.9				55591.6	618925	13719.2			1996680	493066	NA	NA	NA	NA	13.4132	NA	NA	NA	15.7626	19.2394	13.7439	NA	NA	20.9292	18.9114
Q5XKE5	KRT79	Keratin, type II cytoskeletal 79											231612					NA	NA	NA	NA	NA	NA	NA	NA	NA	NA	17.8214	NA	NA	NA	NA
P05787	KRT8	Keratin, type II cytoskeletal 8	98071.1		80942.1	166226	167463	147319	103918	164029	157785	8482.52	220419	146719	487821	501087		16.5815	NA	16.3046	17.3428	17.3535	17.1686	16.6651	17.3236	17.2676	13.0503	17.7499	17.1627	18.896	18.9347	NA
P05787;P08670	KRT8;VIM	Keratin, type II cytoskeletal 8	2122620	1182700	1035860	1268650	2107600	1961730	788674	2275290	1926940	1400550	1639260	2228760	10690400	12098300	3621760	21.0174	20.1737	19.9824	20.2749	21.0072	20.9037	19.5891	21.1176	20.8779	20.4176	20.6446	21.0878	23.3498	23.5283	21.7883
Q6KB66	KRT80	Keratin, type II cytoskeletal 80														943894		NA	NA	NA	NA	NA	NA	NA	NA	NA	NA	NA	NA	NA	19.8483	NA
P24071	FCAR	Immunoglobulin alpha Fc receptor					11680.1											NA	NA	NA	NA	13.5118	NA	NA	NA	NA	NA	NA	NA	NA	NA	NA
P0DOX2		Immunoglobulin alpha-2 heavy chain	186899				29964.9		1498030			74129.1						17.5119	NA	NA	NA	14.871	NA	20.5146	NA	NA	16.1778	NA	NA	NA	NA	NA
P0DOX3		Immunoglobulin delta heavy chain		802581	589873	11396500	703230	1022680		1271700	719417		3417820	589061				NA	19.6143	19.17	23.4421	19.4236	19.9639	NA	20.2783	19.4565	NA	21.7046	19.1681	NA	NA	NA
P0DOX5		Immunoglobulin gamma-1 heavy chain	469504000	443022000	200054000	262327000	191450000	309675000	451161000	489699000	525821000	416711000	544334000	314552000	10494600	66505700	40156000	28.8066	28.7228	27.5758	27.9668	27.5124	28.2062	28.7491	28.8673	28.97	28.6345	29.0199	28.2287	23.3231	25.987	25.2591
P01876	IGHA1	Immunoglobulin heavy constant alpha 1	33758000	85124000	103640000	17925700	7407380		99315500	15582800	9053150	23815700	7690560	22499300				25.0087	26.3431	26.627	24.0955	22.8205	NA	26.5655	23.8935	23.11	24.5054	22.8747	24.4234	NA	NA	NA
P01876;P0DOX2	IGHA1	Immunoglobulin heavy constant alpha 1	11749100	45626800	72705900	12685900	6178750		27080300	6104290	1913820	12212300	1259730	5645650				23.486	25.4434	26.1156	23.5967	22.5589	NA	24.6907	22.5414	20.868	23.5418	20.2647	22.4287	NA	NA	NA
P01859	IGHG2	Immunoglobulin heavy constant gamma 2	672072	2805770	504410	556634	1996220	859726	515483		462030	1039830	2247340	1362550		4287440	13723200	19.3583	21.42	18.9442	19.0864	20.9288	19.7135	18.9756	NA	18.8176	19.9879	21.0998	20.3779	NA	22.0317	23.7101
P01859;P01860;P01861	IGHG2;IGHG3;IGHG4	Immunoglobulin heavy constant gamma 2		669210000									883823000	659147000	1440190000		1218510000	NA	29.3179	NA	NA	NA	NA	NA	NA	NA	NA	29.7192	29.296	30.4236	NA	30.1825
P01859;P01860;P01861;P0DOX5	IGHG2;IGHG3;IGHG4	Immunoglobulin heavy constant gamma 2		6732290	6328540			10174100		4154150		4026160		7395410	8296220		13657700	NA	22.6827	22.5934	NA	NA	23.2784	NA	21.9861	NA	21.941	NA	22.8182	22.984	NA	23.7032
P01859;P01860;P0DOX5	IGHG2;IGHG3	Immunoglobulin heavy constant gamma 2		230083	267717	113904	361690	241940			256319	123834	297990	119246		475714		NA	17.8118	18.0303	16.7975	18.4644	17.8843	NA	NA	17.9676	16.918	18.1849	16.8636	NA	18.8597	NA
P01859;P01860	IGHG2;IGHG3	Immunoglobulin heavy constant gamma 2					25588.3											NA	NA	NA	NA	14.6432	NA	NA	NA	NA	NA	NA	NA	NA	NA	NA
P01859;P01861	IGHG2;IGHG4	Immunoglobulin heavy constant gamma 2	492126	679594	562277	572717	397697	245326	577741	294729	183228	131967	155671	202595				18.9087	19.3743	19.1009	19.1275	18.6013	17.9043	19.1401	18.169	17.4833	17.0098	17.2481	17.6282	NA	NA	NA
P01860	IGHG3	Immunoglobulin heavy constant gamma 3	16451700	15643000	44536400	13872000	53374700	18486600	84786600	33027600	80072900	35242900	371209	55236500	234428	142326		23.9717	23.899	25.4085	23.7257	25.6697	24.14	26.3373	24.9772	26.2548	25.0708	18.5019	25.7191	17.8388	17.1188	NA
P01860;P0DOX5	IGHG3	Immunoglobulin heavy constant gamma 3	437907	317143	160082			231699			1038720	646787		777046		766080		18.7403	18.2748	17.2885	NA	NA	17.8219	NA	NA	19.9864	19.3029	NA	19.5676	NA	19.5471	NA
P01861	IGHG4	Immunoglobulin heavy constant gamma 4	44064400	18730700	14907300	19363000	74295100	17253800	13156500	21613300	17912600	19278000	1616540	61711600				25.3931	24.1589	23.8295	24.2068	26.1468	24.0404	23.6493	24.3654	24.0945	24.2005	20.6245	25.879	NA	NA	NA
P01861;P0DOX5	IGHG4	Immunoglobulin heavy constant gamma 4	63220900	64876900	56740300	84617600	95463300	78329600	79030.2	42631100	64484000	65553700	23343600	37637300	91756200	161159000	101943000	25.9139	25.9512	25.7579	26.3345	26.5084	26.2231	16.2701	25.3454	25.9424	25.9662	24.4765	25.1657	26.4513	27.2639	26.6032
P01871	IGHM	Immunoglobulin heavy constant mu	28918.5	421148	175453	225870	100900		3045340	161291	56306.5	305343	69915.9	309775				14.8197	18.684	17.4207	17.7851	16.6226	NA	21.5382	17.2993	15.781	18.2201	16.0933	18.2409	NA	NA	NA
P01871;P0DOX6	IGHM	Immunoglobulin heavy constant mu	43593900	166577000	174055000	190151000	26506000	328757	1761940000	120885000	91133400	466620000	192570000	352643000				25.3776	27.3116	27.375	27.5026	24.6598	18.3267	30.7145	26.8491	26.4415	28.7977	27.5208	28.3936	NA	NA	NA
A0A0C4DH31	IGHV1-18	Immunoglobulin heavy variable 1-18			168137		165285					497115						NA	NA	17.3593	NA	17.3346	NA	NA	NA	NA	18.9232	NA	NA	NA	NA	NA
P23083	IGHV1-2	Immunoglobulin heavy variable 1-2	376786		1559720	493184	199168	405478	498462	217270	1073500		1351840	103348				18.5234	NA	20.5729	18.9118	17.6036	18.6293	18.9271	17.7291	20.0339	NA	20.3665	16.6572	NA	NA	NA
P01743	IGHV1-46	Immunoglobulin heavy variable 1-46	380512	183470	507567	938992	97236.5	139880		171561	402855	55937.6	441029					18.5376	17.4852	18.9532	19.8408	16.5692	17.0938	NA	17.3884	18.6199	15.7715	18.7505	NA	NA	NA	NA
P01742;P01743;P0DP01	IGHV1-46;IGHV1-69;IGHV1-8	Immunoglobulin heavy variable 1-69			125850	34618.2	65813.8											NA	NA	16.9413	15.0792	16.0061	NA	NA	NA	NA	NA	NA	NA	NA	NA	NA
P01742	IGHV1-69	Immunoglobulin heavy variable 1-69	230847	133700	434743	202893	166955	418409	167488	76186.3	192009	78966.6		391441				17.8166	17.0286	18.7298	17.6304	17.3491	18.6746	17.3537	16.2172	17.5508	16.269	NA	18.5784	NA	NA	NA
A0A0G2JMI3	IGHV1-69-2	Immunoglobulin heavy variable 1-69-2			161474	101635												NA	NA	17.3009	16.633	NA	NA	NA	NA	NA	NA	NA	NA	NA	NA	NA
A0A0B4J2H0	IGHV1-69D	Immunoglobulin heavy variable 1-69D																NA	NA	NA	NA	NA	NA	NA	NA	NA	NA	NA	NA	NA	NA	NA
P0DP01	IGHV1-8	Immunoglobulin heavy variable 1-8			201689	378654	176054	56179.6										NA	NA	17.6218	18.5305	17.4257	15.7778	NA	NA	NA	NA	NA	NA	NA	NA	NA
A0A0B4J1V2	IGHV2-26	Immunoglobulin heavy variable 2-26					18602.7	14031.5	34085.9									NA	NA	NA	NA	14.1832	13.7764	15.0569	NA	NA	NA	NA	NA	NA	NA	NA
A0A0C4DH43	IGHV2-70D	Immunoglobulin heavy variable 2-70D		633377		1883870		616612	1570280	531745	219468	203139	1071010	100383				NA	19.2727	NA	20.8453	NA	19.234	20.5826	19.0204	17.7437	17.6321	20.0305	16.6152	NA	NA	NA
A0A0C4DH43;P0DOX6	IGHV2-70D	Immunoglobulin heavy variable 2-70D		1442670														NA	20.4603	NA	NA	NA	NA	NA	NA	NA	NA	NA	NA	NA	NA	NA
A0A0B4J1V0	IGHV3-15	Immunoglobulin heavy variable 3-15	2867590	997986	4903620	2357510	1615450	921655	876375	2638400	5416040	1298990	2586820	1095920				21.4514	19.9287	22.2254	21.1688	20.6235	19.8139	19.7412	21.3312	22.3688	20.309	21.3027	20.0637	NA	NA	NA
A0A0B4J1V0;A0A0B4J1V6;A0A0B4J1Y9	IGHV3-15;IGHV3-72;IGHV3-73	Immunoglobulin heavy variable 3-15	66179.7		56171.7	79518.2	4816.93	47285.1	189934		200696	78350		91422.1				16.0141	NA	15.7776	16.279	12.2339	15.5291	17.5351	NA	17.6147	16.2576	NA	16.4803	NA	NA	NA
P01764	IGHV3-23	Immunoglobulin heavy variable 3-23			149865		12495.5		65327.9									NA	NA	17.1933	NA	13.6091	NA	15.9954	NA	NA	NA	NA	NA	NA	NA	NA
P01764;P01772	IGHV3-23;IGHV3-33	Immunoglobulin heavy variable 3-23										353931						NA	NA	NA	NA	NA	NA	NA	NA	NA	18.4331	NA	NA	NA	NA	NA
P01768;P0DP03	IGHV3-30;IGHV3-30-5	Immunoglobulin heavy variable 3-30			243705	259772	65595.2	9627.39										NA	NA	17.8948	17.9869	16.0013	13.2329	NA	NA	NA	NA	NA	NA	NA	NA	NA
P01772	IGHV3-33	Immunoglobulin heavy variable 3-33			19016													NA	NA	14.2149	NA	NA	NA	NA	NA	NA	NA	NA	NA	NA	NA	NA
A0A0J9YX35	IGHV3-64D	Immunoglobulin heavy variable 3-64D	796396	157761	880322	527206	233975	333473		967937		334417	74394.9					19.6031	17.2674	19.7477	19.008	17.836	18.3472	NA	19.8846	NA	18.3513	16.1829	NA	NA	NA	NA
A0A0B4J1Y9	IGHV3-72	Immunoglobulin heavy variable 3-72			130145		63822											NA	NA	16.9898	NA	15.9618	NA	NA	NA	NA	NA	NA	NA	NA	NA	NA
A0A0B4J1V6	IGHV3-73	Immunoglobulin heavy variable 3-73	384211	170692	1203710	284802	153341	181479	670458	316704	591901		190901	542105				18.5515	17.381	20.1991	18.1196	17.2264	17.4694	19.3548	18.2728	19.175	NA	17.5425	19.0482	NA	NA	NA
A0A0B4J1X5	IGHV3-74	Immunoglobulin heavy variable 3-74	70616.7	175161	864464		166792	63501.9		214236	69596	240671	112640	367979				16.1077	17.4183	19.7214	NA	17.3477	15.9545	NA	17.7088	16.0867	17.8767	16.7814	18.4893	NA	NA	NA
A0A0C4DH34	IGHV4-28	Immunoglobulin heavy variable 4-28	119169	20216.4	97959.7			130355	103080		262477	83614.6	157370					16.8626	14.3032	16.5799	NA	NA	16.9921	16.6534	NA	18.0018	16.3515	17.2638	NA	NA	NA	NA
P06331	IGHV4-34	Immunoglobulin heavy variable 4-34	761703	637931	1430280	8407320	922705	498759	1818680	275271	396186	323426	602952	391798				19.5389	19.283	20.4479	23.0032	19.8155	18.928	20.7945	18.0705	18.5958	18.3031	19.2017	18.5798	NA	NA	NA
A0A075B6R2	IGHV4-4	Immunoglobulin heavy variable 4-4					156488	16714.3										NA	NA	NA	NA	17.2557	14.0288	NA	NA	NA	NA	NA	NA	NA	NA	NA
A0A0J9YXX1	IGHV5-10-1	Immunoglobulin heavy variable 5-10-1		342413	1161950		103174											NA	18.3854	20.1481	NA	16.6547	NA	NA	NA	NA	NA	NA	NA	NA	NA	NA
A0A0C4DH38	IGHV5-51	Immunoglobulin heavy variable 5-51	3416870	3721920	3368710	7213190	1187990	2478920	2601940	7362520	6649930	6409550	1537220	6126660				21.7042	21.8276	21.6838	22.7822	20.1801	21.2413	21.3112	22.8118	22.6649	22.6118	20.5519	22.5467	NA	NA	NA
A0A0B4J1U7	IGHV6-1	Immunoglobulin heavy variable 6-1		302225	601932	988824	337229	386719	251278	473306	3016970	566126	410799	1108190				NA	18.2053	19.1992	19.9154	18.3634	18.5609	17.9389	18.8524	21.5247	19.1108	18.6481	20.0798	NA	NA	NA
P01591	JCHAIN	Immunoglobulin J chain		3766370	4427550	3261780			447481		795519	7082150		1030230				NA	21.8447	22.0781	21.6372	NA	NA	18.7715	NA	19.6015	22.7558	NA	19.9745	NA	NA	NA
P01834	IGKC	Immunoglobulin kappa constant	276293000	399158000	300958000	153305000	218578000	300880000	446813000	222230000	307210000	292117000	289842000	276245000	2432520		647372	28.0416	28.5724	28.165	27.1918	27.7036	28.1646	28.7351	27.7275	28.1946	28.122	28.1107	28.0414	21.214	NA	19.3042
P01834;P0DOX7	IGKC	Immunoglobulin kappa constant	3111680	5473080	691541000	8768150	327862000	411485000	33312000	650536000	998752000	144592000	143664000	1244060000	5902150	95700.4	3732930	21.5693	22.3839	29.3652	23.0638	28.2885	28.6163	24.9895	29.2771	29.8956	27.1074	27.0981	30.2124	22.4928	16.5462	21.8319
P0DOX7		Immunoglobulin kappa light chain	6170020	7517020	3429760	3914560	3129280	3757510	4076840	2536040	3295970	5093450	3170090	3337440				22.5568	22.8417	21.7097	21.9004	21.5774	21.8413	21.959	21.2741	21.6523	22.2802	21.5961	21.6703	NA	NA	NA
P04430	IGKV1-16	Immunoglobulin kappa variable 1-16			76189.6													NA	NA	16.2173	NA	NA	NA	NA	NA	NA	NA	NA	NA	NA	NA	NA
P01599	IGKV1-17	Immunoglobulin kappa variable 1-17				13565.7	14998.3											NA	NA	NA	13.7277	13.8725	NA	NA	NA	NA	NA	NA	NA	NA	NA	NA
A0A075B6S5	IGKV1-27	Immunoglobulin kappa variable 1-27			118861	257177						326774						NA	NA	16.8589	17.9724	NA	NA	NA	NA	NA	18.3179	NA	NA	NA	NA	NA
P01602	IGKV1-5	Immunoglobulin kappa variable 1-5			161115													NA	NA	17.2977	NA	NA	NA	NA	NA	NA	NA	NA	NA	NA	NA	NA
P01602;P0DOX7	IGKV1-5	Immunoglobulin kappa variable 1-5	3549020	4416360	6282650	11069700	6056830	5919660	4404260	7829190	6900410	9414020	6817750	9054270				21.759	22.0744	22.5829	23.4001	22.5301	22.4971	22.0705	22.9004	22.7183	23.1664	22.7009	23.1102	NA	NA	NA
A0A0C4DH72;A0A0C4DH73;P01597;P01611;P04432	IGKV1-12;IGKV1-39;IGKV1-6;IGKV1D-12;IGKV1D-39	Immunoglobulin kappa variable 1-6	484673	1268450	783212	2877520	303623	455422	8124860	462219	448671	738730		256559				18.8867	20.2746	19.579	21.4564	18.2119	18.7968	22.9539	18.8182	18.7753	19.4947	NA	17.9689	NA	NA	NA
A0A0C4DH67	IGKV1-8	Immunoglobulin kappa variable 1-8			203670	156748	236158	123329				691644		28691.9				NA	NA	17.6359	17.2581	17.8494	16.9122	NA	NA	NA	19.3997	NA	14.8084	NA	NA	NA
A0A0B4J2D9;P0DP09	IGKV1-13;IGKV1D-13	Immunoglobulin kappa variable 1D-13	4367740		34596.1		244421	1000170					2848970					22.0585	NA	15.0783	NA	17.899	19.9318	NA	NA	NA	NA	21.442	NA	NA	NA	NA
P01593;P01594	IGKV1-33;IGKV1D-33	Immunoglobulin kappa variable 1D-33	1989960	894975	1638860	1716170	1428310	2815840	900568	2568630	2135560	4514940	1209090	6648730				20.9243	19.7715	20.6443	20.7108	20.4459	21.4251	19.7805	21.2926	21.0262	22.1063	20.2055	22.6646	NA	NA	NA
A0A087WSZ0	IGKV1D-8	Immunoglobulin kappa variable 1D-8			17633.8	41547.2	60540.5	73606.2										NA	NA	14.1061	15.3425	15.8856	16.1675	NA	NA	NA	NA	NA	NA	NA	NA	NA
A0A075B6P5;A0A087WW87;P01614;P01615	IGKV2-28;IGKV2-40;IGKV2D-28;IGKV2D-40	Immunoglobulin kappa variable 2-28						24358.3										NA	NA	NA	NA	NA	14.5721	NA	NA	NA	NA	NA	NA	NA	NA	NA
A0A075B6P5;P01615	IGKV2-28;IGKV2D-28	Immunoglobulin kappa variable 2-28	55040.2	80530.3	545531	405728	203420	243589	30110	206815	457660	647199		206008				15.7482	16.2972	19.0573	18.6302	17.6341	17.8941	14.878	17.658	18.8039	19.3038	NA	17.6523	NA	NA	NA
P06310	IGKV2-30	Immunoglobulin kappa variable 2-30			521030	352695	207189	224354			177252	411967	438883					NA	NA	18.991	18.4281	17.6606	17.7754	NA	NA	17.4354	18.6522	18.7435	NA	NA	NA	NA
A0A087WW87;P01614	IGKV2-40;IGKV2D-40	Immunoglobulin kappa variable 2-40					22351.3											NA	NA	NA	NA	14.4481	NA	NA	NA	NA	NA	NA	NA	NA	NA	NA
A0A075B6S2;P06310	IGKV2-30;IGKV2D-29	Immunoglobulin kappa variable 2D-29	14366200	51685200	26412000	21032200	19626200	15828800	7580080	26332700	19441300	11645500	32449500	12776700				23.7762	25.6232	24.6547	24.3261	24.2263	23.916	22.8538	24.6504	24.2126	23.4733	24.9517	23.607	NA	NA	NA
A0A075B6S2	IGKV2D-29	Immunoglobulin kappa variable 2D-29				26509.8	16301.6	7458.7		119095								NA	NA	NA	14.6942	13.9927	12.8647	NA	16.8618	NA	NA	NA	NA	NA	NA	NA
P01619	IGKV3-20	Immunoglobulin kappa variable 3-20	14900400	690289	16830600	27050600	16019900	9329170	12250700	10966400	11890300	17010600	12050300	8982550				23.8288	19.3968	24.0046	24.6892	23.9334	23.1533	23.5464	23.3866	23.5033	24.0199	23.5226	23.0987	NA	NA	NA
A0A0A0MRZ8;P04433	IGKV3-11;IGKV3D-11	Immunoglobulin kappa variable 3D-11	41051300	36558500	36670300	39988700	24747800	45074600	16094500	42113200	47223500	82189700	37191600	59094900				25.2909	25.1237	25.1281	25.2531	24.5608	25.4258	23.9401	25.3278	25.493	26.2925	25.1485	25.8165	NA	NA	NA
A0A087WSY6;P01624	IGKV3-15;IGKV3D-15	Immunoglobulin kappa variable 3D-15	189683	292365	1663760	412937	239613	294061	111501	299626	292252	312448		141443				17.5332	18.1574	20.666	18.6556	17.8703	18.1658	16.7667	18.1928	18.1569	18.2533	NA	17.1099	NA	NA	NA
P06312	IGKV4-1	Immunoglobulin kappa variable 4-1	2155370	3773070	3962170	5806290	3181410	3400730	31339500	4665320	3420040	7986770		4027010				21.0395	21.8473	21.9179	22.4692	21.6012	21.6974	24.9015	22.1535	21.7056	22.9292	NA	21.9413	NA	NA	NA
A0A0A0MT36;A0A0C4DH26	IGKV6D-21;IGKV6D-41	Immunoglobulin kappa variable 6D-21	72161.9		382195	51676.9	147277	415760		1105660			166741	90915.7				16.1389	NA	18.5439	15.6572	17.1682	18.6654	NA	20.0765	NA	NA	17.3472	16.4722	NA	NA	NA
P0DOY2;P0DOY3	IGLC2;IGLC3	Immunoglobulin lambda constant 2	93145000	77262100	89558600	122989000	64480700	78376200	116193000	70831300	59543900	91388500	3945480	54612200				26.473	26.2033	26.4163	26.874	25.9424	26.2239	26.7919	26.0779	25.8275	26.4455	21.9118	25.7027	NA	NA	NA
P01700	IGLV1-47	Immunoglobulin lambda variable 1-47	5922760	3193740	2599330	4112900	1902780	2345090	657431	5458040	2072890	3428430	4117680	1494870				22.4978	21.6068	21.3097	21.9717	20.8597	21.1612	19.3265	22.38	20.9832	21.7091	21.9734	20.5116	NA	NA	NA
P01701	IGLV1-51	Immunoglobulin lambda variable 1-51			36156.3								100590					NA	NA	15.142	NA	NA	NA	NA	NA	NA	NA	16.6181	NA	NA	NA	NA
P01706	IGLV2-11	Immunoglobulin lambda variable 2-11		437780	528215	971892	821171	683524	195783	602963	543320	1074500	949378	1174660				NA	18.7398	19.0108	19.8904	19.6473	19.3826	17.5789	19.2017	19.0514	20.0352	19.8566	20.1638	NA	NA	NA
A0A075B6J9	IGLV2-18	Immunoglobulin lambda variable 2-18			216676	97629.3		29383.4		246268								NA	NA	17.7252	16.575	NA	14.8427	NA	17.9099	NA	NA	NA	NA	NA	NA	NA
P01715	IGLV3-1	Immunoglobulin lambda variable 3-1			120411	126327	265980											NA	NA	16.8776	16.9468	18.021	NA	NA	NA	NA	NA	NA	NA	NA	NA	NA
A0A075B6K4	IGLV3-10	Immunoglobulin lambda variable 3-10	1132890	2170260	36726300	79234.3	1923690	399047	1429700	1542030	1722810	1820410		1800710				20.1116	21.0494	25.1303	16.2738	20.8754	18.6062	20.4473	20.5564	20.7163	20.7958	NA	20.7801	NA	NA	NA
A0A075B6K0	IGLV3-16	Immunoglobulin lambda variable 3-16	534515	334853	1091520	1074650	111277	114741	150851	400134	226543	1769190	206037	74681.5				19.0279	18.3532	20.0579	20.0354	16.7638	16.808	17.2028	18.6101	17.7894	20.7547	17.6525	16.1885	NA	NA	NA
P01714	IGLV3-19	Immunoglobulin lambda variable 3-19					45864.6	29093.4	48995.6				42569.3					NA	NA	NA	NA	15.4851	14.8284	15.5804	NA	NA	NA	15.3775	NA	NA	NA	NA
P80748	IGLV3-21	Immunoglobulin lambda variable 3-21	1075140	411173		1607220	1161870	533686	1553330	949740	574800	673040		620480				20.0361	18.6494	NA	20.6161	20.148	19.0256	20.5669	19.8572	19.1327	19.3603	NA	19.243	NA	NA	NA
P01717;P01718	IGLV3-25;IGLV3-27	Immunoglobulin lambda variable 3-25	881717	516531	7934560	2220330	640548	572520	1712290		1181430	1148350		611910				19.75	18.9785	22.9197	21.0823	19.2889	19.127	20.7075	NA	20.1721	20.1311	NA	19.223	NA	NA	NA
A0A075B6K5;P80748	IGLV3-21;IGLV3-9	Immunoglobulin lambda variable 3-9	386734	96889.7	110859	164413	282121	75847.6	78904.7	467753	145179	93854.2	676369	53383.7				18.561	16.5641	16.7584	17.327	18.106	16.2108	16.2678	18.8354	17.1475	16.5181	19.3675	15.7041	NA	NA	NA
A0A075B6K5	IGLV3-9	Immunoglobulin lambda variable 3-9		605318	729338		671658	380966	648149		321026	518199		415066				NA	19.2073	19.4762	NA	19.3574	18.5393	19.306	NA	18.2923	18.9831	NA	18.663	NA	NA	NA
A0A075B6I1	IGLV4-60	Immunoglobulin lambda variable 4-60						53892.5			21865.1		65180					NA	NA	NA	NA	NA	15.7178	NA	NA	14.4163	NA	15.9921	NA	NA	NA	NA
A0A075B6H9	IGLV4-69	Immunoglobulin lambda variable 4-69		404233	416366	1008380	168148	245719		412812		377707						NA	18.6248	18.6675	19.9436	17.3594	17.9066	NA	18.6551	NA	18.5269	NA	NA	NA	NA	NA
P01721	IGLV6-57	Immunoglobulin lambda variable 6-57			47853.1													NA	NA	15.5463	NA	NA	NA	NA	NA	NA	NA	NA	NA	NA	NA	NA
A0A075B6I9	IGLV7-46	Immunoglobulin lambda variable 7-46		2554320	3131690	1872600	504695	426870		915905	319593	837308	1614560	217734				NA	21.2845	21.5785	20.8366	18.9451	18.7034	NA	19.8048	18.2859	19.6754	20.6227	17.7322	NA	NA	NA
A0A075B6I0	IGLV8-61	Immunoglobulin lambda variable 8-61								103532				180820				NA	NA	NA	NA	NA	NA	NA	16.6597	NA	NA	NA	17.4642	NA	NA	NA
A0A0B4J1Y8	IGLV9-49	Immunoglobulin lambda variable 9-49			73536.3													NA	NA	16.1662	NA	NA	NA	NA	NA	NA	NA	NA	NA	NA	NA	NA
P0DOX8		Immunoglobulin lambda-1 light chain	165247000	166669000	170110000	207229000	126628000	128203000	6288820	140323000	140329000	107700000	34854400	80957800	961684			27.3	27.3124	27.3419	27.6267	26.916	26.9339	22.5844	27.0642	27.0642	26.6824	25.0548	26.2707	19.8752	NA	NA
P15814	IGLL1	Immunoglobulin lambda-like polypeptide 1	378356	305546	166403	139061	368296	328951	447251	647886				1522330				18.5294	18.221	17.3443	17.0854	18.4905	18.3275	18.7707	19.3054	NA	NA	NA	20.5378	NA	NA	NA
P0DOX6		Immunoglobulin mu heavy chain			287839													NA	NA	18.1349	NA	NA	NA	NA	NA	NA	NA	NA	NA	NA	NA	NA
Q969P0	IGSF8	Immunoglobulin superfamily member 8	548467	763065	683449	843748	473360	593831	214574	982108	795781	465470	539664	925266	15865100	14652100	6384530	19.065	19.5414	19.3825	19.6865	18.8526	19.1797	17.7111	19.9055	19.602	18.8283	19.0417	19.8195	23.9194	23.8046	22.6061
Q71H61	ILDR2	Immunoglobulin-like domain-containing receptor 2					9655.22											NA	NA	NA	NA	13.2371	NA	NA	NA	NA	NA	NA	NA	NA	NA	NA
P02745	C1QA	Complement C1q subcomponent subunit A	1750570	830375	1301390	1555990	2587110	2380420	3118100	1470380	1324550	752907	1294020	327240				20.7394	19.6634	20.3116	20.5694	21.3029	21.1828	21.5722	20.4878	20.3371	19.5221	20.3034	18.32	NA	NA	NA
P02746	C1QB	Complement C1q subcomponent subunit B	33440500	13855900	20638700	18363900	41620300	35732300	77668600	37693300	23451600	15732400		13291900				24.9951	23.724	24.2988	24.1304	25.3108	25.0907	26.2108	25.1678	24.4832	23.9072	NA	23.664	NA	NA	NA
P02747	C1QC	Complement C1q subcomponent subunit C	58890200	26619500	38811500	33956500	41583400	58465900	113713000	62934100	53328900	22518900	76299300	26851700				25.8115	24.666	25.21	25.0172	25.3095	25.8011	26.7608	25.9073	25.6684	24.4246	26.1852	24.6785	NA	NA	NA
P00736	C1R	Complement C1r subcomponent	7021340	4173690	5078680	4143510	3313330	3417710	3693470	7465440	8125750	6611020	17120200	4500390				22.7433	21.9929	22.276	21.9824	21.6599	21.7046	21.8165	22.8318	22.9541	22.6564	24.0292	22.1016	NA	NA	NA
P00736;Q9NZP8	C1R;C1RL	Complement C1r subcomponent	1101260	740795	1127210	1084550		720082		1670270		1799980	1651320					20.0707	19.4987	20.1043	20.0487	NA	19.4578	NA	20.6716	NA	20.7795	20.6552	NA	NA	NA	NA
Q9NZP8	C1RL	Complement C1r subcomponent-like protein	108558		175136	53659.8	282186	119897		97208.1	102121	585097						16.7281	NA	17.4181	15.7116	18.1063	16.8714	NA	16.5688	16.6399	19.1583	NA	NA	NA	NA	NA
P09871	C1S	Complement C1s subcomponent	9301400	4090080	5562290	5702040	2685570	3309850	4535950	8219490	9979310	8672750	11696600	7504970				23.149	21.9637	22.4072	22.443	21.3568	21.6583	22.113	22.9706	23.2505	23.0481	23.4796	22.8394	NA	NA	NA
P09871;P48740	C1S;MASP1	Complement C1s subcomponent	3991880	2360550	2328380	2351500	1423830	1527480	1208550	4014590	3494020	3740070	6069340	3316000				21.9286	21.1707	21.1509	21.1651	20.4413	20.5427	20.2048	21.9368	21.7365	21.8346	22.5331	21.661	NA	NA	NA
P06681	C2	Complement C2			11355.1													NA	NA	13.4711	NA	NA	NA	NA	NA	NA	NA	NA	NA	NA	NA	NA
P01024	C3	Complement C3	33170600	14677700	9274430	13255400	4754650	6560720	39677900	7632120	10412100	7474390	14493400	6800920				24.9834	23.8071	23.1448	23.6601	22.1809	22.6454	25.2418	22.8637	23.3118	22.8335	23.7889	22.6973	NA	NA	NA
P0C0L4	C4A	Complement C4-A	1039010	1221480	336682	373959	170557	233507	502588	350774	1320890	1308600	1424510					19.9868	20.2202	18.361	18.5125	17.3799	17.8331	18.939	18.4202	20.3331	20.3196	20.442	NA	NA	NA	NA
P0C0L4;P0C0L5	C4A;C4B	Complement C4-A	24227100	14016900	4680970	8932860	2965030	3556510	33111500	5820190	8549960	1892490	24763400	2852800				24.5301	23.7407	22.1584	23.0907	21.4996	21.762	24.9808	22.4726	23.0275	20.8519	24.5617	21.4439	NA	NA	NA
P0C0L5	C4B	Complement C4-B	2896610	2345480	966518	919557	638243	487151	5894130	855933	1087030	328319	2654180	279215				21.4659	21.1615	19.8824	19.8106	19.2837	18.894	22.4908	19.7071	20.052	18.3247	21.3398	18.091	NA	NA	NA
P01031	C5	Complement C5	647975	1157560	646983	492547	267575	411932	1999380	470999	639042	37969.7	1483770	355946				19.3056	20.1427	19.3034	18.9099	18.0296	18.652	20.9311	18.8454	19.2856	15.2126	20.5008	18.4413	NA	NA	NA
P13671	C6	Complement component C6					7121.7		155397									NA	NA	NA	NA	12.798	NA	17.2456	NA	NA	NA	NA	NA	NA	NA	NA
P10643	C7	Complement component C7		340353	139666		61057.8	78005	400686				169081					NA	18.3767	17.0916	NA	15.8979	16.2513	18.6121	NA	NA	NA	17.3674	NA	NA	NA	NA
P07357	C8A	Complement component C8 alpha chain	34999.7		73411		65234.1	21491.2										15.0951	NA	16.1637	NA	15.9933	14.3915	NA	NA	NA	NA	NA	NA	NA	NA	NA
P07358	C8B	Complement component C8 beta chain					41778.6	6201	24686.8									NA	NA	NA	NA	15.3505	12.5983	14.5915	NA	NA	NA	NA	NA	NA	NA	NA
P07360	C8G	Complement component C8 gamma chain	258329	541508	325989	287408	169189	164698	526878	132457	171948	106611		153601				17.9789	19.0466	18.3145	18.1327	17.3683	17.3295	19.0071	17.0152	17.3916	16.702	NA	17.2288	NA	NA	NA
P02748	C9	Complement component C9	546195	606600	428138	453590	492030	544082	774585	307097	259875	99510.1	125548	152039				19.0591	19.2104	18.7077	18.791	18.9084	19.0535	19.5631	18.2283	17.9875	16.6026	16.9379	17.2141	NA	NA	NA
P00751	CFB	Complement factor B	980771	655721	1337610	1116600	770663	626889	697114			171609	480522	44306.3				19.9036	19.3227	20.3512	20.0907	19.5557	19.2579	19.411	NA	NA	17.3888	18.8742	15.4352	NA	NA	NA
P08603	CFH	Complement factor H	514228	712000	686407	488575	781908	754710	368685	278639	115365	206941	120706	177694				18.972	19.4415	19.3887	18.8982	19.5766	19.5256	18.492	18.088	16.8158	17.6589	16.8811	17.439	NA	NA	NA
Q03591	CFHR1	Complement factor H-related protein 1							4588.22									NA	NA	NA	NA	NA	NA	12.1637	NA	NA	NA	NA	NA	NA	NA	NA
P05156	CFI	Complement factor I					39331.9											NA	NA	NA	NA	15.2634	NA	NA	NA	NA	NA	NA	NA	NA	NA	NA
P01023;P20742	A2M;PZP	Alpha-2-macroglobulin		6942660	2754060	6619910	7489100	3316120	4136770	3105380	3333940	1202670	1623580	550281	5395910				22.7271	21.3931	22.6584	22.8364	21.6611	21.9801	21.5663	21.6688	20.1978	20.6307	19.0698	22.3634	NA	NA	NA
P01023	A2M	Alpha-2-macroglobulin		36303000	10424100	23574100	27309200	8385300	16070500	11128300	15453700	10709000	12140700	26229700	43825500	883063	315493		25.1136	23.3134	24.4907	24.7029	22.9994	23.9379	23.4077	23.8814	23.3523	23.5333	24.6447	25.3853	19.7522	18.2672	NA
P02647	APOA1	Apolipoprotein A-I		15358600	30843700	17879800	30028500	18891300	9169020	8954110	9456210	5007830	15254600	10623400	17195100				23.8725	24.8785	24.0918	24.8398	24.1712	23.1283	23.0941	23.1728	22.2558	23.8627	23.3407	24.0355	NA	NA	NA
P02652	APOA2	Apolipoprotein A-II		5801750	9655340	8178410	9423310	7680040	4912620	3754610	4593610	2882990	5969110	4323900	11292600	187583			22.4681	23.2029	22.9634	23.1678	22.8727	22.2281	21.8402	22.1312	21.4591	22.5091	22.0439	23.4289	17.5172	NA	NA
P04114	APOB	Apolipoprotein B-100		532768	484160	1659380	310175	1118700	553898	163878	143774	1004680	680640	1367950	701132				19.0231	18.8851	20.6622	18.2427	20.0934	19.0793	17.3223	17.1334	19.9383	19.3765	20.3836	19.4193	NA	NA	NA
P00450	CP	Ceruloplasmin		3324080	1058390	3939600	3406250	2267510	3071450	1206160	1146250		715230	234674	2043850				21.6645	20.0134	21.9096	21.6998	21.1127	21.5505	20.202	20.1285	NA	19.448	17.8403	20.9629	NA	NA	NA
P01009	SERPINA1	Alpha-1-antitrypsin		805512	5940830	4935480	3665580	3575800	2442530	1242340	1101090	564684	1921690	268500	2135140				19.6195	22.5022	22.2348	21.8056	21.7698	21.2199	20.2446	20.0705	19.1071	20.8739	18.0346	21.0259	NA	NA	NA
P00738	HP	Haptoglobin		8558540	2883980	13760800	20031900	5097580	9263290	2282320	1757190	609315	1016960	54237.8					23.0289	21.4596	23.7141	24.2558	22.2814	23.1431	21.1221	20.7448	19.2168	19.9558	15.727	NA	NA	NA	NA
P00738;P00739	HP;HPR	Haptoglobin		9611980	7476840	29081200	33000000	16791700	14250400	5670030	3515740	576087	4023090	3686450	5892420				23.1964	22.834	24.7936	24.976	24.0012	23.7645	22.4349	21.7454	19.1359	21.9399	21.8138	22.4904	NA	NA	NA
P00747	PLG	Plasminogen		673584	465267	647201	1124970	1650580	615495	243859	287808	92693.4	315570	588888	854946				19.3615	18.8277	19.3039	20.1015	20.6545	19.2314	17.8957	18.1347	16.5002	18.2676	19.1676	19.7055	NA	NA	NA
P02787	TF	Serotransferrin		2504280	1502920	2371310	1502400	3538230	2812890	1467270	877021	235591	736023	1347540	1942050				21.256	20.5193	21.1773	20.5188	21.7546	21.4236	20.4847	19.7423	17.8459	19.4894	20.3619	20.8891	NA	NA	NA
P02768	ALB	Serum albumin		22271600	13892200	39579700	27711900	42945400	26284800	15616300	15673200	7697660	14219800	16052700	27515700	7199930	2726460	2008570	24.4087	23.7278	25.2383	24.724	25.356	24.6477	23.8965	23.9018	22.876	23.7614	23.9363	24.7138	22.7796	21.3786	20.9377
P02766	TTR	Transthyretin						61681.9	106878				106795						NA	NA	NA	NA	15.9126	16.7056	NA	NA	NA	16.7045	NA	NA	NA	NA	NA
P02763	ORM1	Alpha-1-acid glycoprotein 1		2911520	1442290	3062770	1922740	1444580	2184630	581089	119388				329858				21.4733	20.4599	21.5464	20.8747	20.4622	21.059	19.1484	16.8653	NA	NA	NA	18.3315	NA	NA	NA
P02763;P19652	ORM1;ORM2	Alpha-1-acid glycoprotein 1						23233.1											NA	NA	NA	NA	14.5039	NA	NA	NA	NA	NA	NA	NA	NA	NA	NA

## Sheet: G1 vs G3
																G1							G3
Protein.Group	Description	Genes														ECO12	ECO55	ECO61	ECO62	ECO16	ECO19	ECO37	ECO007	ECO008	ECO009	ECO010	ECO027	Count in Severe COVID-19	Count in NON COVID-19	logFC (G1_m0 vs. G3_m0)	FC (G1_m0 vs. G3_m0)	P.Value	adj.P.Val	minus LOG10 (adjusted P value)
P01008	Antithrombin-III	SERPINC1														17.0061	15.5554	17.8522	17.923	18.958	17.8009	14.8463	NA	NA	NA	NA	NA	7	0	Infinite	Infinite	0	0	#NUM!
P02741	C-reactive protein	CRP														18.1239	16.7468	18.3362	19.0852	18.647	18.5207	18.8311	NA	NA	NA	NA	NA	7	0	Infinite	Infinite	0	0	#NUM!
P02655	Apolipoprotein C-II	APOC2														NA	15.4699	15.2749	14.9373	17.6252	16.2938	13.5994	NA	NA	NA	NA	NA	6	0	Infinite	Infinite	0	0	#NUM!
Q7L576	Cytoplasmic FMR1-interacting protein 1	CYFIP1														12.7067	NA	16.1781	16.2828	17.3089	16.0051	14.5419	NA	NA	NA	NA	NA	6	0	Infinite	Infinite	0	0	#NUM!
P02042	Hemoglobin subunit delta	HBD														16.9685	NA	16.4991	18.0345	18.4323	18.2328	22.588	NA	NA	NA	NA	NA	6	0	Infinite	Infinite	0	0	#NUM!
Q06033	Inter-alpha-trypsin inhibitor heavy chain H3	ITIH3														NA	16.9838	17.2633	16.7036	18.7053	18.3001	17.9297	NA	NA	NA	NA	NA	6	0	Infinite	Infinite	0	0	#NUM!
Q4VXU2	Polyadenylate-binding protein 1-like	PABPC1L														17.3367	NA	17.6149	17.8145	19.3673	18.9608	18.1448	NA	NA	NA	NA	NA	6	0	Infinite	Infinite	0	0	#NUM!
P05109	Protein S100-A8	S100A8														NA	16.8269	17.2674	18.6767	20.476	19.038	19.4239	NA	NA	NA	NA	NA	6	0	Infinite	Infinite	0	0	#NUM!
P02743	Serum amyloid P-component	APCS														18.4789	NA	18.6591	19.0517	19.4753	19.0472	17.0989	NA	NA	NA	NA	NA	6	0	Infinite	Infinite	0	0	#NUM!
O15287	Fanconi anemia group G protein	FANCG														NA	NA	NA	NA	NA	NA	NA	18.5735	16.5393	17.9282	NA	17.4592	0	4	infinite minus	infinite minus	0	0	#NUM!
P01889;P04439;P10321	HLA class I histocompatibility antigen, B alpha chain	HLA-A	HLA-B	HLA-C												15.83	NA	22.26	22.7629	18.4785	17.8638	21.0358	13.2969	NA	NA	NA	NA	6	1	6.40825	84.9326	2.32117e-06	0.00179891	2.74499
Q96DZ9	CKLF-like MARVEL transmembrane domain-containing protein 5	CMTM5														NA	NA	17.1703	17.3043	19.0895	17.5091	15.3964	15.6141	NA	14.6023	12.9277	11.5138	5	4	3.62946	12.3759	1.64657e-05	0.00638047	2.19515
P01011	Alpha-1-antichymotrypsin	SERPINA3														20.4638	18.5099	20.9373	20.8571	21.817	21.1534	19.614	NA	16.3505	17.434	NA	17.2734	7	3	3.45961	11.0014	6.53888e-05	0.00724523	2.13995
P61225	Ras-related protein Rap-2b	RAP2B														16.647	NA	17.7236	18.3613	20.4137	18.9651	16.3197	16.1283	13.5727	17.0153	12.5527	15.7161	6	5	3.07472	8.42524	5.26424e-05	0.00724523	2.13995
P10809	60 kDa heat shock protein, mitochondrial	HSPD1														NA	NA	17.6512	18.0052	20.5736	18.9664	19.5103	16.128	14.5135	16.0376	15.0649	NA	5	4	3.50538	11.356	3.16758e-05	0.00724523	2.13995
P24557	Thromboxane-A synthase	TBXAS1														NA	NA	19.5121	18.8681	22.1675	20.7267	17.5205	15.8994	NA	15.0485	NA	NA	5	2	4.28503	19.495	4.53369e-05	0.00724523	2.13995
P49755	Transmembrane emp24 domain-containing protein 10	TMED10														NA	NA	17.6811	16.9865	20.5387	18.3732	18.7193	14.049	NA	14.5487	NA	NA	5	2	4.16093	17.8882	7.47895e-05	0.00724523	2.13995
P38646	Stress-70 protein, mitochondrial	HSPA9														NA	NA	17.2011	17.2879	19.172	18.2235	17.6784	12.4488	NA	NA	NA	NA	5	1	5.46383	44.1345	7.12571e-05	0.00724523	2.13995
P32119	Peroxiredoxin-2	PRDX2														16.2247	15.197	16.5936	21.5321	19.4083	17.7885	18.6566	20.4844	21.4416	22.6494	18.1722	21.0832	7	5	-2.85172	-7.21861	0.000105067	0.00827199	2.08239
P12814	Alpha-actinin-1	ACTN1														16.383	NA	19.3971	19.552	19.9632	18.7369	18.2667	15.8611	13.8495	16.9996	NA	15.5934	6	4	3.14061	8.81899	0.000106735	0.00827199	2.08239
P13598	Intercellular adhesion molecule 2	ICAM2														15.1256	NA	19.0433	18.1616	19.8449	18.6388	17.2118	14.5881	NA	14.3354	NA	14.833	6	3	3.41882	10.6947	0.000117872	0.00830464	2.08068
P35232	Prohibitin	PHB														NA	NA	17.519	17.1854	19.7859	18.3139	18.0318	15.2229	15.5338	15.2275	13.9625	15.978	5	5	2.98224	7.90211	0.000173077	0.0106232	1.97375
O75947	ATP synthase subunit d, mitochondrial	ATP5PD														NA	NA	18.8413	19.0591	21.1025	20.0185	17.9562	16.9084	NA	15.1082	NA	15.8593	5	3	3.43688	10.8294	0.000178195	0.0106232	1.97375
O14672	Disintegrin and metalloproteinase domain-containing protein 10	ADAM10														NA	NA	18.2286	18.1003	20.2903	18.8429	16.8569	14.9558	NA	15.18	NA	15.1424	5	3	3.37108	10.3466	0.00023654	0.0130942	1.88292
P07737	Profilin-1	PFN1														19.8492	17.8024	22.0793	22.1283	22.7362	21.4942	20.5947	19.2818	16.7589	19.5262	16.5379	19.2847	7	5	2.67701	6.39529	0.0002713	0.0131526	1.88099
P01889	HLA class I histocompatibility antigen, B alpha chain	HLA-B														18.7807	16.1415	21.3039	22.2366	21.4208	21.5394	19.7724	18.3116	NA	16.8827	NA	15.854	7	3	3.15469	8.90546	0.000271539	0.0131526	1.88099
P68871	Hemoglobin subunit beta	HBB														20.7353	19.4638	20.548	21.0083	21.986	22.0393	26.4275	19.1383	16.7429	19.1709	19.8659	20.6514	7	5	2.63012	6.19078	0.000346809	0.0158104	1.80106
P10301;P62070	Ras-related protein R-Ras	RRAS	RRAS2													NA	NA	NA	17.1324	18.378	18.0351	NA	13.94	NA	13.7285	14.9317	NA	3	3	3.64841	12.5395	0.00037236	0.0160322	1.79501
Q16891	MICOS complex subunit MIC60	IMMT														NA	NA	16.0645	16.3785	19.2296	17.4178	17.5384	13.972	13.6385	14.9493	NA	15.3513	5	4	2.84796	7.1998	0.000720621	0.0279241	1.55402
P47756	F-actin-capping protein subunit beta	CAPZB														NA	NA	18.3613	17.5601	21.002	18.044	14.6988	NA	NA	14.0656	NA	14.6914	5	2	3.55474	11.7512	0.000713884	0.0279241	1.55402
Q5VWC8	Very-long-chain (3R)-3-hydroxyacyl-CoA dehydratase 4	HACD4														NA	NA	17.7928	17.9846	19.9973	18.2031	16.9613	16.0175	13.6636	17.3713	NA	14.5238	5	4	2.79373	6.93422	0.000908939	0.0320194	1.49459
P27797	Calreticulin	CALR														NA	NA	19.5096	18.6075	20.5367	18.8684	19.0726	16.2417	NA	NA	NA	15.4121	5	2	3.49209	11.2518	0.000885436	0.0320194	1.49459
P63104	14-3-3 protein zeta/delta	YWHAZ														19.3565	18.9143	22.9868	22.5129	23.8347	22.4488	21.7533	19.5735	17.3822	19.853	19.2817	20.4313	7	5	2.38242	5.21409	0.00119119	0.040138	1.39644
P14770	Platelet glycoprotein IX	GP9														NA	NA	19.0679	19.3149	21.4864	19.3585	NA	17.5324	NA	17.0287	NA	15.6952	4	3	3.05484	8.30996	0.00144228	0.0465737	1.33186
Q12913	Receptor-type tyrosine-protein phosphatase eta	PTPRJ														18.0653	NA	20.268	20.2315	21.4854	20.4041	20.1712	17.9728	15.5211	18.4634	NA	18.2054	6	4	2.56356	5.91166	0.00155855	0.0483152	1.31592
Q01628	Interferon-induced transmembrane protein 3	IFITM3														16.9124	16.3291	19.5388	19.6985	20.1274	20.2082	18.5445	14.686	NA	NA	17.6559	15.8074	7	3	2.71579	6.56953	0.00171865	0.0493316	1.30687
Q14344	Guanine nucleotide-binding protein subunit alpha-13	GNA13														NA	NA	22.507	22.1783	23.4105	23.1394	22.4364	20.9861	19.7907	20.8081	18.7896	NA	5	4	2.64067	6.23621	0.00171435	0.0493316	1.30687
P27824	Calnexin	CANX														15.5313	NA	20.399	18.9028	22.8568	21.2638	19.309	17.896	15.0823	19.1373	NA	16.8011	6	4	2.48126	5.58386	0.00219803	0.0599166	1.22245
P51148	Ras-related protein Rab-5C	RAB5C														NA	NA	17.3931	17.5629	19.6442	18.624	NA	15.5604	NA	15.4085	15.1587	NA	4	3	2.93017	7.62201	0.00224204	0.0599166	1.22245
P45880	Voltage-dependent anion-selective channel protein 2	VDAC2														NA	NA	18.9177	19.0293	21.4896	19.8951	20.4386	17.7918	NA	17.6073	16.8105	17.5206	5	4	2.52153	5.74191	0.00275016	0.0710458	1.14846
O00483	Cytochrome c oxidase subunit NDUFA4	NDUFA4														NA	NA	17.7094	16.9067	19.9332	17.9393	19.3942	16.5428	13.2603	16.7774	NA	16.8864	5	4	2.50983	5.69552	0.00287796	0.071949	1.14298
Q15363	Transmembrane emp24 domain-containing protein 2	TMED2														NA	NA	18.8685	18.6574	20.6689	19.2206	18.1193	16.2175	NA	17.2472	NA	15.8305	5	3	2.67524	6.38743	0.0035203	0.0852573	1.06927
P43304	Glycerol-3-phosphate dehydrogenase, mitochondrial	GPD2														NA	NA	17.553	17.9488	21.5483	17.9696	18.2096	16.5258	NA	14.6624	NA	NA	5	2	3.05176	8.29226	0.00366364	0.08604	1.0653
P08519	Apolipoprotein(a)	LPA														22.2912	NA	19.5	NA	20.3515	18.687	NA	NA	16.1024	NA	18.0309	NA	4	2	3.14076	8.81991	0.00386334	0.0880614	1.05521
P11166	Solute carrier family 2, facilitated glucose transporter member 1	SLC2A1														22.6695	20.5748	20.2876	22.4565	22.9405	21.7984	20.4916	20.43	17.0627	21.4715	16.4445	22.1488	7	5	2.09119	4.261	0.00443937	0.0882183	1.05444
P17301	Integrin alpha-2	ITGA2														16.917	NA	18.648	18.9206	19.1839	19.5918	19.1888	17.67	16.4268	16.92	NA	14.6623	6	4	2.32194	5.00002	0.00416199	0.0882183	1.05444
P55209	Nucleosome assembly protein 1-like 1	NAP1L1														16.6745	NA	18.379	18.084	20.105	18.6878	16.7127	NA	NA	14.5099	NA	15.8661	6	2	2.91917	7.56413	0.00439679	0.0882183	1.05444
Q9UBW5	Bridging integrator 2	BIN2														NA	NA	17.6464	18.0425	19.0808	NA	NA	NA	NA	14.1325	NA	NA	3	1	4.12408	17.437	0.00443748	0.0882183	1.05444
P02654	Apolipoprotein C-I	APOC1														NA	NA	NA	NA	22.0857	21.0985	NA	NA	17.6649	NA	20.3405	16.9122	2	3	3.28624	9.75565	0.00413313	0.0882183	1.05444
P07237	Protein disulfide-isomerase	P4HB														15.8881	NA	18.513	18.3587	19.4485	18.6051	19.3933	16.3404	NA	15.4412	16.3437	16.2384	6	4	2.27686	4.84622	0.00495372	0.0914078	1.03902
P18206	Vinculin	VCL														17.133	NA	19.7787	19.3381	21.3474	19.4235	19.2588	16.2893	NA	16.954	NA	17.3897	6	3	2.50223	5.66559	0.00481598	0.0914078	1.03902
Q6DD88	Atlastin-3	ATL3														NA	NA	17.7707	17.839	20.2444	18.4839	19.2309	NA	NA	16.139	NA	15.3732	5	2	2.95769	7.76879	0.00485874	0.0914078	1.03902
P02775	Platelet basic protein	PPBP														NA	18.3002	22.2037	22.4516	24.7664	22.6827	21.624	20.6392	18.7387	20.1911	19.7784	20.0285	6	5	2.12961	Infinite	0.00508226	0.0915988	1.03811
P35542	Serum amyloid A-4 protein	SAA4														19.4512	15.8995	19.0102	18.5127	20.6543	19.62	NA	NA	NA	16.2861	16.3744	16.583	6	3	2.44346	5.43943	0.0059065	0.104035	0.98282
Q9BZZ2	Sialoadhesin	SIGLEC1														23.7564	23.9453	25.9658	27.2166	28.2638	27.7042	24.2251	23.2879	24.0506	23.1169	24.3487	24.5627	7	5	1.99482	3.98566	0.00664552	0.114451	0.941382
Q93084	Sarcoplasmic/endoplasmic reticulum calcium ATPase 3	ATP2A3														16.3316	NA	20.4717	20.3968	21.8446	19.2522	19.1375	19.3113	16.8985	18.2074	15.8443	17.5968	6	5	2.00077	Infinite	0.00847884	0.135777	0.867175
P30048	Thioredoxin-dependent peroxide reductase, mitochondrial	PRDX3														14.7535	NA	18.6312	18.5679	21.1649	19.9361	17.8635	16.7133	NA	16.6291	15.5516	16.5331	6	4	2.12941	4.37538	0.00858458	0.135777	0.867175
P51659	Peroxisomal multifunctional enzyme type 2	HSD17B4														NA	NA	16.161	16.5165	19.3229	17.064	17.6849	14.6383	NA	15.3093	14.8418	NA	5	3	2.42007	5.35197	0.0082888	0.135777	0.867175
Q96IX5	ATP synthase membrane subunit DAPIT, mitochondrial	ATP5MD														NA	NA	17.1615	17.1355	19.7437	18.1836	17.3362	14.2944	NA	NA	NA	NA	5	1	3.61774	12.2757	0.00851124	0.135777	0.867175
P04004	Vitronectin	VTN														21.4231	20.1595	22.032	21.7814	23.9019	22.7243	21.8605	20.8018	20.4384	21.3631	17.89	19.8041	7	5	1.92374	3.79405	0.00885874	0.13731	0.862296
P04844	Dolichyl-diphosphooligosaccharide--protein glycosyltransferase subunit 2	RPN2														NA	NA	18.558	18.7364	20.0732	18.8331	19.3977	17.3591	NA	17.3118	15.6355	17.4232	5	4	2.1873	4.55452	0.00938421	0.142603	0.845871
P55081	Microfibrillar-associated protein 1	MFAP1														11.1282	NA	NA	NA	NA	12.2162	NA	NA	NA	NA	15.6434	NA	2	1	-3.97121	-15.6838	0.00978677	0.14586	0.836062
P01889;P04439;P13747;P17693	HLA class I histocompatibility antigen, B alpha chain	HLA-A	HLA-B	HLA-E	HLA-G											19.8921	17.5754	22.8185	21.8707	23.0799	23.5455	20.6921	19.407	17.8871	20.1314	NA	NA	7	3	2.21164	4.63201	0.0106674	0.15001	0.82388
P02774	Vitamin D-binding protein	GC														16.895	NA	20.5066	18.5415	21.9897	21.6203	17.1558	16.771	17.5234	18.8285	NA	16.4122	6	4	2.06773	4.19225	0.010708	0.15001	0.82388
P12931	Proto-oncogene tyrosine-protein kinase Src	SRC														18.5587	NA	19.6518	19.972	20.2606	NA	19.5093	15.8111	NA	18.4285	17.3704	18.1708	5	4	2.14526	4.42372	0.0108394	0.15001	0.82388
O15173	Membrane-associated progesterone receptor component 2	PGRMC2														NA	NA	17.5399	17.7147	19.5212	18.5058	17.5475	14.6492	NA	NA	NA	NA	5	1	3.51664	11.4449	0.0105396	0.15001	0.82388
P32119;Q06830	Peroxiredoxin-2	PRDX1	PRDX2													17.9536	17.0252	19.1555	21.6051	20.5107	19.9603	19.5041	20.5072	21.3654	22.579	NA	21.081	7	4	-1.99539	-3.98725	0.0112013	0.15179	0.818758
P13747	HLA class I histocompatibility antigen, alpha chain E	HLA-E														NA	NA	17.7166	18.3067	17.9111	18.8417	NA	NA	NA	13.9659	NA	16.9187	4	2	2.75168	6.73501	0.0113597	0.15179	0.818758
Q9H3N1	Thioredoxin-related transmembrane protein 1	TMX1														NA	NA	19.0423	19.1554	20.8354	19.9353	19.5339	17.317	NA	17.3455	NA	17.4984	5	3	2.31353	4.97096	0.0116056	0.152446	0.816884
Q9BS26	Endoplasmic reticulum resident protein 44	ERP44														NA	NA	17.4491	17.2495	19.2539	18.2636	16.9903	14.1187	NA	16.2939	NA	NA	5	2	2.63501	6.2118	0.0121006	0.156299	0.806043
P51610	Host cell factor 1	HCFC1														14.6842	NA	15.078	15.9089	18.1007	17.6357	16.0633	14.0544	14.2452	14.4324	14.1802	NA	6	4	2.0171	4.04771	0.0127871	0.160928	0.793369
P62820	Ras-related protein Rab-1A	RAB1A														NA	NA	17.5206	NA	18.7617	17.1191	NA	NA	14.1957	NA	NA	NA	3	1	3.6048	12.1662	0.0128742	0.160928	0.793369
Q15485	Ficolin-2	FCN2														16.7286	18.0223	17.4606	18.9272	18.6217	NA	16.6551	15.6671	NA	15.5069	NA	15.463	6	3	2.19026	4.56387	0.0135933	0.166774	0.777873
P24539	ATP synthase F(0) complex subunit B1, mitochondrial	ATP5PB														NA	NA	18.3517	15.7226	19.5909	18.5854	18.5047	14.768	NA	NA	NA	NA	5	1	3.38305	10.4328	0.0138741	0.166774	0.777873
Q15907	Ras-related protein Rab-11B	RAB11B														NA	NA	17.7815	17.2407	18.8061	18.2802	NA	18.0306	NA	NA	16.2151	12.7679	4	3	2.35592	5.1192	0.0139875	0.166774	0.777873
P60953	Cell division control protein 42 homolog	CDC42														16.766	NA	18.0497	18.488	19.7443	19.1333	16.3304	16.1037	NA	16.8319	16.453	15.0218	6	4	1.98271	3.95234	0.0143965	0.16905	0.771985
P11169;Q8TDB8	Solute carrier family 2, facilitated glucose transporter member 3	SLC2A14	SLC2A3													19.5591	18.2598	21.9979	21.725	23.0738	22.5817	21.4753	20.5613	19.4317	20.4859	17.046	19.7333	7	5	1.78731	3.4517	0.0150184	0.171545	0.765623
P07951;P09493	Tropomyosin beta chain	TPM1	TPM2													NA	NA	16.121	17.1075	18.7603	15.3938	17.1913	NA	NA	15.1164	13.6072	NA	5	2	2.55299	5.86848	0.0150517	0.171545	0.765623
Q562R1	Beta-actin-like protein 2	ACTBL2														NA	NA	18.386	NA	NA	NA	NA	NA	NA	NA	22.6793	NA	1	1	-4.29325	-19.6064	0.0155761	0.174949	0.757089
O75636	Ficolin-3	FCN3														16.9665	NA	19.3003	17.7695	18.9613	17.0187	18.5893	15.6248	NA	17.0406	NA	15.2621	6	3	2.12512	4.36238	0.0166441	0.18233	0.739142
O75083	WD repeat-containing protein 1	WDR1														17.4907	NA	19.5389	19.3459	20.4149	18.6032	19.2134	17.0655	NA	17.3074	NA	16.5587	6	3	2.12395	4.35886	0.0167038	0.18233	0.739142
Q9Y624	Junctional adhesion molecule A	F11R														17.426	15.5416	19.9317	19.5325	21.9858	20.5434	17.1799	17.8153	15.2415	19.2632	15.4935	17.8459	7	5	1.74542	3.35292	0.0175506	0.188913	0.723738
P04843	Dolichyl-diphosphooligosaccharide--protein glycosyltransferase subunit 1	RPN1														16.0948	NA	18.932	19.0396	20.7113	19.3372	19.2693	17.2693	15.2334	18.4632	NA	16.9518	6	4	1.91796	3.77888	0.0179166	0.19021	0.720766
O75915	PRA1 family protein 3	ARL6IP5														NA	NA	17.8008	18.0208	20.0927	18.4087	16.1071	16.7065	NA	16.2619	NA	14.807	5	3	2.16093	4.47202	0.0183971	0.192672	0.715181
Q06830	Peroxiredoxin-1	PRDX1														NA	NA	18.2499	18.6953	19.1151	18.725	NA	16.6596	NA	17.1872	16.664	15.9805	4	4	2.07352	4.20911	0.0194722	0.201213	0.696344
P68104	Elongation factor 1-alpha 1	EEF1A1														21.0698	19.9711	21.752	21.9915	23.9938	23.1114	21.5338	21.1432	20.7276	20.8453	17.5959	20.7154	7	5	1.71215	3.27649	0.0198207	0.201923	0.694813
P61224	Ras-related protein Rap-1b	RAP1B														18.8331	16.0683	20.4244	20.4748	23.4726	20.8533	19.8812	18.6243	17.8535	18.2555	18.2783	18.4761	7	5	1.70356	3.25704	0.020447	0.201923	0.694813
P02042;P68871	Hemoglobin subunit delta	HBB	HBD													15.5306	16.6578	17.2105	18.6847	17.9303	18.4132	23.0049	NA	15.8031	16.1115	17.2445	16.3656	7	4	1.82341	3.53917	0.0204567	0.201923	0.694813
P02790	Hemopexin	HPX														19.4709	18.0399	21.3623	21.1012	22.3026	21.7571	20.2139	18.213	NA	18.4731	NA	19.1179	7	3	2.0055	4.01528	0.0205832	0.201923	0.694813
O15427	Monocarboxylate transporter 4	SLC16A3														14.4425	NA	18.0094	18.6747	18.85	17.6644	16.7605	16.15	NA	16.7473	14.3959	14.9134	6	4	1.8486	3.60151	0.0225026	0.215302	0.666951
P16615;Q93084	Sarcoplasmic/endoplasmic reticulum calcium ATPase 2	ATP2A2	ATP2A3													NA	NA	18.0965	18.2812	19.7507	17.3336	18.4469	16.5314	NA	15.7893	NA	16.5446	5	3	2.09333	4.26732	0.0223821	0.215302	0.666951
P12259	Coagulation factor V	F5														21.5176	18.5938	21.648	21.5403	23.4112	21.5065	21.1962	19.7811	19.1639	20.0891	19.7865	19.5521	7	5	1.67025	3.18269	0.0230422	0.217777	0.661988
P09651;P51991	Heterogeneous nuclear ribonucleoprotein A1	HNRNPA1	HNRNPA3													15.4808	NA	NA	NA	NA	17.3855	NA	16.7288	21.8632	NA	16.5102	20.449	2	4	-2.45463	-5.48173	0.023927	0.223414	0.650889
P00488	Coagulation factor XIII A chain	F13A1														17.1347	NA	20.2954	19.641	21.442	19.2692	19.4939	17.1374	NA	19.2246	NA	16.2951	6	3	1.99364	3.98241	0.0246779	0.225004	0.647809
P14625	Endoplasmin	HSP90B1														NA	NA	18.5265	17.4571	19.2692	18.279	18.3993	NA	NA	NA	15.2945	NA	5	1	3.09173	8.52518	0.0245296	0.225004	0.647809
P15924	Desmoplakin	DSP														NA	NA	14.7912	14.227	16.1388	15.0095	16.1335	15.9526	16.6791	18.5868	16.9503	16.9849	5	5	-1.77074	-3.41228	0.0256973	0.228913	0.64033
P15311;P26038	Ezrin	EZR	MSN													NA	NA	18.219	17.6294	19.6292	18.9743	17.3022	15.2819	NA	NA	NA	NA	5	1	3.06893	8.39152	0.0256046	0.228913	0.64033
Q9Y5U5	Tumor necrosis factor receptor superfamily member 18	TNFRSF18														NA	25.4647	NA	NA	NA	16.8427	NA	NA	NA	17.7404	NA	NA	2	1	3.41328	10.6537	0.0263833	0.232353	0.633852
P23229	Integrin alpha-6	ITGA6														17.9061	NA	20.3413	20.3747	21.3834	20.009	17.8124	17.8962	16.6214	19.5912	NA	17.2738	6	4	1.79215	3.4633	0.0269581	0.23266	0.633278
P25705	ATP synthase subunit alpha, mitochondrial	ATP5F1A														16.1595	NA	18.1057	18.6876	21.4221	19.7843	19.5754	17.5469	16.3428	17.9042	NA	16.8635	6	4	1.79144	3.4616	0.0270186	0.23266	0.633278
Q86UX7	Fermitin family homolog 3	FERMT3														18.6668	NA	19.749	20.1924	20.523	19.3426	17.5016	17.5614	16.6472	17.6752	NA	18.3378	6	4	1.77385	3.41965	0.0285573	0.243208	0.614023
P06702	Protein S100-A9	S100A9														14.151	17.1483	18.7017	19.4583	19.8594	19.2678	21.9323	16.6531	NA	15.7852	NA	17.8257	7	3	1.89088	3.70861	0.0290166	0.244433	0.61184
Q4VCS5	Angiomotin	AMOT														15.5066	16.5125	17.4346	15.5398	18.4681	18.5145	15.7158	17.6725	18.7234	17.8712	19.2291	18.5739	7	5	-1.60089	-3.0333	0.0293764	0.244803	0.611183
P19827	Inter-alpha-trypsin inhibitor heavy chain H1	ITIH1														16.4093	NA	17.2305	NA	18.5792	18.064	16.1871	14.305	NA	NA	NA	NA	5	1	2.98904	7.93947	0.0296994	0.244862	0.611079
P02679	Fibrinogen gamma chain	FGG														21.9205	20.5714	21.8583	21.8436	24.7785	22.8561	23.4972	21.8126	20.5636	20.4523	21.1876	20.3907	7	5	1.59373	3.0183	0.0301078	0.245616	0.609743
P10909	Clusterin	CLU														22.1834	21.1012	22.0979	22.3631	22.6415	23.1496	23.2936	21.0973	21.8644	21.7276	17.606	21.8036	7	5	1.58452	2.99908	0.0310729	0.250849	0.600588
P18754	Regulator of chromosome condensation	RCC1														14.1228	NA	15.2494	16.8001	18.2032	17.7988	15.0531	NA	16.0627	12.6445	NA	14.1827	6	3	1.90795	3.75276	0.0315631	0.251425	0.599591
P09496	Clathrin light chain A	CLTA														NA	NA	17.9818	17.7045	19.4418	18.4675	18.8012	16.6955	NA	16.3907	16.4595	NA	5	3	1.96415	3.90182	0.0321176	0.251425	0.599591
P39023	60S ribosomal protein L3	RPL3														14.952	NA	NA	14.8007	17.378	15.4739	NA	11.6906	NA	14.6936	14.7991	13.8109	4	4	1.90259	3.73883	0.0320445	0.251425	0.599591
P05129;P17252	Protein kinase C gamma type	PRKCA	PRKCG													NA	NA	NA	NA	NA	NA	18.0258	NA	NA	NA	NA	14.2417	1	1	3.78415	13.7766	0.0330055	0.255792	0.592113
O14828	Secretory carrier-associated membrane protein 3	SCAMP3														NA	NA	16.3809	15.6777	17.2136	14.5235	17.1222	NA	12.4816	16.7392	NA	13.4842	5	3	1.94857	3.85992	0.0335068	0.257107	0.589887
P00387	NADH-cytochrome b5 reductase 3	CYB5R3														NA	NA	18.4275	18.8624	21.8341	19.5534	17.4003	17.8196	NA	NA	NA	16.1611	5	2	2.22519	4.67574	0.0340796	0.258938	0.586804
P62873;P62879;Q9HAV0	Guanine nucleotide-binding protein G(I)/G(S)/G(T) subunit beta-1	GNB1	GNB2	GNB4												19.3315	18.3459	21.2711	21.5055	22.9432	22.4692	19.7684	19.6499	18.0863	19.7811	19.269	19.5085	7	5	1.54599	2.92005	0.0354016	0.261481	0.582559
P30101	Protein disulfide-isomerase A3	PDIA3														NA	15.3194	19.1068	18.7676	20.8097	19.2312	18.7739	16.6763	NA	17.1173	NA	16.6105	6	3	1.86671	3.64701	0.0354265	0.261481	0.582559
P55769	NHP2-like protein 1	SNU13														NA	NA	NA	NA	18.095	16.6387	15.9144	13.6701	16.309	16.1758	NA	13.2842	3	4	2.02292	4.06405	0.0348263	0.261481	0.582559
P0DP23;P0DP24;P0DP25	Calmodulin-1	CALM1	CALM2	CALM3												19.9962	18.0089	21.4444	20.9061	21.9279	21.1253	22.0479	19.7379	17.8766	19.6358	18.8138	20.138	7	5	1.53913	2.9062	0.0362241	0.262371	0.581084
P04899;P08754	Guanine nucleotide-binding protein G(i) subunit alpha-2	GNAI2	GNAI3													NA	NA	16.8156	16.8749	19.6321	18.7622	16.3773	14.8112	NA	NA	NA	NA	5	1	2.88123	7.36779	0.0361094	0.262371	0.581084
O00264;O15173	Membrane-associated progesterone receptor component 1	PGRMC1	PGRMC2													NA	15.192	18.5849	17.7861	20.409	18.6644	19.2173	16.5145	NA	15.821	NA	NA	6	2	2.1412	4.4113	0.0366619	0.263083	0.579907
Q9Y277	Voltage-dependent anion-selective channel protein 3	VDAC3														14.8812	NA	18.2647	18.7168	21.3192	19.5657	18.1762	17.1215	15.9184	17.4232	NA	16.7857	6	4	1.67509	3.19339	0.0386691	0.274941	0.560761
P16671	Platelet glycoprotein 4	CD36														18.6734	16.578	20.7803	19.5457	22.5101	21.1327	19.8802	18.3973	17.2016	19.0297	NA	18.3736	7	4	1.62093	3.07574	0.0393422	0.277117	0.557337
P50148	Guanine nucleotide-binding protein G(q) subunit alpha	GNAQ														15.4243	NA	18.5403	18.7006	20.734	19.5136	17.5904	16.7332	NA	16.5807	NA	16.4615	6	3	1.82544	3.54414	0.0396903	0.277117	0.557337
P23528	Cofilin-1	CFL1														19.5247	17.0138	21.113	21.0433	22.1216	21.1784	21.025	19.4013	18.2896	19.2894	17.9599	19.6979	7	5	1.50378	2.83586	0.040725	0.27801	0.555939
Q14103	Heterogeneous nuclear ribonucleoprotein D0	HNRNPD														20.8257	20.5763	21.7666	21.8994	23.665	23.2886	20.9349	20.8922	20.745	21.3383	18.0213	20.7793	7	5	1.49568	2.81997	0.0418214	0.27801	0.555939
P62258	14-3-3 protein epsilon	YWHAE														17.5308	16.5859	20.0525	19.8293	20.3915	19.4922	18.8673	17.9258	15.9832	17.6775	NA	17.8534	7	4	1.60425	3.04037	0.0414118	0.27801	0.555939
P51572	B-cell receptor-associated protein 31	BCAP31														17.5056	NA	19.9286	19.9779	21.7484	20.8465	20.715	19.2251	17.7105	19.0296	18.2017	18.7067	6	5	1.54561	Infinite	0.0419706	0.27801	0.555939
P61160	Actin-related protein 2	ACTR2														NA	NA	17.5169	17.2515	18.0255	17.21	15.318	NA	NA	NA	NA	14.2666	5	1	2.79777	6.95366	0.0418496	0.27801	0.555939
Q16555	Dihydropyrimidinase-related protein 2	DPYSL2														NA	NA	15.6403	15.8887	17.2312	16.3157	NA	NA	NA	NA	NA	13.3976	4	1	2.87138	7.31765	0.0407218	0.27801	0.555939
O43390	Heterogeneous nuclear ribonucleoprotein R	HNRNPR														17.7414	NA	NA	18.9194	19.4504	19.022	17.6095	18.3762	16.6597	17.259	15.1127	NA	5	4	1.69662	3.24142	0.0438796	0.285655	0.544158
P30049	ATP synthase subunit delta, mitochondrial	ATP5F1D														NA	NA	19.161	19.3979	20.696	19.945	20.8733	18.0349	17.5295	18.5866	NA	19.1342	5	4	1.69329	3.23393	0.0442959	0.285655	0.544158
P14406	Cytochrome c oxidase subunit 7A2, mitochondrial	COX7A2														NA	NA	18.2214	18.0145	21.0093	19.0662	17.9501	16.8986	NA	17.193	NA	16.9459	5	3	1.83979	3.57957	0.0447161	0.285655	0.544158
P10745	Retinol-binding protein 3	RBP3														NA	18.443	19.3095	NA	19.0802	NA	NA	NA	17.042	16.2495	NA	NA	3	2	2.29849	4.91943	0.0448314	0.285655	0.544158
Q9NVJ2	ADP-ribosylation factor-like protein 8B	ARL8B														NA	NA	NA	NA	18.3535	NA	NA	NA	NA	NA	14.795	NA	1	1	3.55854	11.7822	0.0449677	0.285655	0.544158
Q13201	Multimerin-1	MMRN1														18.4123	NA	19.4878	20.2183	21.1222	18.2045	NA	18.4944	19.0698	18.7043	NA	14.9791	5	4	1.67713	3.1979	0.0463614	0.289759	0.537964
P15153	Ras-related C3 botulinum toxin substrate 2	RAC2														NA	NA	17.759	17.9708	19.6316	18.8832	17.2764	16.3533	NA	17.1649	NA	15.9099	5	3	1.82817	3.55086	0.0460816	0.289759	0.537964
P06576	ATP synthase subunit beta, mitochondrial	ATP5F1B														16.9268	NA	19.489	20.0637	21.4447	20.2638	20.3371	18.3537	17.019	18.2761	NA	19.0304	6	4	1.58437	2.99878	0.0504937	0.298847	0.524551
P08238	Heat shock protein HSP 90-beta	HSP90AB1														NA	NA	18.0928	16.6964	19.0421	18.4302	18.3239	15.6588	16.8551	15.9526	18.2674	16.0279	5	5	1.56471	2.95819	0.0486883	0.298847	0.524551
Q03518	Antigen peptide transporter 1	TAP1														NA	NA	16.1819	16.3813	17.7088	16.8279	15.3194	NA	NA	13.7771	NA	NA	5	1	2.70673	6.5284	0.0489743	0.298847	0.524551
Q9BVK6	Transmembrane emp24 domain-containing protein 9	TMED9														NA	NA	18.1385	18.3741	20.4328	18.9776	17.3053	NA	NA	15.9493	NA	NA	5	1	2.69636	6.48165	0.0498468	0.298847	0.524551
P11171	Protein 4.1	EPB41														18.2265	NA	NA	18.0698	19.3625	17.6173	NA	16.055	NA	15.9314	16.9962	17.3119	4	4	1.74542	3.35293	0.0492032	0.298847	0.524551
Q99618	Cell division cycle-associated protein 3	CDCA3														NA	NA	13.0221	NA	15.9417	14.7241	NA	NA	NA	NA	17.4074	NA	3	1	-2.84479	-7.18399	0.0496403	0.298847	0.524551
P09429	High mobility group protein B1	HMGB1														NA	NA	NA	NA	18.4129	16.4194	NA	14.4103	NA	NA	NA	NA	2	1	3.00586	8.03257	0.0505148	0.298847	0.524551
Q9NX63	MICOS complex subunit MIC19	CHCHD3														14.7171	NA	17.3213	17.4422	18.961	18.1965	18.4012	16.4103	15.1519	16.4972	16.0838	15.9874	6	5	1.48044	Infinite	0.051405	0.300236	0.522537
P07359	Platelet glycoprotein Ib alpha chain	GP1BA														18.0906	NA	20.4879	20.0226	22.5269	21.3013	19.4546	19.3783	17.3001	20.0759	NA	18.1923	6	4	1.57735	2.9842	0.0515244	0.300236	0.522537
Q9Y490	Talin-1	TLN1														18.807	15.688	20.5533	20.678	22.0638	20.6371	20.3371	18.874	17.1896	19.2461	17.7698	18.9119	7	5	1.42519	2.68551	0.0524508	0.303354	0.518051
P61769	Beta-2-microglobulin	B2M														18.0859	14.5158	20.385	20.4408	20.6733	21.0375	18.5575	17.5097	NA	17.1428	NA	17.6201	7	3	1.67523	3.1937	0.0530686	0.304653	0.516195
P20674	Cytochrome c oxidase subunit 5A, mitochondrial	COX5A														NA	NA	17.3109	16.9969	21.5593	19.9848	18.283	16.22	NA	17.5955	NA	17.373	5	3	1.76417	3.39679	0.0542489	0.309139	0.509846
Q9NRW1	Ras-related protein Rab-6B	RAB6B														NA	NA	17.9821	16.1713	19.7819	19.1355	NA	NA	NA	16.4432	NA	15.9155	4	2	2.08834	4.25259	0.0546769	0.309304	0.509615
P61158	Actin-related protein 3	ACTR3														16.0402	NA	18.9614	18.2346	19.0295	18.5158	16.3762	NA	NA	16.1086	NA	15.6914	6	2	1.95958	3.88949	0.0558331	0.313555	0.503686
P08514	Integrin alpha-IIb	ITGA2B														21.5805	19.3501	23.2556	22.9382	26.0475	24.0316	22.5293	22.3554	20.352	23.3223	20.0061	21.063	7	5	1.39919	2.63754	0.0569047	0.317275	0.498565
P07437;Q13509;Q9BVA1	Tubulin beta chain	TUBB	TUBB2B	TUBB3												19.2965	14.4896	20.4674	20.3826	22.4137	21.8462	20.6485	19.264	19.4252	21.0805	14.0823	18.9186	7	5	1.38081	2.60415	0.0602395	0.31845	0.496959
Q14624	Inter-alpha-trypsin inhibitor heavy chain H4	ITIH4														19.7361	18.498	19.4733	20.0682	21.1985	20.4749	19.3312	17.9701	18.2659	18.5289	19.0974	18.4026	7	5	1.37275	2.58964	0.0617519	0.31845	0.496959
P05556	Integrin beta-1	ITGB1														18.6738	16.4164	21.0594	20.7968	23.1226	21.3973	20.6853	19.2311	17.758	20.5283	18.3196	18.8439	7	5	1.37119	2.58683	0.0620492	0.31845	0.496959
Q13586	Stromal interaction molecule 1	STIM1														14.9319	NA	18.4947	17.5643	20.9161	18.7891	17.7445	16.9727	NA	16.6413	15.9463	16.5995	6	4	1.53347	2.89482	0.058365	0.31845	0.496959
P04350;P68371	Tubulin beta-4A chain	TUBB4A	TUBB4B													17.8572	NA	18.4343	18.326	20.3891	19.9957	19.4635	17.7581	17.0522	18.3123	NA	17.0642	6	4	1.53093	2.88973	0.0587828	0.31845	0.496959
O14983;P16615;Q93084	Sarcoplasmic/endoplasmic reticulum calcium ATPase 1	ATP2A1	ATP2A2	ATP2A3												17.1426	NA	19.9745	20.044	21.7093	20.4465	20.4712	18.9316	17.1306	19.2687	NA	18.489	6	4	1.50972	2.84755	0.0623728	0.31845	0.496959
O00194	Ras-related protein Rab-27B	RAB27B														16.2482	NA	19.3165	18.5674	20.6158	19.6294	17.1008	16.0464	NA	18.4202	NA	16.3003	6	3	1.65737	3.1544	0.0618129	0.31845	0.496959
P17987	T-complex protein 1 subunit alpha	TCP1														13.7153	NA	13.5451	14.0383	16.714	16.1137	14.8508	NA	12.7537	13.0677	NA	NA	6	2	1.91882	3.78114	0.0611274	0.31845	0.496959
P49257	Protein ERGIC-53	LMAN1														NA	NA	17.491	16.8167	19.7519	18.8864	17.1206	16.0525	NA	16.0295	NA	NA	5	2	1.97232	3.92398	0.0603279	0.31845	0.496959
P47929	Galectin-7	LGALS7														NA	NA	15.9834	16.2102	NA	15.5918	18.4096	NA	NA	NA	NA	13.8956	4	1	2.65318	6.29052	0.0586377	0.31845	0.496959
Q13418	Integrin-linked protein kinase	ILK														NA	NA	17.4693	17.865	19.9824	NA	NA	16.6284	NA	NA	NA	15.9807	3	2	2.13438	4.39048	0.0624572	0.31845	0.496959
Q9Y394	Dehydrogenase/reductase SDR family member 7	DHRS7														NA	NA	16.3637	NA	20.5531	18.0204	NA	NA	NA	15.5602	NA	NA	3	1	2.75221	6.7375	0.0575392	0.31845	0.496959
P19397	Leukocyte surface antigen CD53	CD53														NA	NA	NA	16.6168	17.9221	17.076	NA	NA	14.4936	NA	NA	NA	3	1	2.7114	6.54956	0.06134	0.31845	0.496959
Q9NP72	Ras-related protein Rab-18	RAB18														NA	NA	NA	NA	18.5226	17.5483	NA	NA	NA	15.1949	NA	NA	2	1	2.84059	7.16312	0.0645895	0.327169	0.485228
P28331	NADH-ubiquinone oxidoreductase 75 kDa subunit, mitochondrial	NDUFS1														NA	NA	16.292	16.0385	17.7417	16.6326	16.5961	NA	NA	14.7635	NA	14.698	5	2	1.92948	3.80917	0.0661208	0.332751	0.477881
P01833	Polymeric immunoglobulin receptor	PIGR														16.9621	17.8747	19.0306	20.8881	NA	NA	21.5248	17.0301	NA	18.3733	16.8432	18.6381	5	4	1.5349	2.89768	0.0682723	0.339173	0.469578
Q13423	NAD(P) transhydrogenase, mitochondrial	NNT														NA	NA	16.928	17.1866	19.1816	18.1983	17.9599	15.8774	NA	16.0725	NA	NA	5	2	1.91589	3.77346	0.0680515	0.339173	0.469578
P07900	Heat shock protein HSP 90-alpha	HSP90AA1														15.8962	NA	17.9962	17.5587	17.6264	17.331	18.0526	NA	NA	NA	16.1681	14.9446	6	2	1.85382	3.61456	0.0704265	0.345447	0.461619
P28066	Proteasome subunit alpha type-5	PSMA5														NA	NA	18.1471	16.2401	17.2791	16.4764	15.0147	NA	NA	NA	NA	14.1431	5	1	2.48836	5.61139	0.0702913	0.345447	0.461619
P05386	60S acidic ribosomal protein P1	RPLP1														NA	NA	16.7462	17.123	18.8161	18.4067	16.965	15.4903	NA	15.9421	NA	NA	5	2	1.89518	3.71969	0.0710821	0.346469	0.460335
P14543	Nidogen-1	NID1														NA	NA	17.3857	17.3133	18.839	17.5754	16.0713	NA	NA	14.9716	NA	NA	5	1	2.46535	5.52261	0.0729255	0.353233	0.451939
P07996	Thrombospondin-1	THBS1														18.9955	17.1162	21.2382	21.2418	23.2783	20.9029	20.8173	19.7203	18.3129	19.9644	18.5074	19.5559	7	5	1.30074	2.46355	0.0767094	0.368611	0.433432
Q13011	Delta(3,5)-Delta(2,4)-dienoyl-CoA isomerase, mitochondrial	ECH1														NA	NA	17.8226	17.5963	19.7105	17.8834	17.6229	15.8488	NA	16.6944	NA	NA	5	2	1.85552	3.61882	0.0771971	0.368611	0.433432
Q9H1C7	Cysteine-rich and transmembrane domain-containing protein 1	CYSTM1														NA	NA	14.3155	16.5689	17.9629	16.4452	NA	12.4869	NA	NA	16.325	NA	4	2	1.91713	3.7767	0.0777402	0.368611	0.433432
Q96NC0	Zinc finger matrin-type protein 2	ZMAT2														19.5173	NA	NA	NA	16.6872	16.9313	NA	19.3843	18.0661	NA	21.103	NA	3	3	-1.80589	-3.49644	0.0780028	0.368611	0.433432
P50502;Q8NFI4	Hsc70-interacting protein	ST13	ST13P5													NA	NA	NA	NA	18.0894	NA	NA	NA	14.6307	16.1402	NA	NA	1	2	2.70402	6.51613	0.0785332	0.368868	0.433129
O00602	Ficolin-1	FCN1														19.5327	17.3917	19.6345	21.312	21.8558	22.2621	17.8788	19.0709	17.8393	18.002	19.4043	19.1387	7	5	1.28999	2.44527	0.0791761	0.369648	0.432212
O60884	DnaJ homolog subfamily A member 2	DNAJA2														14.5278	NA	15.8372	16.2109	17.8401	16.8892	14.9888	13.5248	NA	14.986	NA	NA	6	2	1.7936	3.46679	0.0800484	0.371482	0.430062
Q9Y2Q0	Phospholipid-transporting ATPase IA	ATP8A1														NA	NA	18.1796	18.4562	19.4495	18.316	17.5228	15.7629	16.3269	18.7371	NA	16.8998	5	4	1.45316	2.73808	0.0843214	0.388362	0.410763
P18054	Arachidonate 12-lipoxygenase, 12S-type	ALOX12														NA	NA	18.1415	17.678	19.5886	18.7915	17.8664	16.0631	NA	17.1532	NA	NA	5	2	1.80502	3.49433	0.0855956	0.388362	0.410763
O00264	Membrane-associated progesterone receptor component 1	PGRMC1														NA	NA	18.6123	18.3846	20.7486	19.2847	18.8361	NA	NA	16.8106	NA	NA	5	1	2.36261	5.14299	0.0856902	0.388362	0.410763
P31930	Cytochrome b-c1 complex subunit 1, mitochondrial	UQCRC1														NA	NA	13.1528	NA	17.5985	14.799	NA	NA	NA	NA	17.2883	17.0265	3	2	-1.97398	-3.9285	0.0848765	0.388362	0.410763
P01042	Kininogen-1	KNG1														21.0569	19.6712	20.4542	20.7183	22.0245	20.8362	20.8913	18.8166	20.0193	19.7924	19.2515	19.8626	7	5	1.25903	2.39335	0.086646	0.390411	0.408478
Q00610	Clathrin heavy chain 1	CLTC														17.5932	NA	18.9551	19.0612	20.1887	19.5799	20.0187	17.3999	17.365	18.5442	18.3408	18.0401	6	5	1.29481	2.45345	0.0884017	0.393743	0.404787
Q14BN4	Sarcolemmal membrane-associated protein	SLMAP														NA	NA	18.5001	18.4424	20.0267	15.0475	19.4363	16.9761	NA	17.5731	15.4696	17.3997	5	4	1.43598	2.70565	0.0880573	0.393743	0.404787
P50995	Annexin A11	ANXA11														15.8512	NA	17.7369	18.3041	18.5469	17.1703	18.634	15.8484	15.7706	16.6	17.0039	16.8927	6	5	1.28413	2.43534	0.0910602	0.403266	0.394408
P06753	Tropomyosin alpha-3 chain	TPM3														17.5166	NA	19.8475	19.7065	20.5867	NA	20.5733	18.1869	16.3547	19.4211	NA	18.9706	5	4	1.41282	2.66257	0.0933015	0.410845	0.386322
P52907	F-actin-capping protein subunit alpha-1	CAPZA1														17.2007	NA	19.1011	18.9879	19.8877	19.3219	18.2415	17.3509	17.2936	17.8552	17.6707	17.4205	6	5	1.27194	2.41486	0.0941703	0.412327	0.384758
P02675	Fibrinogen beta chain	FGB														22.4385	21.528	22.9278	22.7792	24.5492	23.7784	23.1851	22.4091	21.8119	22.1984	21.3381	21.252	7	5	1.22469	2.33706	0.0955843	0.414588	0.382383
P84103	Serine/arginine-rich splicing factor 3	SRSF3														19.9082	19.2093	20.6439	21.5926	22.5677	22.545	19.2992	20.1606	19.7176	21.0694	17.5107	19.5724	7	5	1.21756	2.32553	0.0975317	0.414588	0.382383
P13224	Platelet glycoprotein Ib beta chain	GP1BB														21.1754	18.9442	23.7558	23.4653	25.8121	23.9213	22.3679	22.214	20.895	23.2444	19.6133	21.834	7	5	1.21727	2.32507	0.0976098	0.414588	0.382383
Q9NYU2	UDP-glucose:glycoprotein glucosyltransferase 1	UGGT1														NA	NA	16.5088	16.6156	17.8576	16.767	16.0621	NA	NA	15.3894	NA	14.6584	5	2	1.7383	3.33641	0.0978075	0.414588	0.382383
P12830	Cadherin-1	CDH1														NA	NA	15.4514	NA	18.9685	18.4582	17.9919	15.3052	NA	NA	16.5321	NA	4	2	1.79883	3.47939	0.0978964	0.414588	0.382383
P09661	U2 small nuclear ribonucleoprotein A'	SNRPA1														NA	NA	NA	NA	17.709	16.5799	NA	NA	14.5941	NA	NA	NA	2	1	2.55031	5.8576	0.0970582	0.414588	0.382383
P09234	U1 small nuclear ribonucleoprotein C	SNRPC														20.4024	20.0258	21.3621	21.7756	23.0324	22.5753	21.2012	20.4473	20.6744	20.3448	19.334	20.5932	7	5	1.20335	2.30275	0.101502	0.42521	0.371397
P60981	Destrin	DSTN														13.8418	NA	16.0192	16.3105	19.0307	17.039	15.5273	14.7831	NA	NA	NA	14.4493	6	2	1.6786	3.20118	0.101378	0.42521	0.371397
P61981	14-3-3 protein gamma	YWHAG														NA	NA	16.9933	16.5985	17.5782	16.6162	16.0705	NA	NA	15.4668	NA	14.6603	5	2	1.70776	3.26652	0.103844	0.432685	0.363829
Q96AP7	Endothelial cell-selective adhesion molecule	ESAM														17.4278	NA	18.5718	19.4069	20.382	19.2429	19.5421	NA	NA	17.7347	17.2942	17.9874	6	3	1.4235	2.68235	0.108677	0.448006	0.348717
Q9BX67	Junctional adhesion molecule C	JAM3														NA	NA	17.1777	16.952	19.6061	17.5182	14.7473	NA	NA	14.9915	NA	NA	5	1	2.20873	4.6227	0.108124	0.448006	0.348717
P35613	Basigin	BSG														19.1803	17.7713	20.2814	20.564	21.2463	20.5422	20.1271	19.2696	18.1684	18.9729	18.5515	18.9599	7	5	1.17445	2.25707	0.109978	0.450967	0.345855
P04179	Superoxide dismutase [Mn], mitochondrial	SOD2														16.6497	16.957	20.1238	19.2525	21.5556	20.2572	19.2952	18.3593	15.9727	18.3533	NA	18.9863	7	4	1.23791	2.35856	0.115533	0.471253	0.326746
P62318	Small nuclear ribonucleoprotein Sm D3	SNRPD3														17.9814	17.8078	19.0488	19.7346	20.6341	20.4031	19.1274	18.1256	17.6384	17.8384	18.3333	18.5977	7	5	1.14148	2.20607	0.120321	0.483613	0.315502
P06727	Apolipoprotein A-IV	APOA4														16.7514	17.5705	16.7916	17.5147	17.4485	17.7393	17.6948	17.4085	17.4701	18.453	20.3091	18.8593	7	5	-1.1413	-2.2058	0.120378	0.483613	0.315502
Q04917	14-3-3 protein eta	YWHAH														18.8061	16.8873	20.8762	20.6243	21.001	20.4097	21.4645	18.7778	18.0727	19.3244	18.623	19.5458	7	5	1.14112	2.20553	0.120435	0.483613	0.315502
P23219	Prostaglandin G/H synthase 1	PTGS1														NA	NA	19.5678	19.3307	23.183	20.398	17.4573	17.8573	NA	NA	NA	NA	5	1	2.13001	4.3772	0.121279	0.484489	0.314716
P40227	T-complex protein 1 subunit zeta	CCT6A														15.622	NA	16.4158	16.8696	18.7696	18.1816	17.7959	15.5155	NA	15.8188	16.6277	16.1575	6	4	1.24587	2.37162	0.124044	0.492996	0.307156
P19823	Inter-alpha-trypsin inhibitor heavy chain H2	ITIH2														18.9326	18.8971	19.4824	19.3111	20.7479	20.4924	18.6204	18.3858	18.4216	18.2908	18.3274	18.4586	7	5	1.12084	2.17474	0.127171	0.495533	0.304928
Q9Y3I0	tRNA-splicing ligase RtcB homolog	RTCB														17.2324	NA	17.3868	17.1934	20.2449	18.2956	17.1151	16.5916	17.4697	15.3396	17.6	16.7615	6	5	1.1589	2.23287	0.12724	0.495533	0.304928
O75954	Tetraspanin-9	TSPAN9														17.0834	NA	18.6996	18.495	19.6173	18.4477	18.1045	17.8447	15.4988	17.8076	NA	NA	6	3	1.35751	2.56243	0.126061	0.495533	0.304928
Q16181	Septin-7	SEPTIN7														15.8008	NA	17.0731	15.9245	18.5244	17.6897	NA	15.3482	NA	15.7116	15.7351	NA	5	3	1.40419	2.64668	0.12548	0.495533	0.304928
P50990	T-complex protein 1 subunit theta	CCT8														15.7229	NA	18.0862	18.3027	18.8583	17.4136	18.5318	16.8134	16.8179	16.9276	15.1828	17.6137	6	5	1.14817	2.21633	0.130798	0.505772	0.296046
P61604	10 kDa heat shock protein, mitochondrial	HSPE1														NA	NA	19.1376	18.5787	20.1076	19.3909	18.8699	NA	NA	NA	17.1419	NA	5	1	2.07509	4.2137	0.131174	0.505772	0.296046
P16284	Platelet endothelial cell adhesion molecule	PECAM1														17.9051	16.9277	20.4677	20.5133	21.8419	20.699	20.4221	19.1715	17.3672	19.7913	18.1859	19.092	7	5	1.10366	2.14899	0.133103	0.510667	0.291862
Q9NQC3	Reticulon-4	RTN4														16.7503	NA	19.6304	19.4935	20.9916	19.7855	18.8085	18.2565	17.3432	19.3297	17.407	18.2069	6	5	1.13464	2.19563	0.135396	0.516906	0.286588
P60709;P63261	Actin, cytoplasmic 1	ACTB	ACTG1													23.4258	21.379	24.9793	24.9013	25.3927	24.6715	24.596	23.2939	22.9596	23.9187	21.808	23.5505	7	5	1.08608	2.12297	0.139392	0.51767	0.285947
O14983;P16615	Sarcoplasmic/endoplasmic reticulum calcium ATPase 1	ATP2A1	ATP2A2													15.6006	NA	19.4185	19.3202	21.1134	19.4544	19.145	17.7419	NA	18.2381	NA	17.1018	6	3	1.31477	2.48763	0.138429	0.51767	0.285947
P10114;P61225;Q9Y3L5	Ras-related protein Rap-2a	RAP2A	RAP2B	RAP2C												17.5493	16.4128	18.8203	18.9333	20.493	19.9139	NA	17.1804	NA	16.4639	18.4736	NA	6	3	1.31441	2.487	0.138538	0.51767	0.285947
P27348	14-3-3 protein theta	YWHAQ														16.6265	14.3879	18.4243	18.5973	19.3533	18.5082	NA	16.6849	15.1975	17.1271	NA	NA	6	3	1.31306	2.48468	0.138943	0.51767	0.285947
P58546	Myotrophin	MTPN														NA	NA	18.1484	17.7209	18.6617	16.2112	18.8637	16.1379	NA	18.0104	NA	15.524	5	3	1.36375	2.57354	0.136734	0.51767	0.285947
Q9H299	SH3 domain-binding glutamic acid-rich-like protein 3	SH3BGRL3														NA	NA	17.8862	18.9904	17.8487	17.0282	15.2714	15.3742	NA	NA	NA	NA	5	1	2.03079	4.08628	0.139604	0.51767	0.285947
O75828;P16152	Carbonyl reductase [NADPH] 3	CBR1	CBR3													14.9907	NA	13.9982	14.2242	17.0221	16.92	NA	13.4325	15.3072	NA	NA	13.5712	5	3	1.32739	2.50948	0.147508	0.544375	0.264102
P63218	Guanine nucleotide-binding protein G(I)/G(S)/G(O) subunit gamma-5	GNG5														17.2125	14.4707	18.7477	19.1169	20.0058	19.6507	17.4329	17.4487	16.0565	16.8042	16.9639	17.9361	7	5	1.04915	2.06931	0.153348	0.557384	0.253846
P0CG39;P60709;P63261	POTE ankyrin domain family member J	ACTB	ACTG1	POTEJ												20.5794	18.5664	22.2901	22.1895	23.7859	22.4149	21.7925	20.6527	20.0643	21.5236	19.8349	20.9829	7	5	1.04811	2.06782	0.153755	0.557384	0.253846
P06396	Gelsolin	GSN														19.2563	17.5909	20.5419	20.0858	21.7769	20.6623	19.4329	19.1785	18.809	19.0491	18.4927	18.7734	7	5	1.04617	2.06504	0.154519	0.557384	0.253846
Q8WU90	Zinc finger CCCH domain-containing protein 15	ZC3H15														16.9135	NA	16.3086	17.0208	17.7622	17.1195	18.1182	16.7686	16.688	16.7935	13.9939	16.3538	6	5	1.08758	2.12517	0.152362	0.557384	0.253846
O00161	Synaptosomal-associated protein 23	SNAP23														18.1563	NA	20.1527	19.834	20.8137	20.4266	19.5561	18.4382	17.5565	19.8562	NA	18.83	6	4	1.15298	2.22373	0.154629	0.557384	0.253846
P04899	Guanine nucleotide-binding protein G(i) subunit alpha-2	GNAI2														20.5768	18.512	22.3401	22.7871	23.2626	23.0969	21.3096	20.7253	19.5891	21.0145	NA	20.9936	7	4	1.11723	2.1693	0.155489	0.55789	0.253451
[truncated: 1,590 more rows]
