# Supplementary material for: Proteomics of circulating extracellular vesicles reveals diverse clinical presentations of COVID-19 but fails to identify viral peptides
Source: Front Cell Infect Microbiol. 2024 Nov 6;14:1442743. doi: 10.3389/fcimb.2024.1442743 (PMC11576438; doi:10.3389/fcimb.2024.1442743)
Supplement: Supplementary file 17 [file Table8.xlsx]

## Sheet: 1. ProteinGroups id filtered
															G1			G2						G3			G1			G2						G3
															EC012	EC036	EC002	EC028	EC030	EC032	EC015	EC022	EC031	EC001	EC003	EC004	EC012	EC036	EC002	EC028	EC030	EC032	EC015	EC022	EC031	EC001	EC003	EC004
															S5	S15	S2	S11	S12	S14	S7	S8	S13	S1	S3	S4	S5	S15	S2	S11	S12	S14	S7	S8	S13	S1	S3	S4
Protein FDR Confidence: Combined	Master	Accession	Description		Coverage [%]	# Peptides	# PSMs	# Unique Peptides	# Protein Groups	Modifications	# AAs	MW [kDa]	calc. pI	Score Mascot: Mascot	Abundance: F5: Sample, Group1, 12, hospital	Abundance: F15: Sample, Group1, 36, hospital	Abundance: F2: Sample, Group1, 02, hospital	Abundance: F11: Sample, Group2, 28, no-hospital	Abundance: F12: Sample, Group2, 30, no-hospital	Abundance: F14: Sample, Group2, 32, no-hospital	Abundance: F7: Sample, Group2, 15, no-hospital	Abundance: F8: Sample, Group2, 22, no-hospital	Abundance: F13: Sample, Group2, 31, no-hospital	Abundance: F1: Sample, Group3(PCR-), 01, PCR-	Abundance: F3: Sample, Group3(PCR-), 03, PCR-	Abundance: F4: Sample, Group3(PCR-), 04, PCR-	Abundance: F5: Sample, Group1, 12, hospital	Abundance: F15: Sample, Group1, 36, hospital	Abundance: F2: Sample, Group1, 02, hospital	Abundance: F11: Sample, Group2, 28, no-hospital	Abundance: F12: Sample, Group2, 30, no-hospital	Abundance: F14: Sample, Group2, 32, no-hospital	Abundance: F7: Sample, Group2, 15, no-hospital	Abundance: F8: Sample, Group2, 22, no-hospital	Abundance: F13: Sample, Group2, 31, no-hospital	Abundance: F1: Sample, Group3(PCR-), 01, PCR-	Abundance: F3: Sample, Group3(PCR-), 03, PCR-	Abundance: F4: Sample, Group3(PCR-), 04, PCR-
High	Master Protein	Q3LXA3	Triokinase/FMN cyclase	TKFC	4	1	5	1	1		575	58.9	7.49	19	354326	325461			529381		357291				217269		High	Peak Found	High	Not Found	High	Not Found	Peak Found	Not Found	Not Found	High	High	Not Found
High	Master Protein	Q9P126	C-type lectin domain family 1 member B	CLEC1B	8	1	3	1	1		229	26.6	8.5	140	436385	1.88064e+06								909116			Peak Found	High	High	Not Found	Not Found	Not Found	Not Found	High	Not Found	Peak Found	Not Found	Not Found
Medium	Master Protein	Q02978	Mitochondrial 2-oxoglutarate/malate carrier protein	SLC25A11	5	1	1	1	1	Acetyl [N-Term]	314	34	9.91	31	537624	757786		953852									Peak Found	Peak Found	Not Found	High	Not Found	Not Found	Not Found	Not Found	Not Found	Not Found	Not Found	Not Found
High	Master Protein	P01130	Low-density lipoprotein receptor	LDLR	2	1	2	1	1		860	95.3	5.05	38	587404	2.09407e+06		411792	3.25719e+06		986584						Peak Found	Peak Found	Not Found	Peak Found	Peak Found	Not Found	Peak Found	Not Found	High	Not Found	Not Found	Not Found
High	Master Protein	P25325	3-mercaptopyruvate sulfurtransferase	MPST	9	1	1	1	1		297	33.2	6.6	14	800279		2.08519e+06				1.71056e+06						Peak Found	Not Found	Peak Found	Not Found	Not Found	Not Found	High	Not Found	Not Found	Not Found	Not Found	Not Found
High	Master Protein	P11216	Glycogen phphorylase, brain form	PYGB	2	1	2	1	1		843	96.6	6.86	139	840416		1.66335e+06				965365						High	Not Found	Peak Found	Not Found	Not Found	Not Found	High	Not Found	Not Found	Not Found	Not Found	Not Found
High	Master Protein	O43396	Thioredoxin-like protein 1	TXNL1	6	1	4	1	1		289	32.2	4.96	64	947174		3.28995e+06				1.25894e+06			2598880			Peak Found	Not Found	High	Not Found	High	Not Found	Peak Found	Not Found	Not Found	High	Not Found	Not Found
Medium	Master Protein	P62993	Growth factor receptor-bound protein 2	GRB2	3	1	1	1	1		217	25.2	6.32	0	1.14322e+06		6.60964e+06		3.65771e+06		3.73375e+06						Peak Found	Not Found	High	Not Found	Peak Found	Not Found	Peak Found	Not Found	Not Found	Not Found	Not Found	Not Found
Low	Master Protein	Q7Z5P9	Mucin-19	MUC19	0	1	1	1	1		8384	804.8	5.01	0	1237564						4576717						High	Not Found	Not Found	Not Found	Not Found	Not Found	Peak Found	Not Found	Not Found	Not Found	Not Found	Not Found
High	Master Protein	Q9UPY6	Wiskott-Aldrich syndrome protein family member 3	WASF3	3	1	2	1	1		502	55.3	6.43	20	1.25465e+06	3.3395e+06	1.94565e+06				1.93242e+06						Peak Found	Peak Found	Peak Found	Not Found	Not Found	Not Found	High	Not Found	Not Found	High	Not Found	Not Found
High	Master Protein	P14314	Glucidase 2 subunit beta	PRKCSH	2	1	2	1	1		528	59.4	4.41	18	1310153	5.89219e+06	6914361		5.98682e+06		943387	3.79073e+06	4.14941e+06	1.9891e+06	3.34954e+06	6628694	Peak Found	Peak Found	Peak Found	Not Found	Peak Found	Not Found	Peak Found	High	Peak Found	High	Peak Found	Peak Found
High	Master Protein	P60033	CD81 antigen	CD81	7	1	1	1	1		236	25.8	5.29	26	1347373						4564237	430435360		3.07492e+06		16599452	Peak Found	Not Found	Not Found	Not Found	Not Found	Not Found	Peak Found	High	Not Found	Peak Found	Not Found	Peak Found
High	Master Protein	P22234	Multifunctional protein ADE2	PAICS	3	1	1	1	1		425	47	7.23	38	1.3695e+06		3.23118e+06	599747	2548450		1.04346e+06						Peak Found	Not Found	Peak Found	High	Peak Found	Not Found	Peak Found	Not Found	Not Found	Not Found	Not Found	Not Found
High	Master Protein	Q9NV96	Cell cycle control protein 50A	TMEM30A	4	1	4	1	1		361	40.7	8.59	33	1401189	506324	1.17834e+06		356490			1.05516e+06	145710				High	High	Peak Found	Not Found	High	Not Found	Not Found	High	Peak Found	Not Found	Not Found	Not Found
Medium	Master Protein	Q14C87	Transmembrane protein 132D	TMEM132D	1	1	3	1	1		1099	122.2	5.73	0	1.71396e+06	15873851	8578557		28001146	64672748	5.66056e+06	88924552	19857304		19101090	103203776	Peak Found	Peak Found	Peak Found	Not Found	High	Peak Found	Peak Found	High	Peak Found	Not Found	Peak Found	Peak Found
High	Master Protein	Q6IBS0	Twinfilin-2	TWF2	5	1	1	1	1		349	39.5	6.84	0	1.76766e+06		17886652				14060679	10187501				8398897	Peak Found	Not Found	High	Not Found	Not Found	Not Found	Peak Found	Peak Found	Not Found	Not Found	Not Found	Peak Found
High	Master Protein	Q9NYL9	Tropomodulin-3	TMOD3	5	1	4	1	1		352	39.6	5.19	97	1.93053e+06		11123791				3.98565e+06			3538518			High	Not Found	High	Not Found	Not Found	Not Found	High	Not Found	Not Found	High	Not Found	Not Found
Medium	Master Protein	P23467	Receptor-type tyrine-protein phphatase beta	PTPRB	1	1	1	1	1		1997	224.2	7.61	0	2.01428e+06		5.44979e+06				5795361				1.48088e+06		Peak Found	Not Found	Peak Found	Not Found	Not Found	Not Found	High	Not Found	Not Found	Not Found	Peak Found	Not Found
Medium	Master Protein	Q15828	Cystatin-M	CST6	7	1	2	1	1		149	16.5	8.09	21	2.21164e+06		976308	3.40864e+06						15546057			High	Not Found	Peak Found	Peak Found	Not Found	Not Found	Not Found	Not Found	Not Found	High	Not Found	Not Found
Medium	Master Protein	P62820	Ras-related protein Rab-1A	RAB1A	8	1	2	1	1		205	22.7	6.21	0	2.23267e+06		10847999				2.08208e+06			4.36494e+06			High	Not Found	High	Not Found	Not Found	Not Found	Peak Found	Not Found	Not Found	Peak Found	Not Found	Not Found
High	Master Protein	Q07960	Rho GTPase-activating protein 1	ARHGAP1	4	1	1	1	1		439	50.4	6.29	16	2304476		3.1614e+06										Peak Found	Not Found	High	Not Found	Not Found	Not Found	Not Found	Not Found	Not Found	Not Found	Not Found	Not Found
High	Master Protein	P04632	Calpain small subunit 1	CAPNS1	6	1	2	1	1		268	28.3	5.2	31	2.34605e+06			258257						1.68216e+06	9554631		High	Not Found	Not Found	Peak Found	Not Found	Not Found	Not Found	Not Found	Not Found	High	Peak Found	Not Found
High	Master Protein	Q6IS14	Eukaryotic translation initiation factor 5A-1-like	EIF5AL1	8	1	2	1	1		154	16.8	5	28	2.3571e+06	10931064	10903897				5.19051e+06			2.99605e+06	4250753		Peak Found	Peak Found	Peak Found	Not Found	Not Found	Not Found	High	Not Found	Not Found	High	Peak Found	Not Found
High	Master Protein	Q14644	Ras GTPase-activating protein 3	RASA3	2	1	1	1	1		834	95.6	7.15	0	2502399		4370730				3.46082e+06			2784329			Peak Found	Not Found	Peak Found	Not Found	Not Found	Not Found	Peak Found	Not Found	Not Found	High	Not Found	Not Found
High	Master Protein	P19086	Guanine nucleotide-binding protein G(z) subunit alpha	GNAZ	4	1	9	1	1		355	40.9	7.61	57	2.51063e+06	3.13499e+06	1.83015e+06	393463	2.50284e+06	556829	2.07612e+06	2.21165e+06	2.36746e+06	2437162	1.58302e+06	1.34044e+06	High	High	Peak Found	High	Peak Found	Peak Found	High	High	High	High	High	High
High	Master Protein	Q14165	Malectin	MLEC	6	1	1	1	1		292	32.2	5.41	17	2554132	1.14834e+06	3.12456e+06	1629615				4.16291e+06					High	Peak Found	Peak Found	Peak Found	Not Found	Not Found	Not Found	Peak Found	Not Found	Not Found	Not Found	Not Found
Medium	Master Protein	P20618	Proteasome subunit beta type-1	PSMB1	6	1	1	1	1		241	26.5	8.13	19	2.84098e+06		63380616	718108			5426342		4.92337e+06	11622683			Peak Found	Not Found	Peak Found	High	Not Found	Not Found	Peak Found	Not Found	Peak Found	Peak Found	Not Found	Not Found
High	Master Protein	O75954	Tetraspanin-9	TSPAN9	5	1	1	1	1		239	26.8	7.68	14	2.84262e+06	4.27639e+06					2.41467e+06	3019084					Peak Found	High	Not Found	Not Found	Not Found	Not Found	Peak Found	Peak Found	Not Found	Not Found	Not Found	Not Found
High	Master Protein	P01137	Transforming growth factor beta-1 proprotein	TGFB1	5	1	5	1	1		390	44.3	8.53	139	3021968		10395407				5373217			4833147			High	Not Found	High	Not Found	Not Found	Not Found	High	Not Found	High	High	Not Found	Not Found
Medium	Master Protein	P49019	Hydroxycarboxylic acid receptor 3	HCAR3	4	1	4	1	1	Acetyl [N-Term]	387	44.4	8.78	0	3.04571e+06	45637592	16413563		52051624	16585009	4218547	118605032	126211176	11411895	20506706	44916340	Peak Found	High	Peak Found	Not Found	Peak Found	Peak Found	Peak Found	High	Peak Found	High	Peak Found	High
High	Master Protein	O00602	Ficolin-1	FCN1	8	1	3	1	1		326	35.1	6.86	0	3.10902e+06	6.76589e+06	8813111		6144887	1.40311e+06			6.40168e+06	5033182			Peak Found	Peak Found	High	Not Found	Peak Found	Peak Found	Not Found	Not Found	Peak Found	High	Not Found	Not Found
Medium	Master Protein	Q9NQH7	Xaa-Pro aminopeptidase 3	XPNP3	1	1	1	1	1		507	57	6.83	21	3177628		7.82706e+06	403270	12229845		2.16674e+06			1.09393e+06			Peak Found	Not Found	Peak Found	Peak Found	High	Not Found	Peak Found	Not Found	Not Found	Peak Found	Not Found	Not Found
Medium	Master Protein	Q9Y4D1	Disheveled-associated activator of morphogenesis 1	DAAM1	1	1	1	1	1		1078	123.4	7.23	24	3.25164e+06						3.6185e+06			1.04818e+06			High	Not Found	Not Found	Not Found	Not Found	Not Found	Peak Found	Not Found	Not Found	Peak Found	Not Found	Not Found
High	Master Protein	Q16610	Extracellular matrix protein 1	ECM1	2	1	4	1	1		540	60.6	6.71	59	3289805		5610826	1.48088e+06	5100649		6.20475e+06	4013604	5756088	4.07393e+06			High	Not Found	High	Peak Found	Peak Found	Not Found	High	Peak Found	Peak Found	High	Not Found	Not Found
High	Master Protein	Q12907	Vesicular integral-membrane protein VIP36	LMAN2	3	1	1	1	1		356	40.2	6.95	26	3.31659e+06		6.16949e+06	2.38628e+06			2.65068e+06						Peak Found	Not Found	Peak Found	High	Not Found	Not Found	Peak Found	Not Found	Not Found	Not Found	Not Found	Not Found
High	Master Protein	P51149	Ras-related protein Rab-7a	RAB7A	7	1	3	1	1		207	23.5	6.7	103	3.39127e+06		10793568	1.34169e+06						6018032	4.07336e+06		Peak Found	Not Found	Peak Found	High	Not Found	Not Found	Not Found	Not Found	Not Found	High	Peak Found	Not Found
Medium	Master Protein	P49407	Beta-arrestin-1	ARRB1	4	1	8	1	1		418	47	6.2	0	3.46295e+06		16334480	1.45853e+06	4.73141e+06		3252192			7616039	3.35655e+06	4.16192e+06	High	High	High	Peak Found	Peak Found	Not Found	High	Not Found	Not Found	Peak Found	High	High
High	Master Protein	P61225	Ras-related protein Rap-2b	RAP2B	7	1	4	1	1		183	20.5	4.81	56	3.59122e+06	2.49035e+06	3.15277e+06	1.18581e+06	3603796	761695	3.43884e+06	2.46161e+06	1.69961e+06	2.22527e+06	1.98568e+06	2484303	High	Peak Found	Peak Found	High	Peak Found	Peak Found	High	Peak Found	Peak Found	High	Peak Found	Peak Found
High	Master Protein	Q9UI15	Transgelin-3	TAGLN3	7	1	12	1	1		199	22.5	7.33	556	3.77919e+06	5297447	30860260		9777232	3.85068e+06	6449154	4.66793e+06	2.71094e+06	3.01384e+06		11168811	High	High	High	Not Found	Peak Found	High	High	High	Peak Found	High	Not Found	High
Medium	Master Protein	P35613	Basigin	BSG	4	1	6	1	1		385	42.2	5.66	23	3808728	4.40526e+06	9798164	671273	7.54078e+06	1104415	5.07679e+06			7.72948e+06	2.46091e+06	5.52516e+06	High	Peak Found	High	High	Peak Found	Peak Found	High	Not Found	Not Found	High	High	Peak Found
High	Master Protein	Q9UBW5	Bridging integrator 2	BIN2	3	1	8	1	1		565	61.8	5.15	374	3866654	13911450	26067180			4.53923e+06	11246196		3215167	4.8407e+06	6953511		High	High	High	Not Found	Not Found	Peak Found	High	Not Found	Peak Found	High	High	Not Found
High	Master Protein	O94919	Endonuclease domain-containing 1 protein	ENDOD1	3	1	2	1	1		500	55	5.71	76	3.87376e+06		11011021	4.07531e+06						4.67429e+06			Peak Found	Not Found	Peak Found	High	Not Found	Not Found	Not Found	Not Found	Not Found	Peak Found	Not Found	Not Found
High	Master Protein	P15153	Ras-related C3 botulinum toxin substrate 2	RAC2	7	1	8	1	1		192	21.4	7.61	66	3.99614e+06	7099378	6.22358e+06	1827333	33448996		4329178	4738689	5.09853e+06	7342577	3452751		High	High	Peak Found	High	High	Not Found	Peak Found	Peak Found	High	High	Peak Found	High
Medium	Master Protein	P11234	Ras-related protein Ral-B	RALB	4	1	3	1	1		206	23.4	6.62	28	4.7609e+06		12225718	803933			8686003			8715173			High	Not Found	High	Peak Found	Not Found	Not Found	Peak Found	Not Found	Not Found	High	Not Found	Not Found
High	Master Protein	O60879	Protein diaphanous homolog 2	DIAPH2	1	1	3	1	1		1101	125.5	6.58	39	4.76228e+06			16122419						4058222			Peak Found	Not Found	Not Found	High	Not Found	Not Found	Not Found	Not Found	Not Found	Peak Found	Not Found	Not Found
High	Master Protein	P18510	Interleukin-1 receptor antagonist protein	IL1RN	11	1	1	1	1		177	20	6.19	38	5.15983e+06	66373784	41591700			11674239		21740144	28609480	5613558		51113372	Peak Found	Peak Found	Peak Found	Not Found	Not Found	Peak Found	Not Found	Peak Found	Peak Found	High	Not Found	Peak Found
High	Master Protein	P61952	Guanine nucleotide-binding protein G(I)/G(S)/G(O) subunit gamma-11	GNG11	15	1	3	1	1		73	8.5	5.54	37	5.31475e+06		8316044				6508438			5024832			High	Not Found	High	Not Found	Not Found	Not Found	Peak Found	Not Found	Not Found	High	Not Found	Not Found
Medium	Master Protein	O95619	YEATS domain-containing protein 4	YEATS4	4	1	4	1	1		227	26.5	8.41	0	5.5331e+06		40425860		5791991	6391977	31176266	9824178	5.84321e+06		7897889		High	Not Found	High	Not Found	Peak Found	Peak Found	High	Peak Found	Peak Found	Not Found	Peak Found	Not Found
High	Master Protein	P60953	Cell division control protein 42 homolog	CDC42	11	1	2	1	1		191	21.2	6.55	15	5569624		7301939	1617666	3.0216e+06		3.26167e+06			3.38853e+06			High	Not Found	Peak Found	High	Peak Found	Not Found	Peak Found	Not Found	Not Found	Peak Found	Not Found	Not Found
High	Master Protein	O00151	PDZ and LIM domain protein 1	PDLIM1	5	1	7	1	1	Acetyl [N-Term]	329	36	7.02	81	5.90307e+06		10848759			4.90171e+06		3968395			10848950		High	High	Peak Found	Not Found	Not Found	High	High	Peak Found	Not Found	Not Found	High	Not Found
High	Master Protein	P07477	Trypsin-1	PRSS1	8	1	2	1	1		247	26.5	6.51	66	6073498	9978420	13820998	2.62164e+07			3760591	15980224	6.25347e+06	32598098			Peak Found	Peak Found	Peak Found	High	Not Found	Not Found	Peak Found	Peak Found	Peak Found	Peak Found	Not Found	Not Found
Medium	Master Protein	P26639	Threonine--tRNA ligase 1, cytoplasmic	TARS1	2	1	1	1	1		723	83.4	6.67	0	6.13843e+06	16006817		1.10947e+06	29197836	13256811	12156855		20629366	29354518	91676872		Peak Found	Peak Found	Not Found	Peak Found	Peak Found	Peak Found	High	Not Found	Peak Found	Peak Found	Peak Found	Not Found
High	Master Protein	Q9Y277	Voltage-dependent anion-selective channel protein 3	VDAC3	5	1	3	1	1		283	30.6	8.66	35	6671082	2.9947e+06	7.88184e+06	2373697			5022160	3.296e+06	5.88623e+06	2.20729e+06			High	Peak Found	Peak Found	High	Not Found	Not Found	High	Peak Found	Peak Found	Peak Found	Not Found	Not Found
High	Master Protein	P35030	Trypsin-3	PRSS3	4	1	2	1	1		304	32.5	7.49	76	7010396			2.59999e+07						10137464			Peak Found	Not Found	Not Found	High	Not Found	Not Found	Not Found	Not Found	Not Found	High	Not Found	Not Found
Medium	Master Protein	O95866	Megakaryocyte and platelet inhibitory receptor G6b	MPIG6B	5	1	11	1	1		241	26.1	9.61	34	8498849	15301760	18020152		12652942	2.66535e+06	8551535	9656361	11912450	3.01168e+06	4562905	17666160	High	High	High	Not Found	High	Peak Found	High	High	High	High	Peak Found	High
Medium	Master Protein	O75116	Rho-associated protein kinase 2	ROCK2	1	1	2	1	1		1388	160.8	6.02	17	8507110		5.84728e+06	398745			3466959				1.06292e+06		Peak Found	Not Found	High	Peak Found	Not Found	Not Found	High	Not Found	Not Found	Not Found	Peak Found	Not Found
High	Master Protein	O00391	Sulfhydryl oxidase 1	QSOX1	2	1	4	1	1		747	82.5	8.92	65	9217020	6168695	14738434		1.22855e+07	1.5182e+06	1.17458e+07	6.79815e+06	5686795	1.43107e+06	7.01143e+06	1.18805e+08	Peak Found	High	Peak Found	Not Found	High	Peak Found	Peak Found	High	Peak Found	Peak Found	High	Peak Found
Medium	Master Protein	Q9BXX3	Ankyrin repeat domain-containing protein 30A	ANKRD30A	1	1	4	1	1		1397	158.7	6.48	0	10818001	20781618	11947235	1.96565e+06	54553240	30041802	5308662	47208060	23442890	12934389	25934540	74407584	Peak Found	High	Peak Found	Peak Found	Peak Found	Peak Found	Peak Found	Peak Found	High	Peak Found	Peak Found	Peak Found
Medium	Master Protein	O60437	Periplakin	PPL	1	1	1	1	1		1756	204.6	5.6	0	12137327	16050352	7.55422e+06	727566	5.1106e+06	5.59112e+06	26653108	44577880	34348488	1.49674e+06		27475844	Peak Found	Peak Found	Peak Found	Peak Found	Peak Found	Peak Found	High	Peak Found	Peak Found	Peak Found	Not Found	Peak Found
Medium	Master Protein	P07305	Histone H1.0	H1-0	7	1	1	1	1		194	20.9	10.84	0	14779156	67816320	19230474		81907672	73623112	46981792	117190448	86962496	85412112	84513496	76987304	Peak Found	Peak Found	Peak Found	Not Found	Peak Found	Peak Found	Peak Found	Peak Found	Peak Found	High	Peak Found	Peak Found
High	Master Protein	Q12931	Heat shock protein 75 kDa, mitochondrial	TRAP1	2	1	6	1	1		704	80.1	8.21	145	16561265	14980820	33651636	1.45138e+06	44206572		14886008			10820959	6207634	7.15838e+06	High	High	High	Peak Found	High	Not Found	High	Not Found	Not Found	Peak Found	High	Peak Found
High	Master Protein	P19256	Lymphocyte function-associated antigen 3	CD58	4	1	1	1	1		250	28.1	6.76	24	16684965					24202784	16627508		19218898	4761045			Peak Found	Not Found	Not Found	Not Found	Not Found	Peak Found	Peak Found	Not Found	Peak Found	High	Not Found	Not Found
High	Master Protein	Q15149	Plectin	PLEC	0	1	4	1	1		4684	531.5	5.96	49	21394698	9730441	13317350	32474502	6.83541e+06		6.83574e+06			6981194			High	Peak Found	Peak Found	High	Peak Found	Not Found	Peak Found	Not Found	Not Found	Peak Found	Not Found	Not Found
Medium	Master Protein	O75626	PR domain zinc finger protein 1	PRDM1	1	1	14	1	1		825	91.7	8.48	27	26485618	100832934	38209282		89634202	165592436	171781032	210494876	77361720	2.16998e+07	82786429	219350184	High	High	Peak Found	Not Found	Peak Found	High	High	Peak Found	High	Peak Found	High	Peak Found
Medium	Master Protein	Q15465	Sonic hedgehog protein	SHH	4	1	7	1	1		462	49.6	7.99	16	27368212	383830656	88176088	1.99429e+06	716842432	5.8122e+08	16082912	1.05662e+09	6.3519e+08		459370176	1410629248	Peak Found	High	High	High	High	High	Peak Found	Peak Found	High	Not Found	Peak Found	Peak Found
High	Master Protein	Q9P1Z2	Calcium-binding and coiled-coil domain-containing protein 1	CALCOCO1	2	1	20	1	1		691	77.3	4.82	16	28655474	707518756	180354139	3.32249e+06	436632226	217751000	255084285	361670310	781697416	380881652	879427368	859657588	Peak Found	High	Peak Found	Peak Found	High	Peak Found	Peak Found	High	High	High	High	High
High	Master Protein	O75460	Serine/threonine-protein kinase/endoribonuclease IRE1	ERN1	1	1	19	1	1		977	109.7	6.42	90	31167970	108900360	35078360		21834662	8431399		11462676	23426304	20521390	25555214	11156314	High	High	High	Not Found	High	Peak Found	Not Found	Peak Found	Peak Found	High	High	Peak Found
Medium	Master Protein	P59190	Ras-related protein Rab-15	RAB15	5	1	2	1	1		212	24.4	5.71	41	31320566	47293348	66998272	5292430		7380537	42231912	8232933		44182828	17353788	7690335	Peak Found	High	Peak Found	Peak Found	Not Found	Peak Found	High	Peak Found	Not Found	Peak Found	Peak Found	Peak Found
Medium	Master Protein	Q14746	Conserved oligomeric Golgi complex subunit 2	COG2	3	1	3	1	1		738	83.2	6.62	0	33397064	35333700	22912612	206548	33498854	3.21815e+06	17577206	24757844	27502412	1.22556e+06	14051244	12247725	Peak Found	High	Peak Found	Peak Found	Peak Found	Peak Found	Peak Found	Peak Found	Peak Found	Peak Found	Peak Found	Peak Found
High	Master Protein	P62328	Thymin beta-4	TMSB4X	25	1	6	1	1	Acetyl [N-Term]	44	5.1	5.06	73	33548298	13866992	144004384	132343928	44761336		10145292	8712934		76516904	8766371	15113813	Peak Found	Peak Found	High	High	High	Not Found	Peak Found	Peak Found	Not Found	High	Peak Found	Peak Found
High	Master Protein	P10599	Thioredoxin	TXN	12	1	8	1	1		105	11.7	4.92	325	37034088		123102296	40771704	28288638	6.94801e+06	32601160			148768400	13081165		High	Not Found	High	Peak Found	High	Peak Found	High	High	Not Found	High	Peak Found	Not Found
High	Master Protein	Q8TAV4	Stomatin-like protein 3	STOML3	2	1	5	1	1		291	32.1	8.63	112	97882584		23917672	7.44729e+07	39194428		15876783	46796028		54270312	26297682		High	Not Found	Peak Found	High	Peak Found	Not Found	High	Peak Found	Not Found	High	Peak Found	Not Found
Medium	Master Protein	O75916	Regulator of G-protein signaling 9	RGS9	1	1	1	1	1		674	76.9	9.36	0	219069136	212557056	40482284		77217408	54994568	252824432	610374720	199461600		39708764	221526064	Peak Found	Peak Found	Peak Found	Not Found	High	Peak Found	Peak Found	Peak Found	Peak Found	Not Found	Peak Found	Peak Found
Medium	Master Protein	O95072	Meiotic recombination protein REC8 homolog	REC8	4	1	2	1	1		547	62.6	5.01	0	298520640	42406836	287257120	80738312	51956552	34147932	170676448	104217936	48398332	259057424	30112218	34926048	Peak Found	Peak Found	Peak Found	Peak Found	High	Peak Found	Peak Found	Peak Found	High	Peak Found	Peak Found	Peak Found
Low	Master Protein	Q14185	Dedicator of cytokinesis protein 1	DOCK1	1	1	25	1	1		1865	215.2	7.56	0	419756212	1370695360	337330612		388296760	198724610	58101200	151870624	248810048	367243900	320113933	170687530	High	High	High	Not Found	High	High	Peak Found	High	High	High	High	High
Medium	Master Protein	Q14409	Glycerol kinase 3	GK3P	1	1	16	1	1		553	60.6	6.39	98	9.45276e+08	722559076	1.16171e+09	26682606	1364552192	828641472	1947038464	1574068864	2.69223e+09	1895232256	1395595204	1850738240	High	High	Peak Found	High	High	High	Peak Found	High	High	High	High	High
Medium	Master Protein	Q6DT37	Serine/threonine-protein kinase MRCK gamma	CDC42BPG	1	1	19	1	1		1551	172.4	6.28	0	6177679214	2152995163	8383125792	8.17827e+06	983337447	1.17578e+09	2200977562	2817553279	804395228	2412587888	866125952	342977652	High	Peak Found	High	High	High	Peak Found	High	High	High	High	High	Peak Found
High	Master Protein	Q15027	Arf-GAP with coiled-coil, ANK repeat and PH domain-containing protein 1	ACAP1	2	1	1	1	1		740	81.5	7.66	17				265702						4200457			Not Found	Not Found	Not Found	Peak Found	Not Found	Not Found	Not Found	Not Found	Not Found	High	Not Found	Not Found
Medium	Master Protein	P12429	Annexin A3	ANXA3	2	1	1	1	1	Acetyl [N-Term]	323	36.4	5.92	17			5.58444e+06							3.14092e+06			Not Found	Not Found	Peak Found	Not Found	Not Found	Not Found	Not Found	Not Found	Not Found	High	Not Found	Not Found
High	Master Protein	P20073	Annexin A7	ANXA7	3	1	1	1	1		488	52.7	5.68	63				867246						10746503			Not Found	Not Found	Not Found	Peak Found	Not Found	Not Found	Not Found	Not Found	Not Found	High	Not Found	Not Found
High	Master Protein	P05067	Amyloid-beta precursor protein	APP	2	1	3	1	1		770	86.9	4.82	0		821284	3.39499e+06							2.88257e+06			Not Found	High	High	Not Found	Not Found	Not Found	Not Found	Not Found	Not Found	High	Not Found	Not Found
High	Master Protein	P52565	Rho GDP-dissociation inhibitor 1	ARHGDIA	7	1	1	1	1		204	23.2	5.11	35			27842976		15747530					10184760		5.27004e+06	Not Found	Not Found	Peak Found	Not Found	Peak Found	Not Found	Not Found	Not Found	Not Found	High	Not Found	Peak Found
High	Master Protein	O15511	Actin-related protein 2/3 complex subunit 5	ARPC5	8	1	4	1	1		151	16.3	5.67	33			22063000	384257	10108099					4.3194e+06	9148237		Not Found	Not Found	High	Peak Found	High	Not Found	Not Found	Not Found	High	Peak Found	Peak Found	Not Found
High	Master Protein	P31939	Bifunctional purine biynthesis protein ATIC	ATIC	3	1	2	1	1		592	64.6	6.71	29			2.18552e+06							1.44549e+06	683390		Not Found	Not Found	High	High	Not Found	Not Found	Not Found	Not Found	Not Found	Peak Found	Peak Found	Not Found
High	Master Protein	Q93084	Sarcoplasmic/endoplasmic reticulum calcium ATPase 3	ATP2A3	1	1	2	1	1	Acetyl [N-Term]	999	109.2	5.52	26		7.88058e+06		602133	5.97356e+06	1.57342e+06	1.41448e+06		6.26883e+06	768975			Not Found	High	Not Found	High	Peak Found	Peak Found	Peak Found	Not Found	Peak Found	Peak Found	Not Found	Not Found
High	Master Protein	P30049	ATP synthase subunit delta, mitochondrial	ATP5F1D	8	1	2	1	1		168	17.5	5.49	26				3.6421e+06			91508032			2.71114e+06			Not Found	Not Found	Not Found	Peak Found	Not Found	Not Found	High	Not Found	Not Found	High	Not Found	Not Found
Medium	Master Protein	Q00973	Beta-1,4 N-acetylgalactaminyltransferase 1	B4GALNT1	2	1	1	1	1		533	58.8	8.69	0			29177344	8431381	7.56833e+06					34331080			Not Found	Not Found	Peak Found	Peak Found	Peak Found	Not Found	Not Found	Not Found	Not Found	High	Not Found	Not Found
Medium	Master Protein	P06276	Cholinesterase	BCHE	2	1	4	1	1		602	68.4	7.42	31			6.80175e+06			11308197	5686086	18655844	9082154	2.87254e+06	15418344	19427458	Not Found	Not Found	Peak Found	Not Found	Not Found	Peak Found	Peak Found	Peak Found	Peak Found	Peak Found	Peak Found	High
High	Master Protein	P50991	T-complex protein 1 subunit delta	CCT4	2	1	2	1	1		539	57.9	7.83	15		1.57928e+06			2.81964e+06								Not Found	High	Not Found	Not Found	High	Not Found	Not Found	Not Found	Not Found	Not Found	Not Found	Not Found
High	Master Protein	P48643	T-complex protein 1 subunit epsilon	CCT5	3	1	2	1	1		541	59.6	5.66	36		1.50929e+06	4787185	279129	3.89708e+06	402085	1.43885e+06			3.3189e+06			Not Found	High	Peak Found	Peak Found	Peak Found	Peak Found	Peak Found	Not Found	Not Found	High	Not Found	Not Found
Medium	Master Protein	Q08722	Leukocyte surface antigen CD47	CD47	3	1	1	1	1		323	35.2	7.21	20				15409317			2.12165e+06			14698632			Not Found	Not Found	Not Found	High	Not Found	Not Found	Peak Found	Not Found	Not Found	Peak Found	Not Found	Not Found
High	Master Protein	P21926	CD9 antigen	CD9	11	1	6	1	1		228	25.4	7.15	107		27073696			20325944				33945040		14504017		Not Found	High	Not Found	Not Found	High	Not Found	Not Found	Not Found	High	Not Found	High	Not Found
High	Master Protein	Q07065	Cytkeleton-associated protein 4	CKAP4	2	1	5	1	1		602	66	5.92	0				30763168									Not Found	Not Found	Not Found	High	Not Found	Peak Found	Not Found	Not Found	Not Found	Not Found	Not Found	Not Found
High	Master Protein	P30085	UMP-CMP kinase	CMPK1	8	1	1	1	1		196	22.2	5.57	0		17581366			32744736	4358910		6.15009e+06	25380140		26141934	4.10221e+06	Not Found	Peak Found	Not Found	Not Found	Peak Found	Peak Found	Not Found	Peak Found	Peak Found	Not Found	High	Peak Found
Medium	Master Protein	P02452	Collagen alpha-1(I) chain	COL1A1	1	1	1	1	1		1464	138.9	5.8	0						143730864		8954064		7942571	95428480		Not Found	Not Found	Not Found	Not Found	Not Found	Peak Found	Not Found	Peak Found	Not Found	High	Peak Found	Not Found
High	Master Protein	Q9UBG3	Cornulin	CRNN	7	1	1	1	1		495	53.5	6.1	37				884691									Not Found	Not Found	Not Found	High	Not Found	Not Found	Not Found	Not Found	Not Found	Not Found	Not Found	Not Found
High	Master Protein	Q9NQ79	Cartilage acidic protein 1	CRTAC1	5	1	3	1	1		661	71.4	5.12	32		2.02415e+06						2.07154e+06	2.90157e+06		2.19501e+06		Not Found	Peak Found	Not Found	Not Found	Not Found	Not Found	Not Found	High	Peak Found	Not Found	High	Not Found
Low	Master Protein	P01034	Cystatin-C	CST3	12	1	1	1	1		146	15.8	8.75	0						12541414		34146012					Not Found	Not Found	Not Found	Not Found	Not Found	Peak Found	Not Found	Peak Found	Not Found	Not Found	Not Found	Not Found
High	Master Protein	P04080	Cystatin-B	CSTB	12	1	2	1	1		98	11.1	7.56	40				5.79233e+06						5.54881e+06			Not Found	Not Found	Not Found	High	Not Found	Not Found	Not Found	Not Found	Not Found	High	Not Found	Not Found
Medium	Master Protein	P53355	Death-associated protein kinase 1	DAPK1	1	1	2	1	1		1430	159.9	6.83	0		11116118			14106251				9902571		8.31647e+06		Not Found	Peak Found	Not Found	Not Found	Peak Found	Not Found	Not Found	Not Found	Peak Found	Not Found	Peak Found	Not Found
High	Master Protein	P09172	Dopamine beta-hydroxylase	DBH	2	1	1	1	1		617	69	6.42	26											11885091		Not Found	Not Found	Not Found	Not Found	Not Found	Not Found	Not Found	Not Found	Not Found	Not Found	High	Not Found
Medium	Master Protein	Q9UJU6	Drebrin-like protein	DBNL	3	1	1	1	1		430	48.2	5.05	0		61287300			147056464	108288608		172036192	49563136	2.93926e+06	139623728	11523642	Not Found	Peak Found	Not Found	Not Found	Peak Found	Peak Found	Not Found	Peak Found	Peak Found	High	Peak Found	Peak Found
High	Master Protein	Q5TDH0	Protein DDI1 homolog 2	DDI2	7	1	1	1	1		399	44.5	5.05	20										6390711			Not Found	Not Found	Not Found	Not Found	Not Found	Not Found	Not Found	Not Found	Not Found	High	Not Found	Not Found
Medium	Master Protein	Q9UKB3	DnaJ homolog subfamily C member 12	DNAJC12	4	1	1	1	1		198	23.4	5.71	0						89120416							Not Found	Not Found	Not Found	Not Found	Not Found	High	Not Found	Not Found	Not Found	Not Found	Not Found	Not Found
Low	Master Protein	Q8NCM8	Cytoplasmic dynein 2 heavy chain 1	DYNC2H1	0	1	1	1	1		4307	492.3	6.54	25						6454166							Not Found	Not Found	Not Found	Not Found	Not Found	High	Not Found	Not Found	Not Found	Not Found	Not Found	Not Found
High	Master Protein	P13639	Elongation factor 2	EEF2	2	1	1	1	1		858	95.3	6.83	35					7.66028e+06					4522025			Not Found	Not Found	Not Found	Not Found	High	Not Found	Not Found	Not Found	Not Found	Peak Found	Not Found	Not Found
Medium	Master Protein	Q96C92	Endome-associated-trafficking regulator 1	ENTR1	3	1	3	1	1		435	47.9	5.14	0		64181860	31785300		86125816	77934680		67118120	77307056	3.81513e+06	68185464	121366200	Not Found	Peak Found	Peak Found	Not Found	High	Peak Found	Not Found	Peak Found	High	Peak Found	Peak Found	Peak Found
High	Master Protein	P16930	Fumarylacetoacetase	FAH	4	1	1	1	1		419	46.3	6.95	37			1.17097e+06				1.82399e+06		11754321				Not Found	Not Found	Peak Found	Not Found	Not Found	Not Found	Peak Found	Not Found	Peak Found	Not Found	Not Found	Not Found
High	Master Protein	P02794	Ferritin heavy chain	FTH1	8	1	1	1	1		183	21.2	5.55	63		3.45757e+06	22876500							999701			Not Found	Peak Found	Peak Found	Not Found	Not Found	Not Found	Not Found	Not Found	Not Found	Peak Found	Not Found	Not Found
High	Master Protein	P02792	Ferritin light chain	FTL	9	1	1	1	1		175	20	5.78	42			8881118			14208931							Not Found	Not Found	Peak Found	Not Found	Not Found	Peak Found	Not Found	Not Found	Not Found	Not Found	Not Found	Not Found
Medium	Master Protein	Q5VVW2	GTPase-activating Rap/Ran-GAP domain-like protein 3	GARNL3	2	1	1	1	1		1013	112.8	7.65	0		21760036	2.88082e+06		75148200			40575012	51347944	5.66127e+06	39965316	38159956	Not Found	High	Peak Found	Not Found	Peak Found	Not Found	Not Found	Peak Found	Peak Found	Peak Found	Peak Found	Peak Found
High	Master Protein	P00367	Glutamate dehydrogenase 1, mitochondrial	GLUD1	3	1	3	1	1		558	61.4	7.8	50					1.29318e+06		3.25908e+06						Not Found	Not Found	Not Found	Not Found	Peak Found	Not Found	High	Not Found	High	High	Not Found	Not Found
High	Master Protein	Q03113	Guanine nucleotide-binding protein subunit alpha-12	GNA12	3	1	4	1	1		381	44.3	9.83	60		60280648		10095631	91125840	2.76694e+07	12866236	115209464	37481452	26504612	16218405	40499348	Not Found	Peak Found	Not Found	High	High	Peak Found	Peak Found	Peak Found	Peak Found	High	Peak Found	Peak Found
High	Master Protein	Q5JWF2	Guanine nucleotide-binding protein G(s) subunit alpha isoforms XLas	GNAS	2	1	2	1	1		1037	111	5.03	25				1.26834e+06	4417939								Not Found	Not Found	Not Found	High	High	Not Found	Not Found	Not Found	Not Found	Not Found	Not Found	Not Found
Low	Master Protein	P84243	Histone H3.3	H3-3A	5	1	1	1	1		136	15.3	11.27	0				40006600						3.92883e+06			Not Found	Not Found	Not Found	Peak Found	Not Found	Not Found	Not Found	Not Found	Not Found	High	Not Found	Not Found
High	Master Protein	P98160	Basement membrane-specific heparan sulfate proteoglycan core protein	HSPG2	0	1	1	1	1		4391	468.5	6.51	15													Not Found	Not Found	Not Found	Not Found	Not Found	Not Found	Not Found	Not Found	Not Found	Not Found	Not Found	Not Found
High	Master Protein	P15515	Histatin-1	HTN1	28	1	3	1	1		57	7	9.13	117				3.13801e+06									Not Found	Not Found	Not Found	High	Not Found	Not Found	Not Found	Not Found	Not Found	Not Found	Not Found	Not Found
Medium	Master Protein	Q9NVR2	Integrator complex subunit 10	INTS10	1	1	20	1	1		710	82.2	7.44	0		135557600	10019767		378914336	132026152		123325128	240537616	136533136	247960472	135546448	Not Found	High	Peak Found	Not Found	High	High	Not Found	High	High	High	High	High
Medium	Master Protein	P26010	Integrin beta-7	ITGB7	1	1	1	1	1		798	86.8	6.04	28					12309830	6638620					5.99769e+06		Not Found	Not Found	Not Found	Not Found	High	Peak Found	Not Found	Not Found	Not Found	Not Found	Peak Found	Not Found
Medium	Master Protein	Q96CX2	BTB/POZ domain-containing protein KCTD12	KCTD12	4	1	1	1	1		325	35.7	5.64	17							2.07591e+06						Not Found	Not Found	Not Found	Not Found	Not Found	Not Found	High	Not Found	Not Found	Not Found	Not Found	Not Found
High	Master Protein	Q14974	Importin subunit beta-1	KPNB1	2	1	4	1	1		876	97.1	4.78	31		735094			3.62323e+06					575158			Not Found	High	Not Found	High	High	Not Found	Not Found	Not Found	Not Found	Peak Found	Not Found	Not Found
Medium	Master Protein	Q3ZCW2	Galectin-related protein	LGALSL	6	1	1	1	1		172	19	5.35	24				458909			3.27465e+06						Not Found	Not Found	Not Found	Peak Found	Not Found	Not Found	High	Not Found	Not Found	Not Found	Not Found	Not Found
High	Master Protein	Q8N6C8	Leukocyte immunoglobulin-like receptor subfamily A member 3	LILRA3	5	1	3	1	1		439	47.4	8.09	17													Not Found	High	Not Found	Not Found	Not Found	High	Not Found	Not Found	Not Found	Not Found	Not Found	Not Found
High	Master Protein	P48059	LIM and senescent cell antigen-like-containing domain protein 1	LIMS1	4	1	7	1	1		325	37.2	8.05	87		5379138	14542867		2.98478e+06		2.17545e+07			15299766		11259304	High	High	High	Not Found	High	Not Found	High	Not Found	Not Found	Peak Found	High	Peak Found
High	Master Protein	P23490	Loricrin	LORICRIN	4	1	2	1	1		312	25.7	8.09	33				8865159									Not Found	Not Found	Not Found	High	Not Found	Not Found	Not Found	Not Found	Not Found	Not Found	Not Found	Not Found
High	Master Protein	Q07954	Prolow-density lipoprotein receptor-related protein 1	LRP1	0	1	1	1	1		4544	504.3	5.39	36			3415970							2.63479e+06			Not Found	Not Found	Peak Found	Not Found	Not Found	Not Found	Not Found	Not Found	Not Found	High	Not Found	Not Found
Medium	Master Protein	P29966	Myristoylated alanine-rich C-kinase substrate	MARCKS	5	1	1	1	1		332	31.5	4.45	0				674300			11868569	3.68566e+06					Not Found	Not Found	Not Found	High	Not Found	Not Found	Peak Found	Peak Found	Not Found	Not Found	Not Found	Not Found
Medium	Master Protein	Q14676	Mediator of DNA damage checkpoint protein 1	MDC1	1	1	4	1	1		2089	226.5	5.47	0		5.84309e+06	3.14018e+06		32238842	7607241	2.4193e+06	1.09447e+07	5.06625e+06	755365	4763666	8.06566e+06	Not Found	High	Peak Found	Not Found	High	Peak Found	Peak Found	Peak Found	Peak Found	Peak Found	Peak Found	Peak Found
Medium	Master Protein	P55081	Microfibrillar-associated protein 1	MFAP1	4	1	1	1	1		439	51.9	4.98	13		17850918			46101536				35189956			42942248	Not Found	Peak Found	Not Found	Not Found	Peak Found	Not Found	Not Found	Not Found	Peak Found	Not Found	Not Found	Peak Found
Medium	Master Protein	P14780	Matrix metalloproteinase-9	MMP9	2	1	1	1	1		707	78.4	6.06	30			2794222							1.79319e+06			Not Found	Not Found	Peak Found	Not Found	Not Found	Not Found	Not Found	Not Found	Not Found	High	Not Found	Not Found
Medium	Master Protein	P22897	Macrophage manne receptor 1	MRC1	1	1	1	1	1		1456	165.9	6.54	28				1966909		10413743	12612989	8696293		9284778	7.27636e+06		Not Found	Not Found	Not Found	Peak Found	Not Found	Peak Found	Peak Found	Peak Found	Not Found	High	Peak Found	Not Found
High	Master Protein	Q15746	Myin light chain kinase, smooth muscle	MYLK	1	1	3	1	1		1914	210.6	6.15	23		1.85179e+06	7301870	9685633						32056898			Not Found	Peak Found	High	Peak Found	Not Found	Not Found	High	Not Found	Not Found	High	Not Found	Not Found
High	Master Protein	P13591	Neural cell adhesion molecule 1	NCAM1	2	1	1	1	1		858	94.5	4.87	19						33960544							Not Found	Not Found	Not Found	Not Found	Not Found	High	Not Found	Not Found	Not Found	Not Found	Not Found	Not Found
High	Master Protein	P06748	Nucleophmin	NPM1	7	1	4	1	1		294	32.6	4.78	148										1.78391e+06			Not Found	Not Found	Not Found	High	Not Found	Not Found	Not Found	Not Found	Not Found	High	Not Found	Not Found
Medium	Master Protein	Q96DL1	NXPE family member 2	NX2	2	1	2	1	1		559	64.9	8.6	28						1.07487e+06		788034				802045	Not Found	Not Found	Not Found	Not Found	Not Found	High	Not Found	High	Not Found	Not Found	Not Found	Peak Found
Low	Master Protein	Q16625	Occludin	OCLN	2	1	1	1	1		522	59.1	6.09	0				5.45986e+06									Not Found	Not Found	Not Found	High	Not Found	Not Found	Not Found	Not Found	Not Found	Not Found	Not Found	Not Found
High	Master Protein	Q9Y5G6	Protocadherin gamma-A7	PCDHGA7	1	1	1	1	1		932	101.7	4.88	0		8692662	48708648	2.18358e+06			36561252			35643876			Not Found	Peak Found	Peak Found	Peak Found	Not Found	Not Found	Peak Found	Not Found	Not Found	High	Not Found	Not Found
High	Master Protein	P22061	Protein-L-isoaspartate(D-aspartate) O-methyltransferase	PCMT1	8	1	2	1	1		227	24.6	7.21	28			9963882										Not Found	Not Found	High	Not Found	Not Found	Not Found	Not Found	Not Found	Not Found	High	Not Found	Not Found
High	Master Protein	Q15113	Procollagen C-endopeptidase enhancer 1	PCOLCE	3	1	4	1	1		449	47.9	7.43	111		1.25645e+06	287062		1550553			3557456	994330	493138	2372099		Not Found	High	Peak Found	Not Found	Peak Found	Not Found	High	High	High	Peak Found	Peak Found	Not Found
High	Master Protein	O75594	Peptidoglycan recognition protein 1	PGLYRP1	12	1	5	1	1		196	21.7	8.59	39		370217			348643				215075				Not Found	High	Not Found	Not Found	High	Not Found	Not Found	Not Found	High	Not Found	High	Not Found
Medium	Master Protein	Q9NRD5	PRKCA-binding protein	PICK1	4	1	4	1	1		415	46.6	5.3	0		61967436		296148	36785884	69068928		4.73868e+06			17655910		Not Found	High	Not Found	Peak Found	High	Peak Found	Not Found	Peak Found	High	Not Found	Peak Found	Not Found
High	Master Protein	Q9GZP4	PITH domain-containing protein 1	PITHD1	10	1	1	1	1		211	24.2	5.74	39					2.68176e+06	1.50524e+06				881495	4.41014e+06	5098704	Not Found	Not Found	Not Found	Not Found	Peak Found	Peak Found	Not Found	Not Found	Not Found	High	Peak Found	Peak Found
High	Master Protein	P02689	Myelin P2 protein	PMP2	9	1	1	1	1		132	14.9	9.83	48		24973536					7481180	19738744	4.31296e+06			58731876	Not Found	Peak Found	Not Found	Not Found	Not Found	Not Found	High	Peak Found	Peak Found	Not Found	Not Found	Peak Found
Medium	Master Protein	P30153	Serine/threonine-protein phphatase 2A 65 kDa regulatory subunit A alpha isoform	PPP2R1A	3	1	1	1	1		589	65.3	5.11	0			5286859		5559107								Not Found	Not Found	Peak Found	Not Found	High	Not Found	Not Found	Not Found	Not Found	Not Found	Not Found	Not Found
Medium	Master Protein	Q9UPN7	Serine/threonine-protein phphatase 6 regulatory subunit 1	PPP6R1	2	1	1	1	1		881	96.7	4.55	0					458257								Not Found	Not Found	Not Found	Not Found	High	Not Found	Not Found	Not Found	Not Found	Not Found	Not Found	Not Found
Low	Master Protein	P13727	Bone marrow proteoglycan	PRG2	6	1	1	1	1		222	25.2	6.76	0		3.11995e+06			5.69005e+06		5.50779e+06	1.96712e+06	3915100		2.90188e+06	3.09187e+06	Not Found	Peak Found	Not Found	Not Found	Peak Found	Not Found	Peak Found	Peak Found	High	Not Found	Peak Found	Peak Found
High	Master Protein	P25788	Proteasome subunit alpha type-3	PSMA3	5	1	1	1	1		255	28.4	5.33	29				2.78886e+06						7.95497e+06			Not Found	Not Found	Not Found	High	Not Found	Not Found	Not Found	Not Found	Not Found	Peak Found	Not Found	Not Found
Medium	Master Protein	P25789	Proteasome subunit alpha type-4	PSMA4	4	1	1	1	1		261	29.5	7.72	0			12489081	2887827	10257015					8415498			Not Found	Not Found	Peak Found	Peak Found	Peak Found	Not Found	Not Found	Not Found	Not Found	High	Not Found	Not Found
High	Master Protein	P60900	Proteasome subunit alpha type-6	PSMA6	5	1	2	1	1		246	27.4	6.76	0			9240178	3051779	9128587		2.50025e+06			5.41932e+06			Not Found	Not Found	Peak Found	Peak Found	High	Not Found	Peak Found	Not Found	Not Found	High	Not Found	Not Found
High	Master Protein	P41222	Prtaglandin-H2 D-isomerase	PTGDS	9	1	3	1	1		190	21	7.8	76		102715104			117203848	169492976			93397472	2.93376e+06		8.93741e+07	Not Found	Peak Found	Not Found	Not Found	Peak Found	Peak Found	Not Found	Not Found	Peak Found	Peak Found	High	Peak Found
Medium	Master Protein	P06454	Prothymin alpha	PTMA	13	1	1	1	1	Acetyl [N-Term]	111	12.2	3.78	24			12553690	1.91531e+06									Not Found	Not Found	Peak Found	High	Not Found	Not Found	Not Found	Not Found	Not Found	Not Found	Not Found	Not Found
High	Master Protein	Q8TC12	Retinol dehydrogenase 11	RDH11	4	1	1	1	1		318	35.4	8.82	43				1.21819e+06									Not Found	Not Found	Not Found	High	Not Found	Not Found	Not Found	Not Found	Not Found	Not Found	Not Found	Not Found
Medium	Master Protein	P50876	E3 ubiquitin-protein ligase RNF144A	RNF144A	3	1	1	1	1		292	32.9	6.28	17				3.65651e+06	10075643	5903974	7.43861e+06			3.7217e+06			Not Found	Not Found	Not Found	Peak Found	Peak Found	Peak Found	High	Not Found	Not Found	Peak Found	Not Found	Not Found
Medium	Master Protein	P27635	60S ribomal protein L10	RPL10	6	1	1	1	1		214	24.6	10.08	0					3.51554e+06		4350953						Not Found	Not Found	Not Found	Not Found	High	Not Found	Peak Found	Not Found	Not Found	Not Found	Not Found	Not Found
Medium	Master Protein	P49908	Selenoprotein P	SELENOP	3	1	2	1	1		381	43.2	7.87	28						9710793	24030216	18425486		4.32882e+06			Not Found	Not Found	Not Found	Not Found	Not Found	Peak Found	High	Peak Found	Not Found	High	Not Found	Not Found
Medium	Master Protein	Q15019	Septin-2	SEPTIN2	5	1	1	1	1		361	41.5	6.6	30			9491092		4.71235e+06								Not Found	Not Found	High	Not Found	Peak Found	Not Found	Not Found	Not Found	Not Found	Not Found	Not Found	Not Found
Medium	Master Protein	O75563	Src kinase-associated phphoprotein 2	SKAP2	3	1	1	1	1		359	41.2	4.69	35										1.71891e+06			Not Found	Not Found	Not Found	Not Found	Not Found	Not Found	Not Found	Not Found	Not Found	High	Not Found	Not Found
Medium	Master Protein	Q5BKX6	Solute carrier family 45 member 4	SLC45A4	2	1	1	1	1		768	83.8	5.53	0		19925984	35538488	869548		5207136							Not Found	Peak Found	Peak Found	Peak Found	Not Found	High	Not Found	Not Found	Not Found	Not Found	Not Found	Not Found
Medium	Master Protein	P16150	Leukialin	SPN	3	1	1	1	1		400	40.3	5.1	22				865157	9339853		6.32909e+06			2.00998e+06			Not Found	Not Found	Not Found	Peak Found	Peak Found	Not Found	High	Not Found	Not Found	Peak Found	Not Found	Not Found
Medium	Master Protein	Q13103	Secreted phphoprotein 24	SPP2	6	1	1	1	1		211	24.3	8.32	0		4.18331e+06	5.22057e+06			9962594				4.22201e+06	4.96556e+06		Not Found	Peak Found	Peak Found	Not Found	Not Found	Peak Found	Not Found	Not Found	Not Found	Peak Found	Peak Found	Not Found
Medium	Master Protein	O94804	Serine/threonine-protein kinase 10	STK10	2	1	2	1	1		968	112.1	6.95	34					1.1818e+06			699664					Not Found	Not Found	Not Found	Not Found	High	Not Found	Not Found	High	Not Found	Not Found	Not Found	Not Found
Low	Master Protein	Q14DG7	Transmembrane protein 132B	TMEM132B	1	1	1	1	1		1078	119.4	4.75	0									9113106		8037101		Not Found	Not Found	Not Found	Not Found	Not Found	Not Found	Not Found	Not Found	Peak Found	Not Found	High	Not Found
Medium	Master Protein	Q66K66	Transmembrane protein 198	TMEM198	3	1	6	1	1		360	39.4	9.92	52		61246256		4.68579e+06	125810872	57595900		99405936	118076256		115357976	54178268	Not Found	High	Not Found	Peak Found	Peak Found	High	Not Found	Peak Found	High	Not Found	High	Peak Found
Medium	Master Protein	Q8NG11	Tetraspanin-14	TSPAN14	3	1	4	1	1		270	30.7	6.84	0		458495680	53990348		434218400	935982912	6.92933e+06	828453952	593317824	29078872	407249696	1289456640	Not Found	High	Peak Found	Not Found	Peak Found	Peak Found	Peak Found	Peak Found	Peak Found	Peak Found	High	High
High	Master Protein	Q9C0C9	(E3-independent) E2 ubiquitin-conjugating enzyme	UBE2O	2	1	1	1	1		1292	141.2	5.12	0			1.62444e+06										Not Found	Not Found	High	Not Found	Not Found	Not Found	Not Found	Not Found	Not Found	Not Found	Not Found	Not Found
High	Master Protein	Q9Y4E8	Ubiquitin carboxyl-terminal hydrolase 15	USP15	2	1	1	1	1		981	112.3	5.22	0		378734	1.82322e+06										Not Found	Peak Found	High	Not Found	Not Found	Not Found	Not Found	Not Found	Not Found	Not Found	Not Found	Not Found
High	Master Protein	P50552	Vasodilator-stimulated phphoprotein	VASP	3	1	2	1	1		380	39.8	8.94	19			19806926							14103052			Not Found	Not Found	High	Not Found	Not Found	Not Found	Not Found	Not Found	Not Found	High	Not Found	Not Found
Low	Master Protein	Q5T750	Skin-specific protein 32	XP32	3	1	1	1	1		250	26.2	7.97	0			11428998	13929080						7.78947e+06			Not Found	Not Found	Peak Found	High	Not Found	Not Found	Not Found	Not Found	Not Found	Peak Found	Not Found	Not Found
High	Master Protein	Q15942	Zyxin	ZYX	3	1	3	1	1		572	61.2	6.67	40					30643374	8406423			19012788		12371261	13619596	Not Found	High	Not Found	Not Found	Peak Found	Peak Found	Not Found	Not Found	Peak Found	Not Found	High	Peak Found
High	Master Protein	Q9UL46	Proteasome activator complex subunit 2	PSME2	12	2	3	2	1		239	27.4	5.73	90	374650	10723040	1.39297e+06		42582537		475440	2.14146e+06	12915459	638500	17571558		Peak Found	Peak Found	Peak Found	Not Found	High	Not Found	Peak Found	Peak Found	Peak Found	High	Peak Found	Not Found
High	Master Protein	P17900	Gangliide GM2 activator	GM2A	14	2	5	2	1		193	20.8	5.31	127	449548		1.29342e+06	4.25806e+06						1.48396e+07			Peak Found	Not Found	High	High	Not Found	Not Found	Not Found	High	Not Found	High	Not Found	Not Found
High	Master Protein	Q14019	Coactin-like protein	COTL1	30	2	10	2	1		142	15.9	5.67	288	546281	4001518	3394683		7.93704e+06			1.27028e+06		1.12122e+06	3.0517e+06	912877	Peak Found	High	High	Not Found	High	High	Not Found	Peak Found	High	Peak Found	High	High
High	Master Protein	P07359	Platelet glycoprotein Ib alpha chain	GP1BA	3	2	10	2	1		652	71.5	6.29	112	596541	2.35204e+06		594962	2.14888e+06	244096	189838	796785	2198224	1.97027e+06	1.38528e+06		Peak Found	High	Not Found	Peak Found	High	High	Peak Found	High	High	High	High	Not Found
High	Master Protein	Q9ULV4	Coronin-1C	CORO1C	6	2	10	2	1		474	53.2	7.08	162	615325	1.41247e+06	2.46366e+06		2.05763e+06					662529	685588		High	High	High	High	High	Not Found	High	Not Found	High	Peak Found	High	High
High	Master Protein	P11597	Cholesteryl ester transfer protein	CETP	6	2	6	2	1		493	54.7	6.09	187	731191	2.233e+06			6.02252e+06	1.48607e+06	2.27503e+06	5.49722e+06	4.24613e+06	425506	1.62509e+06		Peak Found	Peak Found	Not Found	Not Found	Peak Found	High	High	High	Peak Found	High	Peak Found	Not Found
High	Master Protein	P13716	Delta-aminolevulinic acid dehydratase	ALAD	9	2	2	2	1		330	36.3	6.79	35	848154				2.07501e+06					7.1472e+06			Peak Found	Not Found	Not Found	Not Found	Peak Found	Not Found	Not Found	Not Found	Not Found	High	Not Found	Not Found
High	Master Protein	Q9Y6C2	EMILIN-1	EMILIN1	4	2	5	2	1		1016	106.6	5.17	145	991152	2.10151e+06					492727						Peak Found	High	High	Not Found	Not Found	Not Found	High	Not Found	Not Found	Not Found	Not Found	Not Found
High	Master Protein	P61204	ADP-ribylation factor 3	ARF3	22	2	9	2	1		181	20.6	7.43	58	1463073	2954666			9.54945e+06		1.71549e+06	1.93965e+06	4.35293e+06	896194	2.59069e+06	1.82763e+06	High	Peak Found	High	Not Found	High	Not Found	High	High	High	High	Peak Found	High
High	Master Protein	Q02094	Ammonium transporter Rh type A	RHAG	10	2	2	2	1		409	44.2	6.84	96	1.49892e+06												High	Not Found	Not Found	High	Not Found	Not Found	Not Found	Not Found	Not Found	Not Found	Not Found	Not Found
High	Master Protein	P10644	cAMP-dependent protein kinase type I-alpha regulatory subunit	PRKAR1A	8	2	5	2	1	Acetyl [N-Term]	381	43	5.35	149	1.57579e+06		1.7397e+06		1.7721e+06		3787143		1.05616e+06	5.33524e+06			High	Not Found	High	Not Found	Peak Found	Not Found	High	Not Found	Peak Found	High	Not Found	Not Found
High	Master Protein	Q13867	Bleomycin hydrolase	BLMH	7	2	3	2	1		455	52.5	6.27	40	1.77842e+06		4.93495e+06	1.39057e+06			484345	2.58449e+06		10131991			Peak Found	Not Found	High	Peak Found	Not Found	Not Found	Peak Found	Peak Found	Not Found	High	Not Found	Not Found
High	Master Protein	P78417	Glutathione S-transferase omega-1	GSTO1	19	2	4	2	1		241	27.5	6.6	60	1.88872e+06	11603980	15963038		15238177	4.8217e+06	18584732	6.07782e+06		3.20942e+06	6869818	10898112	Peak Found	Peak Found	High	Not Found	Peak Found	Peak Found	High	Peak Found	Not Found	Peak Found	High	High
High	Master Protein	P08670	Vimentin	VIM	4	2	5	1	1		466	53.6	5.12	47	1.91203e+06	1.44802e+06	10713006	1.95527e+06	18616916		900100			6905417			Peak Found	Peak Found	High	High	High	Not Found	Peak Found	Not Found	Not Found	Peak Found	Not Found	Not Found
High	Master Protein	Q14697	Neutral alpha-glucidase AB	GANAB	4	2	2	2	1		944	106.8	6.14	0	1.98711e+06						2.753e+06						Peak Found	Not Found	Not Found	Not Found	Not Found	High	High	Not Found	Not Found	Not Found	Not Found	Not Found
High	Master Protein	P27918	Properdin	CFP	7	2	2	2	1		469	51.2	7.9	18	2.08757e+06												High	Not Found	Not Found	Not Found	Not Found	Not Found	Not Found	Not Found	Not Found	Not Found	Not Found	Not Found
High	Master Protein	P47756	F-actin-capping protein subunit beta	CAPZB	14	2	13	2	1	Acetyl [N-Term]	277	31.3	5.59	131	2.13349e+06	3.61594e+06	4.8221e+06		5.89493e+06	1.78903e+06	3.02026e+06	1.7008e+06	837022	444352	1.61053e+06	1403792	High	High	High	Not Found	High	Peak Found	High	High	Peak Found	Peak Found	High	High
High	Master Protein	P11169	Solute carrier family 2, facilitated gluce transporter member 3	SLC2A3	5	2	9	2	1		496	53.9	7.2	219	2.1936e+06	1.27027e+07	6.46034e+06	1.12509e+06	1.43359e+07	1.6579e+06	1.79608e+06	8.33974e+06	1.3411e+07	2.7973e+06	1.19335e+07	4823550	Peak Found	High	High	High	High	Peak Found	Peak Found	High	High	High	Peak Found	Peak Found
High	Master Protein	Q9Y624	Junctional adhesion molecule A	F11R	13	2	5	2	1		299	32.6	7.9	83	2.25752e+06	2.38542e+06	2.7196e+06		9596255	920663		2639666	2.82504e+06	1.59302e+06	3.54748e+06	7.04809e+06	Peak Found	High	Peak Found	Not Found	High	Peak Found	Not Found	High	High	High	Peak Found	Peak Found
High	Master Protein	P17301	Integrin alpha-2	ITGA2	3	2	6	2	1		1181	129.2	5.31	96	2.37926e+06	3142996	3.39566e+06	348789	2.20953e+06		2754063	2.50033e+06	4.23582e+06	2.50889e+06	1770722	3563861	High	High	Peak Found	Peak Found	Peak Found	Not Found	High	Peak Found	Peak Found	High	Peak Found	High
High	Master Protein	P18669	Phphoglycerate mutase 1	PGAM1	16	2	4	2	1		254	28.8	7.18	84	2619700		16328548	1.30168e+06			8369610			4.1346e+06			Peak Found	Not Found	High	High	High	Not Found	High	Not Found	Not Found	Peak Found	Not Found	Not Found
High	Master Protein	P61769	Beta-2-microglobulin	B2M	27	2	11	2	1		119	13.7	6.52	205	2.66603e+06	24073324	7563244	86570.1	27117766	2.59323e+07	1.31018e+06	4617517	38096308	9.16643e+06	9277235	4.71128e+06	Peak Found	High	Peak Found	Peak Found	High	High	Peak Found	Peak Found	High	Peak Found	High	Peak Found
High	Master Protein	P30044	Peroxiredoxin-5, mitochondrial	PRDX5	12	2	7	2	1		214	22.1	8.7	87	3.23588e+06		1.16762e+07	317746	1.90852e+06		3.44789e+06	3.72189e+06		5.14521e+06			Peak Found	High	High	Peak Found	Peak Found	Not Found	High	Peak Found	Not Found	High	Not Found	High
High	Master Protein	P07988	Pulmonary surfactant-associated protein B	SFTPB	6	2	3	2	1		381	42.1	5.49	47	3.33623e+06	24313730	7.82552e+06		34980368	48540552	18355000	78032224	40597404	10048009	32500088	95209304	Peak Found	Peak Found	Peak Found	Not Found	Peak Found	Peak Found	Peak Found	Peak Found	Peak Found	Peak Found	Peak Found	Peak Found
High	Master Protein	Q9H4M9	EH domain-containing protein 1	EHD1	4	2	3	2	1		534	60.6	6.83	66	3.45909e+06	3.17592e+06	4.62574e+06	519741	3795228	590282	5.26257e+06	2.22508e+06		2.28337e+06	3.3045e+06	2.05236e+06	High	Peak Found	Peak Found	Peak Found	Peak Found	Peak Found	High	Peak Found	Not Found	Peak Found	Peak Found	Peak Found
High	Master Protein	P50148	Guanine nucleotide-binding protein G(q) subunit alpha	GNAQ	9	2	3	2	1		359	42.1	5.68	22	3.61076e+06	2.57752e+06	4.8912e+06	1305547	4.02538e+06		3465427	3612456	3.50568e+06	2.92977e+06			Peak Found	Peak Found	Peak Found	High	Peak Found	Not Found	Peak Found	Peak Found	Peak Found	High	High	Not Found
High	Master Protein	O75955	Flotillin-1	FLOT1	7	2	2	2	1		427	47.3	7.49	59	3.82269e+06			2652106	4443492					4290576			High	Not Found	Not Found	High	Peak Found	Not Found	Not Found	Not Found	Not Found	Peak Found	Not Found	Not Found
High	Master Protein	P59998	Actin-related protein 2/3 complex subunit 4	ARPC4	11	2	6	2	1		168	19.7	8.43	71	3958825	4.86164e+06	8890053	2.52928e+06	1.36524e+07	1.71915e+06	8.09991e+06	3.02783e+06	2.62622e+06	5.13444e+06	3.03451e+06	2.89521e+06	Peak Found	Peak Found	High	High	High	Peak Found	High	Peak Found	Peak Found	High	Peak Found	Peak Found
High	Master Protein	P62805	Histone H4	H4C1	19	2	6	2	1		103	11.4	11.36	18	4065301		9783730	6.90778e+06	5591423		3.06846e+06	3.53298e+06	2.60155e+06	8453483		5856613	Peak Found	Not Found	High	High	High	Not Found	High	Peak Found	Peak Found	High	Not Found	Peak Found
High	Master Protein	O15145	Actin-related protein 2/3 complex subunit 3	ARPC3	13	2	22	2	1		178	20.5	8.59	525	4.0676e+06	7960967	16346138	8.7764e+06	1.65062e+07	1.28433e+06	2.83787e+06	2.06439e+06	3.6228e+06	1.39269e+07	3.8693e+06	4206333	High	High	High	High	High	High	High	High	High	High	High	High
High	Master Protein	P47755	F-actin-capping protein subunit alpha-2	CAPZA2	10	2	7	1	1		286	32.9	5.85	30	4.43959e+06	4.22893e+06	12574771				4.14232e+06						Peak Found	Peak Found	High	Not Found	High	Not Found	High	Not Found	Not Found	Not Found	Not Found	Not Found
High	Master Protein	Q9BWP8	Collectin-11	COLEC11	10	2	15	2	1		271	28.6	5.41	382	5.0522e+06	6205379	7.00849e+06		5384751	4.22163e+06	34631664	17512354	15584686	14431810	1.12864e+07	9965101	High	High	High	Not Found	Peak Found	High	High	High	High	High	High	Peak Found
High	Master Protein	P00918	Carbonic anhydrase 2	CA2	7	2	3	2	1		260	29.2	7.4	43	5367092	7.90438e+06	21306127	1.61821e+06	5460174	1891692	4765615			11943939			Peak Found	Peak Found	High	Peak Found	Peak Found	Peak Found	High	Not Found	Not Found	High	Not Found	Not Found
High	Master Protein	P29144	Tripeptidyl-peptidase 2	TPP2	2	2	3	2	1		1249	138.3	6.32	78	5.7751e+06			4565632									Peak Found	Not Found	Not Found	High	Not Found	Not Found	Not Found	Not Found	Not Found	High	Not Found	Not Found
High	Master Protein	P02724	Glycophorin-A	GYPA	21	2	7	2	1		150	16.3	5.47	333	6.89608e+06	5.847e+06	2.54748e+07	3.95438e+06	8.64093e+06	8.34656e+06	31573237	5466030	4.10993e+06	10582638	1.52456e+07	1.71062e+06	High	Peak Found	High	High	Peak Found	Peak Found	Peak Found	Peak Found	Peak Found	High	High	Peak Found
High	Master Protein	P13929	Beta-enolase	ENO3	8	2	8	1	1		434	47	7.71	445	7211337	34320252	16060346	1.42758e+06	57494492		9804673						Peak Found	High	Peak Found	High	High	Not Found	Peak Found	Not Found	Not Found	Not Found	Not Found	Not Found
High	Master Protein	P00441	Superoxide dismutase [Cu-Zn]	SOD1	19	2	14	2	1		154	15.9	6.13	203	7.44863e+06	5.59777e+06	3.2511e+07	3.66034e+06	13739283	4.10801e+06	8.23879e+06	7088330		4.41794e+07	7.28878e+06	7.07782e+06	High	High	High	Peak Found	High	Peak Found	High	High	Not Found	High	High	Peak Found
High	Master Protein	P09211	Glutathione S-transferase P	GSTP1	14	2	10	2	1		210	23.3	5.64	281	8.10079e+06		34521064	3933412	19005540		21479852	9588838		16096637		13793599	Peak Found	High	High	High	High	Not Found	High	High	Not Found	High	High	Peak Found
High	Master Protein	Q9H299	SH3 domain-binding glutamic acid-rich-like protein 3	SH3BGRL3	57	2	3	2	1		93	10.4	4.93	44	9265815	30512228	45624892		59203956	4048230	5270429	14375674	12011342	38830340	33516038	15445828	Peak Found	Peak Found	Peak Found	Not Found	Peak Found	Peak Found	Peak Found	Peak Found	Peak Found	High	Peak Found	Peak Found
High	Master Protein	Q8WWA0	Intelectin-1	ITLN1	10	2	3	2	1		313	34.9	6.01	81	9.30924e+06		38239756			795532	12702987		1.25283e+06	2472406		3.85297e+06	High	Not Found	Peak Found	Not Found	Not Found	Peak Found	Peak Found	Not Found	Peak Found	Peak Found	Not Found	Peak Found
High	Master Protein	P04070	Vitamin K-dependent protein C	PROC	5	2	2	2	1		461	52	6.28	0	15020493	3.88134e+06	16457159	1.98711e+06	5394753	3.85255e+06		4.01757e+06	5.94203e+06		3.24713e+06	12405700	Peak Found	Peak Found	Peak Found	Peak Found	Peak Found	Peak Found	Not Found	Peak Found	Peak Found	Not Found	Peak Found	High
High	Master Protein	Q15517	Corneodesmin	CDSN	8	2	8	2	1		529	51.5	8.35	117	15292918		38398656	41226652	10135216	3.10111e+06	5.50821e+06			41559952		11325937	High	Not Found	High	High	Peak Found	Peak Found	Peak Found	Not Found	Not Found	High	Not Found	Peak Found
High	Master Protein	P13987	CD59 glycoprotein	CD59	19	2	6	2	1		128	14.2	6.48	53	17499992		1.05476e+07	1.28687e+06			6.57503e+06			10772346	14718783		High	Not Found	High	High	Not Found	Not Found	High	Not Found	Not Found	Peak Found	High	Not Found
High	Master Protein	A0A0C4DH36	Probable non-functional immunoglobulin heavy variable 3-38	IGHV3-38	19	2	12	2	1		116	12.8	9.25	167	34116736	51431948	86150864		70344664	72005252	30716978	52083408	33182746	12107397	41435380	116627168	Peak Found	High	Peak Found	Not Found	High	High	High	High	High	Peak Found	High	Peak Found
High	Master Protein	Q9H853	Putative tubulin-like protein alpha-4B	TUBA4B	11	2	11	1	1		241	27.5	7.83	82	39533065	34765596	15088709	2.7037e+06	68509206		23007058	8276510		39560819	10092537	8646710	High	High	High	Peak Found	High	Not Found	Peak Found	Peak Found	Not Found	High	High	Peak Found
High	Master Protein	P29972	Aquaporin-1	AQP1	20	2	4	2	1		269	28.5	7.42	223	60887544	144685696	53468720	8205784	413183680	297716480	201925392	412821504	336844320	51161256	275775552	364947712	Peak Found	Peak Found	High	High	Peak Found	Peak Found	Peak Found	Peak Found	Peak Found	Peak Found	Peak Found	Peak Found
High	Master Protein	P13224	Platelet glycoprotein Ib beta chain	GP1BB	11	2	19	2	1		206	21.7	9.31	309	86984684	79704964	104088236	6469106	66196974	2.42844e+07	50868776	74267258	74148354	39104556	39299147	75312372	High	High	High	High	High	High	High	High	High	High	High	High
High	Master Protein	P81605	Dermcidin	DCD	13	2	17	2	1		110	11.3	6.54	417	9.81777e+07	20207952	358260256	1.27596e+08	73253976	31795488	63528280	13265202	14641492	184400181	24453566		High	Peak Found	High	High	High	Peak Found	High	Peak Found	Peak Found	High	Peak Found	Not Found
High	Master Protein	A8K2U0	Alpha-2-macroglobulin-like protein 1	A2ML1	2	2	2	2	1		1454	161	5.73	64				1319582									Not Found	Not Found	Not Found	High	Not Found	Not Found	Not Found	Not Found	Not Found	Not Found	Not Found	Not Found
High	Master Protein	Q9NP58	ATP-binding cassette sub-family B member 6, mitochondrial	ABCB6	4	2	2	2	1		842	93.8	8.48	79				774079									Not Found	Peak Found	Peak Found	High	Peak Found	High	Not Found	Peak Found	Peak Found	Not Found	Not Found	Peak Found
High	Master Protein	Q09666	Neuroblast differentiation-associated protein AHNAK	AHNAK	2	2	2	2	1		5890	628.7	6.15	17				2.5947e+06			1.68232e+06						Not Found	Not Found	Not Found	High	Not Found	Not Found	Peak Found	Not Found	Not Found	Not Found	Not Found	Not Found
High	Master Protein	P00352	Retinal dehydrogenase 1	ALDH1A1	5	2	2	2	1	Acetyl [N-Term]	501	54.8	6.73	45				371894	4.64943e+06					5.69141e+06			Not Found	Not Found	Not Found	Peak Found	Peak Found	Not Found	Not Found	Not Found	Not Found	High	Not Found	Not Found
High	Master Protein	P09972	Fructe-bisphphate aldolase C	ALDOC	14	2	9	1	1		364	39.4	6.87	418			5.19569e+06							8965387			Not Found	Not Found	High	Not Found	High	Not Found	Not Found	Not Found	Not Found	High	High	Not Found
High	Master Protein	P40227	T-complex protein 1 subunit zeta	CCT6A	9	2	3	2	1		531	58	6.68	55					3.06966e+06						433523		Not Found	High	Not Found	Not Found	High	Not Found	Not Found	Not Found	Not Found	High	Peak Found	Not Found
High	Master Protein	Q9UIB8	SLAM family member 5	CD84	10	2	2	2	1		345	38.8	7.06	16		6850679		544572						4.41395e+06	3.22527e+06		Not Found	Peak Found	Not Found	Peak Found	Not Found	Not Found	Not Found	Not Found	Not Found	High	Peak Found	Not Found
High	Master Protein	P12277	Creatine kinase B-type	CKB	7	2	3	2	1		381	42.6	5.59	88				2.0797e+06									Not Found	Not Found	Not Found	High	Not Found	Not Found	Not Found	Not Found	Not Found	High	Not Found	Not Found
High	Master Protein	Q9Y6Z7	Collectin-10	COLEC10	9	2	3	2	1		277	30.7	7.33	61		2.31279e+07			12006795	1904748	7171350	9651518	13720362	5285423	8.38802e+06		Not Found	Peak Found	Not Found	Not Found	Peak Found	Peak Found	High	High	Peak Found	High	Peak Found	Not Found
High	Master Protein	P59665	Neutrophil defensin 1	DEFA1	19	2	2	2	1		94	10.2	6.99	45				262401		60717910							Not Found	Not Found	Not Found	Peak Found	Not Found	High	Not Found	Not Found	Not Found	Not Found	Not Found	Not Found
High	Master Protein	P03951	Coagulation factor XI	F11	6	2	9	2	1		625	70.1	8.1	249		3.21556e+06			8.51822e+06	2309332	4.24426e+06	828179	6.04712e+06		4.07762e+06	800801	Not Found	High	Not Found	Not Found	High	Peak Found	Peak Found	Peak Found	High	Not Found	High	Peak Found
High	Master Protein	P04921	Glycophorin-C	GYPC	21	2	8	2	1		128	13.8	4.84	304				7.21993e+06						9.29488e+06		4729774	Not Found	Not Found	Not Found	High	Not Found	Not Found	Not Found	Not Found	Not Found	High	High	Peak Found
High	Master Protein	Q16777	Histone H2A type 2-C	H2AC20	22	2	7	2	1		129	14	10.9	149			11130526	1.46414e+07			6.77354e+06			1.0967e+07			Not Found	Not Found	High	High	Not Found	Not Found	Peak Found	Not Found	Not Found	High	Not Found	Not Found
High	Master Protein	Q96RW7	Hemicentin-1	HMCN1	1	2	2	2	1		5635	613	6.49	34				721572			2154496						Not Found	Not Found	Not Found	Peak Found	Not Found	Not Found	High	Not Found	Not Found	Not Found	Not Found	Not Found
High	Master Protein	P0DTE1	Probable non-functional immunoglobulin heavy variable 3-38-3	IGHV3-38-3	26	2	3	2	1		115	12.7	9.25	25		13425730			5.10519e+06	3.68372e+06				3.39489e+06	40398628		Not Found	Peak Found	Not Found	Not Found	High	Peak Found	Not Found	Not Found	Not Found	Peak Found	High	Not Found
High	Master Protein	P11215	Integrin alpha-M	ITGAM	3	2	3	2	1		1152	127.1	7.23	31		626132	671362		776045	171815							Not Found	Peak Found	Peak Found	Not Found	Peak Found	High	Not Found	Not Found	Not Found	Not Found	Not Found	Not Found
High	Master Protein	P40926	Malate dehydrogenase, mitochondrial	MDH2	11	2	3	2	1		338	35.5	8.68	144		2.02161e+06		548836	2242243				1.87408e+06	1.67175e+06			Not Found	High	Not Found	High	Peak Found	Not Found	Not Found	Not Found	Peak Found	High	Not Found	Not Found
High	Master Protein	P11055	Myin-3	MYH3	1	2	3	1	1		1940	223.8	5.81	66			4.51208e+06							7.81033e+06			Not Found	Not Found	Peak Found	Not Found	Not Found	Not Found	Not Found	Not Found	Not Found	High	Not Found	Not Found
High	Master Protein	Q99733	Nucleome assembly protein 1-like 4	NAP1L4	7	2	6	1	1		375	42.8	4.69	62		897205	3.64037e+06	217630		283158	2.8504e+06			4603069			Not Found	Peak Found	Peak Found	Peak Found	Not Found	Peak Found	Peak Found	Not Found	Not Found	High	Not Found	Not Found
High	Master Protein	Q8WVV4	Protein POF1B	POF1B	6	2	2	2	1		589	68	6.32	74			1.43067e+06	1.51483e+06						3564662			Not Found	Not Found	Peak Found	High	Not Found	Not Found	Not Found	Not Found	Not Found	Peak Found	Not Found	Not Found
High	Master Protein	P22891	Vitamin K-dependent protein Z	PROZ	7	2	7	2	1		400	44.7	5.97	32		1.20753e+07			5.4241e+06	6.25292e+06			6.74155e+06	1.96775e+06	1.72016e+06		Not Found	High	Not Found	Not Found	Peak Found	Peak Found	Not Found	Not Found	High	Peak Found	Peak Found	Not Found
High	Master Protein	P28066	Proteasome subunit alpha type-5	PSMA5	13	2	2	2	1		241	26.4	4.79	65				410888	4207701					3187568			Not Found	Not Found	Not Found	Peak Found	Peak Found	Not Found	Not Found	Not Found	Not Found	High	Not Found	Not Found
High	Master Protein	P28072	Proteasome subunit beta type-6	PSMB6	9	2	4	2	1		239	25.3	4.92	64			4414394	2.56942e+06						1.52802e+07			Not Found	Not Found	High	High	Not Found	Not Found	Not Found	Not Found	Not Found	High	Not Found	Not Found
High	Master Protein	P04279	Semenogelin-1	SEMG1	8	2	2	2	1		462	52.1	9.29	23				1.90406e+06									Not Found	Not Found	Not Found	High	Not Found	Not Found	Not Found	Not Found	Not Found	Not Found	Not Found	Not Found
High	Master Protein	P31948	Stress-induced-phphoprotein 1	STIP1	4	2	5	2	1		543	62.6	6.8	83			9.75089e+06		1.88724e+06		1.7325e+06			6.05416e+06		653457	Not Found	Not Found	High	Not Found	High	Not Found	High	Not Found	Not Found	High	Not Found	Peak Found
High	Master Protein	P28289	Tropomodulin-1	TMOD1	10	2	2	2	1		359	40.5	5.1	98										2.21099e+06		2.90174e+06	Not Found	Not Found	Not Found	Not Found	Not Found	Not Found	Not Found	Not Found	Not Found	High	Not Found	Peak Found
High	Master Protein	P22105	Tenascin-X	TNXB	1	2	3	2	1		4244	458.1	5.17	30						897604	2.31123e+06						Not Found	Not Found	Not Found	Not Found	Not Found	High	High	Not Found	Not Found	Not Found	High	Not Found
High	Master Protein	P04278	Sex hormone-binding globulin	SHBG	16	3	27	3	1		402	43.8	6.71	612	687421	8.15595e+06			11279670	2.27397e+06		1.21417e+07	1.3193e+07		7.70537e+06	7763874	Peak Found	High	Not Found	Not Found	High	High	Not Found	High	High	High	High	High
High	Master Protein	Q96QA5	Gasdermin-A	GSDMA	14	3	5	3	1		445	49.3	5.29	25	831471		1113051	1606357	1.47687e+06		1.42762e+06	725799		2.25046e+06		636337	Peak Found	Not Found	Peak Found	High	Peak Found	Not Found	Peak Found	Peak Found	Not Found	High	Not Found	Peak Found
High	Master Protein	P08311	Cathepsin G	CTSG	19	3	6	3	1		255	28.8	11.19	69	880576	1.98771e+06	1.28752e+06	87345		552107	505042			807103			High	Peak Found	High	Peak Found	Not Found	Peak Found	Peak Found	Not Found	Not Found	High	Not Found	Not Found
High	Master Protein	P78371	T-complex protein 1 subunit beta	CCT2	8	3	7	3	1	Acetyl [N-Term]	535	57.5	6.46	186	962358		1.28878e+06	292933	2363303					3280985			High	Not Found	High	Peak Found	High	Not Found	Not Found	Not Found	Not Found	High	Not Found	Not Found
High	Master Protein	P12273	Prolactin-inducible protein	PIP	27	3	6	3	1		146	16.6	8.05	45	1.20797e+06	4575094		1.44074e+06	7.75962e+06	6.08583e+06	1.16482e+06	4.54686e+06	3.06154e+06	8.74755e+06	3.2712e+06	3.8609e+06	High	Peak Found	High	High	Peak Found	Peak Found	Peak Found	Peak Found	Peak Found	High	Peak Found	Peak Found
High	Master Protein	P35611	Alpha-adducin	ADD1	7	3	4	3	1		737	80.9	5.83	44	1.30407e+06			1.32866e+06						9838237	1.89353e+06		Peak Found	Not Found	High	High	Not Found	Not Found	Not Found	Not Found	Not Found	High	Peak Found	Not Found
High	Master Protein	Q6UWP8	Suprabasin	SBSN	12	3	9	3	1		590	60.5	7.01	388	1.30996e+06	3481.79	5.72326e+06	2.83991e+06		929613	742070	18954.5	3737.52	5.1501e+06		10237.1	High	Peak Found	High	Peak Found	High	High	High	High	Peak Found	High	High	Peak Found
High	Master Protein	P62136	Serine/threonine-protein phphatase PP1-alpha catalytic subunit	PPP1CA	14	3	5	3	1		330	37.5	6.33	101	1.4329e+06		1.95164e+06		4.69514e+06		1.04411e+06					2.42782e+06	High	Not Found	High	Not Found	High	Not Found	High	High	Not Found	Not Found	Not Found	Peak Found
High	Master Protein	P61586	Transforming protein RhoA	RHOA	25	3	6	3	1		193	21.8	6.1	28	1.76565e+06	1.63349e+07	5.21748e+06		2.57522e+07	7.81081e+06		12480989	12723478	1.35276e+06	2.15221e+07	18506064	High	High	Peak Found	Not Found	High	Peak Found	Not Found	Peak Found	Peak Found	Peak Found	High	Peak Found
High	Master Protein	Q8TAA3	Proteasome subunit alpha-type 8	PSMA8	18	3	5	3	1		256	28.5	8.98	81	1774604			1.02116e+06	4938925		1.98752e+06			4.04062e+06			Peak Found	Peak Found	High	High	Peak Found	Peak Found	Peak Found	Peak Found	Peak Found	High	Peak Found	Peak Found
High	Master Protein	P31150	Rab GDP dissociation inhibitor alpha	GDI1	11	3	13	2	1		447	50.6	5.14	360	2.77923e+06	3137722	14289368	1.04805e+06	9793235		4608031	2.14417e+06		4542884		1.87896e+06	Peak Found	Peak Found	High	High	Peak Found	Not Found	Peak Found	Peak Found	Not Found	Peak Found	Not Found	Peak Found
High	Master Protein	Q15833	Syntaxin-binding protein 2	STXBP2	8	3	21	3	1		593	66.4	6.55	608	3.18269e+06	5044735	2268984	130299	6.0472e+06	1.19366e+06	4.92155e+06	3.15441e+06	3.78629e+06	1.53967e+06	2.46273e+06	3.98484e+06	High	High	High	High	High	High	High	High	High	High	High	High
High	Master Protein	P48735	Isocitrate dehydrogenase [NADP], mitochondrial	IDH2	7	3	5	3	1		452	50.9	8.69	32	3.51978e+06		5027368	1.0164e+06			5.90198e+06			978234			High	Not Found	High	Peak Found	Not Found	Not Found	High	Not Found	Not Found	Peak Found	Not Found	High
High	Master Protein	P15169	Carboxypeptidase N catalytic chain	CPN1	9	3	9	3	1		458	52.3	7.34	36	4.08215e+06	4.50542e+06	5.7011e+06		6.14381e+06	2.85955e+07	2276245	9338748	4.17947e+06	1.2829e+06	1.29523e+07	13025067	Peak Found	High	High	Not Found	Peak Found	High	Peak Found	Peak Found	High	Peak Found	High	Peak Found
High	Master Protein	P47929	Galectin-7	LGALS7	30	3	9	3	1		136	15.1	7.62	354	4.1123e+06		1.51766e+07	15489429	1.39663e+06			8.44717e+06		3.15554e+07			Peak Found	Not Found	Peak Found	High	Peak Found	Not Found	Not Found	High	Not Found	High	Not Found	Not Found
High	Master Protein	P50395	Rab GDP dissociation inhibitor beta	GDI2	10	3	17	2	1		445	50.6	6.47	361	4.32293e+06		1.52347e+07	908649	5.98652e+06		4.67246e+06			3.6497e+06			High	Not Found	High	Peak Found	Peak Found	Not Found	High	Not Found	Not Found	High	Not Found	Not Found
High	Master Protein	Q99497	Parkinson disease protein 7	PARK7	32	3	9	3	1		189	19.9	6.79	229	4685012	5.91991e+06	23351452	1.19063e+06	11082634		11889717			8808561			High	Peak Found	High	Peak Found	Peak Found	Not Found	High	Peak Found	Peak Found	High	Not Found	Peak Found
High	Master Protein	P04179	Superoxide dismutase [Mn], mitochondrial	SOD2	19	3	5	3	1		222	24.7	8.25	114	4.72459e+06	1.24117e+07	6736023		13881733	4472459	1.25141e+07	5.23035e+06	7729900	4864758	1.01301e+07	5988167	Peak Found	Peak Found	High	Not Found	Peak Found	Peak Found	High	Peak Found	Peak Found	High	High	Peak Found
High	Master Protein	P16284	Platelet endothelial cell adhesion molecule	CAM1	6	3	8	3	1		738	82.5	6.99	54	4.98438e+06		5.74227e+06	2527247			10698637	3.00074e+06		7.71473e+06		3834724	High	Not Found	High	Peak Found	High	Not Found	High	Peak Found	High	High	High	Peak Found
High	Master Protein	P02775	Platelet basic protein	PPBP	19	3	6	3	1		128	13.9	8.79	124	4.998e+06	2.21112e+06	1.77111e+07	2.67538e+06	7.38119e+06		3.97553e+06			3.39068e+06			High	Peak Found	High	High	High	Not Found	Peak Found	Not Found	Not Found	Peak Found	Not Found	Not Found
High	Master Protein	Q58FF6	Putative heat shock protein HSP 90-beta 4	HSP90AB4P	7	3	9	1	1		505	58.2	4.73	100	7040952	4.86817e+06	12572250	6.6382e+06	21371330		4.83688e+06			3.33559e+06			Peak Found	Peak Found	Peak Found	Peak Found	High	Not Found	Peak Found	Not Found	Not Found	High	Not Found	Not Found
High	Master Protein	P61160	Actin-related protein 2	ACTR2	9	3	6	3	1		394	44.7	6.74	98	7.90663e+06	10777281	23062896	2.9826e+06	31495478	2.04032e+06	1.5808e+07	2824610		5.06817e+06	7.42725e+06		Peak Found	High	High	Peak Found	High	Peak Found	Peak Found	Peak Found	Not Found	Peak Found	Peak Found	High
High	Master Protein	P62873	Guanine nucleotide-binding protein G(I)/G(S)/G(T) subunit beta-1	GNB1	13	3	14	2	1	Acetyl [N-Term]	340	37.4	6	261	8256434	10169794	18678280	2.1199e+06	31058873	3.10156e+06	1.35473e+07	9.36135e+06	1.22177e+07	7.0156e+06	7.55247e+06	1.02777e+07	Peak Found	High	Peak Found	High	High	Peak Found	High	High	Peak Found	Peak Found	High	Peak Found
High	Master Protein	P52566	Rho GDP-dissociation inhibitor 2	ARHGDIB	28	3	25	3	1		201	23	5.21	793	8.83483e+06	1.01203e+07	3.54434e+07	5.27511e+06	2.56745e+07		10554018	2.71876e+06	2.01747e+06	2.31704e+07	4.2037e+06	6.4607e+06	High	High	High	High	High	Not Found	High	High	High	High	High	High
High	Master Protein	P55056	Apolipoprotein C-IV	APOC4	27	3	10	3	1		127	14.5	8.92	105	9966054	25377642	54251941	3344301	16308679		1.43959e+07	20094516	29520668	3.75666e+07	6.29172e+06	57500106	Peak Found	Peak Found	High	Peak Found	Peak Found	Not Found	High	Peak Found	Peak Found	High	Peak Found	High
High	Master Protein	Q15907	Ras-related protein Rab-11B	RAB11B	20	3	4	3	1	Acetyl [N-Term]	218	24.5	5.94	100	1.07943e+07	17329754	4.06515e+07	926775	7027403		1.96904e+07	3805222		8.73578e+06	7.86847e+06	1.01568e+07	Peak Found	Peak Found	High	Peak Found	Peak Found	Not Found	High	Peak Found	Not Found	High	High	Peak Found
High	Master Protein	Q5T749	Keratinocyte proline-rich protein	KPRP	7	3	17	3	1		579	64.1	8.27	64	1.15273e+07		45460216	3.57883e+07	4292398	1.7493e+06	12826407			2.78363e+07	751855		Peak Found	Not Found	Peak Found	High	Peak Found	Peak Found	Peak Found	Not Found	Not Found	High	Peak Found	Not Found
High	Master Protein	Q15166	Serum paraoxonase/lactonase 3	PON3	8	3	36	3	1		354	39.6	5.41	288	1.22259e+07	7.51491e+07	3.41104e+07	170089	1.52177e+08	5.93544e+07	14819014	109733941	102331156	1.5637e+07	63262608	4.2229e+07	High	High	High	Peak Found	High	High	High	High	High	High	High	High
High	Master Protein	Q12913	Receptor-type tyrine-protein phphatase eta	PTPRJ	4	3	4	3	1		1337	145.9	5.58	23	1.27538e+07	8893876	41811527	1.68042e+06	6935388	5088806	2.33315e+07	10406354	9889049	2.63021e+07	9907032	21410012	High	Peak Found	Peak Found	High	Peak Found	Peak Found	Peak Found	Peak Found	Peak Found	High	Peak Found	Peak Found
High	Master Protein	P02654	Apolipoprotein C-I	APOC1	22	3	121	3	1		83	9.3	8.47	1368	1.31929e+07	4.71134e+08	3.01078e+08	1.20083e+06	381017048	2.4297e+08	5.25261e+07	1.09401e+09	1.29805e+09	6.39978e+07	173725918	1.33953e+09	High	High	High	High	High	High	High	High	High	High	High	High
High	Master Protein	P14770	Platelet glycoprotein IX	GP9	24	3	24	3	1		177	19	6.34	214	1.49729e+07	20188403	1.26379e+07	655891	1.98593e+07	1469003	14522790	1.54924e+07	1.50372e+07	6.17727e+06	1.24231e+07	5.07693e+06	High	High	High	Peak Found	High	Peak Found	High	High	High	High	High	High
High	Master Protein	P07339	Cathepsin D	CTSD	13	3	12	3	1		412	44.5	6.54	114	1.88893e+07	1.18301e+08	5.44987e+07	1.44339e+06	5.65261e+07	1.60874e+07	4920437	4.27478e+07	8.04185e+07	33962749	29732064	7.38317e+07	Peak Found	Peak Found	Peak Found	High	Peak Found	Peak Found	Peak Found	High	Peak Found	High	Peak Found	Peak Found
High	Master Protein	P18577	Blood group Rh(CE) polypeptide	RHCE	11	3	15	3	1		417	45.5	9.36	151	20179805	1.14163e+06	9.91743e+06	1.78632e+07	7541478	443557	4.02495e+06		865118	14658906	5805772	4.16498e+06	High	Peak Found	High	High	High	Peak Found	Peak Found	Not Found	Peak Found	High	High	Peak Found
High	Master Protein	O00194	Ras-related protein Rab-27B	RAB27B	18	3	24	3	1		218	24.6	5.52	369	22211512	1.50725e+07	28515926	19979434	1.65125e+07	2.7076e+06	8246650	1.6168e+07	12057966	4.10662e+07	7.12202e+06	15426467	Peak Found	High	High	Peak Found	High	High	Peak Found	High	High	High	High	High
High	Master Protein	P02741	C-reactive protein	CRP	17	3	18	3	1		224	25	5.63	419	2.26392e+07	57855571	4229016	224438	2.41172e+06	4.30062e+07							High	High	Peak Found	Peak Found	Peak Found	High	Not Found	Not Found	Not Found	Not Found	Not Found	Not Found
High	Master Protein	P01040	Cystatin-A	CSTA	40	3	19	3	1		98	11	5.5	447	24905344		5.09085e+07	8.31346e+07	3867654	9.06483e+06	8309870	7.76267e+06	3.84407e+06	2.15675e+08			High	Not Found	High	High	Peak Found	Peak Found	High	Peak Found	Peak Found	High	Not Found	Not Found
High	Master Protein	P12931	Proto-oncogene tyrine-protein kinase Src	SRC	5	3	7	3	1		536	59.8	7.42	48	2.5994e+07		3.72434e+06	3020397	1.96732e+07	695824	6.73639e+06	4081767		1.12071e+07		2.65508e+06	High	Not Found	High	High	High	Peak Found	High	Peak Found	Not Found	High	Not Found	Peak Found
High	Master Protein	A0A075B6R9	Probable non-functional immunoglobulin kappa variable 2D-24	IGKV2D-24	38	3	66	3	1		120	13.1	8.87	1335	40026257	1.35576e+08	8.14025e+07	208979	427734568	135132808	132996075	193129522	210672888	1.1762e+08	229367988	182860944	High	High	High	Peak Found	High	High	High	High	High	High	High	High
High	Master Protein	P43251	Biotinidase	BTD	8	3	24	3	1		543	61.1	6.25	550		1.01725e+07	251910		1.33025e+07	6.13784e+06		7.86499e+06	9071877		9.6554e+06	8.34539e+06	Not Found	High	Peak Found	Not Found	Peak Found	High	Not Found	High	High	Not Found	High	High
High	Master Protein	P08571	Monocyte differentiation antigen CD14	CD14	13	3	15	3	1		375	40.1	6.23	273		1.13435e+07	608990		1.21144e+06	622708		1.33883e+06	7.37953e+06	1.04196e+06	3.89214e+06	2.5403e+06	Not Found	High	Peak Found	Not Found	High	Peak Found	Not Found	Peak Found	High	Peak Found	High	Peak Found
High	Master Protein	P60981	Destrin	DSTN	24	3	4	3	1	Acetyl [N-Term]	165	18.5	7.85	140					4.48346e+06					10342033			Not Found	Not Found	High	Not Found	Peak Found	Not Found	Not Found	Not Found	Not Found	High	Not Found	High
High	Master Protein	P20930	Filaggrin	FLG	1	3	4	3	1		4061	434.9	9.25	104				2.28851e+06						372787			Not Found	Not Found	Not Found	High	Not Found	Not Found	Not Found	Not Found	Not Found	High	Not Found	Not Found
High	Master Protein	P04180	Phphatidylcholine-sterol acyltransferase	LCAT	15	3	15	3	1		440	49.5	6.11	505		13704383			5711860	5.0657e+06		8970500	8.00711e+06				Not Found	High	Not Found	Not Found	High	High	Not Found	High	High	Not Found	Not Found	Not Found
High	Master Protein	Q8TF66	Leucine-rich repeat-containing protein 15	LRRC15	8	3	4	3	1		581	64.3	6.71	28									1.32857e+07				Not Found	Not Found	Not Found	Not Found	Not Found	Not Found	Not Found	Not Found	High	Not Found	Not Found	Not Found
High	Master Protein	P51884	Lumican	LUM	14	3	28	3	1		338	38.4	6.61	611		9.11355e+06			2.44742e+06	4.97181e+06		9.80596e+06	10473091		2.0514e+07	1.54561e+07	Not Found	High	Not Found	Not Found	Peak Found	High	Not Found	High	High	Not Found	High	High
High	Master Protein	P05164	Myeloperoxidase	MPO	6	3	3	3	1		745	83.8	8.97	49		1.32286e+06				912556							Not Found	Peak Found	Not Found	Not Found	Not Found	High	Not Found	Not Found	Not Found	High	Not Found	Not Found
High	Master Protein	Q13835	Plakophilin-1	PKP1	6	3	3	3	1		747	82.8	9.13	153			3.29916e+06	4.33953e+06			416067			5.18616e+06			Not Found	Not Found	Peak Found	High	Not Found	Not Found	Peak Found	Not Found	Not Found	High	Not Found	Not Found
High	Master Protein	P05154	Plasma serine protease inhibitor	SERPINA5	10	3	10	3	1		406	45.6	9.26	167		3.94613e+06			15919387	2999686		3.37125e+06	1.2438e+07		2.78098e+06		Not Found	Peak Found	Not Found	Not Found	High	High	Not Found	High	High	Not Found	High	Not Found
High	Master Protein	P49747	Cartilage oligomeric matrix protein	COMP	11	4	14	3	1		757	82.8	4.6	325	489123	3.759e+06	1.27286e+06		2292310		4.3753e+06	5.20996e+06	2.05179e+06	1.91782e+06	1.89778e+06	1.5348e+06	Peak Found	High	High	Not Found	Peak Found	High	High	High	High	High	High	Peak Found
High	Master Protein	P00742	Coagulation factor X	F10	14	4	10	4	1		488	54.7	5.94	58	690512	1.55081e+07	2.01565e+06	2.70431e+06	1.24766e+07	2.23141e+06	20757400	1.61842e+06	1.61156e+07		3435176	2.45167e+06	Peak Found	High	Peak Found	Peak Found	Peak Found	Peak Found	Peak Found	Peak Found	Peak Found	Not Found	High	Peak Found
High	Master Protein	P62879	Guanine nucleotide-binding protein G(I)/G(S)/G(T) subunit beta-2	GNB2	16	4	15	1	1	Acetyl [N-Term]	340	37.3	6	90	1131062	3.42772e+06			9974525		1.55023e+06	2.29352e+06	2.91451e+06		1.71528e+06	2.11086e+06	Peak Found	Peak Found	Not Found	Not Found	Peak Found	Not Found	Peak Found	Peak Found	Peak Found	Not Found	Peak Found	Peak Found
High	Master Protein	P55209	Nucleome assembly protein 1-like 1	NAP1L1	15	4	8	3	1		391	45.3	4.46	49	1.35933e+06	3.09148e+06	1932347		8.65139e+06					5.80367e+06	1.01025e+06		Peak Found	Peak Found	Peak Found	Not Found	High	Not Found	Not Found	Not Found	Not Found	High	High	Not Found
High	Master Protein	P10809	60 kDa heat shock protein, mitochondrial	HSPD1	10	4	5	4	1		573	61	5.87	77	1.81394e+06		8.08129e+06	639302	7.79532e+06		5.10291e+06		2.52734e+06	2.38056e+06			Peak Found	Peak Found	High	High	High	Not Found	Peak Found	Not Found	Peak Found	Peak Found	Peak Found	Not Found
High	Master Protein	Q15084	Protein disulfide-isomerase A6	PDIA6	14	4	13	4	1		440	48.1	5.08	200	2433381	660130	9372180	610984	3.64694e+06		1.97872e+06		1.09679e+06	1.47827e+06			Peak Found	High	High	High	High	High	Peak Found	Not Found	Peak Found	High	Not Found	Not Found
High	Master Protein	P14543	Nidogen-1	NID1	6	4	14	4	1		1247	136.3	5.29	129	2.81127e+06	4.07254e+06	10223563		2.4223e+06	596846	6.08101e+06	785202	1.73428e+06	4.00409e+06		336908	High	High	High	Not Found	High	Peak Found	High	Peak Found	Peak Found	High	Peak Found	Peak Found
High	Master Protein	P68104	Elongation factor 1-alpha 1	EEF1A1	18	4	7	4	1		462	50.1	9.01	95	3.93973e+06		6804780	5.69554e+06	2.92863e+07		3.55139e+06			5.51714e+06			High	High	Peak Found	High	High	Peak Found	Peak Found	Peak Found	Peak Found	High	Not Found	Peak Found
High	Master Protein	P22735	Protein-glutamine gamma-glutamyltransferase K	TGM1	7	4	4	4	1		817	89.7	6.04	82	4.10477e+06			2.77733e+07			3029130			1.64207e+08			Peak Found	Not Found	Not Found	High	Not Found	Not Found	Peak Found	Not Found	Not Found	Peak Found	Not Found	Not Found
High	Master Protein	P27348	14-3-3 protein theta	YWHAQ	20	4	36	2	1		245	27.7	4.78	789	4201898	6.57636e+06	4.50706e+06	568564	16103533	669044	2.0974e+06	2.6318e+06	5.60325e+06	4.75546e+06	4.66157e+06	6.24175e+06	High	High	High	High	High	Peak Found	High	Peak Found	High	High	High	Peak Found
High	Master Protein	Q06830	Peroxiredoxin-1	PRDX1	23	4	22	3	1		199	22.1	8.13	317	5.99626e+06		1.51351e+07	3.29962e+06	8.72827e+06		7.00556e+06			8.06674e+07			High	Not Found	Peak Found	High	High	Not Found	High	Not Found	Not Found	High	Not Found	Not Found
High	Master Protein	Q08495	Dematin	DMTN	12	4	8	4	1		405	45.5	8.88	155	6.57829e+06		3.8493e+06	3.30451e+06	4.3326e+06		1.83119e+06			2.48428e+07	3.78894e+06	2.32164e+06	Peak Found	Not Found	High	High	Peak Found	Not Found	Peak Found	Not Found	Not Found	High	Peak Found	Peak Found
High	Master Protein	Q00013	55 kDa erythrocyte membrane protein	MPP1	11	4	10	4	1		466	52.3	7.37	176	6979237		5.99761e+06	1.03467e+06	5.9725e+06		2.03535e+06			12775970	4.86498e+06	1998648	High	Peak Found	High	High	High	Not Found	Peak Found	Not Found	Not Found	High	Peak Found	Peak Found
High	Master Protein	O95810	Caveolae-associated protein 2	CAVIN2	15	4	11	4	1		425	47.1	5.21	242	7.37588e+06	4.71702e+06	1.88372e+07	425726	1.84537e+07	2.53214e+06	2.80501e+06		9049345	2.33113e+07	3.39865e+06	6.28296e+06	High	Peak Found	High	High	High	Peak Found	Peak Found	Not Found	Peak Found	High	Peak Found	Peak Found
High	Master Protein	P04792	Heat shock protein beta-1	HSPB1	31	4	20	4	1		205	22.8	6.4	396	9286377	1.2772e+06	4.77239e+07	8.83365e+06			1.86841e+06		1.48031e+06	32455357	1462661		High	Peak Found	High	High	Not Found	Not Found	High	Not Found	Peak Found	High	Peak Found	Not Found
High	Master Protein	Q15848	Adiponectin	ADIPOQ	28	4	40	4	1		244	26.4	5.74	594	1.01754e+07	2.43293e+06	6704110	273236	3.57492e+07	1.38492e+07	2.2706e+07	3.99412e+07	9.55041e+06	1.24823e+07	8.63997e+06	3669784	High	High	High	Peak Found	High	High	High	High	High	High	High	High
High	Master Protein	O75223	Gamma-glutamylcyclotransferase	GGCT	27	4	7	4	1		188	21	5.14	105	1.07172e+07	4.41933e+06	6.0837e+06	1.0775e+07	2.92856e+06	1.1062e+07	3.46626e+07	6580768	3.08947e+06	21878804	3.37485e+06	1.62144e+07	Peak Found	Peak Found	High	High	Peak Found	Peak Found	Peak Found	Peak Found	Peak Found	High	Peak Found	Peak Found
High	Master Protein	P12110	Collagen alpha-2(VI) chain	COL6A2	5	4	7	4	1		1019	108.5	6.21	101	12437109			1.84457e+06	1.01214e+07	3250371	15183186	6.98048e+06	12778105	2.31199e+06	10659485	7070093	High	Not Found	Not Found	Peak Found	Peak Found	Peak Found	High	Peak Found	High	High	Peak Found	Peak Found
High	Master Protein	P0DP25	Calmodulin-3	CALM3	24	4	16	3	1	Acetyl [N-Term]	149	16.8	4.22	336	1.43157e+07	9952277	61246806	2.52631e+07	11704831	4485200	1.73673e+07	6489494	5194251	70363034	6.2329e+06	10192342	High	High	High	High	Peak Found	Peak Found	Peak Found	High	Peak Found	High	Peak Found	Peak Found
High	Master Protein	P35542	Serum amyloid A-4 protein	SAA4	42	4	112	4	1		130	14.7	9.07	1707	4.99646e+07	342098952	3227578216	3.15558e+06	1.50517e+08	1.16236e+08	2.43093e+07	3.11416e+08	2.15038e+08	1.46155e+08	9.7339e+07	1.04609e+09	High	High	High	High	High	High	Peak Found	High	High	High	High	High
High	Master Protein	P02655	Apolipoprotein C-II	APOC2	44	4	206	4	1		101	11.3	4.72	9213	7.33625e+07	8.97298e+08	4.47079e+09	8.45724e+06	2.67435e+08	2.65583e+08	1.512e+08	9.42657e+08	2.02566e+09	1.05223e+09	6.32589e+08	3008179370	High	High	High	High	High	High	High	High	High	High	High	High
High	Master Protein	P62987	Ubiquitin-60S ribomal protein L40	UBA52	40	4	44	4	1		128	14.7	9.83	584	1.49181e+08	5.15812e+07	1.58832e+08	3.13209e+08	7.41108e+07	9.04878e+08	7.42033e+07	4.08949e+08	1.17217e+07	3.26711e+08	5.86447e+07	2.18069e+07	High	High	High	High	High	High	High	High	High	High	High	High
High	Master Protein	P08133	Annexin A6	ANXA6	9	4	5	4	1		673	75.8	5.6	119			1.64296e+06		1.77149e+07		3.44276e+06						Not Found	Not Found	Peak Found	Not Found	High	Not Found	Peak Found	Not Found	Not Found	High	Not Found	Not Found
High	Master Protein	Q13790	Apolipoprotein F	APOF	22	4	33	4	1		326	35.4	5.64	1172		3.12293e+07	1.96569e+07	1.7425e+06	7.16616e+06	1.15361e+07	1.04276e+06	5.10018e+06	2.08824e+07	5.21522e+06	1.73142e+07	1.01943e+07	Not Found	High	High	Peak Found	Peak Found	High	High	High	High	High	High	High
High	Master Protein	P23634	Plasma membrane calcium-transporting ATPase 4	ATP2B4	5	4	4	4	1		1241	137.8	6.6	106				2.38266e+06									Not Found	Not Found	Not Found	High	Not Found	Not Found	Not Found	Not Found	Not Found	Not Found	Not Found	Not Found
High	Master Protein	O75882	Attractin	ATRN	3	4	16	4	1		1429	158.4	7.31	242		5.98825e+06			1.02728e+06	2.63095e+06	329938	1.17039e+07	1.00337e+07		6.20938e+06		Not Found	High	Not Found	Not Found	Peak Found	Peak Found	Peak Found	High	High	Not Found	High	High
High	Master Protein	Q12805	EGF-containing fibulin-like extracellular matrix protein 1	EFEMP1	11	4	6	4	1		493	54.6	5.07	110		2.20492e+06		228708	1.55368e+06			3.37298e+06	4.35684e+06		1.24778e+06		Not Found	Peak Found	Not Found	Peak Found	Peak Found	High	Not Found	High	Peak Found	Not Found	Peak Found	Not Found
High	Master Protein	P00740	Coagulation factor IX	F9	11	4	34	4	1		461	51.7	5.47	700		1.84651e+07	1.94895e+06	1.75145e+07	35663974	2.30727e+07	28071373	4.54609e+07	2.15625e+07	2.57134e+07	1.91301e+07	2.62237e+07	Not Found	High	Peak Found	Peak Found	High	High	Peak Found	High	High	Peak Found	High	High
High	Master Protein	Q9UGM5	Fetuin-B	FETUB	20	4	17	4	1		382	42	6.83	337		6.55288e+06			6187192	2.83205e+06		4.49353e+06	5.94219e+06		4.68316e+06	4.93929e+06	Not Found	High	Not Found	Not Found	High	High	Not Found	High	High	Not Found	High	High
High	Master Protein	Q9HAV0	Guanine nucleotide-binding protein subunit beta-4	GNB4	16	4	20	1	1	Acetyl [N-Term]	340	37.5	6	337					3.92914e+06			1.37683e+06	1823594				Not Found	High	Not Found	Not Found	High	Not Found	Not Found	High	High	Not Found	High	Not Found
High	Master Protein	Q04756	Hepatocyte growth factor activator	HGFAC	11	4	12	4	1		655	70.6	7.24	127		4.31167e+06			6.52233e+06	7.14493e+06	1.30343e+06	1.575e+07	1.11249e+07	890117	6.29629e+06	7.50364e+06	Not Found	High	Not Found	Not Found	Peak Found	High	Peak Found	High	High	Peak Found	High	Peak Found
High	Master Protein	P80188	Neutrophil gelatinase-associated lipocalin	LCN2	33	4	15	4	1		198	22.6	8.91	295		1.01459e+06	4.8398e+06	1.44702e+06		732687	258474			9.77085e+06		1.01625e+06	Not Found	High	High	High	Not Found	High	Peak Found	Not Found	Not Found	High	Not Found	Peak Found
High	Master Protein	P26927	Hepatocyte growth factor-like protein	MST1	9	4	10	4	1		711	80.3	7.68	60		4.28336e+06	69989		4.57234e+06			4.33483e+06	5.45814e+06		6.51846e+06	3.57332e+06	Not Found	Peak Found	Peak Found	Not Found	High	Not Found	Not Found	Peak Found	High	Not Found	High	High
High	Master Protein	Q6UX06	Olfactomedin-4	OLFM4	11	4	6	4	1		510	57.2	5.69	101		7397815	2.97999e+06							3.10058e+06			Not Found	Peak Found	Peak Found	Not Found	Not Found	Not Found	Not Found	Not Found	Not Found	High	Not Found	Not Found
High	Master Protein	O00429	Dynamin-1-like protein	DNM1L	12	5	8	5	1	Acetyl [N-Term]	736	81.8	6.81	103	1.04646e+06	2.43786e+06	3.8977e+06	260327	794020	148684	1722620	337224	318113	567679	303344		High	High	High	Peak Found	Peak Found	Peak Found	High	Peak Found	Peak Found	Peak Found	Peak Found	Not Found
High	Master Protein	P61158	Actin-related protein 3	ACTR3	25	5	13	5	1		418	47.3	5.88	198	1.22537e+06		7.03319e+06	397046	4.71892e+06	515736	2.91158e+06			1.2263e+06	1.53179e+06		High	High	High	High	High	Peak Found	High	Not Found	Not Found	High	Peak Found	Not Found
High	Master Protein	Q96P63	Serpin B12	SERPINB12	19	5	8	5	1		405	46.2	5.53	224	1.37473e+06	2.37447e+06		4.28044e+06	5617458	1.37473e+06	699457	1733898	1.50811e+06	4.13761e+06	1.71276e+06	3.23279e+06	High	Peak Found	Not Found	High	Peak Found	Peak Found	Peak Found	Peak Found	Peak Found	High	Peak Found	Peak Found
High	Master Protein	P22352	Glutathione peroxidase 3	GPX3	29	5	52	5	1		226	25.5	8.13	687	1.71967e+06	4.808e+07	2123509	644684	1.03208e+08	2.43905e+07	2.07718e+06	7.15194e+07	5.54725e+07	20860364	21479145	9.69551e+07	Peak Found	High	Peak Found	Peak Found	High	High	Peak Found	High	High	Peak Found	High	High
High	Master Protein	P55058	Phpholipid transfer protein	PLTP	15	5	27	5	1		493	54.7	7.01	532	1.95337e+06	3.23899e+06	1.35956e+06	111822	3.72814e+06	4.08009e+06	7143192	1.47003e+07	3154191	2.27873e+06	6.84493e+06	1.72333e+06	High	High	High	Peak Found	High	High	High	High	High	High	High	Peak Found
High	Master Protein	P69891	Hemoglobin subunit gamma-1	HBG1	46	5	86	4	1		147	16.1	7.2	2006	2279778		13784819	904296	1.35502e+07	5090300				6.523e+06	3.39424e+06	1.95562e+07	High	Not Found	Peak Found	Peak Found	High	Peak Found	Not Found	Not Found	Not Found	High	Peak Found	Peak Found
High	Master Protein	P31944	Caspase-14	CASP14	22	5	15	5	1		242	27.7	5.58	256	2452575	4344333	1.35608e+07	9.93916e+06			1.27274e+06	3100834		73028044	1.8926e+06		High	Peak Found	High	High	Peak Found	Peak Found	Peak Found	Peak Found	Peak Found	High	Peak Found	Peak Found
High	Master Protein	Q01469	Fatty acid-binding protein 5	FABP5	34	5	15	5	1	Acetyl [N-Term]	135	15.2	7.01	256	3.41077e+06		6623232	1.63848e+07						5.11644e+07			High	Not Found	High	High	Not Found	Not Found	High	Not Found	Not Found	High	Not Found	Not Found
High	Master Protein	Q15485	Ficolin-2	FCN2	21	5	16	5	1		313	34	6.77	176	3.71771e+06		1.67037e+07		2.00508e+07	5.22841e+06	1.09375e+07	5.51165e+06	6.16175e+06	1.30811e+07		8.26337e+06	High	Not Found	High	Not Found	Peak Found	Peak Found	High	Peak Found	High	High	High	High
High	Master Protein	Q15404	Ras suppressor protein 1	RSU1	29	5	25	5	1		277	31.5	8.65	228	3.74026e+06	6.24573e+06	41112100	236877	1.35197e+07	3342103	1.14347e+07		5.18153e+06	2.12165e+07	6.21806e+06		High	High	High	Peak Found	High	Peak Found	High	Peak Found	Peak Found	High	High	Peak Found
High	Master Protein	P00558	Phphoglycerate kinase 1	PGK1	18	5	18	5	1		417	44.6	8.1	209	4.42924e+06	7.57564e+06	1.48251e+07	1.20627e+06	1.59187e+07		8.70944e+06	1.60916e+06	1.0171e+06	7.20197e+06	3.33783e+06	1.86245e+06	High	High	High	High	High	Not Found	High	Peak Found	Peak Found	High	Peak Found	Peak Found
High	Master Protein	P14625	Endoplasmin	HSP90B1	7	5	27	4	1		803	92.4	4.84	597	5.46145e+06	5.79181e+06	19448868	391768	1.07321e+07		7.96652e+06	1.91536e+06	8.30651e+06	4.43703e+06	1.21394e+06	2.87094e+06	High	High	High	High	High	Not Found	High	Peak Found	High	High	Peak Found	High
High	Master Protein	P00338	L-lactate dehydrogenase A chain	LDHA	21	5	32	5	1		332	36.7	8.27	981	5.68963e+06	6.03106e+06	13098247	3.1876e+06	1.89785e+07	959881	7.12717e+06	4.196e+06	2.09682e+06	8.94164e+06	1929124	2.73809e+06	High	High	High	High	High	High	High	High	High	High	High	High
High	Master Protein	P12109	Collagen alpha-1(VI) chain	COL6A1	9	5	14	5	1		1028	108.5	5.43	207	6.0276e+06	358801	5426226			1.56029e+06	6.95513e+06	1.23153e+06	524892	2314559			High	High	High	Not Found	Not Found	Peak Found	High	Peak Found	High	High	High	Not Found
High	Master Protein	Q08188	Protein-glutamine gamma-glutamyltransferase E	TGM3	11	5	7	5	1		693	76.6	5.86	236	6.39847e+06	2.36932e+06		7.11418e+06	1.43967e+06		8.72103e+06	4.76907e+06	3.21064e+06	4.53725e+06		7.16181e+06	Peak Found	Peak Found	Not Found	High	Peak Found	Peak Found	Peak Found	Peak Found	Peak Found	High	Peak Found	Peak Found
High	Master Protein	P23229	Integrin alpha-6	ITGA6	7	5	11	5	1		1130	126.5	6.61	313	7465409		4.4257e+06	290359			2.21312e+06	2.23477e+06	2089685	10118510			High	Not Found	High	High	Not Found	High	High	Peak Found	Peak Found	High	Peak Found	Not Found
High	Master Protein	Q08554	Desmocollin-1	DSC1	8	5	22	5	1		894	99.9	5.43	235	7.65535e+06		3.55536e+07	2.89063e+07	3903252	954557	4.70033e+06			3.08616e+07	931663		High	Not Found	High	High	Peak Found	Peak Found	Peak Found	High	Not Found	High	Peak Found	High
High	Master Protein	P30041	Peroxiredoxin-6	PRDX6	31	5	21	5	1		224	25	6.38	427	8.02885e+06	4.2453e+06	3.3473e+07	360488	1.17408e+07	940212	6382873	3454668	2.45377e+06	5713210	7263186	4303403	High	High	High	High	High	High	High	High	High	High	High	Peak Found
High	Master Protein	P35612	Beta-adducin	ADD2	12	5	7	5	1		726	80.8	5.92	182	1.10163e+07	1.8118e+07	22915096	281276	1.26798e+07	2.88822e+07	8.36579e+06	2.34507e+07	2.36228e+07	1.14443e+07	8.02257e+06	3.20324e+07	High	Peak Found	Peak Found	Peak Found	Peak Found	Peak Found	Peak Found	Peak Found	Peak Found	High	Peak Found	Peak Found
High	Master Protein	P10321	HLA class I histocompatibility antigen, C alpha chain	HLA-C	22	5	21	3	1		366	40.6	6.04	494	14502588	9.10877e+06	6.70999e+06	716358	1.59103e+07		1.46325e+07	3.48105e+06	5.02008e+06	1.79554e+07			High	Peak Found	High	Peak Found	High	Not Found	High	Peak Found	High	High	Not Found	Not Found
High	Master Protein	P09493	Tropomyin alpha-1 chain	TPM1	14	5	58	2	1		284	32.7	4.74	599	2.57288e+07	28109279	57051572	8.51075e+06	34868308	8719228	6.86809e+06			6.26765e+07	16263828	10706210	High	High	High	High	High	High	Peak Found	Not Found	Not Found	High	High	High
High	Master Protein	P02656	Apolipoprotein C-III	APOC3	54	5	199	5	1		99	10.8	5.41	6116	1.50727e+08	2241854420	8885075890	1.22629e+07	4.54741e+08	7.19155e+08	2.05851e+08	2.33341e+09	5.54593e+09	5.04969e+09	1.17465e+09	12223264040	High	High	High	Peak Found	High	High	High	High	High	High	High	High
High	Master Protein	P00915	Carbonic anhydrase 1	CA1	33	5	9	5	1		261	28.9	7.12	127		2988978	9.83423e+06	485911	3.94343e+07		2994024			15765803	8.41826e+06	2658171	Not Found	Peak Found	High	High	High	Not Found	Peak Found	Not Found	Not Found	High	Peak Found	Peak Found
High	Master Protein	Q96KN2	Beta-Ala-His dipeptidase	CNDP1	15	5	27	5	1		507	56.7	5.3	606		1.51021e+06			1.51771e+07	1.99388e+06		3.18637e+06	3.82929e+06		7.64205e+06	5.74149e+06	Not Found	High	Not Found	Not Found	High	High	Not Found	High	High	Not Found	High	High
High	Master Protein	P31146	Coronin-1A	CORO1A	19	5	9	5	1		461	51	6.68	105		2.08681e+06			1.95827e+07					1.31515e+06	3.99001e+06		Not Found	Peak Found	Not Found	High	High	Not Found	Not Found	Not Found	Not Found	High	High	Not Found
High	Master Protein	P31947	14-3-3 protein sigma	SFN	25	5	25	3	1		248	27.8	4.74	396				2.83468e+06									Not Found	Not Found	Not Found	High	Not Found	Not Found	Not Found	Not Found	Not Found	High	Not Found	Not Found
High	Master Protein	Q15582	Transforming growth factor-beta-induced protein ig-h3	TGFBI	16	6	22	6	1		683	74.6	7.71	113	866300	5.57315e+06			1.24601e+07	1474257	3.39253e+06	2.09083e+06	4.32283e+06	534719	1.8338e+06	1.84051e+06	Peak Found	High	Peak Found	Not Found	High	High	High	High	High	Peak Found	High	High
High	Master Protein	O75083	WD repeat-containing protein 1	WDR1	23	6	17	6	1		606	66.2	6.65	281	1.89478e+06	1.86995e+07	3.7212e+06		2.53135e+07		1.70147e+07		2.65943e+06	4.13876e+06	9.06612e+06	1.77039e+06	Peak Found	High	High	Not Found	High	Not Found	Peak Found	Not Found	High	High	High	Peak Found
High	Master Protein	P35443	Thrombpondin-4	THBS4	9	6	20	5	1		961	105.8	4.68	279	2.74142e+06	1.69813e+06	4.69553e+06		7284674	958869	20218875			1.51145e+07	3675462		High	High	High	Not Found	Peak Found	Peak Found	High	High	Peak Found	High	High	Peak Found
High	Master Protein	P25705	ATP synthase subunit alpha, mitochondrial	ATP5F1A	14	6	13	6	1		553	59.7	9.13	280	2.82097e+06	13129032	9.45989e+06	2.60844e+06	5363717	453018	1.21649e+07	5600016		3564878	1.25406e+06	1.67395e+07	High	High	High	High	High	Peak Found	High	Peak Found	High	Peak Found	Peak Found	Peak Found
High	Master Protein	O00299	Chloride intracellular channel protein 1	CLIC1	38	6	33	6	1	Acetyl [N-Term]	241	26.9	5.17	782	3.45675e+06	1.1445e+07	1.96492e+07	917261	2.46482e+07		2.44823e+06	4.86198e+06	1.51607e+06	8.34416e+06	11430858	9.28428e+06	High	High	High	High	High	High	High	High	Peak Found	High	High	High
High	Master Protein	P05556	Integrin beta-1	ITGB1	10	6	14	6	1		798	88.4	5.39	78	7929163	1.35257e+07	2.30998e+07	489818	15048057	1.69001e+06	1.11322e+07	1.30738e+07	12256676	5.90563e+06	8.23326e+06	7.24952e+06	Peak Found	High	Peak Found	Peak Found	High	Peak Found	High	High	High	High	High	High
High	Master Protein	P16671	Platelet glycoprotein 4	CD36	22	6	23	6	1		472	53	7.96	469	1.06555e+07	1.8581e+07	3.9504e+06	808035	1.80293e+07	4.91314e+06	1.55506e+07	6.04385e+06	1.14623e+07	7.2419e+06	1.57397e+07	7.02269e+06	High	High	High	Peak Found	High	Peak Found	High	High	High	High	High	High
High	Master Protein	P13611	Versican core protein	VCAN	2	6	18	6	1		3396	372.6	4.51	219	1.19116e+07	2.37815e+07	1.45028e+07		1.65087e+07		2.1224e+07	2.64171e+07	1.90936e+07	24981872	1.1357e+07	3.30941e+07	High	High	High	Not Found	Peak Found	Not Found	High	Peak Found	Peak Found	High	High	Peak Found
High	Master Protein	P24844	Myin regulatory light polypeptide 9	MYL9	38	6	33	2	1		172	19.8	4.92	797	13701426	36559128	53951380	2.44836e+06	22749324	13356155	12998182		21985118	25664412			High	High	High	Peak Found	High	Peak Found	Peak Found	Not Found	High	High	Not Found	Not Found
High	Master Protein	P07384	Calpain-1 catalytic subunit	CAPN1	14	6	19	6	1		714	81.8	5.67	271	1.45612e+07	9.5895e+06	24937285	5.31332e+06	1.11876e+07	799620	2.01806e+07	3889069	2.00505e+06	1.17578e+07	1.14962e+06	2.93576e+06	High	High	High	High	High	Peak Found	High	Peak Found	Peak Found	High	High	High
High	Master Protein	O00187	Mannan-binding lectin serine protease 2	MASP2	13	6	23	6	1		686	75.7	5.63	170	1.54133e+07	9891176	3.34977e+07		1.97817e+07	4.16217e+06	18492535	8.99819e+06	1.69985e+07	1.49355e+07	1.00809e+07	6575948	High	High	High	Not Found	High	Peak Found	High	High	Peak Found	High	High	Peak Found
High	Master Protein	Q13418	Integrin-linked protein kinase	ILK	14	6	24	6	1		452	51.4	8.07	143	1.72084e+07	2.26635e+07	37949596	3.29737e+06	2.75183e+07	7.54486e+06	18661638	21662522	1.71207e+07	1.42442e+07	1.15853e+07	1.5217e+07	High	High	High	High	High	Peak Found	High	Peak Found	High	High	High	Peak Found
High	Master Protein	P06753	Tropomyin alpha-3 chain	TPM3	14	6	80	1	1		285	32.9	4.72	422	19831050		21576616	7301751	7628021	3.48856e+06	6.35424e+06			24424920	7.58234e+06		Peak Found	Not Found	High	High	Peak Found	Peak Found	Peak Found	Not Found	Not Found	Peak Found	Peak Found	Not Found
High	Master Protein	O95445	Apolipoprotein M	APOM	49	6	68	6	1		188	21.2	6.01	857	2.21377e+07	5.23258e+07	3.49382e+08	1.02883e+06	101031540	7.92538e+07	30064416	9.56604e+07	1.52131e+08	1.02227e+08	7.44267e+07	2.56994e+08	High	High	High	High	High	High	High	High	High	High	High	High
High	Master Protein	P01889	HLA class I histocompatibility antigen, B alpha chain	HLA-B	22	6	51	4	1		362	40.4	5.85	881	2.47407e+07	29277.7	5.14675e+07		14926569	1.74196e+06	1.09286e+07	35346.8	1.10273e+07	1.17016e+07	1.17689e+06		High	Peak Found	High	High	High	High	High	High	High	High	High	Not Found
High	Master Protein	P16452	Protein 4.2	EPB42	12	6	27	6	1		691	77	8.09	659	2.88704e+07	84343.6	8.84186e+06	1.64409e+07	1.65255e+07		2.01084e+06	498165	1.01215e+06	2.64228e+07	1.82825e+07	10782233	High	Peak Found	High	High	High	Not Found	Peak Found	Peak Found	High	High	High	High
High	Master Protein	P04075	Fructe-bisphphate aldolase A	ALDOA	28	6	41	5	1		364	39.4	8.09	1104	2.95793e+07	32187737	170008487	4.68861e+06	54664538	3619264	38609412	16066388	3857052	69795226	9932962	2.46761e+07	High	High	High	High	High	High	High	High	Peak Found	High	High	High
High	Master Protein	P62937	Peptidyl-prolyl cis-trans isomerase A	PPIA	53	6	76	6	1	Acetyl [N-Term]	165	18	7.81	1197	2.97023e+07	6.6527e+07	1.46438e+08	5.71178e+06	1.22009e+08	3.92855e+07	6.11163e+07	3.9132e+07	3.87114e+07	9.19446e+07	5.13222e+07	1.04064e+08	High	High	High	High	High	High	High	High	High	High	High	High
High	Master Protein	P05109	Protein S100-A8	S100A8	58	6	64	6	1		93	10.8	7.03	635	4.84335e+07	3.66894e+07	1.87683e+08	6.80896e+07	9.20846e+07	2.00467e+07	7.301e+07	36733971	15666613	376098766	7738391	4.79022e+07	High	High	High	High	High	High	High	High	Peak Found	High	High	High
High	Master Protein	P05090	Apolipoprotein D	APOD	31	6	224	6	1		189	21.3	5.15	5724	7.73672e+07	381402880	6.72511e+08	6.06099e+06	213634864	4.46469e+08	81452802	7.52556e+08	5.65188e+08	407903304	3.07069e+08	4.98932e+08	High	High	High	High	High	High	High	High	High	High	High	High
High	Master Protein	P80108	Phphatidylinitol-glycan-specific phpholipase D	GPLD1	11	6	26	6	1		840	92.3	6.37	477		2.984e+06			78942106	9520460	2.66687e+06	2.07676e+07	4.05719e+07		10974008	6685674	Not Found	Peak Found	Not Found	Not Found	High	High	High	High	High	Not Found	High	High
High	Master Protein	Q14520	Hyaluronan-binding protein 2	HABP2	17	6	23	6	1		560	62.6	6.54	637		1.91753e+07			2.53329e+07	2.27831e+07		24245348	1.04404e+07	1.05398e+06	2.87982e+07	1.72342e+07	Not Found	High	Not Found	Peak Found	High	High	Not Found	High	Peak Found	Peak Found	High	Peak Found
High	Master Protein	P27824	Calnexin	CANX	18	7	26	7	1		592	67.5	4.6	338	1276561	4.17776e+06	1359249	1.2475e+06	5.81199e+06	520098	1.16788e+07	2.44447e+06	5.24963e+06	769668	888903	1.17265e+06	High	High	High	High	High	High	High	High	High	High	High	High
High	Master Protein	Q00610	Clathrin heavy chain 1	CLTC	6	7	16	7	1		1675	191.5	5.69	177	1.32214e+06	3.84762e+06	3533814	530997	8.54627e+06	1.10273e+06	2.89334e+06		2.74778e+06	1.5495e+06	521906		High	High	High	High	High	High	High	Not Found	Peak Found	High	High	Not Found
High	Master Protein	P01833	Polymeric immunoglobulin receptor	PIGR	14	7	26	7	1		764	83.2	5.74	446	2.67654e+06	1.69782e+06	1.36702e+07		4.38096e+06	4.06729e+06	9.41221e+06	7.84557e+06	1.45426e+07	2.49117e+06	4.46221e+06	4.07019e+06	Peak Found	High	High	Not Found	High	Peak Found	High	High	High	High	High	Peak Found
High	Master Protein	Q9NY65	Tubulin alpha-8 chain	TUBA8	22	7	42	1	1		449	50.1	5.06	658	3.33016e+06		2.65122e+06	727343							2.36121e+06	23059878	High	Not Found	Peak Found	Peak Found	Not Found	Not Found	Not Found	Not Found	Not Found	Not Found	Peak Found	Peak Found
High	Master Protein	P26038	Moesin	MSN	14	7	54	3	1		577	67.8	6.4	736	3.60211e+06	10036766	1.90027e+07	2.52432e+06	36022364	800934	1.78815e+07	6.66846e+06	1.70622e+06	10243825	8.16341e+06	1.28132e+07	High	High	High	High	High	High	High	High	Peak Found	High	High	High
High	Master Protein	P0DMV8	Heat shock 70 kDa protein 1A	HSPA1A	17	7	23	5	1		641	70	5.66	232	5.25651e+06	3176931	2.37603e+07	1.69812e+06	2661710		2.548e+06	3.0676e+06		1.06394e+07	8.10662e+06	1.66455e+06	High	Peak Found	High	Peak Found	High	Not Found	High	Peak Found	Not Found	High	High	Peak Found
High	Master Protein	P60174	Triephphate isomerase	TPI1	43	7	27	7	1		249	26.7	6.9	702	6.58932e+06	6.65083e+06	1.92156e+07	1.18363e+06	2.56204e+07	2.42467e+06	1.84883e+07	5.75354e+06	2.52816e+06	9.30783e+06	6029845	5.03058e+06	High	High	High	High	High	Peak Found	High	High	High	High	High	High
High	Master Protein	P52907	F-actin-capping protein subunit alpha-1	CAPZA1	37	7	21	6	1	Acetyl [N-Term]	286	32.9	5.69	199	6.95358e+06	5.34385e+06	3.80041e+07	2.28067e+06	1.22709e+07		9.94994e+06		1.11321e+06	1.33437e+07	1.60689e+06		High	High	High	High	High	Not Found	High	Not Found	High	High	High	Not Found
High	Master Protein	P07237	Protein disulfide-isomerase	P4HB	20	7	26	7	1		508	57.1	4.87	187	8.68343e+06	5089609	30796030	982092	7826234		1.20672e+07	2.67896e+06	1.33242e+06	1.54117e+07	2.40061e+06	1.39078e+06	High	High	High	High	High	Peak Found	High	Peak Found	High	High	Peak Found	Peak Found
High	Master Protein	O14950	Myin regulatory light chain 12B	MYL12B	50	7	36	3	1		172	19.8	4.84	848	1.15659e+07	2.05572e+07	53478356	3.10518e+06	2.43315e+07	13905685	1.16411e+07	10933773	17933236	28027911	11984555	24092212	High	High	High	High	Peak Found	Peak Found	High	Peak Found	Peak Found	High	Peak Found	High
High	Master Protein	Q9HBI1	Beta-parvin	PARVB	28	7	59	7	1		364	41.7	6.73	1602	1.2494e+07	1.45942e+07	1.87695e+07	505063	42895488	1.43417e+06	9.3842e+06	7.0235e+06	1.21718e+07	1.18568e+07	1.08556e+07	8.81218e+06	High	High	High	High	High	High	High	High	High	High	High	High
High	Master Protein	P61981	14-3-3 protein gamma	YWHAG	38	7	50	4	1	Acetyl [N-Term]	247	28.3	4.89	1114	1.37639e+07		4.15671e+07	5.42402e+06	8.20483e+06	1.0605e+06	11583415	2606684		3.88643e+07	2.59977e+06		High	High	High	High	High	Peak Found	High	Peak Found	Peak Found	High	High	Not Found
High	Master Protein	P08238	Heat shock protein HSP 90-beta	HSP90AB1	13	7	22	2	1		724	83.2	5.03	277	18355662		16622072	2.25884e+06	31289710		19115536	22071372	12404112				High	Not Found	High	High	High	Not Found	High	Peak Found	Peak Found	Not Found	Not Found	Not Found
High	Master Protein	P60660	Myin light polypeptide 6	MYL6	54	7	66	7	1	Acetyl [N-Term]	151	16.9	4.65	1164	27515388	7.19127e+07	3.50642e+07	11523363	94669028	16766353	34957876	4.63724e+07	80468544	1.19886e+08	4.02274e+07	3.28354e+07	High	High	High	High	High	High	High	High	High	High	High	High
High	Master Protein	P23528	Cofilin-1	CFL1	51	7	70	7	1	Acetyl [N-Term]	166	18.5	8.09	3098	8.2162e+07	2.26574e+08	213917700	2.07028e+06	231594736	11830820	89114476	75504194	1.21676e+08	4.66577e+07	6.29384e+07	45456188	High	High	High	High	High	High	High	High	High	High	High	High
High	Master Protein	P06702	Protein S100-A9	S100A9	79	7	160	7	1		114	13.2	6.13	4075	9.08257e+07	1.98101e+07	416002240	1.58814e+08	1.16369e+08	3.85595e+07	108443666	4.68937e+07	33006034	2.10767e+09	3.23579e+07	5.92587e+07	High	High	High	High	High	High	High	High	High	High	High	High
High	Master Protein	P05089	Arginase-1	ARG1	28	7	17	7	1		322	34.7	7.21	267				1.38354e+07	4767881					1.44491e+07	4359456		High	Peak Found	High	High	Peak Found	Not Found	High	Not Found	Not Found	High	Peak Found	High
High	Master Protein	P05452	Tetranectin	CLEC3B	57	7	31	7	1		202	22.5	5.67	833		16641208			33765844	14516692		4.12912e+07	2.1223e+07		3.42506e+07	38902280	Peak Found	High	Not Found	Not Found	High	High	Peak Found	High	High	Peak Found	High	High
High	Master Protein	P11226	Manne-binding protein C	MBL2	42	7	39	7	1		248	26.1	5.49	830		2.22491e+07	20455398	1.14646e+06	5.03278e+07	38377828	2.98796e+06	98960602	3.02041e+07	72535642	28303217	34713660	Not Found	High	High	High	High	High	High	High	High	High	High	High
High	Master Protein	Q96IY4	Carboxypeptidase B2	CPB2	32	8	26	8	1		423	48.4	7.71	127	1.77782e+06	8313444		1.65977e+06	28101382	9.84376e+06		1.76753e+07	7768098	721784	1.85527e+07	1.78784e+07	Peak Found	Peak Found	Not Found	Peak Found	High	High	Not Found	High	High	Peak Found	High	High
High	Master Protein	P04083	Annexin A1	ANXA1	29	8	9	8	1		346	38.7	7.02	324	2.82793e+06	4.01732e+06	2896542	1.16636e+07	3756701	1.30318e+06	3.86775e+06	4.60344e+06		1.62322e+06	1.69016e+06	4.90223e+06	Peak Found	Peak Found	Peak Found	High	High	Peak Found	Peak Found	Peak Found	Not Found	Peak Found	Peak Found	Peak Found
High	Master Protein	Q14766	Latent-transforming growth factor beta-binding protein 1	LTBP1	7	8	19	8	1		1721	186.7	5.96	428	3.34898e+06	2.87612e+06	9.70599e+06	1.35032e+06			7.41738e+06			4.45909e+06	1.95759e+06		High	High	High	High	Peak Found	Not Found	High	Not Found	High	High	Peak Found	Not Found
High	Master Protein	P37802	Transgelin-2	TAGLN2	47	8	56	8	1	Acetyl [N-Term]	199	22.4	8.25	1913	4.10811e+06	31087368	4.02703e+07	1.01608e+06	2.58021e+07	5.22002e+06	5.17345e+06	1.38823e+07	5.52659e+06	7.58517e+06	1.15177e+07	14181229	High	High	High	High	High	High	High	High	High	High	High	High
High	Master Protein	P31946	14-3-3 protein beta/alpha	YWHAB	47	8	63	5	1		246	28.1	4.83	1820	4347544	2.03586e+06	1.81664e+07	338259	5.33842e+06	331476	175669	8.31063e+06	2.66112e+06	1.16882e+07	1.81202e+06	7173148	High	High	High	High	High	High	High	High	High	High	High	High
High	Master Protein	P04899	Guanine nucleotide-binding protein G(i) subunit alpha-2	GNAI2	28	8	47	8	1		355	40.4	5.54	906	4.82717e+06	10102135	7224952	4.1532e+06	3.13743e+07	1391513	6.35945e+06	4401022	4.86894e+06	5.19372e+06	4.88429e+06	5.38269e+06	High	High	High	Peak Found	High	High	High	High	High	High	High	High
High	Master Protein	Q86YZ3	Hornerin	HRNR	14	8	94	8	1		2850	282.2	10.04	1953	4.8866e+06		5.56754e+06	19693688	3.18386e+06	121887	579569			1.48148e+07			High	Not Found	High	High	Peak Found	Peak Found	High	Peak Found	Not Found	High	Peak Found	Not Found
High	Master Protein	Q04917	14-3-3 protein eta	YWHAH	35	8	48	6	1	Acetyl [N-Term]	246	28.2	4.84	825	5.23363e+06	1.75071e+07	2.12616e+07	577025	1.98081e+07		2.16054e+06	7271003	1.06331e+07	1.12678e+07	2088113	3159897	High	High	High	Peak Found	High	High	High	High	Peak Found	High	High	High
High	Master Protein	P04439	HLA class I histocompatibility antigen, A alpha chain	HLA-A	34	8	29	6	1		365	40.8	6	936	5.84316e+06	3.93578e+06	4.02445e+07	527144	1.05328e+07	3.05903e+06	4.36151e+06	6340300	7.75907e+06	25610082		1.68771e+06	High	High	High	Peak Found	High	High	Peak Found	High	Peak Found	High	Peak Found	Peak Found
High	Master Protein	P06576	ATP synthase subunit beta, mitochondrial	ATP5F1B	22	8	30	8	1		529	56.5	5.4	396	6.23076e+06	8573916	4.2946e+07	285558	1.57174e+07		2.54617e+07	1.81445e+07	7.84814e+06	8.98306e+06		9636848	High	High	High	Peak Found	High	High	High	High	Peak Found	High	High	High
High	Master Protein	Q5D862	Filaggrin-2	FLG2	6	8	42	8	1	Acetyl [N-Term]	2391	247.9	8.31	805	1.40196e+07	2.21261e+06	3.41026e+07	1.81113e+07	1.05728e+07	2.51496e+06	7596038	5.9962e+06	1.55561e+06	2.35766e+07	2.26357e+06	7.20766e+06	High	High	High	High	High	High	High	High	Peak Found	High	High	High
High	Master Protein	P07195	L-lactate dehydrogenase B chain	LDHB	36	8	27	8	1		334	36.6	6.05	632	1.47699e+07	26060392	39141587	5165401	3.95115e+07	2.14502e+06	22897252	12142105	11937554	2.53293e+07	1.08521e+07	1.90136e+07	High	High	High	High	High	High	High	Peak Found	Peak Found	High	High	Peak Found
High	Master Protein	P02743	Serum amyloid P-component	APCS	38	8	93	8	1		223	25.4	6.54	2780	2.07821e+07	4.48714e+08	62915888	180962	5.46174e+08	270685292		1.9203e+08	5.88441e+08	1.04199e+07	1.46133e+08	1.52669e+08	High	High	High	Peak Found	High	High	Not Found	High	High	Peak Found	High	High
High	Master Protein	P27482	Calmodulin-like protein 3	CALML3	68	8	34	7	1	Acetyl [N-Term]	149	16.9	4.42	852	28944283		26567421	43125597	9825659	4.48768e+07	8.87084e+07	3.3498e+07	19733461	6.40921e+07	1.29021e+07	37447381	High	Peak Found	Peak Found	High	High	Peak Found	High	Peak Found	High	High	High	Peak Found
High	Master Protein	P02749	Beta-2-glycoprotein 1	APOH	41	8	253	8	1		345	38.3	7.97	7236	2.99593e+07	252790582	6.80895e+07	563608	1.55163e+08	2.66436e+08	2.74928e+07	3.25092e+08	3.45911e+08	5.89867e+07	2.7479e+08	3.50954e+08	High	High	High	High	High	High	High	High	High	High	High	High
High	Master Protein	P19652	Alpha-1-acid glycoprotein 2	ORM2	40	8	149	6	1		201	23.6	5.11	3551	4.35426e+07	2.89925e+08	45321326	185187	1.65696e+08	1.19314e+08	7.56199e+06	6.3508e+07	164650804	45102301	134172260	166115807	High	High	High	Peak Found	High	High	High	High	High	High	High	High
High	Master Protein	Q08830	Fibrinogen-like protein 1	FGL1	45	8	23	8	1		312	36.4	5.87	461	5.70557e+07	7.25424e+07	7.54349e+07	696538	5.21722e+07	2.42212e+08	6.97042e+06	2.03305e+08	1.14448e+08	1.27164e+07	6.83806e+07	3.64789e+08	High	High	Peak Found	Peak Found	Peak Found	Peak Found	Peak Found	Peak Found	High	Peak Found	Peak Found	Peak Found
High	Master Protein	P0DJI9	Serum amyloid A-2 protein	SAA2	51	8	96	3	1		122	13.5	9.14	2563	58461722	2.95902e+08	2.42652e+08	117632	5.04349e+06	1.14887e+07	103393			1876969			High	High	High	Peak Found	Peak Found	Peak Found	Peak Found	Not Found	Not Found	Peak Found	Not Found	Not Found
High	Master Protein	P31151	Protein S100-A7	S100A7	61	8	161	8	1	Acetyl [N-Term]	101	11.5	6.77	2469	7.62727e+07	2.63917e+07	1.53232e+08	121632327	4.17606e+07	3.03965e+07	3.23282e+07	64491734	2.90629e+07	9.41767e+08	3.47791e+07	3.86539e+07	High	High	High	High	High	High	High	High	High	High	High	High
High	Master Protein	P20851	C4b-binding protein beta chain	C4BPB	44	8	203	8	1		252	28.3	5.14	4906	2.12049e+08	5.48579e+08	2.79611e+08	382632	3.04772e+08	147688968	3.19513e+08	405648872	423260208	134951680	1.77553e+08	316177876	High	High	High	Peak Found	High	High	High	High	High	High	High	High
High	Master Protein	P07355	Annexin A2	ANXA2	24	8	23	8	1		339	38.6	7.75	303		4.66548e+06	4.38662e+07	1.88451e+07	3.1091e+07	3.00633e+06	4.25307e+06	5.3629e+06	5.18252e+06	2.66145e+07	4.00879e+06	1.43962e+07	High	High	High	High	High	Peak Found	Peak Found	High	Peak Found	High	Peak Found	Peak Found
High	Master Protein	P35858	Insulin-like growth factor-binding protein complex acid labile subunit	IGFALS	22	9	59	9	1		605	66	6.79	1000	475257	25672094			3.36087e+07	1.54371e+07		2.34178e+07	2.70252e+07		2.30501e+07	2.92253e+07	High	High	Peak Found	Not Found	High	High	Not Found	High	High	Not Found	High	High
High	Master Protein	P02753	Retinol-binding protein 4	RBP4	57	9	43	9	1		201	23	6.07	1553	590376	21937376	5.81794e+06	329227	9.84026e+07	7.50676e+07	4.06888e+06	12389868	5.36906e+07	5858544	5.28557e+07	4999680	Peak Found	High	Peak Found	Peak Found	High	High	Peak Found	High	High	Peak Found	High	High
High	Master Protein	Q9UK55	Protein Z-dependent protease inhibitor	SERPINA10	25	9	33	9	1		444	50.7	8.27	448	940621	1.02191e+07	1.5803e+06		1.32823e+07	2.31443e+06	242886	5.9455e+06	7025702	455489	958971	4.47067e+06	Peak Found	High	High	Not Found	High	High	Peak Found	High	High	Peak Found	Peak Found	High
High	Master Protein	Q8WWZ8	Oncoprotein-induced transcript 3 protein	OIT3	19	9	46	9	1		545	60	5.58	568	7.8679e+06	2.4877e+07	1.28653e+08	155851	3.36675e+06		23101886	1.11379e+07	1.5684e+07	1.43653e+07	1.69259e+07	23856382	High	High	High	Peak Found	High	Peak Found	High	High	High	High	High	High
High	Master Protein	P02765	Alpha-2-HS-glycoprotein	AHSG	43	9	335	9	1		367	39.3	5.72	9962	13196873	483662574	26642872	1.70128e+06	1.19807e+09	1.0752e+09	8.59901e+07	1819020544	1199866556	4.66629e+07	7.52394e+08	9.34952e+08	High	High	High	Peak Found	High	High	High	High	High	High	High	High
High	Master Protein	P08567	Pleckstrin	PLEK	34	9	44	9	1		350	40.1	8.28	657	1.4998e+07	3.38437e+07	3.87687e+07	1.05997e+06	3.27263e+07	4178427	1.03212e+07		5.72123e+06	1.23023e+07	14819846	5095532	High	High	High	High	High	High	High	Peak Found	High	High	High	Peak Found
High	Master Protein	P07737	Profilin-1	PFN1	79	9	105	9	1	Acetyl [N-Term]	140	15	8.27	3200	3.96658e+07	8.83025e+07	2.57473e+08	3.33496e+06	2.12734e+08	3.00146e+07	7.35596e+07	5.2026e+07	4.88683e+07	8.40563e+07	71010440	3.91709e+07	High	High	High	High	High	High	High	High	High	High	High	High
High	Master Protein	P32119	Peroxiredoxin-2	PRDX2	37	9	72	8	1		198	21.9	5.97	1117	5.85742e+07	1.93829e+06	142224896	44854801	48640200	1.68508e+07	3.1276e+07			393775736	59871616	3.0447e+07	High	High	High	High	High	High	High	Peak Found	Peak Found	High	High	High
High	Master Protein	P61224	Ras-related protein Rap-1b	RAP1B	64	9	90	9	1		184	20.8	5.78	2288	73885380	6.92571e+07	6.36518e+07	1.12956e+07	8.9892e+07	2.13353e+07	3.98167e+07	7.13156e+07	4.17995e+07	6.14276e+07	5.22757e+07	48519500	High	High	High	High	High	High	High	High	High	High	High	High
High	Master Protein	P04350	Tubulin beta-4A chain	TUBB4A	29	9	41	2	1		444	49.6	4.88	633	104585072	66633612	169866496	2.96917e+06	100313160	143215392	242984320	179103968	189837280	187716704	88565048	478755872	High	High	Peak Found	Peak Found	Peak Found	Peak Found	Peak Found	Peak Found	Peak Found	High	Peak Found	Peak Found
High	Master Protein	P69905	Hemoglobin subunit alpha	HBA1	84	9	543	6	1		142	15.2	8.68	9935	2.81698e+08	3.37526e+08	706146149	2.51724e+07	1.16255e+09	8.48616e+07	6.1707e+07	1.7302e+08	2.64052e+08	375839457	5.24931e+08	2.35584e+08	High	High	High	High	High	High	High	High	High	High	High	High
High	Master Protein	P03952	Plasma kallikrein	KLKB1	21	10	74	10	1		638	71.3	8.22	1846	316116	6.41796e+07			1.044e+08	5.7202e+07	1.83051e+06	8.08968e+07	8.11701e+07	437460	5.46139e+07	8.68817e+07	Peak Found	High	Peak Found	Peak Found	High	High	Peak Found	High	High	Peak Found	High	High
High	Master Protein	P13796	Plastin-2	LCP1	32	10	27	10	1		627	70.2	5.43	424	2.71818e+06	5.68325e+06	4.1603e+06	245185	7.45908e+07	6.01928e+06	2.82451e+06	10165872	2.19957e+07	11783019	9764948	1.51971e+07	Peak Found	High	High	Peak Found	High	High	High	Peak Found	Peak Found	High	High	High
High	Master Protein	P55072	Transitional endoplasmic reticulum ATPase	VCP	17	10	35	10	1	Acetyl [N-Term]	806	89.3	5.26	958	4.15054e+06	2.59236e+07	1.92749e+07	2.05858e+06	1.70587e+07	4.9696e+06	88951650	5.02385e+07	5.35152e+07	1.47433e+07	1.18598e+06	5.68906e+06	High	Peak Found	High	High	High	High	High	High	Peak Found	High	Peak Found	High
High	Master Protein	P07900	Heat shock protein HSP 90-alpha	HSP90AA1	19	10	31	6	1		732	84.6	5.02	624	8.09286e+06	2.65175e+07	2.48692e+07	1.0474e+08	4.04039e+07	4.965e+06	1.6229e+07	8.23197e+06	3927629	8.83881e+06	6.48611e+06	16930921	High	High	High	Peak Found	High	Peak Found	High	Peak Found	Peak Found	High	High	Peak Found
High	Master Protein	P62258	14-3-3 protein epsilon	YWHAE	51	10	80	8	1	Acetyl [N-Term]	255	29.2	4.74	1816	1.16149e+07	10713262	91052832	8.44657e+06	2.29053e+07	4.89243e+06	2.62849e+07		3.15028e+06	6.22427e+07	1.00818e+07	6547994	High	High	High	High	High	High	High	High	High	High	High	High
High	Master Protein	P22792	Carboxypeptidase N subunit 2	CPN2	38	10	65	10	1		545	60.5	5.99	1222	1.61853e+07	6.11899e+07	3.92002e+07	267916	5.29825e+07	2.89546e+07	1.82056e+07	6.18993e+07	7.05303e+07	9.03911e+06	4.27928e+07	6.3442e+07	High	High	High	Peak Found	High	High	High	High	High	High	High	High
High	Master Protein	P48740	Mannan-binding lectin serine protease 1	MASP1	22	10	84	10	1		699	79.2	5.49	1307	3.25742e+07	16314866	5.46926e+07	386223	2.04469e+07	4.44509e+06	1.0611e+08	46032268	5.47109e+07	56625342	2.36824e+07	2.35183e+07	High	High	High	Peak Found	High	High	High	High	High	High	High	High
High	Master Protein	P27105	Stomatin	STOM	52	10	115	10	1		288	31.7	7.88	2279	4.39774e+07	4.40082e+07	3.6464e+07	3.04855e+07	3.90502e+07	2.14317e+07	21213507	1.48229e+07	2.63836e+07	2.81252e+07	2.29215e+07	1.53e+07	High	High	High	High	High	High	High	High	High	High	High	High
High	Master Protein	P11166	Solute carrier family 2, facilitated gluce transporter member 1	SLC2A1	18	10	66	10	1		492	54	8.72	690	5.11103e+07	1.0237e+07	2.49418e+07	6.46145e+07	2.14259e+07		1.77243e+07	4.12378e+06	3.20528e+06	46017826	1.87146e+07	2.58282e+07	High	High	High	High	High	Peak Found	High	Peak Found	Peak Found	High	High	High
High	Master Protein	O75636	Ficolin-3	FCN3	47	10	125	10	1		299	32.9	6.67	1907	1.99297e+08	1.85684e+08	3.95349e+08	1.04048e+06	4.19328e+08	6.42565e+07	3.07874e+08	1.08955e+08	1.53919e+08	1.1443e+08	7.10421e+07	8.36498e+07	High	High	High	Peak Found	High	High	High	High	High	High	High	High
High	Master Protein	P0DJI8	Serum amyloid A-1 protein	SAA1	71	10	175	5	1		122	13.5	6.79	4892	2.84468e+08	1.39046e+09	1263421584	4.81694e+07	204041817	211611969	3.41078e+07	2.50086e+06	1.11942e+07	4.84504e+07	5.72274e+06	3.73585e+07	High	High	High	Peak Found	High	High	Peak Found	Peak Found	Peak Found	High	Peak Found	Peak Found
High	Master Protein	P08185	Corticteroid-binding globulin	SERPINA6	33	10	62	10	1		405	45.1	6.04	1964		5.07213e+07	2618044		2.26369e+08	1.11857e+07	1.7549e+07	4.29935e+07	6.15934e+07	592932	5.97672e+07	2.29992e+07	Not Found	High	Peak Found	Not Found	High	High	Peak Found	High	High	Peak Found	High	High
High	Master Protein	P02750	Leucine-rich alpha-2-glycoprotein	LRG1	43	11	110	11	1		347	38.2	6.95	3182	946696	1.28727e+08	7.19401e+06		4.99416e+07	1.2881e+08		5.35976e+07	9.2381e+07	5.0608e+06	1.03347e+08	1.29949e+08	Peak Found	High	Peak Found	Not Found	High	High	Not Found	High	High	High	High	High
High	Master Protein	Q02413	Desmoglein-1	DSG1	17	11	31	11	1		1049	113.7	5.03	360	1.09019e+06		2.3495e+06	4.87407e+06						2356093			High	Peak Found	High	High	Peak Found	High	Peak Found	High	Peak Found	High	Not Found	High
High	Master Protein	P00748	Coagulation factor XII	F12	26	11	109	11	1		615	67.7	7.74	1557	1.29884e+06	70313608	2.25438e+06		2.00483e+08	7.49136e+07		8.79924e+07	9.30729e+07	1.55318e+06	9.34241e+07	72529824	Peak Found	High	Peak Found	Peak Found	High	High	Peak Found	High	High	High	High	High
High	Master Protein	P08575	Receptor-type tyrine-protein phphatase C	PTPRC	12	11	13	11	1		1306	147.4	6.15	251	3.20355e+06	3.14294e+06	1132830	225425	3.83455e+07		3.88917e+06	7579419		15977428		5.2234e+06	Peak Found	Peak Found	Peak Found	High	High	Peak Found	High	Peak Found	Peak Found	Peak Found	Not Found	Peak Found
High	Master Protein	O43707	Alpha-actinin-4	ACTN4	14	11	83	1	1		911	104.8	5.44	1903	7030679	17280930	13671610		38292432	18160706	6281380	23082986	19358708	266497680	18318314	7.81765e+06	Peak Found	High	Peak Found	Not Found	High	Peak Found	Peak Found	Peak Found	Peak Found	Peak Found	Peak Found	Peak Found
High	Master Protein	P30101	Protein disulfide-isomerase A3	PDIA3	32	11	60	11	1		505	56.7	6.35	771	1.06502e+07	2.4578e+07	33305780	418679	5.59474e+07	1.62426e+07	1.27274e+07	2.22547e+07	2.72179e+07	13266549	3.37847e+07	4.24429e+07	High	High	High	Peak Found	High	High	High	High	High	High	High	Peak Found
High	Master Protein	P27169	Serum paraoxonase/arylesterase 1	PON1	48	11	234	11	1	Acetyl [N-Term]	355	39.7	5.22	6129	30790514	1.63818e+08	1.23766e+08	952879	3.58613e+08	1.42449e+08	9.05984e+07	2.35881e+08	3.17809e+08	43120640	1.85157e+08	216228827	High	High	High	High	High	High	High	High	High	High	High	High
High	Master Protein	P04406	Glyceraldehyde-3-phphate dehydrogenase	GAPDH	63	11	89	11	1		335	36	8.46	1888	4.23682e+07	44904910	1.40168e+08	2.01259e+07	9.16589e+07	1.50058e+07	6.24172e+07	44094466	4.30445e+07	5.97935e+07	3.25006e+07	2.84817e+07	High	High	High	High	High	High	High	High	High	High	High	High
High	Master Protein	P18428	Lipopolysaccharide-binding protein	LBP	32	11	122	11	1		481	53.4	6.7	2652	9.69708e+07	1.73194e+08	43906825	461648	1.08214e+08	2.95206e+07	40220368	4.51806e+07	5.15645e+07	8.80018e+06	20106875	3.31058e+07	High	High	High	High	High	High	High	High	High	High	High	High
High	Master Protein	P05160	Coagulation factor XIII B chain	F13B	27	12	82	12	1		661	75.5	6.39	1894	3.98582e+06	35425028	1.79749e+06	422020	6.91791e+07	23157679	1.93093e+07	5.00745e+07	5.45186e+07	1.04552e+07	5.06361e+07	4.72554e+07	High	High	High	Peak Found	High	High	High	High	High	High	High	High
High	Master Protein	P02042	Hemoglobin subunit delta	HBD	92	12	243	6	1		147	16	8.05	3792	4767388	3.08282e+07	6.66185e+07	4.55663e+06	1.34277e+08			13589622	22190312	28300926	21966762	29514161	Peak Found	High	High	High	High	Peak Found	Not Found	Peak Found	High	High	Peak Found	High
High	Master Protein	P02786	Transferrin receptor protein 1	TFRC	22	12	33	12	1		760	84.8	6.61	634	4.8117e+06	5.68528e+07	1.03255e+07	813583	30174602		17116888		5.95632e+06	1.24502e+06		5.01654e+06	High	High	Peak Found	Peak Found	High	Peak Found	High	Peak Found	High	Peak Found	Peak Found	High
High	Master Protein	P06733	Alpha-enolase	ENO1	44	12	55	11	1		434	47.1	7.39	1310	10885920	1.97286e+07	7.27643e+07	6.09577e+06	5.33174e+07	10000336	31767948	1.5634e+07	8.95911e+06	1.3563e+07	9512654	6.47306e+06	High	High	High	High	High	High	High	High	High	High	High	High
High	Master Protein	Q71U36	Tubulin alpha-1A chain	TUBA1A	41	12	74	4	1		451	50.1	5.06	1381	1.88339e+07	7.4451e+06	9050910	9193740	3.56383e+07		1.69371e+07	7.49021e+06	7.33298e+06	17231143	2682071	8.01547e+06	High	High	Peak Found	High	High	High	High	High	High	High	High	High
High	Master Protein	P67936	Tropomyin alpha-4 chain	TPM4	46	12	104	7	1	Acetyl [N-Term]	248	28.5	4.69	772	2.0093e+07	20274599	54179900	4.04477e+06	35071454	5.53644e+06	3.82195e+06	3299639	4.47393e+06	20569569	2.10567e+07	4.61187e+06	High	High	High	High	High	Peak Found	Peak Found	Peak Found	Peak Found	High	High	Peak Found
High	Master Protein	P12111	Collagen alpha-3(VI) chain	COL6A3	6	12	39	12	1		3177	343.5	6.68	433	4.28075e+07	4.98467e+07	1.63405e+08	1.57793e+06	6.93295e+07	1.33805e+08	6.48866e+07	1.4145e+08	9.29094e+07	1.23779e+07	5.61937e+07	2.88404e+08	High	High	High	Peak Found	High	High	High	High	High	High	High	High
High	Master Protein	P27797	Calreticulin	CALR	43	12	78	12	1		417	48.1	4.44	548	5.4713e+07	2.56655e+07	1.38391e+08	4.25357e+06	28425332	1.79638e+07	8.74579e+07	2.2423e+07	1.32975e+07	40134056	1.37913e+07	1.08558e+07	High	High	High	High	High	High	High	High	High	High	High	High
High	Master Protein	P48594	Serpin B4	SERPINB4	34	12	62	2	1	Acetyl [N-Term]	390	44.8	6.21	1267	69360792	32913398	96896440	406236	2.06917e+07	81520584	516757696	150423568	52654804	7.9682e+07	25445536	302894592	Peak Found	Peak Found	Peak Found	Peak Found	Peak Found	Peak Found	Peak Found	Peak Found	Peak Found	High	Peak Found	Peak Found
High	Master Protein	P63104	14-3-3 protein zeta/delta	YWHAZ	57	12	143	10	1		245	27.7	4.79	4055	7.77645e+07	8.57736e+07	1.56629e+08	1.28366e+07	1.2305e+08	3.433e+07	5.30297e+07	6.61423e+07	5.90149e+07	1.13406e+08	6.30957e+07	6.75646e+07	High	High	High	High	High	High	High	High	High	High	High	High
High	Master Protein	P05543	Thyroxine-binding globulin	SERPINA7	41	12	76	12	1		415	46.3	6.3	1191		59111668	2672407	310441	84314212	3.22098e+07	2.75348e+06	59793264	44266527		5.05702e+07	63945493	Peak Found	High	Peak Found	Peak Found	High	High	Peak Found	High	High	Peak Found	High	High
High	Master Protein	P29622	Kallistatin	SERPINA4	40	13	55	13	1		427	48.5	7.75	598	430950	1.7983e+07		1.47779e+06	6.59081e+07	25208433		5.66946e+07	4.0081e+07	1.6219e+06	4.33536e+07	51234030	Peak Found	High	Not Found	Peak Found	High	High	Not Found	High	High	Peak Found	High	High
High	Master Protein	P14923	Junction plakoglobin	JUP	22	13	50	13	1		745	81.7	6.14	732	9.08107e+06		4.07335e+07	4.37856e+07			1.77086e+06			35845470		3.89684e+06	High	Peak Found	High	High	High	Peak Found	High	Peak Found	Peak Found	High	Peak Found	High
High	Master Protein	A1L4H1	Soluble scavenger receptor cysteine-rich domain-containing protein SSC5D	SSC5D	16	13	72	13	1		1573	165.6	6.13	1547	1.07035e+07	1.80231e+07	3.87113e+07		2.08959e+06	5.662e+06	1.17005e+07	5.69886e+06	21118638	2.39066e+07	4.86525e+06	1.91344e+07	High	High	High	High	High	High	High	High	High	High	High	High
High	Master Protein	Q9H4B7	Tubulin beta-1 chain	TUBB1	48	13	85	12	1		451	50.3	5.17	1284	1.22194e+07	1.09494e+07	8883778	2.12323e+06	42294982	616638	7745940	2.95893e+07	2.30959e+07	2.02661e+06	1.59998e+06	6.32768e+06	High	High	High	High	High	High	High	High	High	High	High	High
High	Master Protein	P68366	Tubulin alpha-4A chain	TUBA4A	40	13	76	5	1		448	49.9	5.06	1153	2.56408e+07	2.39409e+07	4.04083e+07	5203125	31174834	7.49441e+06	2.77696e+07	2.85454e+07	1.44483e+07	1.64149e+07	1.02517e+07	3.47367e+07	High	High	High	High	High	Peak Found	High	Peak Found	High	High	High	High
High	Master Protein	P14618	Pyruvate kinase PKM	PKM	42	13	104	13	1		531	57.9	7.84	2472	31360486	2.86711e+07	8.69403e+07	1.20915e+07	5.47151e+07	3480969	42261760	1.68805e+07	19206050	3.89305e+07	1.27902e+07	1.4531e+07	High	High	High	High	High	High	High	High	High	High	High	High
High	Master Protein	P23142	Fibulin-1	FBLN1	30	13	69	13	1		703	77.2	5.22	2324	3.89324e+07	9.5162e+08	1.98883e+08	1513885	1607190224	1.1222e+09	69195232	2.23051e+09	1.37077e+09	38482756	1198396152	3146022604	High	High	High	Peak Found	High	High	High	High	High	High	High	High
High	Master Protein	P11171	Protein 4.1	EPB41	20	13	56	13	1		864	97	5.58	1111	4.10083e+07		2.53328e+07	1.17583e+07			13006026			6.5153e+07	6795770	6.5713e+06	High	Peak Found	High	High	Peak Found	Peak Found	High	Peak Found	Peak Found	High	High	High
High	Master Protein	P04004	Vitronectin	VTN	33	13	269	13	1		478	54.3	5.8	6019	5.58504e+07	6.95685e+08	1.04505e+08	3876502	1017433665	3.3896e+08	2.84675e+07	5.59685e+08	470592275	2.9234e+07	484555919	2.78096e+08	High	High	High	High	High	High	High	High	High	High	High	High
High	Master Protein	O14791	Apolipoprotein L1	APOL1	39	13	126	13	1		398	43.9	5.81	3261	5.75092e+07	161373296	6.11693e+07	2.47569e+07	3.06279e+08	1.11055e+08	106782392	1.05505e+08	4.82439e+08	114298512	1.57383e+08	6.38525e+07	High	High	High	High	High	High	High	High	High	High	High	High
High	Master Protein	Q9NZT1	Calmodulin-like protein 5	CALML5	91	13	78	13	1	Acetyl [N-Term]	146	15.9	4.44	2281	6.77904e+07	54929312	1.27928e+08	1.9926e+08	1.16973e+08	3.73886e+07	25923414	76460688	156083588	4.02511e+08	9.35781e+07	2.12599e+07	High	High	High	High	High	High	High	High	High	High	High	High
High	Master Protein	Q92954	Proteoglycan 4	PRG4	13	13	145	13	1		1404	151	9.51	3204	7.0075e+07	4.38313e+07	2.19062e+08	608672	7.4689e+07	25522517	5.16672e+07	9.49476e+07	75009622	27944708	4.70943e+07	2.12011e+08	High	High	High	High	High	High	High	High	High	High	High	High
High	Master Protein	O43866	CD5 antigen-like	CD5L	48	13	273	13	1		347	38.1	5.47	7615	5.30078e+08	6.55462e+08	2.43135e+08	8.7123e+06	1074510352	6.03991e+08	921833662	1.14272e+09	1.87609e+09	6.29742e+08	1.03011e+09	938960180	High	High	High	High	High	High	High	High	High	High	High	High
High	Master Protein	P36955	Pigment epithelium-derived factor	SERPINF1	50	13	106	13	1		418	46.3	6.38	2804		4.78328e+07			1.13578e+08	4.46722e+07		7.41744e+07	89030668		50187864	5.77233e+07	Peak Found	High	High	Peak Found	High	High	Peak Found	High	High	Peak Found	High	High
High	Master Protein	P02788	Lactotransferrin	LTF	27	14	47	14	1		710	78.1	8.12	568	1.30008e+06	1.03e+07	2.06884e+07	3.73392e+06	2.9199e+07	9.41194e+06	2.64421e+06	9.40535e+06	1.8732e+07	2.70665e+07	1.06203e+07	8.4418e+06	High	High	High	High	High	High	High	High	High	High	Peak Found	High
High	Master Protein	P25311	Zinc-alpha-2-glycoprotein	AZGP1	48	14	230	14	1		298	34.2	6.05	3410	2.87257e+06	1.54744e+08	2.50508e+07	2.48881e+06	2.05719e+08	218823139	3.40497e+06	330600791	4.03342e+08	7.87693e+07	3.7357e+08	3.28822e+08	High	High	High	High	High	High	Peak Found	High	High	High	High	High
High	Master Protein	P08697	Alpha-2-antiplasmin	SERPINF2	49	14	157	14	1		491	54.5	6.29	2442	3.71479e+06	1.08124e+08	4.09349e+06		112414424	146180092		1.07237e+08	101704520	2.65213e+06	9.38472e+07	51718972	High	High	High	Peak Found	High	High	Peak Found	High	High	High	High	High
High	Master Protein	Q01518	Adenylyl cyclase-associated protein 1	CAP1	37	14	117	14	1		475	51.9	8.06	2468	2.71571e+07	31395235	1.30652e+08	2.69223e+06	5.58354e+07	5.87057e+06	5.3704e+07	1.29814e+07	1.07829e+07	3.72446e+07	2.10514e+07	1.68216e+07	High	High	High	High	High	High	High	High	High	High	High	High
High	Master Protein	P02760	Protein AMBP	AMBP	43	14	172	14	1		352	39	6.25	5557	4.24154e+07	2.7294e+08	39262087	610084	325783024	2.08949e+08	51242026	3.18577e+08	391381296	2.76674e+07	4.99286e+08	134709317	High	High	High	Peak Found	High	High	High	High	High	High	High	High
High	Master Protein	Q9UHG3	Prenylcysteine oxidase 1	PCYOX1	33	15	59	15	1		505	56.6	6.18	1058	1.53684e+06	1.06363e+07	63776182		9.54494e+06	5.19092e+06	28906452	3.34978e+07	3.73123e+07	3.30751e+07	10149582	3.44046e+07	Peak Found	High	High	Peak Found	High	High	High	High	High	High	High	High
High	Master Protein	Q13201	Multimerin-1	MMRN1	18	15	107	15	1		1228	138	7.93	2271	1.07985e+07	31742497	9905039	238699	1.65964e+07	8.88019e+06	1.38258e+07	28676206	2.49166e+07	6.66622e+06	2.16724e+07	21777654	High	High	High	High	High	High	High	High	High	High	High	High
High	Master Protein	P01019	Angiotensinogen	AGT	38	15	262	15	1		485	53.1	6.32	6587	1.58313e+07	244377728	3.62733e+07	6.67909e+06	1.00177e+09	1.80895e+08	20327477	209514536	3.17779e+08	2.62784e+07	217437152	238207960	High	High	High	High	High	High	High	High	High	High	High	High
High	Master Protein	P11021	Endoplasmic reticulum chaperone BiP	HSPA5	30	15	63	13	1		654	72.3	5.16	1778	1.59161e+07	1.56707e+07	7.95796e+07	3.74344e+06	3.06471e+07		2.36995e+07	3284621	9.55811e+06	2.52058e+07	2.41817e+06	3.90648e+06	High	High	High	High	High	Peak Found	High	Peak Found	High	High	Peak Found	High
High	Master Protein	P11142	Heat shock cognate 71 kDa protein	HSPA8	32	15	94	12	1		646	70.9	5.52	1692	30827584	52075218	119811296	1.13923e+06	9.54472e+07	3.28799e+07	39840287	4.69222e+07	5.78484e+07	4.1986e+07	42975897	32848130	High	High	High	High	High	High	High	High	High	High	High	High
High	Master Protein	P05106	Integrin beta-3	ITGB3	27	15	78	15	1		788	87	5.24	1281	9.24122e+07	9.27936e+07	1.02429e+08	9.58333e+06	9.55269e+07	2.36383e+07	8.79163e+07	7.77236e+07	9.75916e+07	68882412	5.97805e+07	8.41137e+07	High	High	High	High	High	High	High	High	High	High	High	High
High	Master Protein	P43652	Afamin	AFM	31	15	73	15	1		599	69	5.9	1036		4.5208e+06			1.18417e+08	9.63194e+06		2.86617e+07	42947116		11194658	1.68509e+07	Peak Found	High	Peak Found	Peak Found	High	High	Peak Found	High	High	Peak Found	High	High
High	Master Protein	P04196	Histidine-rich glycoprotein	HRG	33	16	227	16	1		525	59.5	7.5	4729	7.38527e+06	89545912	2.59663e+07	2.60491e+06	1.17161e+08	3.26227e+08	8.39307e+07	5.48228e+08	324946886	3.67954e+07	1.75819e+08	6.81175e+08	High	High	High	High	High	High	High	High	High	High	High	High
High	Master Protein	P29508	Serpin B3	SERPINB3	51	16	69	6	1	Acetyl [N-Term]	390	44.5	6.81	1491	8.73377e+06	4.9338e+06	1.32968e+07	3.76526e+06	6303570		1.44144e+07			4.40399e+07			Peak Found	Peak Found	Peak Found	High	Peak Found	Not Found	Peak Found	Not Found	Not Found	High	Not Found	Not Found
High	Master Protein	P78509	Reelin	RELN	6	16	69	16	1		3460	388.1	5.88	1350	1.04555e+07	1.21338e+07	2.86957e+07	528452	4331320	11309768	1.67558e+07	3.42769e+06	1.34602e+07	1.67673e+07	8.82438e+06	8.69118e+06	High	High	High	Peak Found	High	Peak Found	High	High	High	High	High	High
High	Master Protein	P07437	Tubulin beta chain	TUBB	53	16	89	9	1		444	49.6	4.89	1572	1.15549e+07	1.76559e+07	2.33103e+07	3.00814e+06	4.52568e+07	2.52994e+06	9.93998e+06	5.13208e+06	9822167	7.56055e+06	6.65109e+06	8.02491e+06	High	High	High	High	High	High	High	High	High	High	High	High
High	Master Protein	P00488	Coagulation factor XIII A chain	F13A1	34	16	128	16	1		732	83.2	6.09	2870	3.74855e+07	8.39586e+07	9.99447e+07	7.90228e+06	6.6395e+07	25425400	4.7018e+07	5.61259e+07	46639088	37354738	3.81712e+07	37639728	High	High	High	High	High	High	High	High	High	High	High	High
High	Master Protein	P10909	Clusterin	CLU	36	16	368	16	1		449	52.5	6.27	6789	231236546	663025408	6.72286e+08	4.03198e+06	748909520	4.46449e+08	264537132	7.04472e+08	8.26819e+08	2.50035e+08	4.44962e+08	6.59412e+08	High	High	High	High	High	High	High	High	High	High	High	High
High	Master Protein	Q4LDE5	Sushi, von Willebrand factor type A, EGF and pentraxin domain-containing protein 1	SVEP1	8	17	47	17	1		3571	389.9	5.5	823	1.09073e+07	1.60777e+07	9.17884e+06		1.97459e+06	1.97952e+06	1.27296e+07	5.1203e+06	2.15962e+07		8.15832e+06	1.73503e+06	High	High	High	Not Found	Peak Found	Peak Found	High	High	High	High	High	High
High	Master Protein	Q96PD5	N-acetylmuramoyl-L-alanine amidase	PGLYRP2	52	17	146	17	1		576	62.2	7.55	3506	2.39755e+07	79789514	7.93023e+07	2.52232e+06	1.30796e+08	133851675	2.85519e+08	2.2868e+08	1.08955e+08	2.38349e+07	148652732	119451392	High	High	Peak Found	Peak Found	High	High	High	High	High	High	High	High
High	Master Protein	Q08380	Galectin-3-binding protein	LGALS3BP	45	17	365	17	1		585	65.3	5.27	12279	3.02397e+08	2.68524e+08	1.80691e+09	8.33326e+06	1.69167e+08	4.43533e+07	3.06735e+08	9.59846e+07	5.3243e+08	3.0175e+08	1.17729e+08	179566757	High	High	High	High	High	High	High	High	High	High	High	High
High	Master Protein	P01042	Kininogen-1	KNG1	38	18	300	18	1		644	71.9	6.81	8054	25200414	3.80783e+08	57017572	1.02504e+06	4.71125e+08	3.78532e+08	3.38062e+07	428931776	578926880	52842696	5.05701e+08	5.98058e+08	High	High	High	Peak Found	High	High	High	High	High	High	High	High
High	Master Protein	P68871	Hemoglobin subunit beta	HBB	95	18	677	12	1		147	16	7.28	15517	1.2997e+09	1136318736	2.87546e+09	8.55492e+07	5.23466e+09	208146135	3.89442e+08	8.12477e+08	1050823086	3.11763e+09	1700073833	1423264977	High	High	High	High	High	High	High	High	High	High	High	High
High	Master Protein	P05155	Plasma protease C1 inhibitor	SERPING1	38	19	515	19	1		500	55.1	6.55	10716	1.52913e+07	1.69059e+09	40206581		6.01731e+08	5.1993e+08	2.77369e+07	4.89683e+08	8.98904e+08	4.72612e+06	4.43332e+08	4.33542e+08	High	High	High	Peak Found	High	High	High	High	High	High	High	High
High	Master Protein	P06396	Gelsolin	GSN	45	19	236	19	1		782	85.6	6.28	6446	2.53124e+07	1.75765e+08	8.47906e+07	4.3128e+06	4.94539e+08	110951510	2.63098e+07	278397754	277002980	133108993	2.77639e+08	1.56495e+08	High	High	High	High	High	High	High	High	High	High	High	High
High	Master Protein	P00739	Haptoglobin-related protein	HPR	52	19	916	7	1	Acetyl [N-Term]	348	39	7.09	21593	1.21494e+08	407750025	169912525	4.628e+06	8.78208e+08	458611426	4.32747e+08	6.51859e+08	1.69507e+09	1.66557e+08	4.05131e+08	661574426	High	High	High	High	High	High	High	High	High	High	High	High
High	Master Protein	P05546	Heparin cofactor 2	SERPIND1	53	20	190	20	1		499	57	6.9	3576	7.82321e+06	153937697	3.46775e+06	716192	363300432	96552710	5.20154e+06	1.62189e+08	1.79139e+08	2.61057e+06	1.18274e+08	1.28849e+08	High	High	High	Peak Found	High	High	High	High	High	High	High	High
High	Master Protein	P04040	Catalase	CAT	54	21	125	21	1	Acetyl [N-Term]	527	59.7	7.39	2255	4.8304e+07	3.37414e+07	141930210	1.14352e+07	3.67814e+07	2.15971e+06	4.58502e+07	3.119e+07	46318668	192097858	9.89065e+06	6.57429e+07	High	High	High	High	High	Peak Found	High	High	High	High	High	High
High	Master Protein	P02774	Vitamin D-binding protein	GC	61	22	362	22	1		474	52.9	5.45	11777	4695079	368020968	2.67858e+07		337507292	2.72185e+08		4.65865e+08	3.27283e+08	1.00457e+07	4.81621e+08	6.44786e+08	High	High	High	Peak Found	High	High	Peak Found	High	High	High	High	High
High	Master Protein	Q86UX7	Fermitin family homolog 3	FERMT3	45	22	120	22	1		667	75.9	6.98	2118	4.52202e+07	8.50354e+07	6.53918e+07	9.68154e+06	4.70452e+07	1.7474e+07	3.47122e+07	2.9472e+07	1.92298e+07	29652570	3.42373e+07	4.18056e+07	High	High	High	High	High	High	High	High	High	High	High	High
High	Master Protein	Q06033	Inter-alpha-trypsin inhibitor heavy chain H3	ITIH3	39	23	157	23	1		890	99.8	5.74	3646	1.47263e+07	9.49342e+07	3.25548e+07		6.38612e+07	4.64984e+07	3.59851e+06	53831846	63399194	1.06717e+07	63142108	8.5402e+07	High	High	High	Peak Found	High	High	High	High	High	High	High	High
High	Master Protein	P19823	Inter-alpha-trypsin inhibitor heavy chain H2	ITIH2	39	23	506	23	1		946	106.4	6.86	11527	4.86697e+07	4.04505e+08	81595248		1001431090	2.56078e+08	1.53537e+08	6.61739e+08	7.31537e+08	4.1421e+07	6.19899e+08	9.99495e+08	High	High	High	High	High	High	High	High	High	High	High	High
High	Master Protein	P07225	Vitamin K-dependent protein S	PROS1	41	23	409	23	1		676	75.1	5.67	7588	214369696	4.70323e+08	3.30186e+08	2.83414e+06	2.07336e+08	1.02936e+08	3.34914e+08	327643901	267684804	1.58126e+08	1.65644e+08	1.5271e+08	High	High	High	High	High	High	High	High	High	High	High	High
High	Master Protein	P19827	Inter-alpha-trypsin inhibitor heavy chain H1	ITIH1	41	24	382	24	1		911	101.3	6.79	9708	5.48785e+07	256270160	5.09969e+07	1.00584e+07	615110976	2.5854e+08	89198760	5.50122e+08	416918928	6.81613e+07	412989296	486715944	High	High	High	High	High	High	High	High	High	High	High	High
High	Master Protein	P04217	Alpha-1B-glycoprotein	A1BG	64	25	561	25	1		495	54.2	5.86	11300	1.06971e+07	5.49419e+08	4.118e+07	367054	6.05875e+08	2.87439e+08	1.07248e+07	544227317	4.59361e+08	2.80509e+07	4.49288e+08	3.99992e+08	High	High	High	High	High	High	High	High	High	High	High	High
High	Master Protein	P02730	Band 3 anion transport protein	SLC4A1	41	25	364	25	1		911	101.7	5.19	8631	3.66656e+08	3.02468e+07	1.64906e+08	3.9785e+08	1.15017e+08	1.24356e+07	6.43487e+07	3.41455e+07	2.53212e+07	2.53705e+08	1.33817e+08	6.28572e+07	High	High	High	High	High	High	High	High	High	High	High	High
High	Master Protein	P06727	Apolipoprotein A-IV	APOA4	68	26	260	26	1		396	45.3	5.38	4465	13449006	1.84285e+08	21919112		209800538	1.36406e+08	1.06801e+07	212619874	4.54949e+08	52491310	5.17916e+08	362300930	High	High	High	Peak Found	High	High	High	High	High	High	High	High
High	Master Protein	P63261	Actin, cytoplasmic 2	ACTG1	83	27	615	1	1	Acetyl [N-Term]	375	41.8	5.48	13528	1301960				20323686								High	Not Found	Not Found	Not Found	High	Not Found	Not Found	Not Found	Not Found	Not Found	Not Found	Not Found
High	Master Protein	P60709	Actin, cytoplasmic 1	ACTB	83	27	622	1	1	Acetyl [N-Term]	375	41.7	5.48	13896	9547113	34443868	4.73669e+06	640592	94893272				23028246	8253632	24458086		High	High	Peak Found	High	High	Not Found	Not Found	Not Found	High	High	High	Not Found
High	Master Protein	P01008	Antithrombin-III	SERPINC1	56	27	826	25	1		464	52.6	6.71	15381	1.57724e+07	4.53119e+08	6.36962e+07		543320488	3.33158e+08	1.25437e+07	4.90831e+08	5.25451e+08	36997800	5.01244e+08	7.2108e+08	High	High	High	Peak Found	High	High	High	High	High	High	High	High
High	Master Protein	P12814	Alpha-actinin-1	ACTN1	43	27	208	17	1	Acetyl [N-Term]	892	103	5.41	5190	4.29962e+07	1.00144e+08	1.52502e+08	7.14978e+06	2.12931e+08	2.3894e+07	6.36111e+07	3.49898e+07	1.1912e+08	2.47753e+07	3.47635e+07	139845205	High	High	High	High	High	High	High	High	High	High	High	High
High	Master Protein	P02649	Apolipoprotein E	APOE	72	27	480	27	1		317	36.1	5.73	15632	6.08668e+08	851234987	5.45296e+09	47288712	1.04792e+09	3.03778e+08	1.15149e+09	2.66093e+09	1887744354	1.81509e+09	4.7966e+08	2.36624e+09	High	High	High	High	High	High	High	High	High	High	High	High
High	Master Protein	P01011	Alpha-1-antichymotrypsin	SERPINA3	60	28	650	28	1		423	47.6	5.52	16059	4.77029e+07	1.4139e+09	240443980	1.49926e+06	9.16762e+08	7.07376e+08	28624865	7.88192e+08	7.59141e+08	4.62276e+07	786202997	8.42078e+08	High	High	High	High	High	High	High	High	High	High	High	High
High	Master Protein	P08514	Integrin alpha-IIb	ITGA2B	36	29	241	29	1		1039	113.3	5.38	4645	105833952	8.35212e+07	1.80783e+08	3.83827e+06	9.31099e+07	1.40787e+07	1.20399e+08	9.9317e+07	1.04256e+08	1.14854e+08	7.05825e+07	1.05914e+08	High	High	High	High	High	High	High	High	High	High	High	High
High	Master Protein	P02790	Hemopexin	HPX	70	30	1074	30	1		462	51.6	7.02	20869	66975010	2.60057e+09	2.97587e+08	3.71124e+06	2.94889e+09	2.17174e+09	9.03273e+07	3.45947e+09	2.68147e+09	186914812	3.8331e+09	3705435699	High	High	High	High	High	High	High	High	High	High	High	High
High	Master Protein	P00734	Prothrombin	F2	59	31	475	31	1		622	70	5.9	10854	6.23698e+06	325433128	1.2187e+07	990647	618126528	241613482	5.61031e+06	297369744	3.73485e+08	2.68263e+07	3.68582e+08	4.14814e+08	High	High	High	Peak Found	High	High	Peak Found	High	High	High	High	High
High	Master Protein	P18206	Vinculin	VCL	39	33	204	33	1		1134	123.7	5.66	4737	5.13254e+07	7.32033e+07	246814880	5.5535e+06	107506516	5.7124e+07	7.59476e+07	6.48825e+07	4.73521e+07	7.84114e+07	4.89454e+07	6.60021e+07	High	High	High	High	High	High	High	High	High	High	High	High
High	Master Protein	P12259	Coagulation factor V	F5	21	35	236	35	1		2224	251.5	6.05	4244	5.42503e+07	4.59676e+07	1.09807e+08	1.04655e+06	3.10093e+07	1.8452e+06	3.73277e+07	1.94901e+07		4.74556e+07	2.04525e+07	5.68318e+07	High	High	High	High	High	High	High	High	High	High	High	High
High	Master Protein	P24821	Tenascin	TNC	28	37	172	37	1		2201	240.7	4.89	4625	5.1378e+07	1.20034e+08	3.38124e+07	2.3922e+06	21099397	1.56828e+06	65242902	11350840	2.56867e+07	7.39521e+07	2660862		High	High	High	Peak Found	High	High	High	High	High	High	High	High
High	Master Protein	Q9Y6R7	IgGFc-binding protein	FCGBP	18	39	215	39	1		5405	571.6	5.34	5116	1.69779e+07	7.71871e+07	35182936		7.19761e+07	14820477	65988380	5.80472e+07	101965072	3.50354e+07	3.65955e+07	43059218	High	High	High	Peak Found	High	High	High	High	High	High	High	High
High	Master Protein	P04003	C4b-binding protein alpha chain	C4BPA	68	39	1784	39	1		597	67	7.3	47897	3.30017e+09	6.28059e+09	5519648268	3.35469e+07	4.2439e+09	2163778432	5.86574e+09	5.79303e+09	5.65195e+09	3.15313e+09	2.58759e+09	5.70189e+09	High	High	High	High	High	High	High	High	High	High	High	High
High	Master Protein	Q14624	Inter-alpha-trypsin inhibitor heavy chain H4	ITIH4	47	40	629	40	1		930	103.3	6.98	15493	1.36179e+07	4.06504e+08	2.18978e+07		595397796	272140176	9.74074e+06	3.95328e+08	403832800	7.67627e+06	3.59105e+08	4.43017e+08	High	High	High	High	High	High	High	High	High	High	High	High
High	Master Protein	P16157	Ankyrin-1	ANK1	36	40	171	40	1		1881	206.1	6.01	3385	4.60276e+07		1.70452e+07	2.49537e+07	23928522	1.40784e+06	1.63033e+07		1.29557e+06	53122156	2.24129e+07	8398290	High	High	High	High	High	Peak Found	High	Peak Found	Peak Found	High	High	High
High	Master Protein	P07996	Thrombpondin-1	THBS1	46	43	357	43	1		1170	129.3	4.94	7806	7.60241e+07	1.5363e+08	3.33996e+08	4.49791e+06	1.51928e+08	39680387	2.73327e+08	1.05793e+08	111917452	1.29687e+08	56504640	4.91707e+07	High	High	High	High	High	High	High	High	High	High	High	High
High	Master Protein	P20742	Pregnancy zone protein	PZP	37	43	764	31	1		1482	163.8	6.38	16149	1.07146e+08	2.29303e+08	1.87135e+08	5.52513e+06	4.28552e+08	55854034	1.29384e+08	207341084	788437664	180211216	2.2644e+08	5.4019e+07	Peak Found	High	Peak Found	Peak Found	High	High	High	High	High	High	High	High
High	Master Protein	P08519	Apolipoprotein(a)	LPA	48	44	691	44	1		4548	501	5.88	17599	5.68356e+08	1.66003e+09	4.1375e+08	7.45765e+07	1.01595e+08	2.52659e+07	659322050	6.69622e+08	2591849608	4.11386e+08	3.00204e+08	362295774	High	High	High	High	High	High	High	High	High	High	High	High
High	Master Protein	P00451	Coagulation factor VIII	F8	29	45	294	45	1		2351	266.8	7.36	4749	85804005	3.80079e+07	1.25418e+08	987779	3.8925e+07	11818219	128156224	5.00239e+07	3.40893e+07	9712361	1.91398e+07	1.76768e+07	High	High	High	High	High	High	High	High	High	High	High	High
High	Master Protein	P15924	Desmoplakin	DSP	20	46	117	46	1		2871	331.6	6.81	2549	1.15479e+07	3.0011e+06	1.84166e+07	3.93174e+07	21006696	2.25614e+07	2.88591e+06	16532512		2.63399e+07		2.34425e+06	High	Peak Found	High	High	High	Peak Found	High	High	High	High	Peak Found	Peak Found
High	Master Protein	P11277	Spectrin beta chain, erythrocytic	SPTB	45	66	254	66	1	Acetyl [N-Term]	2137	246.3	5.27	5891	3.31553e+07		2.1074e+07	4.47148e+07		3.68318e+08	8.0057e+06		2.00563e+06	5.77569e+07	2.04118e+07	164667	High	High	High	High	High	Peak Found	High	High	High	High	High	High
High	Master Protein	P02549	Spectrin alpha chain, erythrocytic 1	SPTA1	42	72	301	72	1		2419	279.8	5.05	7382	7.2838e+07	2.66456e+06	5.02774e+07	32358218	25833459	6.47973e+07	2.39909e+07		2.50919e+06	1.14315e+08	3.27771e+07	10271028	High	High	High	High	High	High	High	High	High	High	High	High
High	Master Protein	P35579	Myin-9	MYH9	43	74	682	73	1		1960	226.4	5.6	20635	1.57743e+07	1.0812e+08	5.24583e+07	2.42357e+08	2.25554e+08	1.75679e+08	50967725	1.81448e+08	1.64502e+08	4.40507e+07	1.60759e+08	2.64754e+08	High	High	High	High	High	High	High	High	High	High	High	High
High	Master Protein	Q9Y490	Talin-1	TLN1	52	78	574	78	1		2541	269.6	6.07	15017	66560988	1.31258e+08	1.81991e+08	7.01382e+06	1.24935e+08	72498806	9.48047e+07	88814997	7.98077e+07	7.75057e+07	1.00479e+08	3.63066e+07	High	High	High	High	High	High	High	High	High	High	High	High
High	Master Protein	P21333	Filamin-A	FLNA	52	93	721	93	1		2647	280.6	6.06	14656	5.83949e+07	168490210	5.17179e+08	1.02675e+07	5.81453e+08	5.66195e+06	7.98519e+07	1.35467e+07	748097214	1.26356e+07	14817806	8.08679e+08	High	High	High	High	High	High	High	High	High	High	High	High
High	Master Protein	P02751	Fibronectin	FN1	54	94	1505	94	1		2477	272.2	5.5	38214	3.76529e+08	2.0526e+09	7.9871e+08	1.9846e+06	3.24101e+09	1832900178	8.6867e+08	3.56039e+09	3.12113e+09	2.6517e+08	2.60652e+09	4.38911e+09	High	High	High	High	High	High	High	High	High	High	High	High
High	Master Protein	P04275	von Willebrand factor	VWF	49	122	4689	122	1		2813	309.1	5.48	110615	3.66269e+09	9.12571e+09	4631104578	1.17135e+08	1.38006e+10	7.59061e+09	4.54055e+09	1.56161e+10	1.27389e+10	285718611	9.08183e+09	1.86412e+10	High	High	High	High	High	High	High	High	High	High	High	High

## Sheet: 2. Contaminants excluded
														G1			G2						G3			G1			G2						G3
														EC012	EC036	EC002	EC028	EC030	EC032	EC015	EC022	EC031	EC001	EC003	EC004	EC012	EC036	EC002	EC028	EC030	EC032	EC015	EC022	EC031	EC001	EC003	EC004
														S5	S15	S2	S11	S12	S14	S7	S8	S13	S1	S3	S4	S5	S15	S2	S11	S12	S14	S7	S8	S13	S1	S3	S4
Protein FDR Confidence: Combined	Master	Accession	Description	Coverage [%]	# Peptides	# PSMs	# Unique Peptides	# Protein Groups	Modifications	# AAs	MW [kDa]	calc. pI	Score Mascot: Mascot	Abundance: F5: Sample, Group1, 12, hospital	Abundance: F15: Sample, Group1, 36, hospital	Abundance: F2: Sample, Group1, 02, hospital	Abundance: F11: Sample, Group2, 28, no-hospital	Abundance: F12: Sample, Group2, 30, no-hospital	Abundance: F14: Sample, Group2, 32, no-hospital	Abundance: F7: Sample, Group2, 15, no-hospital	Abundance: F8: Sample, Group2, 22, no-hospital	Abundance: F13: Sample, Group2, 31, no-hospital	Abundance: F1: Sample, Group3(PCR-), 01, PCR-	Abundance: F3: Sample, Group3(PCR-), 03, PCR-	Abundance: F4: Sample, Group3(PCR-), 04, PCR-	Abundance: F5: Sample, Group1, 12, hospital	Abundance: F15: Sample, Group1, 36, hospital	Abundance: F2: Sample, Group1, 02, hospital	Abundance: F11: Sample, Group2, 28, no-hospital	Abundance: F12: Sample, Group2, 30, no-hospital	Abundance: F14: Sample, Group2, 32, no-hospital	Abundance: F7: Sample, Group2, 15, no-hospital	Abundance: F8: Sample, Group2, 22, no-hospital	Abundance: F13: Sample, Group2, 31, no-hospital	Abundance: F1: Sample, Group3(PCR-), 01, PCR-	Abundance: F3: Sample, Group3(PCR-), 03, PCR-	Abundance: F4: Sample, Group3(PCR-), 04, PCR-
High	Master Protein	CON_P00761	Trypsin OS=Sus scrofa PE=1 SV=1	48	10	507	10	1		231	24.4	7.18	12491	8.02755e+09	1.86132e+09	4.8618e+09	3.02075e+10	2.69847e+09	1.51247e+09	1.97667e+09	2.48813e+09	1490006640	1.49176e+10	2066447456	4.68675e+08	High	High	High	High	High	High	High	High	High	High	High	High
High	Master Protein	CON_P01966	Hemoglobin subunit alpha OS=Bos taurus GN=HBA PE=1 SV=2	35	5	315	2	1		142	15.2	8.44	5035												21652932	High	High	High	Peak Found	High	Peak Found	Peak Found	High	Peak Found	High	High	High
High	Master Protein	CON_P02662	Alpha-S1-casein OS=Bos taurus GN=CSN1S1 PE=1 SV=2	26	4	11	4	1		214	24.5	5.02	285	1.92089e+06		1.59429e+07	6500560		852273				3.76431e+07		318273	Peak Found	Not Found	Peak Found	High	Not Found	Peak Found	High	Not Found	Not Found	High	High	Peak Found
High	Master Protein	CON_P02663	Alpha-S2-casein OS=Bos taurus GN=CSN1S2 PE=1 SV=2	15	2	2	2	1		222	26	8.43	58				1.5584e+06						14560890			Not Found	Not Found	Not Found	High	Not Found	Not Found	Not Found	Not Found	Not Found	High	Not Found	Not Found
High	Master Protein	CON_P02668	Kappa-casein OS=Bos taurus GN=CSN3 PE=1 SV=1	15	2	2	2	1		190	21.3	6.77	35				2.47903e+06						36601212			Not Found	Not Found	Not Found	Peak Found	Not Found	Not Found	Not Found	Not Found	Not Found	High	Not Found	Not Found
High	Master Protein	CON_P02676	Fibrinogen beta chain OS=Bos taurus GN=FGB PE=1 SV=2	13	10	313	3	1		468	53.3	8.19	5524	8.24809e+07	44303978	229158528	1.21568e+06	1.45603e+07	2.18956e+07	1.53445e+08	2.81892e+07	4.64939e+07	1.5889e+07	1.51513e+07	5.19268e+07	High	High	High	Peak Found	Peak Found	High	High	High	High	High	High	High
High	Master Protein	CON_P02754	Beta-lactoglobulin OS=Bos taurus GN=LGB PE=1 SV=3	6	1	3	1	1		178	19.9	5.02	39				4793846						25028960			Not Found	Not Found	Not Found	High	Not Found	Not Found	Not Found	Not Found	Not Found	High	Not Found	Not Found
High	Master Protein	CON_P02769	Serum albumin OS=Bos taurus GN=ALB PE=1 SV=4	25	14	1048	10	1		607	69.2	6.18	29211	7.14582e+06	67819208	817374152	11380120	1.04719e+08	4.49665e+07	3.64374e+07	165773488	111821352	5.06641e+06	42480920	105580088	High	High	High	High	High	High	Peak Found	High	High	High	High	High
High	Master Protein	CON_P15636	Protease 1 OS=Achromobacter lyticus PE=1 SV=1	31	18	921	18	1		653	68.1	7.24	28418	1.78549e+09	9.13522e+08	2.34844e+09	5.2542e+09	1.20494e+09	6.32303e+08	1599964122	5.78347e+08	1315167632	6.19243e+09	6.46692e+08	1.37726e+09	High	High	High	High	High	High	High	High	High	High	High	High
High	Master Protein	CON_P19013	Keratin, type II cytoskeletal 4 OS=Homo sapiens GN=KRT4 PE=1 SV=4	42	17	113	10	1		534	57.3	6.61	1523			42312024	14021484		3.19464e+06							Peak Found	Peak Found	Peak Found	High	Peak Found	Peak Found	Peak Found	Peak Found	Peak Found	Peak Found	Peak Found	Peak Found
High	Master Protein	CON_P41361	Antithrombin-III OS=Bos taurus GN=SERPINC1 PE=1 SV=2	7	3	65	1	1		465	52.3	7.33	618	3.2742e+06	8.18667e+06	13378790			6.66468e+06	2.23102e+06	7054821	9547971	3.92967e+06	5795530	13434434	Peak Found	High	Peak Found	Not Found	High	High	Peak Found	High	High	Peak Found	Peak Found	High
High	Master Protein	CON_Q3SZ57	Alpha-fetoprotein OS=Bos taurus GN=AFP PE=2 SV=1	1	2	387	2	1		610	68.5	6.29	2819	6.34062e+08	3.28545e+10	2.22984e+09	8.84676e+07	6.73039e+10	3.25398e+10	7.44242e+08	6.47514e+10	5.76507e+10	1.90436e+09	5.6769e+10	7.34305e+10	High	High	High	High	High	High	High	High	High	High	High	High
High	Master Protein	CON_Q3TTY5	Keratin, type II cytoskeletal 2 epidermal OS=Mus musculus GN=Krt2 PE=1 SV=1	9	10	196	1	1		707	70.9	8.06	2166				6447030									Not Found	Not Found	Not Found	High	Not Found	Not Found	Not Found	Not Found	Not Found	Not Found	Not Found	Not Found
High	Master Protein	CON_Q9R0H5	Keratin, type II cytoskeletal 71 OS=Mus musculus GN=Krt71 PE=1 SV=1	19	11	201	3	1		524	57.3	6.99	4574	16824313		1.92027e+07	2.01195e+07			4.7742e+06			15299935			High	Not Found	High	High	Not Found	Not Found	High	Not Found	Not Found	High	Not Found	Not Found
High	Master Protein	Q15323	Keratin, type I cuticular Ha1 OS=Homo sapiens OX=9606 GN=KRT31 PE=1 SV=3	57	25	53	9	1		416	47.2	4.88	1204	2.19795e+06				4.44825e+06		6.11974e+06		1.93549e+08				Peak Found	Peak Found	Not Found	Peak Found	Peak Found	Peak Found	Peak Found	Not Found	High	Peak Found	Not Found	Not Found
High	Master Protein	Q14525	Keratin, type I cuticular Ha3-II OS=Homo sapiens OX=9606 GN=KRT33B PE=1 SV=3	56	21	52	4	1		404	46.2	4.84	1267				359251					2.60829e+08				Not Found	Not Found	Not Found	Peak Found	Not Found	Not Found	Not Found	Not Found	High	Peak Found	Not Found	Not Found
High	Master Protein	O76011	Keratin, type I cuticular Ha4 OS=Homo sapiens OX=9606 GN=KRT34 PE=1 SV=2	47	14	29	7	1		436	49.4	5.06	740									82357468				Not Found	Not Found	Not Found	Not Found	Not Found	Not Found	Not Found	Not Found	High	Not Found	Not Found	Not Found
High	Master Protein	P13645	Keratin, type I cytoskeletal 10 OS=Homo sapiens OX=9606 GN=KRT10 PE=1 SV=6	61	52	971	42	1		584	58.8	5.21	35006	1137362884	292852976	2700851624	2.71787e+09	1.50409e+09	2.27558e+08	6.98124e+08	3.96325e+08	2.47469e+08	2.73456e+09	3.06523e+08	6.66174e+08	High	High	High	High	High	High	High	High	High	High	High	High
High	Master Protein	Q99456	Keratin, type I cytoskeletal 12 OS=Homo sapiens OX=9606 GN=KRT12 PE=1 SV=1	9	5	19	1	1		494	53.5	4.78	297				6.32394e+06						7.34042e+06			Not Found	Not Found	Not Found	High	Not Found	Not Found	Not Found	Not Found	Not Found	Peak Found	Not Found	Not Found
High	Master Protein	P13646	Keratin, type I cytoskeletal 13 OS=Homo sapiens OX=9606 GN=KRT13 PE=1 SV=4	47	21	142	12	1		458	49.6	4.96	2724	3.39623e+06			6.22959e+07									High	Peak Found	High	High	Peak Found	Peak Found	High	Peak Found	Peak Found	Not Found	Peak Found	Peak Found
High	Master Protein	P02533	Keratin, type I cytoskeletal 14 OS=Homo sapiens OX=9606 GN=KRT14 PE=1 SV=4	57	32	260	13	1		472	51.5	5.16	5315	6.14967e+07	5.52932e+06	1.4386e+08	1.37351e+08	5.35167e+07	7.34764e+06	2.07254e+07	1.77906e+07	5.17786e+06	1.21416e+08	6615256	25909780	High	High	High	High	High	High	High	High	High	High	High	High
High	Master Protein	P08779	Keratin, type I cytoskeletal 16 OS=Homo sapiens OX=9606 GN=KRT16 PE=1 SV=4	48	27	207	13	1		473	51.2	5.05	4407	1.84454e+07		3.36642e+07	1.01405e+08	20830079			16537500		5.7275e+07	1843215	6007814	High	Peak Found	High	High	High	Peak Found	High	High	High	High	Peak Found	High
High	Master Protein	Q04695	Keratin, type I cytoskeletal 17 OS=Homo sapiens OX=9606 GN=KRT17 PE=1 SV=2	41	20	137	7	1		432	48.1	5.02	2369	2.85361e+07		39081812	1.03401e+08		3441293	13523178	24483010		4.10239e+07		1.85637e+06	High	Not Found	High	High	Not Found	Peak Found	High	High	Not Found	High	Not Found	Peak Found
High	Master Protein	Q9C075	Keratin, type I cytoskeletal 23 OS=Homo sapiens OX=9606 GN=KRT23 PE=1 SV=2	6	2	2	2	1		422	48.1	6.54	53				555558				6.38218e+06			2.07646e+06		Not Found	Not Found	Not Found	High	Not Found	Not Found	Not Found	Peak Found	Peak Found	Not Found	Peak Found	Not Found
High	Master Protein	Q2M2I5	Keratin, type I cytoskeletal 24 OS=Homo sapiens OX=9606 GN=KRT24 PE=1 SV=1	10	6	31	4	1		525	55.1	4.96	657				8.65912e+06				4760938					Peak Found	Not Found	Not Found	High	Not Found	Not Found	Peak Found	Peak Found	Not Found	Not Found	Peak Found	Not Found
High	Master Protein	Q7Z3Y8	Keratin, type I cytoskeletal 27 OS=Homo sapiens OX=9606 GN=KRT27 PE=1 SV=2	17	7	53	3	1		459	49.8	5.05	1300	15826833	826550	8587634	32947164	1.84154e+06		1.27709e+06	2.07985e+06		29185340	2.34557e+06		High	Peak Found	High	High	Peak Found	Not Found	Peak Found	Peak Found	Not Found	High	High	Not Found
High	Master Protein	Q7Z3Y7	Keratin, type I cytoskeletal 28 OS=Homo sapiens OX=9606 GN=KRT28 PE=1 SV=2	10	6	57	1	1		464	50.5	5.47	1104	3912049			3.56831e+06									High	Not Found	Not Found	High	Not Found	Not Found	Not Found	Not Found	Not Found	Not Found	Not Found	Not Found
High	Master Protein	P35527	Keratin, type I cytoskeletal 9 OS=Homo sapiens OX=9606 GN=KRT9 PE=1 SV=3	94	56	1179	55	1		623	62	5.24	36000	1185653910	2.15048e+08	3.2062e+09	2.57289e+09	1237514880	2.65516e+08	5.36146e+08	2.04135e+08	2.93105e+08	3.21473e+09	230766976	7.65153e+08	High	High	High	High	High	High	High	High	High	High	High	High
High	Master Protein	P78386	Keratin, type II cuticular Hb5 OS=Homo sapiens OX=9606 GN=KRT85 PE=1 SV=1	52	22	43	12	1		507	55.8	6.55	1185				428030	2.90112e+06	4.53738e+06		4743729	3.16732e+08	1.8086e+06		3.25464e+06	Not Found	Peak Found	Not Found	Peak Found	Peak Found	Peak Found	Peak Found	Peak Found	High	Peak Found	Not Found	Peak Found
High	Master Protein	O43790	Keratin, type II cuticular Hb6 OS=Homo sapiens OX=9606 GN=KRT86 PE=1 SV=1	61	24	53	7	1		486	53.5	5.66	1308		5.9595e+06	9.91508e+06	266064	1.72106e+06	1.28514e+06		1.22426e+07	5.07561e+08	6.80137e+06	3.51669e+06	1.7182e+07	Not Found	Peak Found	Peak Found	Peak Found	Peak Found	Peak Found	Not Found	Peak Found	High	Peak Found	Peak Found	Peak Found
High	Master Protein	P04264	Keratin, type II cytoskeletal 1 OS=Homo sapiens OX=9606 GN=KRT1 PE=1 SV=6	73	65	1632	56	1		644	66	8.12	41708	1.74428e+09	3.33132e+08	3.73782e+09	3853097362	1.29938e+09	377102008	7.64568e+08	5.21434e+08	3.04953e+08	4.14211e+09	2.98522e+08	782965778	High	High	High	High	High	High	High	High	High	High	High	High
High	Master Protein	Q7Z794	Keratin, type II cytoskeletal 1b OS=Homo sapiens OX=9606 GN=KRT77 PE=1 SV=3	15	11	193	6	1		578	61.9	5.99	4370	13805908		14262561	1.06877e+07	2.27591e+06	2301511	2.26202e+06		1.43419e+06	1.12961e+07		1.67822e+07	High	Peak Found	High	High	Peak Found	Peak Found	High	Not Found	Peak Found	High	Peak Found	Peak Found
High	Master Protein	P35908	Keratin, type II cytoskeletal 2 epidermal OS=Homo sapiens OX=9606 GN=KRT2 PE=1 SV=2	80	55	988	39	1		639	65.4	8	30044	3.2714e+08	1.14331e+08	1130232027	6.25506e+08	6.67232e+08	78153598	1.91092e+08	9.16769e+07	91533903	7.71067e+08	1.05713e+08	3.4194e+08	High	High	High	High	High	High	High	High	High	High	High	High
High	Master Protein	P12035	Keratin, type II cytoskeletal 3 OS=Homo sapiens OX=9606 GN=KRT3 PE=1 SV=3	26	21	199	5	1		628	64.4	6.48	2353	1.61292e+06		1.35904e+06	28262066			1.76066e+06			3.60254e+06			Peak Found	Not Found	Peak Found	High	Not Found	Not Found	Peak Found	Not Found	Not Found	Peak Found	Not Found	Not Found
High	Master Protein	P13647	Keratin, type II cytoskeletal 5 OS=Homo sapiens OX=9606 GN=KRT5 PE=1 SV=3	50	38	372	22	1		590	62.3	7.74	6463	3.29465e+08	2.74611e+07	9.34622e+08	2.2403e+08	7.05274e+07	1.74851e+07	1.56342e+08	21803206	12077828	4.43347e+08	42578554	4.4015e+08	High	High	High	High	High	High	High	High	High	High	High	High
High	Master Protein	P02538	Keratin, type II cytoskeletal 6A OS=Homo sapiens OX=9606 GN=KRT6A PE=1 SV=3	47	36	347	4	1		564	60	8	6191	5.53264e+07	3404468	97362212	2.36876e+08	4.30179e+07	11518382	4.08377e+07	4.05417e+07	7.1628e+06	9.59816e+07	4.12555e+06	1.69657e+07	High	Peak Found	High	High	High	High	High	High	Peak Found	High	Peak Found	High
High	Master Protein	P04259	Keratin, type II cytoskeletal 6B OS=Homo sapiens OX=9606 GN=KRT6B PE=1 SV=5	48	36	354	4	1		564	60	8	6527	2.09942e+07	4.69945e+07	3.17955e+07	9.71715e+07	11100482	4.60283e+06	1.35244e+07	1.41706e+07	1872614	64152744	13552773		High	Peak Found	High	High	High	Peak Found	High	High	Peak Found	High	Peak Found	Not Found
High	Master Protein	Q14CN4	Keratin, type II cytoskeletal 72 OS=Homo sapiens OX=9606 GN=KRT72 PE=1 SV=2	12	7	96	1	1		511	55.8	6.89	973				2885157									Not Found	Not Found	Not Found	High	Not Found	Not Found	Not Found	Not Found	Not Found	Not Found	Not Found	Not Found
High	Master Protein	Q8N1N4	Keratin, type II cytoskeletal 78 OS=Homo sapiens OX=9606 GN=KRT78 PE=1 SV=2	13	6	19	5	1		520	56.8	6.02	514	4.61797e+06	7.5657e+06	19255684	1.78041e+07	13335241	7.19065e+06	2711250	1.36237e+07	8.01103e+06	2.27471e+07	5.597e+06	9.39783e+06	High	Peak Found	High	High	High	Peak Found	High	Peak Found	Peak Found	High	Peak Found	Peak Found
High	Master Protein	Q6KB66	Keratin, type II cytoskeletal 80 OS=Homo sapiens OX=9606 GN=KRT80 PE=1 SV=2	14	5	22	4	1		452	50.5	5.67	571	788640		1.89074e+06	3.85974e+06						5.08382e+06			Peak Found	Not Found	Peak Found	High	Not Found	Not Found	Not Found	Not Found	Not Found	High	Not Found	Not Found
High	Master Protein	Q8IUC0	Keratin-associated protein 13-1 OS=Homo sapiens OX=9606 GN=KRTAP13-1 PE=2 SV=2	40	4	5	3	1	Acetyl [N-Term]	172	18.3	8.12	133									113054180				Not Found	Not Found	Not Found	Not Found	Not Found	Not Found	Not Found	Not Found	High	Not Found	Not Found	Not Found
High	Master Protein	Q52LG2	Keratin-associated protein 13-2 OS=Homo sapiens OX=9606 GN=KRTAP13-2 PE=1 SV=1	55	5	6	4	1	Acetyl [N-Term]	175	18.7	8.29	79									45803276				Not Found	Not Found	Not Found	Not Found	Not Found	Not Found	Not Found	Not Found	High	Not Found	Not Found	Not Found
High	Master Protein	Q9BYR8	Keratin-associated protein 3-1 OS=Homo sapiens OX=9606 GN=KRTAP3-1 PE=1 SV=1	17	1	2	1	1		98	10.5	6.4	65				796001		6.09071e+06			98480264				Not Found	Not Found	Not Found	Peak Found	Not Found	Peak Found	Not Found	Not Found	High	Not Found	Not Found	Not Found
High	Master Protein	Q9BYR7	Keratin-associated protein 3-2 OS=Homo sapiens OX=9606 GN=KRTAP3-2 PE=1 SV=1	17	1	2	1	1		98	10.4	5.69	87									121599904				Not Found	Not Found	Not Found	Not Found	Not Found	Not Found	Not Found	Not Found	High	Not Found	Not Found	Not Found
High	Master Protein	Q9BYR6	Keratin-associated protein 3-3 OS=Homo sapiens OX=9606 GN=KRTAP3-3 PE=1 SV=1	17	1	2	1	1		98	10.4	5.69	82		11940242	23216494						97999360				Not Found	Peak Found	Peak Found	Not Found	Not Found	Not Found	Not Found	Not Found	High	Not Found	Not Found	Not Found
High	Master Protein	Q9BYQ6	Keratin-associated protein 4-11 OS=Homo sapiens OX=9606 GN=KRTAP4-11 PE=1 SV=2	10	1	1	1	1		195	20.9	7.93	29									1.02103e+06				Not Found	Not Found	Not Found	Not Found	Not Found	Not Found	Not Found	Not Found	High	Not Found	Not Found	Not Found
High	Master Protein	Q9BYQ5	Keratin-associated protein 4-6 OS=Homo sapiens OX=9606 GN=KRTAP4-6 PE=2 SV=4	15	1	1	1	1		205	21.8	7.94	98									2.14399e+06				Not Found	Not Found	Not Found	Not Found	Not Found	Not Found	Not Found	Not Found	High	Not Found	Not Found	Not Found
High	Master Protein	P0DOX2	Immunoglobulin alpha-2 heavy chain OS=Homo sapiens OX=9606 PE=1 SV=2	53	17	349	4	1		455	48.9	6.67	6915	8.63948e+06	3.65008e+07	8675616	537282	2.33527e+08	7.19202e+07	2.09306e+07	6.56323e+07	7.36791e+07	3.80261e+07	1.04742e+08	1.16332e+07	High	High	Peak Found	High	High	High	High	High	High	High	High	High
High	Master Protein	P0DOX3	Immunoglobulin delta heavy chain OS=Homo sapiens OX=9606 PE=1 SV=1	28	9	46	9	1		512	56.2	8.02	967	3.1074e+07	45562620	59990480	222846	173295403	8.4004e+07	302315868	3.21687e+08	116098285	2.78955e+07	6.16914e+07	8.62228e+07	Peak Found	Peak Found	Peak Found	Peak Found	High	High	High	High	Peak Found	High	High	High
High	Master Protein	P0DOX5	Immunoglobulin gamma-1 heavy chain OS=Homo sapiens OX=9606 PE=1 SV=2	48	22	2070	11	1		449	49.3	8.72	38080	922392768	2.38512e+10	1.69158e+09	8.29329e+07	3.77833e+10	1.81387e+10	2.41084e+09	3.12381e+10	3.30416e+10	2.27821e+09	2.66905e+10	1.77467e+10	High	High	High	High	High	High	High	High	High	High	High	High
High	Master Protein	P01876	Immunoglobulin heavy constant alpha 1 OS=Homo sapiens OX=9606 GN=IGHA1 PE=1 SV=2	84	26	972	16	1		353	37.6	6.51	21667	2.12781e+08	1.99712e+09	2.88271e+08	1.0556e+07	6.01437e+09	2.10655e+09	3.96028e+08	3831300032	1.61358e+09	6.11422e+08	4377406928	1.03575e+09	High	High	High	High	High	High	High	High	High	High	High	High
High	Master Protein	P01859	Immunoglobulin heavy constant gamma 2 OS=Homo sapiens OX=9606 GN=IGHG2 PE=1 SV=2	62	16	1985	5	1		326	35.9	7.59	26589	1.8718e+07	7.17011e+08	4.01599e+07	1.39285e+06	3.73388e+09	9.08965e+07	3.84222e+07	2.39029e+08	2.85492e+08	7.09371e+07	1.41262e+09	3.23422e+08	High	High	High	High	High	High	High	High	High	High	High	High
High	Master Protein	P01860	Immunoglobulin heavy constant gamma 3 OS=Homo sapiens OX=9606 GN=IGHG3 PE=1 SV=2	45	18	1648	8	1		377	41.3	7.9	22999	77995131	1.66124e+09	1.15238e+08	5.23611e+06	4270180144	7.0466e+08	1.48194e+08	1966870752	1.41147e+09	1.13249e+08	1.23947e+09	3061972963	High	High	High	High	High	High	High	High	High	High	High	High
High	Master Protein	P01861	Immunoglobulin heavy constant gamma 4 OS=Homo sapiens OX=9606 GN=IGHG4 PE=1 SV=1	67	17	837	8	1		327	35.9	7.36	15358	1.99057e+07	5.40544e+08	16721252		3.30476e+09	5.23563e+08	9.87547e+06	6.95866e+08	2086461951	1.11534e+07	8.20603e+08	254873883	High	High	High	Peak Found	High	High	High	High	High	High	High	High
High	Master Protein	P01871	Immunoglobulin heavy constant mu OS=Homo sapiens OX=9606 GN=IGHM PE=1 SV=4	71	38	3776	15	1		453	49.4	6.77	83468	3766518272	3.48547e+09	2.83845e+09	1.73126e+08	5824712984	4.95853e+09	3.4427e+09	7.91627e+09	6.41131e+09	7102256683	7151805778	1.22235e+09	High	High	High	High	High	High	High	High	High	High	High	High
High	Master Protein	A0A0C4DH31	Immunoglobulin heavy variable 1-18 OS=Homo sapiens OX=9606 GN=IGHV1-18 PE=3 SV=1	39	4	35	3	1		117	12.8	8.84	1225	2.49977e+06	2.89781e+07	4.01737e+06	172102	190686532	3.56446e+07	3530131	3.4329e+07	6.66328e+07	2.69348e+06	5.13545e+07	2.52569e+07	High	High	Peak Found	Peak Found	High	High	Peak Found	High	High	High	High	High
High	Master Protein	P23083	Immunoglobulin heavy variable 1-2 OS=Homo sapiens OX=9606 GN=IGHV1-2 PE=1 SV=2	44	4	25	3	1		117	13.1	9.13	733		7.34787e+06	1.32225e+07		3.78287e+07		5.25771e+06	6.26295e+06	4.72225e+07	7253288	25809111	3.01384e+07	Not Found	Peak Found	Peak Found	Not Found	High	High	Peak Found	Peak Found	High	High	High	Peak Found
High	Master Protein	A0A0C4DH33	Immunoglobulin heavy variable 1-24 OS=Homo sapiens OX=9606 GN=IGHV1-24 PE=3 SV=1	47	3	13	3	1		117	12.8	5.16	605	1.17385e+07	12746932	6.0691e+07		1.70709e+07		1.1912e+07	1.92244e+06	1.27063e+07		1.61179e+06	3.16912e+06	Peak Found	Peak Found	High	Not Found	High	Not Found	Peak Found	High	High	Not Found	High	Peak Found
High	Master Protein	A0A0C4DH29	Immunoglobulin heavy variable 1-3 OS=Homo sapiens OX=9606 GN=IGHV1-3 PE=3 SV=1	35	3	15	2	1		117	13	9.55	440	4.19826e+06	3.37408e+06	3.68919e+06		19560100	2.34234e+06			6638013	6198743	13653502		Peak Found	High	Peak Found	Not Found	High	High	Not Found	Not Found	Peak Found	Peak Found	High	Not Found
High	Master Protein	P01743	Immunoglobulin heavy variable 1-46 OS=Homo sapiens OX=9606 GN=IGHV1-46 PE=1 SV=2	56	5	28	4	1		117	12.9	8.92	600		4.21516e+06	9.62414e+06		1.03801e+07	1.06312e+06	555051	1648435	8868426	1.15235e+06	5768758		Not Found	High	High	Not Found	High	High	Peak Found	Peak Found	High	High	High	Not Found
High	Master Protein	A0A0G2JMI3	Immunoglobulin heavy variable 1-69-2 OS=Homo sapiens OX=9606 GN=IGHV1-69-2 PE=3 SV=2	17	1	2	1	1		117	12.9	4.84	112					4244229	7.97776e+06							Not Found	Not Found	Not Found	Not Found	High	High	Not Found	Not Found	Not Found	Not Found	Not Found	Not Found
High	Master Protein	A0A0B4J2H0	Immunoglobulin heavy variable 1-69D OS=Homo sapiens OX=9606 GN=IGHV1-69D PE=1 SV=1	61	5	17	4	1		117	12.7	8.47	392					2.59017e+06				3.18749e+06		1.70776e+06		Not Found	High	Not Found	Not Found	Peak Found	Not Found	Not Found	Not Found	High	Not Found	Peak Found	Not Found
High	Master Protein	P0DP01	Immunoglobulin heavy variable 1-8 OS=Homo sapiens OX=9606 GN=IGHV1-8 PE=3 SV=1	44	3	15	2	1		117	13	9.17	337		4.959e+06	3.82123e+06						12191283	2.37382e+06	12383693		Not Found	Peak Found	Peak Found	Not Found	Not Found	Not Found	Not Found	Not Found	High	High	High	Not Found
High	Master Protein	A0A0B4J1V2	Immunoglobulin heavy variable 2-26 OS=Homo sapiens OX=9606 GN=IGHV2-26 PE=3 SV=1	12	1	1	1	1		119	13.2	8.29	32	6161540	282733248	23557098		158687184	14705293	5.03284e+06	51255928	310622784	4555422	89893664	24690776	Peak Found	Peak Found	Peak Found	Not Found	High	Peak Found	Peak Found	Peak Found	Peak Found	Peak Found	Peak Found	Peak Found
High	Master Protein	P01817	Immunoglobulin heavy variable 2-5 OS=Homo sapiens OX=9606 GN=IGHV2-5 PE=1 SV=2	53	3	4	3	1		119	13.2	8.29	110	1392559				13799729		2.1745e+06		1.27763e+07		6.16193e+06		Peak Found	Not Found	Not Found	Not Found	High	Not Found	High	Not Found	High	Not Found	High	Not Found
High	Master Protein	P01814	Immunoglobulin heavy variable 2-70 OS=Homo sapiens OX=9606 GN=IGHV2-70 PE=1 SV=2	12	1	4	1	1		119	13.3	6.52	164		6.79255e+06							7.46335e+06		4.35275e+06		Not Found	High	Not Found	Not Found	Not Found	Not Found	Not Found	Not Found	High	Not Found	High	Not Found
High	Master Protein	A0A0C4DH43	Immunoglobulin heavy variable 2-70D OS=Homo sapiens OX=9606 GN=IGHV2-70D PE=3 SV=1	12	2	37	1	1		119	13.3	8.29	578						45340188							Not Found	Not Found	Not Found	Not Found	Not Found	High	Not Found	Not Found	Not Found	Not Found	Not Found	Not Found
High	Master Protein	P01762	Immunoglobulin heavy variable 3-11 OS=Homo sapiens OX=9606 GN=IGHV3-11 PE=1 SV=2	35	4	49	1	1		117	12.9	8.6	1336		10371717			18265354				17061344	817878	19650222		Not Found	High	Not Found	Not Found	Peak Found	High	Not Found	Not Found	High	Peak Found	High	High
High	Master Protein	A0A0B4J1V0	Immunoglobulin heavy variable 3-15 OS=Homo sapiens OX=9606 GN=IGHV3-15 PE=3 SV=1	31	3	96	2	1		119	12.9	8.62	1723		9.22786e+06			1.61602e+08	1.26408e+06		2.41714e+06	2.13273e+07		1.05538e+08	631333	Not Found	High	Not Found	Peak Found	High	High	Not Found	High	High	High	High	High
High	Master Protein	A0A0B4J1V1	Immunoglobulin heavy variable 3-21 OS=Homo sapiens OX=9606 GN=IGHV3-21 PE=1 SV=1	54	5	52	2	1		117	12.8	8.28	1417			7023806		19391464		3.33403e+06		6980721	5964306	9373916		High	Not Found	Peak Found	Not Found	High	High	High	Not Found	Peak Found	High	High	Not Found
High	Master Protein	P01764	Immunoglobulin heavy variable 3-23 OS=Homo sapiens OX=9606 GN=IGHV3-23 PE=1 SV=2	54	5	75	2	1		117	12.6	8.28	2741	4.69912e+06	1.16125e+07	10639281		6.32521e+07	1.4215e+07	8.23063e+06	1.79244e+07	4.78444e+07	1.63172e+07	29007633	2.1058e+07	High	High	High	Not Found	High	High	High	High	High	High	High	High
High	Master Protein	P0DP03	Immunoglobulin heavy variable 3-30-5 OS=Homo sapiens OX=9606 GN=IGHV3-30-5 PE=3 SV=1	48	5	53	1	1		117	12.9	8.92	1224		10549211	9343831		53405244	11220606	2.63981e+06		24706552	3.80959e+06	22827142		Not Found	Peak Found	Peak Found	Not Found	High	High	Peak Found	Not Found	Peak Found	Peak Found	High	Not Found
High	Master Protein	P01772	Immunoglobulin heavy variable 3-33 OS=Homo sapiens OX=9606 GN=IGHV3-33 PE=1 SV=2	48	5	65	1	1		117	13.1	8.94	1830			9004216		29718930				17565990		4842841		Not Found	Not Found	High	Not Found	High	High	Not Found	High	High	Not Found	High	High
High	Master Protein	A0A0B4J1X8	Immunoglobulin heavy variable 3-43 OS=Homo sapiens OX=9606 GN=IGHV3-43 PE=3 SV=1	35	3	34	2	1		118	13.1	5.41	705		19127186			9217996			1.79879e+06	8754577	4.30144e+06	42359411		Not Found	High	Not Found	Not Found	High	Not Found	Not Found	Peak Found	Peak Found	High	High	Not Found
High	Master Protein	P01763	Immunoglobulin heavy variable 3-48 OS=Homo sapiens OX=9606 GN=IGHV3-48 PE=1 SV=2	54	5	50	2	1		117	12.8	5.36	1427									10878264		2.05742e+06		Not Found	High	Not Found	Not Found	Not Found	Not Found	Not Found	Not Found	High	Not Found	High	Not Found
High	Master Protein	A0A0A0MS15	Immunoglobulin heavy variable 3-49 OS=Homo sapiens OX=9606 GN=IGHV3-49 PE=3 SV=1	37	4	54	3	1		119	13	8.62	1416	1.16989e+07	3.64308e+07	7.20961e+06	368202	1.93373e+08	5.39186e+07	6.22866e+07	1.21815e+08	1.16445e+08	1.99355e+07	6.3095e+07	3.37442e+07	High	High	High	Peak Found	High	High	High	High	High	High	High	High
High	Master Protein	P01767	Immunoglobulin heavy variable 3-53 OS=Homo sapiens OX=9606 GN=IGHV3-53 PE=1 SV=2	53	5	48	2	1		116	12.8	8.28	1465		2408217	1.2927e+06		7270829				8003710	865325			Not Found	Peak Found	Peak Found	Not Found	High	Not Found	Not Found	Not Found	High	High	Not Found	Not Found
High	Master Protein	A0A075B6Q5	Immunoglobulin heavy variable 3-64 OS=Homo sapiens OX=9606 GN=IGHV3-64 PE=3 SV=1	44	3	7	2	1		118	12.9	7.85	87			1.21606e+06		54292038	7.82979e+06	5174967	1.53598e+07	17663032	1889118	6157425		Not Found	Not Found	Peak Found	Not Found	High	High	Peak Found	High	High	Peak Found	Peak Found	Not Found
High	Master Protein	A0A0J9YX35	Immunoglobulin heavy variable 3-64D OS=Homo sapiens OX=9606 GN=IGHV3-64D PE=3 SV=1	38	3	18	2	1		117	12.8	7.85	232		32255471			151151038	8558594	1.7075e+06	16095316	49914614	1.84122e+07	117851703	14775160	Not Found	High	Not Found	Peak Found	High	Peak Found	Peak Found	High	High	High	High	Peak Found
High	Master Protein	P01780	Immunoglobulin heavy variable 3-7 OS=Homo sapiens OX=9606 GN=IGHV3-7 PE=1 SV=2	26	4	47	1	1		117	12.9	6.57	1260	137401856	635682432	295717248		1173474176	447866816	335942176	672331712	1330205056	635527168	1467469824	893002112	Peak Found	Peak Found	Peak Found	Not Found	High	Peak Found	Peak Found	Peak Found	High	Peak Found	Peak Found	High
High	Master Protein	A0A0B4J1Y9	Immunoglobulin heavy variable 3-72 OS=Homo sapiens OX=9606 GN=IGHV3-72 PE=3 SV=1	51	5	114	4	1		119	13.2	7.85	2003	58671728	74379440	1.28715e+08	230125	1.11749e+08	28257056	6.5711e+07	7.51189e+07	105155256	8.03935e+07	65279716	8.46976e+07	Peak Found	High	Peak Found	Peak Found	High	High	High	High	High	High	High	High
High	Master Protein	A0A0B4J1X5	Immunoglobulin heavy variable 3-74 OS=Homo sapiens OX=9606 GN=IGHV3-74 PE=3 SV=1	54	6	85	3	1		117	12.8	8.66	1739	65935868	186924384	3.6755e+07	2725949	539162610	1.72046e+08	2.59769e+08	356718860	516290916	129463441	3.69758e+08	2.6289e+08	High	High	High	High	High	High	High	High	High	High	High	High
High	Master Protein	P01782	Immunoglobulin heavy variable 3-9 OS=Homo sapiens OX=9606 GN=IGHV3-9 PE=1 SV=2	53	4	56	3	1		118	12.9	7.08	1415	695518	4.54212e+07	4.65108e+06		9.50969e+07	1.19043e+07	5.79573e+06	4.4468e+07	169338801	2.75207e+07	1.81678e+08	3.69767e+06	High	High	High	Not Found	High	Peak Found	High	High	High	High	High	High
High	Master Protein	A0A0C4DH34	Immunoglobulin heavy variable 4-28 OS=Homo sapiens OX=9606 GN=IGHV4-28 PE=3 SV=1	41	3	12	3	1		117	13.1	9.29	219		1.08291e+07		24070.5	36411260	1.26434e+06		5.21025e+06	3.95309e+06		2.36713e+07	19825.4	Not Found	Peak Found	Not Found	Peak Found	High	Peak Found	Not Found	Peak Found	High	Not Found	High	Peak Found
High	Master Protein	P06331	Immunoglobulin heavy variable 4-34 OS=Homo sapiens OX=9606 GN=IGHV4-34 PE=1 SV=2	39	3	88	1	1		123	13.8	9.33	1902	10679766	15234858	168195220		67569900	27188238	8.35559e+06	22236746	89745064	11529595	21601256	20949676	Peak Found	High	High	Not Found	High	High	High	Peak Found	High	High	High	High
High	Master Protein	P0DP08	Immunoglobulin heavy variable 4-38-2 OS=Homo sapiens OX=9606 GN=IGHV4-38-2 PE=3 SV=1	41	3	70	1	1		117	13	9.29	1709		3.72014e+06						4.63092e+06			2219932	3.50691e+06	Not Found	Peak Found	Not Found	Not Found	Not Found	Not Found	Not Found	Peak Found	Not Found	Not Found	Peak Found	Peak Found
High	Master Protein	A0A075B6R2	Immunoglobulin heavy variable 4-4 OS=Homo sapiens OX=9606 GN=IGHV4-4 PE=3 SV=2	32	2	36	1	1		117	12.8	9.6	1336		9620563			21392086	5339716		13378231	3070694		8.38576e+06		Not Found	Peak Found	Not Found	Not Found	High	Peak Found	Not Found	Peak Found	Peak Found	Not Found	High	Not Found
High	Master Protein	P01825	Immunoglobulin heavy variable 4-59 OS=Homo sapiens OX=9606 GN=IGHV4-59 PE=1 SV=2	41	3	68	1	1		116	12.9	9.29	1659					20318666				18877392				Not Found	Not Found	Not Found	Not Found	High	Not Found	Not Found	Not Found	Peak Found	Not Found	Not Found	Not Found
High	Master Protein	A0A0J9YXX1	Immunoglobulin heavy variable 5-10-1 OS=Homo sapiens OX=9606 GN=IGHV5-10-1 PE=3 SV=1	47	4	31	2	1		117	12.8	8.28	603	8789011	21120976			283233116	1.70519e+08	4094562	16791946			11163985	90566544	Peak Found	High	Not Found	Not Found	High	High	Peak Found	High	Not Found	Not Found	Peak Found	High
High	Master Protein	A0A0C4DH38	Immunoglobulin heavy variable 5-51 OS=Homo sapiens OX=9606 GN=IGHV5-51 PE=3 SV=1	64	6	61	4	1		117	12.7	8.27	1536	3.91318e+07	1.65408e+08	4.01381e+07		442465326	1.31484e+08	18959029	3.02743e+08	319770912	4.6306e+07	1.61829e+08	1.49217e+08	High	High	High	Not Found	High	High	High	High	High	High	High	High
High	Master Protein	A0A0B4J1U7	Immunoglobulin heavy variable 6-1 OS=Homo sapiens OX=9606 GN=IGHV6-1 PE=3 SV=1	24	2	43	2	1		121	13.5	9.2	259	6635288	141725280	13653484	435122	389554715	86833312	31593930	124285280	182430736	27697294	173137620	152482532	Peak Found	High	High	Peak Found	High	High	High	High	High	High	High	High
High	Master Protein	P01591	Immunoglobulin J chain OS=Homo sapiens OX=9606 GN=JCHAIN PE=1 SV=4	63	8	160	8	1		159	18.1	5.24	3092	324144828	429521864	6.99249e+07	1.44201e+07	7.33487e+08	9.13637e+08	1.09553e+08	9.96385e+08	1.18009e+09	5.42916e+08	6.75786e+08	2.88935e+08	High	High	High	High	High	High	High	High	High	High	High	High
High	Master Protein	P01834	Immunoglobulin kappa constant OS=Homo sapiens OX=9606 GN=IGKC PE=1 SV=2	93	15	1952	4	1		107	11.8	6.52	62139	1.43523e+09	1.0951e+10	3.23561e+09	2.71069e+08	2.56777e+10	9.20885e+09	4.57273e+09	1.72705e+10	1.6469e+10	5.28212e+09	1.66342e+10	1.09841e+10	High	High	High	High	High	High	High	High	High	High	High	High
High	Master Protein	P0DOX7	Immunoglobulin kappa light chain OS=Homo sapiens OX=9606 PE=1 SV=1	63	15	1317	3	1		214	23.4	7.17	44505	23561432	2.38542e+08	3.69311e+07		564408558	2.51074e+08	7.56339e+07	252695120	3.18499e+08	7.21668e+07	4.38317e+08	198492116	High	High	High	High	High	High	High	High	High	High	High	High
High	Master Protein	P0DP09	Immunoglobulin kappa variable 1-13 OS=Homo sapiens OX=9606 GN=IGKV1-13 PE=3 SV=1	14	1	7	1	1		117	12.6	7.84	270	18250016	21186272			4069156				28911960				High	Peak Found	Not Found	Not Found	Peak Found	Not Found	Not Found	Not Found	High	Not Found	Not Found	Not Found
High	Master Protein	P01599	Immunoglobulin kappa variable 1-17 OS=Homo sapiens OX=9606 GN=IGKV1-17 PE=1 SV=2	24	3	13	2	1		117	12.8	8.68	395		6.31567e+06			40667564			1.53561e+07	60514944	1.51508e+07	67919186	14464278	Not Found	High	Not Found	Not Found	High	Not Found	Peak Found	High	High	High	High	Peak Found
High	Master Protein	P01602	Immunoglobulin kappa variable 1-5 OS=Homo sapiens OX=9606 GN=IGKV1-5 PE=1 SV=2	25	2	7	1	1		117	12.8	8.28	99									2.1794e+06	3.28841e+06	4671299	2.6381e+06	Not Found	Not Found	Not Found	Not Found	Not Found	Not Found	Not Found	Not Found	High	High	High	Peak Found
High	Master Protein	A0A0C4DH72	Immunoglobulin kappa variable 1-6 OS=Homo sapiens OX=9606 GN=IGKV1-6 PE=3 SV=1	24	2	7	1	1		117	12.7	8.29	180	15648245	60192398	62769532		232815536	23569266	3.41836e+07	72438382	179397080	3.39081e+07	180811940	40174737	Peak Found	Peak Found	Peak Found	Not Found	High	Peak Found	Peak Found	Peak Found	High	Peak Found	High	High
High	Master Protein	A0A0C4DH67	Immunoglobulin kappa variable 1-8 OS=Homo sapiens OX=9606 GN=IGKV1-8 PE=3 SV=1	27	2	33	2	1		115	12.5	9.01	1006	8831854	52134444	14942967		164313424	12634123	18297598	52465488	182483952	17786192	174977088	38897732	High	High	High	Peak Found	High	High	High	High	High	High	High	High
High	Master Protein	P01601	Immunoglobulin kappa variable 1D-16 OS=Homo sapiens OX=9606 GN=IGKV1D-16 PE=3 SV=2	14	1	2	1	1		117	12.7	7.74	41					39716164					3.81353e+06	14941188		Not Found	Not Found	Not Found	Not Found	High	Not Found	Not Found	Not Found	Not Found	Peak Found	High	Not Found
High	Master Protein	P01593	Immunoglobulin kappa variable 1D-33 OS=Homo sapiens OX=9606 GN=IGKV1D-33 PE=1 SV=2	14	1	21	1	1		117	12.8	4.78	640	12554317	136766512	73953696		270359392	104104376	19443914	179687980	449917673	61487212	3.34823e+08	73336656	Peak Found	High	High	Not Found	High	High	High	High	High	High	High	High
High	Master Protein	A2NJV5	Immunoglobulin kappa variable 2-29 OS=Homo sapiens OX=9606 GN=IGKV2-29 PE=3 SV=2	17	2	51	1	1		120	13.1	7.28	2014		46784388	14690596		123298832	103031242	21231956	74339040	143889820	22591540	32529250	105895102	Not Found	High	Peak Found	Not Found	High	High	High	High	High	High	Peak Found	Peak Found
High	Master Protein	P06310	Immunoglobulin kappa variable 2-30 OS=Homo sapiens OX=9606 GN=IGKV2-30 PE=3 SV=2	42	4	94	3	1		120	13.2	8.51	2797	22563483	6.83361e+07	4.62542e+07	524512	2.54575e+08	7.81179e+07	5.88491e+07	1.12371e+08	2.1498e+08	93980548	1.89451e+08	2.53644e+08	High	High	High	High	High	High	High	High	High	High	High	High
High	Master Protein	P01615	Immunoglobulin kappa variable 2D-28 OS=Homo sapiens OX=9606 GN=IGKV2D-28 PE=1 SV=2	46	3	98	2	1		120	12.9	5.94	2977	70779820	1201375584	336666552	7.77509e+06	1859328608	654815504	469312680	1197932768	1125696736	340577172	869124112	1350183296	High	High	High	High	High	High	High	High	High	High	High	High
High	Master Protein	P04433	Immunoglobulin kappa variable 3-11 OS=Homo sapiens OX=9606 GN=IGKV3-11 PE=1 SV=1	34	2	46	2	1		115	12.6	4.96	887	225517856	856899200	164841680	22242712	1782358592	676549632	500584384	1167520240	1277672832	9.8748e+08	1299465728	1077362304	High	High	High	High	High	High	High	High	High	High	High	High
High	Master Protein	P01624	Immunoglobulin kappa variable 3-15 OS=Homo sapiens OX=9606 GN=IGKV3-15 PE=1 SV=2	26	2	32	1	1		115	12.5	5.19	614	63222572	630766400	105702072	10114647	1592080209	245588176	80296432	534750400	937657240	355162689	924633254	323262088	High	High	High	Peak Found	High	Peak Found	High	High	High	High	High	High
High	Master Protein	P01619	Immunoglobulin kappa variable 3-20 OS=Homo sapiens OX=9606 GN=IGKV3-20 PE=1 SV=2	28	3	94	1	1		116	12.5	4.96	3000	102701072	917329728	198810896		2195144448	303320512	93233128	429946432	1114756352	620817472	1205976576	296050144	High	High	High	Not Found	High	High	High	High	High	High	High	High
High	Master Protein	A0A087WSY6	Immunoglobulin kappa variable 3D-15 OS=Homo sapiens OX=9606 GN=IGKV3D-15 PE=3 SV=6	26	2	7	1	1		115	12.5	5.19	69		26392964		2.54555e+06	48799300	8464949		11731215	26883840		31373558	7.69049e+06	Not Found	High	Not Found	Peak Found	High	High	Not Found	Peak Found	Peak Found	Not Found	High	Peak Found
High	Master Protein	A0A0C4DH25	Immunoglobulin kappa variable 3D-20 OS=Homo sapiens OX=9606 GN=IGKV3D-20 PE=3 SV=1	28	3	75	1	1		116	12.5	4.59	2830	45538504		4.06905e+06	2.94881e+06	540198592	123362248				110671096	269648448	485634176	Peak Found	Not Found	Peak Found	Peak Found	High	Peak Found	Not Found	Not Found	Not Found	High	High	Peak Found
High	Master Protein	P06312	Immunoglobulin kappa variable 4-1 OS=Homo sapiens OX=9606 GN=IGKV4-1 PE=1 SV=1	26	3	57	3	1		121	13.4	5.25	1165	3.3455e+07	433262392	5.87388e+07	4.36432e+06	1548677370	2.02851e+08	73922479	3.92951e+08	1.04604e+09	2.10687e+08	621557232	2.43273e+08	High	High	High	Peak Found	High	High	High	High	High	High	High	High
High	Master Protein	A0A0C4DH24	Immunoglobulin kappa variable 6-21 OS=Homo sapiens OX=9606 GN=IGKV6-21 PE=3 SV=1	29	2	15	1	1		114	12.4	7.28	455		23067616			31668442	6884828			77769752	19351164	23889632	17255128	Not Found	High	Not Found	Not Found	High	Peak Found	Not Found	High	High	High	High	Peak Found
High	Master Protein	A0A0A0MT36	Immunoglobulin kappa variable 6D-21 OS=Homo sapiens OX=9606 GN=IGKV6D-21 PE=3 SV=1	29	2	11	1	1		114	12.3	7.28	316		6.26384e+06			51003172	26581622	1.96716e+06	20918568	33988924	26052308	24589288	866879	Not Found	Peak Found	Not Found	Not Found	High	High	Peak Found	High	High	High	Peak Found	Peak Found
High	Master Protein	P0DOY2	Immunoglobulin lambda constant 2 OS=Homo sapiens OX=9606 GN=IGLC2 PE=1 SV=1	89	10	973	5	1		106	11.3	7.24	27393	7.00527e+08	4021662847	2.63578e+09	2.7593e+07	8.32577e+09	5.01386e+09	2.95213e+09	6.67026e+09	6.54193e+09	2858793536	7.11498e+09	7829978154	High	High	High	High	High	High	High	High	High	High	High	High
High	Master Protein	A0A0B4J1U3	Immunoglobulin lambda variable 1-36 OS=Homo sapiens OX=9606 GN=IGLV1-36 PE=1 SV=5	14	1	4	1	1		117	12.5	4.78	133					22936884	5.20966e+06	4903837	34520468		2645238	25892430		Not Found	Not Found	Not Found	Not Found	High	Peak Found	Peak Found	High	Not Found	Peak Found	Peak Found	Not Found
High	Master Protein	P01703	Immunoglobulin lambda variable 1-40 OS=Homo sapiens OX=9606 GN=IGLV1-40 PE=1 SV=2	43	2	17	2	1		118	12.3	5.74	392		21551300	6.79441e+06		91452284	8820740		11023230	6.43971e+07	6.23514e+06	3.52247e+07	41857796	Not Found	High	Peak Found	Not Found	High	High	Not Found	High	High	High	High	High
High	Master Protein	P01699	Immunoglobulin lambda variable 1-44 OS=Homo sapiens OX=9606 GN=IGLV1-44 PE=1 SV=2	43	3	33	1	1		117	12.2	5.17	628		12308665			110325024	3.10576e+07		12102793	25397798	7379589	44580426	18809446	Not Found	High	Not Found	Not Found	High	High	Not Found	High	High	High	High	High
High	Master Protein	P01700	Immunoglobulin lambda variable 1-47 OS=Homo sapiens OX=9606 GN=IGLV1-47 PE=1 SV=2	54	4	35	2	1		117	12.3	5.91	654	14261114	8.83384e+07	27661440	571224	2.58733e+08	50696800	12323530	78222576	160264400	5.68573e+07	1.81852e+08	24449492	Peak Found	High	Peak Found	Peak Found	High	High	High	High	High	High	High	High
High	Master Protein	P01701	Immunoglobulin lambda variable 1-51 OS=Homo sapiens OX=9606 GN=IGLV1-51 PE=1 SV=2	43	3	50	3	1		117	12.2	7.03	596	5.52431e+07	6.69688e+07	11864876	6.85659e+06	126658594	168465048	29911824	1.25192e+08	5.13099e+07	105878743	8.58539e+07	25130124	High	High	High	High	High	High	High	High	High	High	High	High
High	Master Protein	P01706	Immunoglobulin lambda variable 2-11 OS=Homo sapiens OX=9606 GN=IGLV2-11 PE=1 SV=2	18	2	19	1	1		119	12.6	7.24	125	32179714	249942656	33483270	3.47825e+06	263487072	64292952	33474270	96609472	168060144	74435136	106764688	80151600	High	High	Peak Found	Peak Found	High	High	Peak Found	Peak Found	High	High	High	High
High	Master Protein	P01704	Immunoglobulin lambda variable 2-14 OS=Homo sapiens OX=9606 GN=IGLV2-14 PE=1 SV=2	13	1	30	1	1		120	12.6	6.49	219	23355772	5.22241e+07		1.23984e+06	507014040	5.5255e+07	8.355e+06	115306070	310354168	50958984	87292091	49930248	High	High	Not Found	Peak Found	High	High	High	High	High	High	High	Peak Found
High	Master Protein	A0A075B6J9	Immunoglobulin lambda variable 2-18 OS=Homo sapiens OX=9606 GN=IGLV2-18 PE=3 SV=2	11	1	13	1	1		118	12.4	4.82	285		49662180	24493660		43850032	58438592	122848896	59183696	225410752	107960896	83590408	71311256	Not Found	High	Peak Found	Not Found	High	High	High	High	High	High	High	High
High	Master Protein	P01709	Immunoglobulin lambda variable 2-8 OS=Homo sapiens OX=9606 GN=IGLV2-8 PE=1 SV=2	18	2	20	1	1		118	12.4	5.91	52	40723590	207081092	14742187	1.81894e+06	374709024	65016838	21070428	92870372	325926040	207282720	303483472	92292888	Peak Found	High	Peak Found	Peak Found	High	High	High	High	High	High	High	High
High	Master Protein	A0A075B6K4	Immunoglobulin lambda variable 3-10 OS=Homo sapiens OX=9606 GN=IGLV3-10 PE=3 SV=2	28	3	35	2	1		115	12.4	4.83	512	1.12492e+07	67721176	103925040	450349	99390472	7.95521e+07	50997360	72899084	82511388	95123528	137418760	55787444	High	High	High	Peak Found	High	High	High	High	High	High	High	High
High	Master Protein	P80748	Immunoglobulin lambda variable 3-21 OS=Homo sapiens OX=9606 GN=IGLV3-21 PE=1 SV=2	14	1	12	1	1		117	12.4	5.29	653	78939544	100531936		6744045	1008713728		70949288		777006592	109678896	610400832		High	High	Not Found	High	High	Not Found	High	Not Found	High	High	High	Not Found
High	Master Protein	P01717	Immunoglobulin lambda variable 3-25 OS=Homo sapiens OX=9606 GN=IGLV3-25 PE=1 SV=2	37	3	6	1	1		112	12	4.5	100			43834580				2.62736e+06						Not Found	Not Found	High	Not Found	Not Found	Not Found	Peak Found	Not Found	Not Found	Not Found	Not Found	Not Found
High	Master Protein	A0A075B6H9	Immunoglobulin lambda variable 4-69 OS=Homo sapiens OX=9606 GN=IGLV4-69 PE=1 SV=1	34	2	29	2	1		119	12.8	6.51	412	41842605	74422180	72022698	1.98551e+06	140413816	65325542	79268330	100856650	134651820	2.53162e+08	1.66884e+08	134162844	High	High	High	Peak Found	High	High	High	High	High	High	High	High
High	Master Protein	P01721	Immunoglobulin lambda variable 6-57 OS=Homo sapiens OX=9606 GN=IGLV6-57 PE=1 SV=2	17	1	9	1	1		117	12.6	4.78	479					76091816				33528522	4417182	36263528		High	High	Not Found	Not Found	High	High	Not Found	Not Found	High	High	High	Not Found
High	Master Protein	A0A075B6I9	Immunoglobulin lambda variable 7-46 OS=Homo sapiens OX=9606 GN=IGLV7-46 PE=3 SV=4	8	1	10	1	1		117	12.5	7.2	99	16665686	42462528	27964156	1.94894e+06	191235184	142603101	11507626	144277744	41625292	133258272	223211568		Peak Found	Peak Found	Peak Found	Peak Found	High	High	Peak Found	High	Peak Found	High	High	Not Found
High	Master Protein	A0A075B6I0	Immunoglobulin lambda variable 8-61 OS=Homo sapiens OX=9606 GN=IGLV8-61 PE=3 SV=7	20	3	15	3	1		122	12.8	4.55	225		5463539	3.84718e+06		1.44264e+08	2.93805e+07		84584888	97346268	5.12909e+07	1.13925e+08	142982528	Not Found	Peak Found	Peak Found	Not Found	High	High	Not Found	High	High	High	High	High
High	Master Protein	P0DOX8	Immunoglobulin lambda-1 light chain OS=Homo sapiens OX=9606 PE=1 SV=1	49	9	888	3	1		216	22.8	6.76	25231	1.12884e+08	1.28587e+09	4.78689e+08	6.57035e+06	1.8063e+09	1.51715e+09	9.41447e+08	2.2716e+09	1992260000	5.9366e+08	1515873608	2.24723e+09	High	High	High	High	High	High	High	High	High	High	High	High
High	Master Protein	P15814	Immunoglobulin lambda-like polypeptide 1 OS=Homo sapiens OX=9606 GN=IGLL1 PE=1 SV=1	7	1	5	1	1		213	22.9	10.07	125		13139667			12632734			43419798	11073548	10052537	21443466		Not Found	Peak Found	Not Found	Not Found	High	Not Found	Not Found	High	High	High	Peak Found	Not Found
High	Master Protein	P0DOX6	Immunoglobulin mu heavy chain OS=Homo sapiens OX=9606 PE=1 SV=2	46	28	2616	4	1		576	63.4	7.87	62141					4.5288e+06		3.03533e+06		3818512	3.40077e+06	1.67219e+07	4706354	High	Not Found	Peak Found	Not Found	Peak Found	High	High	High	Peak Found	High	High	High
High	Master Protein	P02745	Complement C1q subcomponent subunit A OS=Homo sapiens OX=9606 GN=C1QA PE=1 SV=2	30	9	325	9	1		245	26	9.11	7043	4.36878e+08	6.70466e+08	6.05171e+08	1.72492e+07	4.48539e+08	3.01988e+08	8.54291e+08	4.94192e+08	8.1769e+08	5.3958e+08	4.79221e+08	2.83214e+08	High	High	High	High	High	High	High	High	High	High	High	High
High	Master Protein	P02746	Complement C1q subcomponent subunit B OS=Homo sapiens OX=9606 GN=C1QB PE=1 SV=3	43	8	334	8	1		253	26.7	8.63	9916	1.2629e+08	4.644e+08	241858684	1.13898e+07	3.4095e+08	9.47787e+07	2.07138e+08	270123015	6.48775e+08	2.38032e+08	330587704	134398794	High	High	High	High	High	High	High	High	High	High	High	High
High	Master Protein	P02747	Complement C1q subcomponent subunit C OS=Homo sapiens OX=9606 GN=C1QC PE=1 SV=3	44	11	233	11	1		245	25.8	8.41	4106	7.93549e+08	1.18229e+09	5.72342e+08	1.13557e+07	6.73117e+08	452181280	1.62789e+09	1393086848	1.11617e+09	907290298	7.96928e+08	4.38336e+08	High	High	High	High	High	High	High	High	High	High	High	High
High	Master Protein	P00736	Complement C1r subcomponent OS=Homo sapiens OX=9606 GN=C1R PE=1 SV=2	50	26	599	26	1		705	80.1	6.21	14894	2.09279e+08	4.74954e+08	374931018	4.0785e+06	3.51764e+08	1.62014e+08	5.99279e+08	3.92405e+08	5.91104e+08	265205028	354240652	2.32204e+08	High	High	High	High	High	High	High	High	High	High	High	High
High	Master Protein	Q9NZP8	Complement C1r subcomponent-like protein OS=Homo sapiens OX=9606 GN=C1RL PE=1 SV=2	15	6	64	6	1		487	53.5	7.2	681	18249240	65472638	62626752	553999	4.60771e+07	9.11007e+06	3.11786e+07	1.75707e+07	58860982	4.02188e+07	4.63832e+07	5.70656e+07	High	High	High	Peak Found	High	High	High	High	High	High	High	High
High	Master Protein	P09871	Complement C1s subcomponent OS=Homo sapiens OX=9606 GN=C1S PE=1 SV=1	53	29	601	29	1		688	76.6	4.96	12714	4.10889e+08	557540810	7.61716e+08	1.15269e+07	6.33417e+08	4.06043e+08	999436700	659692536	7.35784e+08	5.15138e+08	4.20718e+08	992506224	High	High	High	High	High	High	High	High	High	High	High	High
High	Master Protein	P06681	Complement C2 OS=Homo sapiens OX=9606 GN=C2 PE=1 SV=2	36	16	79	16	1		752	83.2	7.42	1255	8.62842e+06	5.57622e+07	2.53482e+07	4.1964e+06	6.37936e+07	7.47493e+07	8.16251e+07	48618036	34125091	6.97025e+07	3.13622e+07	163687332	Peak Found	High	Peak Found	Peak Found	High	High	Peak Found	High	High	Peak Found	High	High
High	Master Protein	P01024	Complement C3 OS=Homo sapiens OX=9606 GN=C3 PE=1 SV=2	78	123	3996	112	1		1663	187	6.4	109472	271722950	2.88477e+09	4.11561e+08	9.38979e+06	4.25845e+09	1.74436e+09	213161262	2.13443e+09	2.13111e+09	239734683	2.32868e+09	3.17378e+09	High	High	High	High	High	High	High	High	High	High	High	High
High	Master Protein	P0C0L4	Complement C4-A OS=Homo sapiens OX=9606 GN=C4A PE=1 SV=2	63	94	1541	4	1		1744	192.7	7.08	37485		1.17626e+07	775693		32267692	1.10682e+06		464509	21995730	565948	13826448	623883	High	High	High	Not Found	High	Peak Found	Not Found	Peak Found	High	High	High	Peak Found
High	Master Protein	P0C0L5	Complement C4-B OS=Homo sapiens OX=9606 GN=C4B PE=1 SV=2	64	97	1601	7	1		1744	192.6	7.27	39097	4.05868e+06	2.42349e+08	1.57046e+07	718396	263433656	5.39269e+07	1.0304e+06	5.65359e+07	2.53396e+08	4.75057e+06	1.11969e+08	4.55774e+07	High	High	High	Peak Found	High	High	High	High	High	High	High	High
High	Master Protein	P01031	Complement C5 OS=Homo sapiens OX=9606 GN=C5 PE=1 SV=4	53	59	610	59	1		1676	188.2	6.52	12208	1.28001e+07	1.11555e+08	1.65256e+07		171133746	1.09099e+08	9.84015e+06	8.73562e+07	112491728	2.93574e+06	9.67877e+07	1.02013e+08	High	High	High	Peak Found	High	High	High	High	High	High	High	High
High	Master Protein	Q07021	Complement component 1 Q subcomponent-binding protein, mitochondrial OS=Homo sapiens OX=9606 GN=C1QBP PE=1 SV=1	4	1	2	1	1		282	31.3	4.84	55	353912		12090443	1385781						8036341			Peak Found	Not Found	High	Peak Found	Not Found	Not Found	Not Found	Not Found	Not Found	High	Not Found	Not Found
High	Master Protein	P13671	Complement component C6 OS=Homo sapiens OX=9606 GN=C6 PE=1 SV=3	35	21	196	21	1		934	104.7	6.76	4665	4.35895e+06	7.00548e+07	1.1027e+07		41262122	6.17902e+07	4.32229e+06	3.61279e+07	1.39674e+08	1500648	33492230	64271784	High	High	High	Peak Found	High	High	High	High	High	High	High	High
High	Master Protein	P10643	Complement component C7 OS=Homo sapiens OX=9606 GN=C7 PE=1 SV=2	36	18	151	18	1		843	93.5	6.48	4382	6.02514e+06	2.76286e+07	3.60863e+06		7.11396e+07	1.99859e+07	871451	4.89839e+07	4.76933e+07	1.13014e+06	4.52202e+07	14729968	High	High	High	Not Found	High	High	High	High	High	High	High	High
High	Master Protein	P07357	Complement component C8 alpha chain OS=Homo sapiens OX=9606 GN=C8A PE=1 SV=2	26	9	75	9	1		584	65.1	6.47	3186	1514394	1.04527e+08	5.08889e+06		8.74035e+07	8209235		6.12662e+07	89562298	381250	6.42772e+07	43068228	High	High	Peak Found	Not Found	High	High	Not Found	High	High	Peak Found	High	High
High	Master Protein	P07358	Complement component C8 beta chain OS=Homo sapiens OX=9606 GN=C8B PE=1 SV=3	34	13	57	13	1		591	67	8.13	1264		5.58101e+07		769643	3.75563e+07	3233261		1.1521e+07	46303159	845032	22884489	5.00855e+06	Peak Found	High	Peak Found	Peak Found	High	High	Peak Found	High	High	Peak Found	High	Peak Found
High	Master Protein	P07360	Complement component C8 gamma chain OS=Homo sapiens OX=9606 GN=C8G PE=1 SV=3	24	3	41	3	1		202	22.3	8.31	1112	4.10422e+06	5.76733e+07	2.67948e+06		6.75493e+07	1.18997e+07		3.8369e+07	6.15144e+07	703468	4.50766e+07	2.83508e+07	High	High	High	Not Found	High	High	Not Found	High	High	Peak Found	High	High
High	Master Protein	P02748	Complement component C9 OS=Homo sapiens OX=9606 GN=C9 PE=1 SV=2	45	24	242	24	1		559	63.1	5.59	6956	62215948	339330720	5.62818e+07		2.33494e+08	166668688	1.74282e+07	149151796	1.38766e+08	9.13996e+06	1.60867e+08	111651354	High	High	High	Peak Found	High	High	High	High	High	High	High	High
High	Master Protein	P00751	Complement factor B OS=Homo sapiens OX=9606 GN=CFB PE=1 SV=2	51	29	480	29	1		764	85.5	7.06	12369	12989114	8.39588e+08	3.30592e+07	737316	8.20653e+08	3.61572e+08	8.13997e+06	4.32496e+08	5.68973e+08	9.8586e+06	3.71685e+08	7.89352e+08	High	High	High	High	High	High	High	High	High	High	High	High
High	Master Protein	P00746	Complement factor D OS=Homo sapiens OX=9606 GN=CFD PE=1 SV=5	15	2	2	2	1		253	27	7.71	23		7.37808e+06			12617856	6322076		4.98025e+06	12400045		10395399	8536744	Not Found	Peak Found	Not Found	Not Found	Peak Found	Peak Found	Not Found	Peak Found	High	Not Found	Peak Found	Peak Found
High	Master Protein	P08603	Complement factor H OS=Homo sapiens OX=9606 GN=CFH PE=1 SV=4	60	55	989	51	1		1231	139	6.61	24944	6.03142e+07	6.28526e+08	1.60766e+08	5.27995e+06	6.34834e+08	4.66055e+08	2.17678e+08	6.08753e+08	6.43619e+08	1.22111e+08	3.34289e+08	7.50208e+08	High	High	High	High	High	High	High	High	High	High	High	High
High	Master Protein	Q03591	Complement factor H-related protein 1 OS=Homo sapiens OX=9606 GN=CFHR1 PE=1 SV=2	45	9	30	2	1		330	37.6	7.39	658						3.01244e+07			8540579				Not Found	Not Found	Not Found	Not Found	Not Found	High	Not Found	Not Found	Peak Found	Not Found	Not Found	Not Found
High	Master Protein	P36980	Complement factor H-related protein 2 OS=Homo sapiens OX=9606 GN=CFHR2 PE=1 SV=1	17	3	5	1	1		270	30.6	6.38	105		12177135				13174732					17165776	13121508	Not Found	Peak Found	Not Found	Not Found	Not Found	High	Not Found	Not Found	Not Found	Not Found	Peak Found	Peak Found
High	Master Protein	Q9BXR6	Complement factor H-related protein 5 OS=Homo sapiens OX=9606 GN=CFHR5 PE=1 SV=1	7	3	13	2	1		569	64.4	7.06	399		1.73586e+06					1.67032e+06	1.70361e+06	197282				Not Found	Peak Found	Not Found	Not Found	Not Found	High	Peak Found	Peak Found	Peak Found	Not Found	Not Found	Not Found
High	Master Protein	P05156	Complement factor I OS=Homo sapiens OX=9606 GN=CFI PE=1 SV=2	41	16	146	16	1		583	65.7	7.5	5797		9.45876e+07			90242956	101684018		84840738	9.3023e+07		93642960	1.03237e+08	Not Found	High	Not Found	Peak Found	High	High	Peak Found	High	High	Not Found	High	High
High	Master Protein	P02768	Albumin OS=Homo sapiens OX=9606 GN=ALB PE=1 SV=2	88	96	18583	92	1		609	69.3	6.28	347328	1.48081e+09	1.44046e+11	8.02918e+09	1.69444e+08	2.42558e+11	1.07222e+11	1.04667e+09	2.51525e+11	2.27416e+11	6.37128e+09	1.91727e+11	2.64716e+11	High	High	High	High	High	High	High	High	High	High	High	High
High	Master Protein	P02763	Alpha-1-acid glycoprotein 1 OS=Homo sapiens OX=9606 GN=ORM1 PE=1 SV=1	43	9	158	7	1		201	23.5	5.02	3422	1.33719e+07	5.36911e+08	1.71424e+07	509315	8.92081e+07	1.73137e+08	2.14081e+06	22704475	209936088	2.25193e+07	1.86926e+08	3.62453e+07	High	High	High	Peak Found	High	High	Peak Found	High	High	Peak Found	High	High
High	Master Protein	P01009	Alpha-1-antitrypsin OS=Homo sapiens OX=9606 GN=SERPINA1 PE=1 SV=3	67	33	2245	33	1		418	46.7	5.59	52377	2.30122e+08	8.91151e+09	1.43614e+09	1.22065e+07	9.10376e+09	7.6012e+09	4.19381e+08	1.17511e+10	8.22829e+09	5.62756e+08	1.00633e+10	1.16002e+10	High	High	High	High	High	High	High	High	High	High	High	High
High	Master Protein	P01023	Alpha-2-macroglobulin OS=Homo sapiens OX=9606 GN=A2M PE=1 SV=3	79	118	5190	106	1		1474	163.2	6.46	125305	5984849755	6.35781e+09	9.69768e+09	6.54732e+07	7.09924e+09	3.59822e+09	14958879246	8917866086	9.39392e+09	6.29885e+09	5.1707e+09	9.29974e+09	High	High	High	High	High	High	High	High	High	High	High	High
High	Master Protein	P02647	Apolipoprotein A-I OS=Homo sapiens OX=9606 GN=APOA1 PE=1 SV=1	77	30	1628	30	1		267	30.8	5.76	37906	9.87352e+08	1.01277e+10	3.67011e+09	55472469	2.43656e+10	1.01866e+10	2028663840	16781752452	2.36975e+10	2.00817e+09	2.02324e+10	2.00786e+10	High	High	High	High	High	High	High	High	High	High	High	High
High	Master Protein	P02652	Apolipoprotein A-II OS=Homo sapiens OX=9606 GN=APOA2 PE=1 SV=1	52	4	95	4	1		100	11.2	6.62	3603	1.37877e+07	1.12006e+08	2.73279e+07	190248	2.92668e+08	6.50303e+06	3.75571e+06	2.77065e+07	1.79542e+08	8.94179e+06	1.40765e+08	1.90411e+07	High	High	High	High	High	High	High	High	High	High	High	High
High	Master Protein	P04114	Apolipoprotein B-100 OS=Homo sapiens OX=9606 GN=APOB PE=1 SV=2	71	310	9331	310	1		4563	515.3	7.05	239505	1.66116e+09	2.58923e+09	4.73267e+09	8.33311e+07	1.26249e+09	9.37951e+08	2.53648e+09	3.11035e+09	4330625928	1.06821e+09	663662448	5.06288e+09	High	High	High	High	High	High	High	High	High	High	High	High
High	Master Protein	P00450	Ceruloplasmin OS=Homo sapiens OX=9606 GN=CP PE=1 SV=1	69	47	1114	47	1		1065	122.1	5.72	27317	1.39708e+08	7.52847e+08	329975976	5.74682e+06	1.73476e+09	477055908	1.06475e+09	8.37847e+08	8.30496e+08	7.66964e+07	7.66282e+08	8.81649e+08	High	High	High	High	High	High	High	High	High	High	High	High
High	Master Protein	P02671	Fibrinogen alpha chain OS=Homo sapiens OX=9606 GN=FGA PE=1 SV=2	53	56	5392	56	1		866	94.9	6.01	104235	5.47012e+10	4.08699e+10	1.29799e+11	3.48902e+08	1.93932e+10	1.00479e+10	5.06835e+10	2.12341e+10	3.95251e+10	1.97946e+10	1.58579e+10	3.89385e+10	High	High	High	High	High	High	High	High	High	High	High	High
High	Master Protein	P02675	Fibrinogen beta chain OS=Homo sapiens OX=9606 GN=FGB PE=1 SV=2	86	63	6476	56	1		491	55.9	8.27	149414	3.51941e+10	2.65272e+10	8.43661e+10	1.77914e+08	1.37685e+10	6.23405e+09	2.78306e+10	1.36183e+10	2.43442e+10	9.94227e+09	9.8437e+09	2.79686e+10	High	High	High	High	High	High	High	High	High	High	High	High
High	Master Protein	P02679	Fibrinogen gamma chain OS=Homo sapiens OX=9606 GN=FGG PE=1 SV=3	88	53	3526	53	1		453	51.5	5.62	104222	2.25514e+10	2.53622e+10	3.68514e+10	1.28528e+08	1.24047e+10	5.32745e+09	1.44538e+10	1.17998e+10	2.09647e+10	1.26487e+10	1.02915e+10	1.21549e+10	High	High	High	High	High	High	High	High	High	High	High	High
High	Master Protein	P00738	Haptoglobin OS=Homo sapiens OX=9606 GN=HP PE=1 SV=1	66	32	2073	20	1		406	45.2	6.58	54457	7.54497e+09	3.52978e+10	6.76857e+09	5.1817e+07	8.7103e+09	2.84845e+09	5.48235e+08	3975097064	6.21252e+09	4.31936e+09	7218216276	3.25771e+09	High	High	High	High	High	High	High	High	High	High	High	High
High	Master Protein	P00747	Plasminogen OS=Homo sapiens OX=9606 GN=PLG PE=1 SV=2	70	45	663	45	1		810	90.5	7.24	15027	1.79383e+07	553836928	5.93534e+07		1.11483e+09	3.58119e+08	1.70561e+07	4.46786e+08	565134531	2.59535e+07	5.2853e+08	6.68523e+08	High	High	High	High	High	High	High	High	High	High	High	High
High	Master Protein	P02787	Serotransferrin OS=Homo sapiens OX=9606 GN=TF PE=1 SV=3	78	53	2441	53	1		698	77	7.12	69979	168299794	1.31279e+10	674556658	9.76452e+06	3.0351e+10	5.33753e+09	1.91969e+08	12205821442	7.01669e+09	7.53246e+08	1.41199e+10	1.54665e+10	High	High	High	High	High	High	High	High	High	High	High	High
High	Master Protein	P02766	Transthyretin OS=Homo sapiens OX=9606 GN=TTR PE=1 SV=1	73	13	312	13	1		147	15.9	5.76	8391	4.69931e+06	7.43041e+08	23531536	461900	3298996864	587273264	1.24577e+06	936881600	1.80114e+09	6.55236e+07	1.73695e+09	7.35592e+08	High	High	High	Peak Found	High	High	Peak Found	High	High	High	High	High

## Sheet: 3. EV markers
															G1			G2						G3
															EC012	EC036	EC002	EC028	EC030	EC032	EC015	EC022	EC031	EC001	EC003	EC004
															S5	S15	S2	S11	S12	S14	S7	S8	S13	S1	S3	S4
Protein FDR Confidence: Combined	Master	Accession	Description		Coverage [%]	# Peptides	# PSMs	# Unique Peptides	# Protein Groups	Modifications	# AAs	MW [kDa]	calc. pI	Score Mascot: Mascot	Abundance: F5: Sample, Group1, 12, hospital	Abundance: F15: Sample, Group1, 36, hospital	Abundance: F2: Sample, Group1, 02, hospital	Abundance: F11: Sample, Group2, 28, no-hospital	Abundance: F12: Sample, Group2, 30, no-hospital	Abundance: F14: Sample, Group2, 32, no-hospital	Abundance: F7: Sample, Group2, 15, no-hospital	Abundance: F8: Sample, Group2, 22, no-hospital	Abundance: F13: Sample, Group2, 31, no-hospital	Abundance: F1: Sample, Group3(PCR-), 01, PCR-	Abundance: F3: Sample, Group3(PCR-), 03, PCR-	Abundance: F4: Sample, Group3(PCR-), 04, PCR-
High	Master Protein	P60709	Actin, cytoplasmic 1	ACTB	83	27	622	1	1	Acetyl [N-Term]	375	41.7	5.48	13896	9547113	34443868	4.73669e+06	640592	94893272				23028246	8253632	24458086		8
High	Master Protein	O43707	Alpha-actinin-4	ACTN4	14	11	83	1	1		911	104.8	5.44	1903	7030679	17280930	13671610		38292432	18160706	6281380	23082986	19358708	266497680	18318314	7.81765e+06	11
High	Master Protein	P20073	Annexin A7	ANXA7	3	1	1	1	1		488	52.7	5.68	63				867246						10746503			2
Medium	Master Protein	P35613	Basigin	BSG	4	1	6	1	1		385	42.2	5.66	23	3808728	4.40526e+06	9798164	671273	7.54078e+06	1104415	5.07679e+06			7.72948e+06	2.46091e+06	5.52516e+06	10
Medium	Master Protein	Q08722	Leukocyte surface antigen CD47	CD47	3	1	1	1	1		323	35.2	7.21	20				15409317			2.12165e+06			14698632			3
High	Master Protein	P60033	CD81 antigen	CD81	7	1	1	1	1		236	25.8	5.29	26	1347373						4564237	430435360		3.07492e+06		16599452	5
High	Master Protein	P21926	CD9 antigen	CD9	11	1	6	1	1		228	25.4	7.15	107		27073696			20325944				33945040		14504017		4
High	Master Protein	P62879	Guanine nucleotide-binding protein G(I)/G(S)/G(T) subunit beta-2	GNB2	16	4	15	1	1	Acetyl [N-Term]	340	37.3	6	90	1131062	3.42772e+06			9974525		1.55023e+06	2.29352e+06	2.91451e+06		1.71528e+06	2.11086e+06	8
High	Master Protein	O75955	Flotillin-1	FLOT1	7	2	2	2	1		427	47.3	7.49	59	3.82269e+06			2652106	4443492					4290576			4
High	Master Protein	P31150	Rab GDP dissociation inhibitor alpha	GDI2	11	3	13	2	1		447	50.6	5.14	360	2.77923e+06	3137722	14289368	1.04805e+06	9793235		4608031	2.14417e+06		4542884		1.87896e+06	9
High	Master Protein	P62873	Guanine nucleotide-binding protein G(I)/G(S)/G(T) subunit beta-1	GNB1	13	3	14	2	1	Acetyl [N-Term]	340	37.4	6	261	8256434	10169794	18678280	2.1199e+06	31058873	3.10156e+06	1.35473e+07	9.36135e+06	1.22177e+07	7.0156e+06	7.55247e+06	1.02777e+07	12
High	Master Protein	P17301	Integrin alpha-2	ITGA2	3	2	6	2	1		1181	129.2	5.31	96	2.37926e+06	3142996	3.39566e+06	348789	2.20953e+06		2754063	2.50033e+06	4.23582e+06	2.50889e+06	1770722	3563861	11
High	Master Protein	P27348	14-3-3 protein theta	YWHAZ	20	4	36	2	1		245	27.7	4.78	789	4201898	6.57636e+06	4.50706e+06	568564	16103533	669044	2.0974e+06	2.6318e+06	5.60325e+06	4.75546e+06	4.66157e+06	6.24175e+06	12
High	Master Protein	P10321	HLA class I histocompatibility antigen, C alpha chain	HLA-C	22	5	21	3	1		366	40.6	6.04	494	14502588	9.10877e+06	6.70999e+06	716358	1.59103e+07		1.46325e+07	3.48105e+06	5.02008e+06	1.79554e+07			9
High	Master Protein	P26038	Moesin	MSN	14	7	54	3	1		577	67.8	6.4	736	3.60211e+06	10036766	1.90027e+07	2.52432e+06	36022364	800934	1.78815e+07	6.66846e+06	1.70622e+06	10243825	8.16341e+06	1.28132e+07	12
High	Master Protein	Q99497	Parkinson disease protein 7	PARK7	32	3	9	3	1		189	19.9	6.79	229	4685012	5.91991e+06	23351452	1.19063e+06	11082634		11889717			8808561			7
High	Master Protein	Q06830	Peroxiredoxin-1	PRDX1	23	4	22	3	1		199	22.1	8.13	317	5.99626e+06		1.51351e+07	3.29962e+06	8.72827e+06		7.00556e+06			8.06674e+07			6
High	Master Protein	P61586	Transforming protein RhoA	RHOA	25	3	6	3	1		193	21.8	6.1	28	1.76565e+06	1.63349e+07	5.21748e+06		2.57522e+07	7.81081e+06		12480989	12723478	1.35276e+06	2.15221e+07	18506064	10
High	Master Protein	P08133	Annexin A6	ANXA6	9	4	5	4	1		673	75.8	5.6	119			1.64296e+06		1.77149e+07		3.44276e+06						3
High	Master Protein	P68104	Elongation factor 1-alpha 1	EEF1A1	18	4	7	4	1		462	50.1	9.01	95	3.93973e+06		6804780	5.69554e+06	2.92863e+07		3.55139e+06			5.51714e+06			6
High	Master Protein	P01889	HLA class I histocompatibility antigen, B alpha chain	HLA-B	22	6	51	4	1		362	40.4	5.85	881	2.47407e+07	29277.7	5.14675e+07		14926569	1.74196e+06	1.09286e+07	35346.8	1.10273e+07	1.17016e+07	1.17689e+06		10
High	Master Protein	P14625	Endoplasmin	HSP90B1	7	5	27	4	1		803	92.4	4.84	597	5.46145e+06	5.79181e+06	19448868	391768	1.07321e+07		7.96652e+06	1.91536e+06	8.30651e+06	4.43703e+06	1.21394e+06	2.87094e+06	11
High	Master Protein	Q71U36	Tubulin alpha-1A chain	TUBA1A	41	12	74	4	1		451	50.1	5.06	1381	1.88339e+07	7.4451e+06	9050910	9193740	3.56383e+07		1.69371e+07	7.49021e+06	7.33298e+06	17231143	2682071	8.01547e+06	11
High	Master Protein	P61981	14-3-3 protein gamma	YWHAG	38	7	50	4	1	Acetyl [N-Term]	247	28.3	4.89	1114	1.37639e+07		4.15671e+07	5.42402e+06	8.20483e+06	1.0605e+06	11583415	2606684		3.88643e+07	2.59977e+06		9
High	Master Protein	P04075	Fructe-bisphphate aldolase A	ALDOA	28	6	41	5	1		364	39.4	8.09	1104	2.95793e+07	32187737	170008487	4.68861e+06	54664538	3619264	38609412	16066388	3857052	69795226	9932962	2.46761e+07	12
High	Master Protein	P00558	Phphoglycerate kinase 1	PGK1	18	5	18	5	1		417	44.6	8.1	209	4.42924e+06	7.57564e+06	1.48251e+07	1.20627e+06	1.59187e+07		8.70944e+06	1.60916e+06	1.0171e+06	7.20197e+06	3.33783e+06	1.86245e+06	11
High	Master Protein	P31946	14-3-3 protein beta/alpha	YWHAB	47	8	63	5	1		246	28.1	4.83	1820	4347544	2.03586e+06	1.81664e+07	338259	5.33842e+06	331476	175669	8.31063e+06	2.66112e+06	1.16882e+07	1.81202e+06	7173148	12
High	Master Protein	P04439	HLA class I histocompatibility antigen, A alpha chain	HLA-A	34	8	29	6	1		365	40.8	6	936	5.84316e+06	3.93578e+06	4.02445e+07	527144	1.05328e+07	3.05903e+06	4.36151e+06	6340300	7.75907e+06	25610082		1.68771e+06	11
High	Master Protein	P07900	Heat shock protein HSP 90-alpha	HSP90AA1	19	10	31	6	1		732	84.6	5.02	624	8.09286e+06	2.65175e+07	2.48692e+07	1.0474e+08	4.04039e+07	4.965e+06	1.6229e+07	8.23197e+06	3927629	8.83881e+06	6.48611e+06	16930921	12
High	Master Protein	P05556	Integrin beta-1	ITGB1	10	6	14	6	1		798	88.4	5.39	78	7929163	1.35257e+07	2.30998e+07	489818	15048057	1.69001e+06	1.11322e+07	1.30738e+07	12256676	5.90563e+06	8.23326e+06	7.24952e+06	12
High	Master Protein	Q04917	14-3-3 protein eta	YWHAQ	35	8	48	6	1	Acetyl [N-Term]	246	28.2	4.84	825	5.23363e+06	1.75071e+07	2.12616e+07	577025	1.98081e+07		2.16054e+06	7271003	1.06331e+07	1.12678e+07	2088113	3159897	11
High	Master Protein	P23528	Cofilin-1	CFL1	51	7	70	7	1	Acetyl [N-Term]	166	18.5	8.09	3098	8.2162e+07	2.26574e+08	213917700	2.07028e+06	231594736	11830820	89114476	75504194	1.21676e+08	4.66577e+07	6.29384e+07	45456188	12
High	Master Protein	Q00610	Clathrin heavy chain 1	CLTC	6	7	16	7	1		1675	191.5	5.69	177	1.32214e+06	3.84762e+06	3533814	530997	8.54627e+06	1.10273e+06	2.89334e+06		2.74778e+06	1.5495e+06	521906		10
High	Master Protein	P04083	Annexin A1	ANXA1	29	8	9	8	1		346	38.7	7.02	324	2.82793e+06	4.01732e+06	2896542	1.16636e+07	3756701	1.30318e+06	3.86775e+06	4.60344e+06		1.62322e+06	1.69016e+06	4.90223e+06	11
High	Master Protein	P07355	Annexin A2	ANXA2	24	8	23	8	1		339	38.6	7.75	303		4.66548e+06	4.38662e+07	1.88451e+07	3.1091e+07	3.00633e+06	4.25307e+06	5.3629e+06	5.18252e+06	2.66145e+07	4.00879e+06	1.43962e+07	11
High	Master Protein	P04899	Guanine nucleotide-binding protein G(i) subunit alpha-2	GNAI2	28	8	47	8	1		355	40.4	5.54	906	4.82717e+06	10102135	7224952	4.1532e+06	3.13743e+07	1391513	6.35945e+06	4401022	4.86894e+06	5.19372e+06	4.88429e+06	5.38269e+06	12
High	Master Protein	P62258	14-3-3 protein epsilon	YWHAE	51	10	80	8	1	Acetyl [N-Term]	255	29.2	4.74	1816	1.16149e+07	10713262	91052832	8.44657e+06	2.29053e+07	4.89243e+06	2.62849e+07		3.15028e+06	6.22427e+07	1.00818e+07	6547994	11
High	Master Protein	P61224	Ras-related protein Rap-1b	RAP1B	64	9	90	9	1		184	20.8	5.78	2288	73885380	6.92571e+07	6.36518e+07	1.12956e+07	8.9892e+07	2.13353e+07	3.98167e+07	7.13156e+07	4.17995e+07	6.14276e+07	5.22757e+07	48519500	12
High	Master Protein	P06733	Alpha-enolase	ENO1	44	12	55	11	1		434	47.1	7.39	1310	10885920	1.97286e+07	7.27643e+07	6.09577e+06	5.33174e+07	10000336	31767948	1.5634e+07	8.95911e+06	1.3563e+07	9512654	6.47306e+06	12
High	Master Protein	P04406	Glyceraldehyde-3-phphate dehydrogenase	GAPDH	63	11	89	11	1		335	36	8.46	1888	4.23682e+07	44904910	1.40168e+08	2.01259e+07	9.16589e+07	1.50058e+07	6.24172e+07	44094466	4.30445e+07	5.97935e+07	3.25006e+07	2.84817e+07	12
High	Master Protein	P11142	Heat shock cognate 71 kDa protein	HSPA8	32	15	94	12	1		646	70.9	5.52	1692	30827584	52075218	119811296	1.13923e+06	9.54472e+07	3.28799e+07	39840287	4.69222e+07	5.78484e+07	4.1986e+07	42975897	32848130	12
High	Master Protein	P02786	Transferrin receptor protein 1	TFRC	22	12	33	12	1		760	84.8	6.61	634	4.8117e+06	5.68528e+07	1.03255e+07	813583	30174602		17116888		5.95632e+06	1.24502e+06		5.01654e+06	9
High	Master Protein	O43866	CD5 antigen-like	CD5L	48	13	273	13	1		347	38.1	5.47	7615	5.30078e+08	6.55462e+08	2.43135e+08	8.7123e+06	1074510352	6.03991e+08	921833662	1.14272e+09	1.87609e+09	6.29742e+08	1.03011e+09	938960180	12
High	Master Protein	P12814	Alpha-actinin-1	ACTN1	43	27	208	17	1	Acetyl [N-Term]	892	103	5.41	5190	4.29962e+07	1.00144e+08	1.52502e+08	7.14978e+06	2.12931e+08	2.3894e+07	6.36111e+07	3.49898e+07	1.1912e+08	2.47753e+07	3.47635e+07	139845205	12
High	Master Protein	Q08380	Galectin-3-binding protein	LGALS3BP	45	17	365	17	1		585	65.3	5.27	12279	3.02397e+08	2.68524e+08	1.80691e+09	8.33326e+06	1.69167e+08	4.43533e+07	3.06735e+08	9.59846e+07	5.3243e+08	3.0175e+08	1.17729e+08	179566757	12
High	Master Protein	P00734	Prothrombin	F2	59	31	475	31	1		622	70	5.9	10854	6.23698e+06	325433128	1.2187e+07	990647	618126528	241613482	5.61031e+06	297369744	3.73485e+08	2.68263e+07	3.68582e+08	4.14814e+08	12
															41	38	40	39	43	27	41	33	34	43	34	33

## Sheet: G1 vs. G3
				G1			G3
Accession	Description	Description		EC012	EC036	EC002	EC001	EC003	EC004	Count in Severe COVID-19	Count in Non COVID-19	logFC (G1_m0 vs. G3_m0)	FC (G1_m0 vs. G3_m0)	P.Value	adj.P.Val	minus LOG10 (adj.P.Val)
Q9GZP4	PITH domain-containing protein 1 OS=Homo sapiens OX=9606 GN=PITHD1 PE=1 SV=1	PITH domain-containing protein 1	PITHD1	#N/A	#N/A	#N/A	19.9722	22.0393	21.7889	0	3	minus infinite	21.0132	0	0	#NUM!
P02741	C-reactive protein OS=Homo sapiens OX=9606 GN=CRP PE=1 SV=1	C-reactive protein	CRP	25.1065	25.325	21.4265	#N/A	#N/A	#N/A	3	0	infinite	22.9966	0	0	#NUM!
Q9NV96	Cell cycle control protein 50A OS=Homo sapiens OX=9606 GN=TMEM30A PE=1 SV=1	Cell cycle control protein 50A	TMEM30A	21.0924	18.4887	19.583	#N/A	#N/A	#N/A	3	0	infinite	18.844	0	0	#NUM!
P13929	Beta-enolase OS=Homo sapiens OX=9606 GN=ENO3 PE=1 SV=5	Beta-enolase	ENO3	23.456	24.5716	23.3516	#N/A	#N/A	#N/A	3	0	infinite	23.7914	0	0	#NUM!
Q14165	Malectin OS=Homo sapiens OX=9606 GN=MLEC PE=1 SV=1	Malectin	MLEC	21.9586	19.6702	20.9899	#N/A	#N/A	#N/A	3	0	infinite	21.4584	0	0	#NUM!
P47755	F-actin-capping protein subunit alpha-2 OS=Homo sapiens OX=9606 GN=CAPZA2 PE=1 SV=3	F-actin-capping protein subunit alpha-2	CAPZA2	22.7562	21.5509	22.9987	#N/A	#N/A	#N/A	3	0	infinite	22.3957	0	0	#NUM!
Q9UPY6	Wiskott-Aldrich syndrome protein family member 3 OS=Homo sapiens OX=9606 GN=WASF3 PE=1 SV=2	Wiskott-Aldrich syndrome protein family member 3	WASF3	20.933	21.2102	20.3065	#N/A	#N/A	#N/A	3	0	infinite	20.9067	0	0	#NUM!
P0DJI8	Serum amyloid A-1 protein OS=Homo sapiens OX=9606 GN=SAA1 PE=1 SV=1	Serum amyloid A-1 protein	SAA1	28.7579	29.9119	29.6493	25.7526	22.4152	24.6622	3	3	5.16306	26.0642	0.00677644	0.999605	0.000171493
P07305	Histone H1.0 OS=Homo sapiens OX=9606 GN=H1-0 PE=1 SV=3	Histone H1.0	H1-0	24.4912	25.5542	23.6115	26.5706	26.2996	25.7053	3	3	-1.63952	25.6423	0.0386838	0.999605	0.000171493
P07988	Pulmonary surfactant-associated protein B OS=Homo sapiens OX=9606 GN=SFTPB PE=1 SV=3	Pulmonary surfactant-associated protein B	SFTPB	22.344	24.0743	22.3144	23.483	24.9208	26.0118	3	3	-1.89435	24.3738	0.0469931	0.999605	0.000171493
P00451	Coagulation factor VIII OS=Homo sapiens OX=9606 GN=F8 PE=1 SV=1	Coagulation factor VIII	F8	27.0287	24.7188	26.3168	23.434	24.157	23.5826	3	3	2.29693	24.7115	0.0490736	0.999605	0.000171493
P04196	Histidine-rich glycoprotein OS=Homo sapiens OX=9606 GN=HRG PE=1 SV=1	Histidine-rich glycoprotein	HRG	23.4904	25.9552	24.0448	25.3556	27.3564	28.8507	3	3	-2.6908	26.352	0.0534093	0.999605	0.000171493
P18428	Lipopolysaccharide-binding protein OS=Homo sapiens OX=9606 GN=LBP PE=1 SV=3	Lipopolysaccharide-binding protein	LBP	27.2052	26.9069	24.8026	23.2917	24.2281	24.4878	3	3	2.30235	24.8915	0.0585397	0.999605	0.000171493
P47756	F-actin-capping protein subunit beta OS=Homo sapiens OX=9606 GN=CAPZB PE=1 SV=4	F-actin-capping protein subunit beta	CAPZB	21.699	21.325	21.6159	18.984	20.586	19.9281	3	3	1.7139	20.7315	0.0601035	0.999605	0.000171493
P25311	Zinc-alpha-2-glycoprotein OS=Homo sapiens OX=9606 GN=AZGP1 PE=1 SV=2	Zinc-alpha-2-glycoprotein	AZGP1	22.1281	26.7443	23.993	26.4537	28.4437	27.8	3	3	-3.27733	25.9886	0.0610465	0.999605	0.000171493
P00740	Coagulation factor IX OS=Homo sapiens OX=9606 GN=F9 PE=1 SV=2	Coagulation factor IX	F9	#N/A	23.6773	20.3089	24.8386	24.1562	24.1516	2	3	-2.38904	24.2209	0.0411885	0.999605	0.000171493
Q9NVR2	Integrator complex subunit 10 OS=Homo sapiens OX=9606 GN=INTS10 PE=1 SV=2	Integrator complex subunit 10	INTS10	#N/A	26.5534	22.671	27.2473	27.8524	26.5214	2	3	-2.59488	26.6102	0.0400638	0.999605	0.000171493
P06727	Apolipoprotein A-IV OS=Homo sapiens OX=9606 GN=APOA4 PE=1 SV=4	Apolipoprotein A-IV	APOA4	24.3552	26.9964	23.8003	25.8682	28.915	27.9398	3	3	-2.52373	26.4604	0.0639208	0.999605	0.000171493
Q14C87	Transmembrane protein 132D OS=Homo sapiens OX=9606 GN=TMEM132D PE=1 SV=1	Transmembrane protein 132D	TMEM132D	21.3831	23.4592	22.4469	#N/A	24.154	26.1281	3	2	-2.71137	24.0087	0.0425103	0.999605	0.000171493
P26639	Threonine--tRNA ligase 1, cytoplasmic OS=Homo sapiens OX=9606 GN=TARS1 PE=1 SV=3	Threonine--tRNA ligase 1, cytoplasmic	TARS1	23.2236	23.4712	#N/A	25.0297	26.4169	#N/A	2	2	-2.37591	24.001	0.0273968	0.999605	0.000171493
P02786	Transferrin receptor protein 1 OS=Homo sapiens OX=9606 GN=TFRC PE=1 SV=2	Transferrin receptor protein 1	TFRC	22.8723	25.2998	22.7143	20.4704	#N/A	21.7655	3	2	2.51087	22.8302	0.0507253	0.999605	0.000171493
P14625	Endoplasmin OS=Homo sapiens OX=9606 GN=HSP90B1 PE=1 SV=1	Endoplasmin	HSP90B1	23.055	22.0046	23.6278	22.3038	20.1782	20.9603	3	3	1.7484	21.9847	0.0758581	0.999605	0.000171493
Q14746	Conserved oligomeric Golgi complex subunit 2 OS=Homo sapiens OX=9606 GN=COG2 PE=1 SV=1	Conserved oligomeric Golgi complex subunit 2	COG2	25.6674	24.6136	23.8643	20.4476	23.7111	23.0532	3	3	2.31109	23.3429	0.078884	0.999605	0.000171493
P22352	Glutathione peroxidase 3 OS=Homo sapiens OX=9606 GN=GPX3 PE=1 SV=2	Glutathione peroxidase 3	GPX3	21.3879	25.058	20.4327	24.5369	24.3233	26.038	3	3	-2.67325	23.8487	0.0804609	0.999605	0.000171493
P0DJI9	Serum amyloid A-2 protein OS=Homo sapiens OX=9606 GN=SAA2 PE=1 SV=1	Serum amyloid A-2 protein	SAA2	26.4752	27.6796	27.269	21.0626	#N/A	#N/A	3	1	6.07864	22.9736	0.0164217	0.999605	0.000171493
O75460	Serine/threonine-protein kinase/endoribonuclease IRE1 OS=Homo sapiens OX=9606 GN=ERN1 PE=1 SV=2	Serine/threonine-protein kinase/endoribonuclease IRE1	ERN1	25.5677	26.2375	24.4787	24.5132	24.574	22.9186	3	3	1.42602	24.2063	0.0905661	0.999605	0.000171493
Q9P1Z2	Calcium-binding and coiled-coil domain-containing protein 1 OS=Homo sapiens OX=9606 GN=CALCOCO1 PE=1 SV=2	Calcium-binding and coiled-coil domain-containing protein 1	CALCOCO1	25.4465	28.9372	26.8409	28.7274	29.6789	29.1864	3	3	-2.1227	27.827	0.0930592	0.999605	0.000171493
P11021	Endoplasmic reticulum chaperone BiP OS=Homo sapiens OX=9606 GN=HSPA5 PE=1 SV=2	Endoplasmic reticulum chaperone BiP	HSPA5	24.5982	23.4406	25.6605	24.8099	21.1724	21.4047	3	3	2.10412	23.4647	0.093227	0.999605	0.000171493
P05160	Coagulation factor XIII B chain OS=Homo sapiens OX=9606 GN=F13B PE=1 SV=3	Coagulation factor XIII B chain	F13B	22.6006	24.6173	20.1922	23.5403	25.5606	25.0012	3	3	-2.23067	23.9444	0.0941633	0.999605	0.000171493
O00429	Dynamin-1-like protein OS=Homo sapiens OX=9606 GN=DNM1L PE=1 SV=2	Dynamin-1-like protein	DNM1L	20.6713	20.7562	21.3088	19.3373	18.1775	#N/A	3	2	2.15469	19.4114	0.0759656	0.999605	0.000171493
Q04917	14-3-3 protein eta OS=Homo sapiens OX=9606 GN=YWHAH PE=1 SV=4	14-3-3 protein eta	YWHAH	22.9935	23.6005	23.7564	23.6483	20.9607	21.0987	3	3	1.54758	22.5092	0.102453	0.999605	0.000171493
Q6DT37	Serine/threonine-protein kinase MRCK gamma OS=Homo sapiens OX=9606 GN=CDC42BPG PE=1 SV=2	Serine/threonine-protein kinase MRCK gamma	CDC42BPG	33.1986	30.5427	32.3795	31.3906	29.6569	27.8608	3	3	2.40419	30.096	0.108674	0.999605	0.000171493
P08567	Pleckstrin OS=Homo sapiens OX=9606 GN=PLEK PE=1 SV=3	Pleckstrin	PLEK	24.5124	24.5514	24.623	23.775	23.7879	21.788	3	3	1.4453	23.3865	0.109031	0.999605	0.000171493
P17900	Ganglioside GM2 activator OS=Homo sapiens OX=9606 GN=GM2A PE=1 SV=4	Gangliide GM2 activator	GM2A	19.4523	#N/A	19.7174	24.0456	#N/A	#N/A	2	1	-4.46072	21.9084	0.0165641	0.999605	0.000171493
Q12931	Heat shock protein 75 kDa, mitochondrial OS=Homo sapiens OX=9606 GN=TRAP1 PE=1 SV=3	Heat shock protein 75 kDa, mitochondrial	TRAP1	24.6555	23.3756	24.4188	23.5899	22.5325	22.2784	3	3	1.34969	23.6075	0.120416	0.999605	0.000171493
Q9H4B7	Tubulin beta-1 chain OS=Homo sapiens OX=9606 GN=TUBB1 PE=1 SV=1	Tubulin beta-1 chain	TUBB1	24.2168	22.9234	22.4974	21.1733	20.5765	22.1005	3	3	1.92912	22.6986	0.120582	0.999605	0.000171493
P23528	Cofilin-1 OS=Homo sapiens OX=9606 GN=CFL1 PE=1 SV=3	Cofilin-1	CFL1	26.9661	27.2944	27.0871	25.6982	25.8743	24.9452	3	3	1.60998	25.8927	0.121981	0.999605	0.000171493
P27797	Calreticulin OS=Homo sapiens OX=9606 GN=CALR PE=1 SV=1	Calreticulin	CALR	26.3795	24.1524	26.4588	25.4809	23.6842	22.8792	3	3	1.64881	24.627	0.124877	0.999605	0.000171493
Q06830	Peroxiredoxin-1 OS=Homo sapiens OX=9606 GN=PRDX1 PE=1 SV=1	Peroxiredoxin-1	PRDX1	23.1898	#N/A	23.266	26.4881	#N/A	#N/A	2	1	-3.26019	23.7196	0.0342925	0.999605	0.000171493
P26927	Hepatocyte growth factor-like protein OS=Homo sapiens OX=9606 GN=MST1 PE=1 SV=2	Hepatocyte growth factor-like protein	MST1	#N/A	21.5693	15.5095	#N/A	22.603	21.2761	2	2	-3.40012	20.8292	0.0816385	0.999605	0.000171493
P07384	Calpain-1 catalytic subunit OS=Homo sapiens OX=9606 GN=CAPN1 PE=1 SV=1	Calpain-1 catalytic subunit	CAPN1	24.4698	22.7321	23.9864	23.7097	20.0996	20.9925	3	3	2.1288	22.4661	0.13683	0.999605	0.000171493
P35858	Insulin-like growth factor-binding protein complex acid labile subunit OS=Homo sapiens OX=9606 GN=IGFALS PE=1 SV=1	Insulin-like growth factor-binding protein complex acid labile subunit	IGFALS	19.5325	24.1527	#N/A	#N/A	24.4252	24.3079	2	2	-2.52393	23.6154	0.0896047	0.999605	0.000171493
Q8WWA0	Intelectin-1 OS=Homo sapiens OX=9606 GN=ITLN1 PE=1 SV=1	Intelectin-1	ITLN1	23.8244	#N/A	24.6032	21.4601	#N/A	21.3848	2	2	2.79137	22.085	0.089793	0.999605	0.000171493
Q01469	Fatty acid-binding protein 5 OS=Homo sapiens OX=9606 GN=FABP5 PE=1 SV=3	Fatty acid-binding protein 5	FABP5	22.3758	#N/A	22.0737	25.8313	#N/A	#N/A	2	1	-3.60647	24.1608	0.037037	0.999605	0.000171493
P06733	Alpha-enolase OS=Homo sapiens OX=9606 GN=ENO1 PE=1 SV=2	Alpha-enolase	ENO1	24.0501	23.7728	25.5314	23.9158	23.1483	22.1332	3	3	1.38565	23.9226	0.13911	0.999605	0.000171493
P13796	Plastin-2 OS=Homo sapiens OX=9606 GN=LCP1 PE=1 SV=6	Plastin-2	LCP1	22.0484	21.9773	21.4029	23.7128	23.1861	23.3645	3	3	-1.61161	22.7093	0.14383	0.999605	0.000171493
Q15746	Myosin light chain kinase, smooth muscle OS=Homo sapiens OX=9606 GN=MYLK PE=1 SV=4	Myin light chain kinase, smooth muscle	MYLK	#N/A	20.3595	22.2145	25.1567	#N/A	#N/A	2	1	-3.86975	23.3337	0.0424279	0.999605	0.000171493
P43251	Biotinidase OS=Homo sapiens OX=9606 GN=BTD PE=1 SV=2	Biotinidase	BTD	#N/A	22.8172	17.3572	#N/A	23.1698	22.4998	2	2	-2.74759	22.0665	0.0981251	0.999605	0.000171493
Q15465	Sonic hedgehog protein OS=Homo sapiens OX=9606 GN=SHH PE=1 SV=1	Sonic hedgehog protein	SHH	25.3802	28.0549	25.8085	#N/A	28.742	29.9009	3	2	-2.90691	27.4226	0.13151	0.999605	0.000171493
P29508	Serpin B3 OS=Homo sapiens OX=9606 GN=SERPINB3 PE=1 SV=2	Serpin B3	SERPINB3	23.7323	21.7733	23.0792	25.6149	#N/A	#N/A	3	1	-2.75331	23.4764	0.0774755	0.999605	0.000171493
Q08380	Galectin-3-binding protein OS=Homo sapiens OX=9606 GN=LGALS3BP PE=1 SV=1	Galectin-3-binding protein	LGALS3BP	28.846	27.5395	30.1655	28.3914	26.7778	26.9272	3	3	1.4849	27.4347	0.165574	0.999605	0.000171493
P19827	Inter-alpha-trypsin inhibitor heavy chain H1 OS=Homo sapiens OX=9606 GN=ITIH1 PE=1 SV=3	Inter-alpha-trypsin inhibitor heavy chain H1	ITIH1	26.3839	27.4721	25.0185	26.2451	28.5884	28.3657	3	3	-1.44155	27.3086	0.166129	0.999605	0.000171493
P35579	Myosin-9 OS=Homo sapiens OX=9606 GN=MYH9 PE=1 SV=4	Myin-9	MYH9	24.5852	26.2271	25.0593	25.6153	27.2272	27.4873	3	3	-1.48605	26.7223	0.167245	0.999605	0.000171493
Q15828	Cystatin-M OS=Homo sapiens OX=9606 GN=CST6 PE=1 SV=1	Cystatin-M	CST6	21.7509	#N/A	19.3116	24.1127	#N/A	#N/A	2	1	-3.58143	22.3181	0.0678935	0.999605	0.000171493
P14543	Nidogen-1 OS=Homo sapiens OX=9606 GN=NID1 PE=1 SV=3	Nidogen-1	NID1	22.097	21.4965	22.7	22.1557	#N/A	17.8692	3	2	2.0854	20.8306	0.144923	0.999605	0.000171493
Q5VVW2	GTPase-activating Rap/Ran-GAP domain-like protein 3 OS=Homo sapiens OX=9606 GN=GARNL3 PE=2 SV=2	GTPase-activating Rap/Ran-GAP domain-like protein 3	GARNL3	#N/A	23.9142	20.8727	22.6553	25.2191	24.6928	2	3	-1.79563	24.0875	0.147016	0.999605	0.000171493
O95866	Megakaryocyte and platelet inhibitory receptor G6b OS=Homo sapiens OX=9606 GN=MPIG6B PE=1 SV=1	Megakaryocyte and platelet inhibitory receptor G6b	MPIG6B	23.693	23.4062	23.5177	21.7448	22.0884	23.5817	3	3	1.06736	22.8596	0.176326	0.999605	0.000171493
P08575	Receptor-type tyrosine-protein phosphatase C OS=Homo sapiens OX=9606 GN=PTPRC PE=1 SV=3	Receptor-type tyrine-protein phphatase C	PTPRC	22.2854	21.1227	19.5261	24.1521	#N/A	21.8238	3	2	-2.00988	22.0226	0.156047	0.999605	0.000171493
P02750	Leucine-rich alpha-2-glycoprotein OS=Homo sapiens OX=9606 GN=LRG1 PE=1 SV=2	Leucine-rich alpha-2-glycoprotein	LRG1	20.5267	26.4788	22.193	22.4936	26.5898	26.4606	3	3	-2.11516	24.7847	0.183129	0.999605	0.000171493
P02765	Alpha-2-HS-glycoprotein OS=Homo sapiens OX=9606 GN=AHSG PE=1 SV=2	Alpha-2-HS-glycoprotein	AHSG	24.3279	28.3885	24.0819	25.6984	29.4538	29.3075	3	3	-2.55385	27.5449	0.181917	0.999605	0.000171493
O75116	Rho-associated protein kinase 2 OS=Homo sapiens OX=9606 GN=ROCK2 PE=1 SV=4	Rho-associated protein kinase 2	ROCK2	23.6944	#N/A	21.894	#N/A	19.9865	#N/A	2	1	2.80769	21.7193	0.0879312	0.999605	0.000171493
Q00610	Clathrin heavy chain 1 OS=Homo sapiens OX=9606 GN=CLTC PE=1 SV=5	Clathrin heavy chain 1	CLTC	21.0086	21.4146	21.1674	20.786	18.9603	#N/A	3	2	1.32371	20.9802	0.161419	0.999605	0.000171493
P29622	Kallistatin OS=Homo sapiens OX=9606 GN=SERPINA4 PE=1 SV=3	Kallistatin	SERPINA4	19.3913	23.6392	#N/A	20.8519	25.3365	25.1178	2	3	-2.2535	23.7256	0.164432	0.999605	0.000171493
P07437	Tubulin beta chain OS=Homo sapiens OX=9606 GN=TUBB PE=1 SV=2	Tubulin beta chain	TUBB	24.1362	23.6127	23.8891	23.0727	22.6321	22.4433	3	3	1.16331	23.1598	0.190709	0.999605	0.000171493
Q96KN2	Beta-Ala-His dipeptidase OS=Homo sapiens OX=9606 GN=CNDP1 PE=1 SV=4	Beta-Ala-His dipeptidase	CNDP1	#N/A	20.0654	#N/A	#N/A	22.8324	21.9602	1	2	-2.33097	21.6523	0.107119	0.999605	0.000171493
P00488	Coagulation factor XIII A chain OS=Homo sapiens OX=9606 GN=F13A1 PE=1 SV=4	Coagulation factor XIII A chain	F13A1	25.834	25.8622	25.9893	25.3774	25.1529	24.673	3	3	0.827402	25.353	0.198313	0.999605	0.000171493
P00734	Prothrombin OS=Homo sapiens OX=9606 GN=F2 PE=1 SV=2	Prothrombin	F2	23.2466	27.8168	22.9535	24.8998	28.4243	28.1351	3	3	-2.48077	26.0528	0.200644	0.999605	0.000171493
P02774	Vitamin D-binding protein OS=Homo sapiens OX=9606 GN=GC PE=1 SV=2	Vitamin D-binding protein	GC	22.8369	27.9942	24.0896	23.4827	28.8102	28.7715	3	3	-2.04788	26.787	0.20249	0.999605	0.000171493
P12110	Collagen alpha-2(VI) chain OS=Homo sapiens OX=9606 GN=COL6A2 PE=1 SV=4	Collagen alpha-2(VI) chain	COL6A2	24.2423	#N/A	#N/A	21.3633	23.3125	22.2605	1	3	1.93019	22.8239	0.124474	0.999605	0.000171493
P22891	Vitamin K-dependent protein Z OS=Homo sapiens OX=9606 GN=PROZ PE=1 SV=2	Vitamin K-dependent protein Z	PROZ	#N/A	23.0646	#N/A	21.1307	20.681	#N/A	1	2	2.15873	21.8849	0.112727	0.999605	0.000171493
P06396	Gelsolin OS=Homo sapiens OX=9606 GN=GSN PE=1 SV=1	Gelsolin	GSN	25.2675	26.9281	25.752	27.2107	28.0155	26.7288	3	3	-1.33577	26.6201	0.205442	0.999605	0.000171493
Q4LDE5	Sushi, von Willebrand factor type A, EGF and pentraxin domain-containing protein 1 OS=Homo sapiens OX=9606 GN=SVEP1 PE=1 SV=3	Sushi, von Willebrand factor type A, EGF and pentraxin domain-containing protein 1	SVEP1	24.053	23.4776	22.5445	#N/A	22.9267	20.2338	3	2	1.77811	22.4067	0.185063	0.999605	0.000171493
Q93084	Sarcoplasmic/endoplasmic reticulum calcium ATPase 3 OS=Homo sapiens OX=9606 GN=ATP2A3 PE=1 SV=3	Sarcoplasmic/endoplasmic reticulum calcium ATPase 3	ATP2A3	#N/A	22.4489	#N/A	19.7752	#N/A	#N/A	1	1	2.67371	21.2891	0.082882	0.999605	0.000171493
Q15907	Ras-related protein Rab-11B OS=Homo sapiens OX=9606 GN=RAB11B PE=1 SV=4	Ras-related protein Rab-11B	RAB11B	24.0379	23.5858	24.6914	23.2811	22.8745	22.7832	3	3	1.12544	23.1485	0.214485	0.999605	0.000171493
P13224	Platelet glycoprotein Ib beta chain OS=Homo sapiens OX=9606 GN=GP1BB PE=1 SV=1	Platelet glycoprotein Ib beta chain	GP1BB	27.0484	25.7872	26.0479	25.4435	25.1949	25.6736	3	3	0.857181	25.6141	0.212851	0.999605	0.000171493
P59190	Ras-related protein Rab-15 OS=Homo sapiens OX=9606 GN=RAB15 PE=1 SV=1	Ras-related protein Rab-15	RAB15	25.5748	25.0342	25.4123	25.6196	24.0156	22.3818	3	3	1.3347	24.3996	0.215342	0.999605	0.000171493
Q9BXX3	Ankyrin repeat domain-containing protein 30A OS=Homo sapiens OX=9606 GN=ANKRD30A PE=1 SV=3	Ankyrin repeat domain-containing protein 30A	ANKRD30A	24.0411	23.8478	22.9248	23.8473	24.5953	25.6562	3	3	-1.09501	24.1517	0.213661	0.999605	0.000171493
O43707	Alpha-actinin-4 OS=Homo sapiens OX=9606 GN=ACTN4 PE=1 SV=2	Alpha-actinin-4	ACTN4	23.4194	23.5817	23.1193	28.2122	24.0937	22.4055	3	3	-1.53032	24.0122	0.21507	0.999605	0.000171493
Q14185	Dedicator of cytokinesis protein 1 OS=Homo sapiens OX=9606 GN=DOCK1 PE=1 SV=2	Dedicator of cytokinesis protein 1	DOCK1	29.3191	29.8913	27.7442	28.6748	28.2209	26.854	3	3	1.06832	27.8557	0.218218	0.999605	0.000171493
Q13418	Integrin-linked protein kinase OS=Homo sapiens OX=9606 GN=ILK PE=1 SV=2	Integrin-linked protein kinase	ILK	24.7108	23.9729	24.5922	23.9865	23.4327	23.3664	3	3	0.830106	23.9143	0.220714	0.999605	0.000171493
P19823	Inter-alpha-trypsin inhibitor heavy chain H2 OS=Homo sapiens OX=9606 GN=ITIH2 PE=1 SV=2	Inter-alpha-trypsin inhibitor heavy chain H2	ITIH2	26.2107	28.1306	25.6966	25.5265	29.1744	29.4039	3	3	-1.35559	27.8786	0.223465	0.999605	0.000171493
P29972	Aquaporin-1 OS=Homo sapiens OX=9606 GN=AQP1 PE=1 SV=3	Aquaporin-1	AQP1	26.5338	26.6474	25.0868	25.8312	28.0058	27.9503	3	3	-1.1731	27.1231	0.223694	0.999605	0.000171493
P07237	Protein disulfide-isomerase OS=Homo sapiens OX=9606 GN=P4HB PE=1 SV=3	Protein disulfide-isomerase	P4HB	23.724	21.8182	24.2909	24.1001	21.1619	19.9147	3	3	1.55211	22.1841	0.22722	0.999605	0.000171493
Q9NQH7	Xaa-Pro aminopeptidase 3 OS=Homo sapiens OX=9606 GN=XPNPEP3 PE=1 SV=1	Xaa-Pro aminopeptidase 3	XPNP3	22.2737	#N/A	22.3147	20.2837	#N/A	#N/A	2	1	2.01047	21.6678	0.15752	0.999605	0.000171493
P22735	Protein-glutamine gamma-glutamyltransferase K OS=Homo sapiens OX=9606 GN=TGM1 PE=1 SV=4	Protein-glutamine gamma-glutamyltransferase K	TGM1	22.643	#N/A	#N/A	27.5136	#N/A	#N/A	1	1	-4.87052	24.7764	0.122559	0.999605	0.000171493
P00748	Coagulation factor XII OS=Homo sapiens OX=9606 GN=F12 PE=1 SV=3	Coagulation factor XII	F12	20.983	25.6063	20.5189	20.7894	26.4442	25.6193	3	3	-1.91489	24.5015	0.237827	0.999605	0.000171493
P55072	Transitional endoplasmic reticulum ATPase OS=Homo sapiens OX=9606 GN=VCP PE=1 SV=4	Transitional endoplasmic reticulum ATPase	VCP	22.659	24.1668	23.6149	24.0362	20.1445	21.947	3	3	1.43766	23.5514	0.240609	0.999605	0.000171493
P48735	Isocitrate dehydrogenase [NADP], mitochondrial OS=Homo sapiens OX=9606 GN=IDH2 PE=1 SV=2	Isocitrate dehydrogenase [NADP], mitochondrial	IDH2	22.4212	#N/A	21.676	20.1224	#N/A	#N/A	2	1	1.92618	21.8718	0.172033	0.999605	0.000171493
P05543	Thyroxine-binding globulin OS=Homo sapiens OX=9606 GN=SERPINA7 PE=1 SV=2	Thyroxine-binding globulin	SERPINA7	#N/A	25.356	20.7643	#N/A	25.5587	25.4376	2	2	-2.43796	24.0402	0.213671	0.999605	0.000171493
Q86UX7	Fermitin family homolog 3 OS=Homo sapiens OX=9606 GN=FERMT3 PE=1 SV=1	Fermitin family homolog 3	FERMT3	26.1046	25.8806	25.3772	25.0443	24.996	24.8244	3	3	0.832605	25.0153	0.24708	0.999605	0.000171493
P07996	Thrombospondin-1 OS=Homo sapiens OX=9606 GN=THBS1 PE=1 SV=2	Thrombpondin-1	THBS1	26.8541	26.7339	27.7299	27.1731	25.7188	25.0585	3	3	1.12252	26.3629	0.247395	0.999605	0.000171493
P02794	Ferritin heavy chain OS=Homo sapiens OX=9606 GN=FTH1 PE=1 SV=2	Ferritin heavy chain	FTH1	#N/A	21.2604	23.862	20.1538	#N/A	#N/A	2	1	2.40743	21.7587	0.192007	0.999605	0.000171493
P16452	Protein 4.2 OS=Homo sapiens OX=9606 GN=EPB42 PE=1 SV=3	Protein 4.2	EPB42	25.4573	15.903	22.4906	24.8779	24.0909	22.8694	3	3	-2.66243	22.2217	0.256778	0.999605	0.000171493
O75636	Ficolin-3 OS=Homo sapiens OX=9606 GN=FCN3 PE=1 SV=2	Ficolin-3	FCN3	28.2445	27.0073	27.9732	26.9925	26.0491	25.8251	3	3	1.45278	26.6584	0.257217	0.999605	0.000171493
P19256	Lymphocyte function-associated antigen 3 OS=Homo sapiens OX=9606 GN=CD58 PE=1 SV=1	Lymphocyte function-associated antigen 3	CD58	24.6662	#N/A	#N/A	22.4055	#N/A	#N/A	1	1	2.26075	23.9298	0.171646	0.999605	0.000171493
P13716	Delta-aminolevulinic acid dehydratase OS=Homo sapiens OX=9606 GN=ALAD PE=1 SV=1	Delta-aminolevulinic acid dehydratase	ALAD	20.3681	#N/A	#N/A	22.9916	#N/A	#N/A	1	1	-2.62343	21.1917	0.184385	0.999605	0.000171493
P78371	T-complex protein 1 subunit beta OS=Homo sapiens OX=9606 GN=CCT2 PE=1 SV=4	T-complex protein 1 subunit beta	CCT2	20.5504	#N/A	19.7122	21.8683	#N/A	#N/A	2	1	-1.73702	20.6181	0.212002	0.999605	0.000171493
P35443	Thrombospondin-4 OS=Homo sapiens OX=9606 GN=THBS4 PE=1 SV=2	Thrombpondin-4	THBS4	22.0607	20.2346	21.5775	24.0721	21.7764	#N/A	3	2	-1.63332	22.0428	0.257133	0.999605	0.000171493
P28072	Proteasome subunit beta type-6 OS=Homo sapiens OX=9606 GN=PSMB6 PE=1 SV=4	Proteasome subunit beta type-6	PSMB6	#N/A	#N/A	21.4884	24.0878	#N/A	#N/A	1	1	-2.59936	23.0886	0.18773	0.999605	0.000171493
P43652	Afamin OS=Homo sapiens OX=9606 GN=AFM PE=1 SV=1	Afamin	AFM	#N/A	21.6472	#N/A	#N/A	23.3832	23.5135	1	2	-1.80119	23.8778	0.212914	0.999605	0.000171493
P24821	Tenascin OS=Homo sapiens OX=9606 GN=TNC PE=1 SV=3	Tenascin	TNC	26.2888	26.3779	24.4257	26.3627	21.3104	#N/A	3	2	1.86094	24.1838	0.257081	0.999605	0.000171493
P01008	Antithrombin-III OS=Homo sapiens OX=9606 GN=SERPINC1 PE=1 SV=1	Antithrombin-III	SERPINC1	24.5851	28.2944	25.3393	25.3636	28.8678	28.9328	3	3	-1.64848	27.1709	0.271161	0.999605	0.000171493
P14770	Platelet glycoprotein IX OS=Homo sapiens OX=9606 GN=GP9 PE=1 SV=3	Platelet glycoprotein IX	GP9	24.51	23.8061	23.0059	22.7812	23.5334	21.7828	3	3	1.07488	23.0113	0.271132	0.999605	0.000171493
P02788	Lactotransferrin OS=Homo sapiens OX=9606 GN=LTF PE=1 SV=6	Lactotransferrin	LTF	20.9843	22.8352	23.717	24.9126	23.3072	22.5163	3	3	-1.06657	23.1561	0.274877	0.999605	0.000171493
P04278	Sex hormone-binding globulin OS=Homo sapiens OX=9606 GN=SHBG PE=1 SV=2	Sex hormone-binding globulin	SHBG	20.065	22.4985	#N/A	#N/A	22.8443	22.3956	2	2	-1.33822	22.2484	0.258926	0.999605	0.000171493
P41222	Prostaglandin-H2 D-isomerase OS=Homo sapiens OX=9606 GN=PTGDS PE=1 SV=1	Prtaglandin-H2 D-isomerase	PTGDS	#N/A	26.1531	#N/A	21.7069	#N/A	25.9206	1	2	2.33935	25.5333	0.237372	0.999605	0.000171493
Q9Y490	Talin-1 OS=Homo sapiens OX=9606 GN=TLN1 PE=1 SV=3	Talin-1	TLN1	26.6623	26.5069	26.8539	26.4304	26.5492	24.621	3	3	0.807519	26.1393	0.28259	0.999605	0.000171493
Q15113	Procollagen C-endopeptidase enhancer 1 OS=Homo sapiens OX=9606 GN=PCOLCE PE=1 SV=2	Procollagen C-endopeptidase enhancer 1	PCOLCE	#N/A	19.8	17.5456	19.1342	21.1446	#N/A	2	2	-1.46664	19.7385	0.272598	0.999605	0.000171493
P05556	Integrin beta-1 OS=Homo sapiens OX=9606 GN=ITGB1 PE=1 SV=2	Integrin beta-1	ITGB1	23.5929	23.2282	23.876	22.7163	22.9399	22.2967	3	3	0.914755	22.8187	0.28576	0.999605	0.000171493
P10644	cAMP-dependent protein kinase type I-alpha regulatory subunit OS=Homo sapiens OX=9606 GN=PRKAR1A PE=1 SV=1	cAMP-dependent protein kinase type I-alpha regulatory subunit	PRKAR1A	21.2618	#N/A	20.145	22.5697	#N/A	#N/A	2	1	-1.86631	20.9224	0.248252	0.999605	0.000171493
Q99733	Nucleosome assembly protein 1-like 4 OS=Homo sapiens OX=9606 GN=NAP1L4 PE=1 SV=1	Nucleome assembly protein 1-like 4	NAP1L4	#N/A	19.3141	21.2103	22.3568	#N/A	#N/A	2	1	-2.09458	20.5028	0.249222	0.999605	0.000171493
P32119	Peroxiredoxin-2 OS=Homo sapiens OX=9606 GN=PRDX2 PE=1 SV=5	Peroxiredoxin-2	PRDX2	26.4779	20.4254	26.4982	28.7754	25.8023	24.367	3	3	-1.84772	25.4286	0.29085	0.999605	0.000171493
P11226	Mannose-binding protein C OS=Homo sapiens OX=9606 GN=MBL2 PE=1 SV=2	Manne-binding protein C	MBL2	#N/A	23.9463	23.7006	26.3348	24.7214	24.5562	2	3	-1.38068	24.3846	0.281235	0.999605	0.000171493
P67936	Tropomyosin alpha-4 chain OS=Homo sapiens OX=9606 GN=TPM4 PE=1 SV=3	Tropomyin alpha-4 chain	TPM4	24.9344	23.8122	25.1059	24.5166	24.2947	21.6441	3	3	1.13234	23.3731	0.289714	0.999605	0.000171493
P07477	Trypsin-1 OS=Homo sapiens OX=9606 GN=PRSS1 PE=1 SV=1	Trypsin-1	PRSS1	23.2083	22.7894	23.135	25.1809	#N/A	#N/A	3	1	-2.13668	23.6327	0.260874	0.999605	0.000171493
Q15582	Transforming growth factor-beta-induced protein ig-h3 OS=Homo sapiens OX=9606 GN=TGFBI PE=1 SV=1	Transforming growth factor-beta-induced protein ig-h3	TGFBI	20.3987	21.9491	#N/A	19.251	20.7733	20.3189	2	3	1.05947	21.0235	0.284556	0.999605	0.000171493
Q13867	Bleomycin hydrolase OS=Homo sapiens OX=9606 GN=BLMH PE=1 SV=1	Bleomycin hydrolase	BLMH	21.4363	#N/A	21.6492	23.495	#N/A	#N/A	2	1	-1.95225	21.5864	0.260638	0.999605	0.000171493
P14618	Pyruvate kinase PKM OS=Homo sapiens OX=9606 GN=PKM PE=1 SV=4	Pyruvate kinase PKM	PKM	25.5766	24.3121	25.7882	25.437	23.5754	23.2999	3	3	1.12153	24.4696	0.298923	0.999605	0.000171493
Q8WVV4	Protein POF1B OS=Homo sapiens OX=9606 GN=POF1B PE=1 SV=3	Protein POF1B	POF1B	#N/A	#N/A	19.8629	21.988	#N/A	#N/A	1	1	-2.12505	21.5927	0.266932	0.999605	0.000171493
P05452	Tetranectin OS=Homo sapiens OX=9606 GN=CLEC3B PE=1 SV=3	Tetranectin	CLEC3B	#N/A	23.5273	#N/A	#N/A	24.9965	24.7206	1	2	-1.33126	24.3052	0.275656	0.999605	0.000171493
Q9Y4D1	Disheveled-associated activator of morphogenesis 1 OS=Homo sapiens OX=9606 GN=DAAM1 PE=1 SV=2	Disheveled-associated activator of morphogenesis 1	DAAM1	22.3069	#N/A	#N/A	20.2221	#N/A	#N/A	1	1	2.08483	21.537	0.27493	0.999605	0.000171493
Q9BWP8	Collectin-11 OS=Homo sapiens OX=9606 GN=COLEC11 PE=1 SV=1	Collectin-11	COLEC11	22.9426	22.1041	22.1553	24.0054	23.395	22.7557	3	3	-0.984647	23.0434	0.308965	0.999605	0.000171493
P01042	Kininogen-1 OS=Homo sapiens OX=9606 GN=KNG1 PE=1 SV=2	Kininogen-1	KNG1	25.2611	28.0434	25.1795	25.8778	28.8806	28.6629	3	3	-1.64576	26.9267	0.308183	0.999605	0.000171493
Q9UHG3	Prenylcysteine oxidase 1 OS=Homo sapiens OX=9606 GN=PCYOX1 PE=1 SV=3	Prenylcysteine oxidase 1	PCYOX1	21.2257	22.8815	25.3411	25.2019	23.2418	24.5433	3	3	-1.17954	23.783	0.311743	0.999605	0.000171493
P02656	Apolipoprotein C-III OS=Homo sapiens OX=9606 GN=APOC3 PE=1 SV=1	Apolipoprotein C-III	APOC3	27.8415	30.6011	32.4634	32.4562	30.0965	33.0161	3	3	-1.55427	30.0379	0.311652	0.999605	0.000171493
P01040	Cystatin-A OS=Homo sapiens OX=9606 GN=CSTA PE=1 SV=1	Cystatin-A	CSTA	25.2441	#N/A	25.016	27.9069	#N/A	#N/A	2	1	-2.77682	24.2627	0.294167	0.999605	0.000171493
P80108	Phosphatidylinositol-glycan-specific phospholipase D OS=Homo sapiens OX=9606 GN=GPLD1 PE=1 SV=3	Phphatidylinitol-glycan-specific phpholipase D	GPLD1	#N/A	21.0479	#N/A	#N/A	23.3545	22.1799	1	2	-1.71932	23.2095	0.298391	0.999605	0.000171493
Q01518	Adenylyl cyclase-associated protein 1 OS=Homo sapiens OX=9606 GN=CAP1 PE=1 SV=5	Adenylyl cyclase-associated protein 1	CAP1	25.369	24.4431	26.3758	25.3731	24.2943	23.511	3	3	1.00312	24.3968	0.315	0.999605	0.000171493
P02790	Hemopexin OS=Homo sapiens OX=9606 GN=HPX PE=1 SV=2	Hemopexin	HPX	26.6713	30.8152	27.5634	27.7004	31.8028	31.2942	3	3	-1.91584	29.2272	0.317237	0.999605	0.000171493
P27824	Calnexin OS=Homo sapiens OX=9606 GN=CANX PE=1 SV=2	Calnexin	CANX	20.958	21.5333	19.789	19.7765	19.7286	19.6686	3	3	1.03557	20.9442	0.319644	0.999605	0.000171493
P00558	Phosphoglycerate kinase 1 OS=Homo sapiens OX=9606 GN=PGK1 PE=1 SV=3	Phphoglycerate kinase 1	PGK1	22.7528	22.392	23.2362	23.0026	21.6374	20.336	3	3	1.135	22.0089	0.328032	0.999605	0.000171493
P05067	Amyloid-beta precursor protein OS=Homo sapiens OX=9606 GN=APP PE=1 SV=3	Amyloid-beta precursor protein	APP	#N/A	19.1866	21.1096	21.6815	#N/A	#N/A	2	1	-1.53346	20.6592	0.347935	0.999605	0.000171493
P31948	Stress-induced-phosphoprotein 1 OS=Homo sapiens OX=9606 GN=STIP1 PE=1 SV=1	Stress-induced-phphoprotein 1	STIP1	#N/A	#N/A	22.6317	22.7521	#N/A	18.825	1	2	1.8432	21.0614	0.346661	0.999605	0.000171493
P52565	Rho GDP-dissociation inhibitor 1 OS=Homo sapiens OX=9606 GN=ARHGDIA PE=1 SV=3	Rho GDP-dissociation inhibitor 1	ARHGDIA	#N/A	#N/A	24.1454	23.5025	#N/A	21.8366	1	2	1.47588	23.156	0.352728	0.999605	0.000171493
Q5T749	Keratinocyte proline-rich protein OS=Homo sapiens OX=9606 GN=KPRP PE=1 SV=1	Keratinocyte proline-rich protein	KPRP	24.1327	#N/A	24.8527	24.9531	19.487	#N/A	2	2	2.27269	23.373	0.338968	0.999605	0.000171493
Q9Y6Z7	Collectin-10 OS=Homo sapiens OX=9606 GN=COLEC10 PE=1 SV=2	Collectin-10	COLEC10	#N/A	24.0022	#N/A	22.5562	22.9668	#N/A	1	2	1.24067	22.7922	0.339838	0.999605	0.000171493
P12814	Alpha-actinin-1 OS=Homo sapiens OX=9606 GN=ACTN1 PE=1 SV=2	Alpha-actinin-1	ACTN1	26.0319	26.1165	26.5989	24.785	25.018	26.5665	3	3	0.792609	25.7515	0.337912	0.999605	0.000171493
P27105	Stomatin OS=Homo sapiens OX=9606 GN=STOM PE=1 SV=3	Stomatin	STOM	26.0644	24.9303	24.5346	24.968	24.4171	23.3743	3	3	0.923337	24.7233	0.338775	0.999605	0.000171493
P11055	Myosin-3 OS=Homo sapiens OX=9606 GN=MYH3 PE=2 SV=3	Myin-3	MYH3	#N/A	#N/A	21.52	23.1196	#N/A	#N/A	1	1	-1.59958	22.3198	0.389558	0.999605	0.000171493
Q9Y5G6	Protocadherin gamma-A7 OS=Homo sapiens OX=9606 GN=PCDHGA7 PE=2 SV=1	Protocadherin gamma-A7	PCDHGA7	#N/A	22.5904	24.9523	25.3098	#N/A	#N/A	2	1	-1.53841	24.3452	0.369152	0.999605	0.000171493
P09972	Fructose-bisphosphate aldolase C OS=Homo sapiens OX=9606 GN=ALDOC PE=1 SV=2	Fructe-bisphphate aldolase C	ALDOC	#N/A	#N/A	21.7235	23.3186	#N/A	#N/A	1	1	-1.59503	22.521	0.390798	0.999605	0.000171493
P07225	Vitamin K-dependent protein S OS=Homo sapiens OX=9606 GN=PROS1 PE=1 SV=1	Vitamin K-dependent protein S	PROS1	28.3497	28.3481	27.7133	27.4591	27.2704	26.6934	3	3	0.996058	27.2717	0.341576	0.999605	0.000171493
P02753	Retinol-binding protein 4 OS=Homo sapiens OX=9606 GN=RBP4 PE=1 SV=3	Retinol-binding protein 4	RBP4	19.8454	23.9259	21.8867	22.7047	25.6225	21.7606	3	3	-1.47658	23.2609	0.346454	0.999605	0.000171493
P21333	Filamin-A OS=Homo sapiens OX=9606 GN=FLNA PE=1 SV=4	Filamin-A	FLNA	26.4735	26.8671	28.3607	23.8136	23.7877	29.0982	3	3	1.66727	26.1505	0.346605	0.999605	0.000171493
P61158	Actin-related protein 3 OS=Homo sapiens OX=9606 GN=ACTR3 PE=1 SV=3	Actin-related protein 3	ACTR3	20.899	#N/A	22.1604	20.4485	20.5137	#N/A	2	2	1.04858	20.9151	0.36133	0.999605	0.000171493
P23467	Receptor-type tyrosine-protein phosphatase beta OS=Homo sapiens OX=9606 GN=PTPRB PE=1 SV=3	Receptor-type tyrine-protein phphatase beta	PTPRB	21.616	#N/A	21.7924	#N/A	20.4649	#N/A	2	1	1.23928	21.6587	0.389461	0.999605	0.000171493
P47929	Galectin-7 OS=Homo sapiens OX=9606 GN=LGALS7 PE=1 SV=2	Galectin-7	LGALS7	22.6457	#N/A	23.27	25.134	#N/A	#N/A	2	1	-2.17617	23.2729	0.386644	0.999605	0.000171493
P11171	Protein 4.1 OS=Homo sapiens OX=9606 GN=EPB41 PE=1 SV=4	Protein 4.1	EPB41	25.9636	#N/A	24.0091	26.1799	22.6631	22.155	2	3	1.32035	24.3974	0.36692	0.999605	0.000171493
P00338	L-lactate dehydrogenase A chain OS=Homo sapiens OX=9606 GN=LDHA PE=1 SV=2	L-lactate dehydrogenase A chain	LDHA	23.1141	22.063	23.0575	23.3147	20.8464	20.892	3	3	1.0605	22.1543	0.352516	0.999605	0.000171493
P08670	Vimentin OS=Homo sapiens OX=9606 GN=VIM PE=1 SV=4	Vimentin	VIM	21.5408	20.0047	22.7675	22.9419	#N/A	#N/A	3	1	-1.50424	22.0008	0.38455	0.999605	0.000171493
P10321	HLA class I histocompatibility antigen, C alpha chain OS=Homo sapiens OX=9606 GN=HLA-C PE=1 SV=3	HLA class I histocompatibility antigen, C alpha chain	HLA-C	24.464	22.6579	22.0925	24.3205	#N/A	#N/A	3	1	-1.24908	22.8542	0.382457	0.999605	0.000171493
P55081	Microfibrillar-associated protein 1 OS=Homo sapiens OX=9606 GN=MFAP1 PE=1 SV=2	Microfibrillar-associated protein 1	MFAP1	#N/A	23.6285	#N/A	#N/A	#N/A	24.8631	1	1	-1.23459	24.4153	0.454137	0.999605	0.000171493
Q14409	Glycerol kinase 3 OS=Homo sapiens OX=9606 GN=GK3P PE=2 SV=2	Glycerol kinase 3	GK3P	30.4903	28.9676	29.5282	31.0423	30.3451	30.2927	3	3	-0.898005	29.9324	0.362008	0.999605	0.000171493
P51884	Lumican OS=Homo sapiens OX=9606 GN=LUM PE=1 SV=2	Lumican	LUM	#N/A	22.6586	#N/A	#N/A	24.257	23.3889	1	2	-1.16433	22.6816	0.418381	0.999605	0.000171493
O15511	Actin-related protein 2/3 complex subunit 5 OS=Homo sapiens OX=9606 GN=ARPC5 PE=1 SV=3	Actin-related protein 2/3 complex subunit 5	ARPC5	#N/A	#N/A	23.8098	22.265	23.092	#N/A	1	2	1.13127	22.5229	0.434081	0.999605	0.000171493
O95072	Meiotic recombination protein REC8 homolog OS=Homo sapiens OX=9606 GN=REC8 PE=1 SV=1	Meiotic recombination protein REC8 homolog	REC8	28.8274	24.8768	27.5124	28.1713	24.8107	24.565	3	3	1.22319	26.3618	0.367532	0.999605	0.000171493
P50395	Rab GDP dissociation inhibitor beta OS=Homo sapiens OX=9606 GN=GDI2 PE=1 SV=2	Rab GDP dissociation inhibitor beta	GDI2	22.7177	#N/A	23.2755	22.022	#N/A	#N/A	2	1	0.974654	22.4	0.433433	0.999605	0.000171493
P04350	Tubulin beta-4A chain OS=Homo sapiens OX=9606 GN=TUBB4A PE=1 SV=2	Tubulin beta-4A chain	TUBB4A	27.3143	25.5288	26.7545	27.7066	26.3671	28.3419	3	3	-0.939386	26.7588	0.373545	0.999605	0.000171493
Q9UJU6	Drebrin-like protein OS=Homo sapiens OX=9606 GN=DBNL PE=1 SV=1	Drebrin-like protein	DBNL	#N/A	25.4081	#N/A	21.7096	27.0239	22.9653	1	3	1.50851	25.2879	0.43215	0.999605	0.000171493
P02689	Myelin P2 protein OS=Homo sapiens OX=9606 GN=PMP2 PE=1 SV=3	Myelin P2 protein	PMP2	#N/A	24.1129	#N/A	#N/A	#N/A	25.3149	1	1	-1.20194	23.5793	0.506039	0.999605	0.000171493
P23229	Integrin alpha-6 OS=Homo sapiens OX=9606 GN=ITGA6 PE=1 SV=5	Integrin alpha-6	ITGA6	23.506	#N/A	21.4921	23.4931	#N/A	#N/A	2	1	-0.994079	21.6512	0.453221	0.999605	0.000171493
O00187	Mannan-binding lectin serine protease 2 OS=Homo sapiens OX=9606 GN=MASP2 PE=1 SV=4	Mannan-binding lectin serine protease 2	MASP2	24.5518	22.7767	24.4122	24.0549	23.232	22.156	3	3	0.765969	23.4017	0.378695	0.999605	0.000171493
P49407	Beta-arrestin-1 OS=Homo sapiens OX=9606 GN=ARRB1 PE=1 SV=2	Beta-arrestin-1	ARRB1	22.3977	#N/A	23.3761	23.0832	21.6454	21.496	2	3	0.811991	22.2755	0.398695	0.999605	0.000171493
P30041	Peroxiredoxin-6 OS=Homo sapiens OX=9606 GN=PRDX6 PE=1 SV=3	Peroxiredoxin-6	PRDX6	23.6109	21.5565	24.4111	22.6685	22.7591	21.5443	3	3	0.868901	22.0862	0.379073	0.999605	0.000171493
Q13790	Apolipoprotein F OS=Homo sapiens OX=9606 GN=APOF PE=1 SV=2	Apolipoprotein F	APOF	#N/A	24.4354	23.6432	22.5369	24.0123	22.7885	2	3	0.926716	22.9197	0.394852	0.999605	0.000171493
P06276	Cholinesterase OS=Homo sapiens OX=9606 GN=BCHE PE=1 SV=1	Cholinesterase	BCHE	#N/A	#N/A	22.1121	21.6765	23.845	23.7188	1	3	-0.968017	23.001	0.447285	0.999605	0.000171493
P48643	T-complex protein 1 subunit epsilon OS=Homo sapiens OX=9606 GN=CCT5 PE=1 SV=1	T-complex protein 1 subunit epsilon	CCT5	#N/A	20.0645	21.6054	21.8849	#N/A	#N/A	2	1	-1.04996	20.6705	0.468729	0.999605	0.000171493
P01019	Angiotensinogen OS=Homo sapiens OX=9606 GN=AGT PE=1 SV=1	Angiotensinogen	AGT	24.5904	27.4036	24.527	24.87	27.6629	27.3349	3	3	-1.11557	26.4748	0.384423	0.999605	0.000171493
P04075	Fructose-bisphosphate aldolase A OS=Homo sapiens OX=9606 GN=ALDOA PE=1 SV=2	Fructe-bisphphate aldolase A	ALDOA	25.4923	24.479	26.7557	26.2792	23.2107	24.0638	3	3	1.05773	24.3414	0.385844	0.999605	0.000171493
P12273	Prolactin-inducible protein OS=Homo sapiens OX=9606 GN=PIP PE=1 SV=1	Prolactin-inducible protein	PIP	20.8783	21.6644	#N/A	23.2831	21.6083	21.3877	2	3	-0.821666	21.7876	0.402878	0.999605	0.000171493
P68366	Tubulin alpha-4A chain OS=Homo sapiens OX=9606 GN=TUBA4A PE=1 SV=1	Tubulin alpha-4A chain	TUBA4A	25.2861	24.052	24.6828	24.1911	23.2563	24.5572	3	3	0.672108	24.2076	0.389416	0.999605	0.000171493
Q03113	Guanine nucleotide-binding protein subunit alpha-12 OS=Homo sapiens OX=9606 GN=GNA12 PE=1 SV=4	Guanine nucleotide-binding protein subunit alpha-12	GNA12	#N/A	25.3842	#N/A	24.8824	23.918	24.7786	1	3	0.857893	25.0095	0.4665	0.999605	0.000171493
P35611	Alpha-adducin OS=Homo sapiens OX=9606 GN=ADD1 PE=1 SV=2	Alpha-adducin	ADD1	20.9888	#N/A	#N/A	23.4526	20.8195	#N/A	1	2	-1.1473	21.9997	0.510351	0.999605	0.000171493
P04406	Glyceraldehyde-3-phosphate dehydrogenase OS=Homo sapiens OX=9606 GN=GAPDH PE=1 SV=3	Glyceraldehyde-3-phphate dehydrogenase	GAPDH	26.0106	24.9594	26.4772	26.0561	24.9209	24.2708	3	3	0.733181	25.42	0.395279	0.999605	0.000171493
Q9Y277	Voltage-dependent anion-selective channel protein 3 OS=Homo sapiens OX=9606 GN=VDAC3 PE=1 SV=1	Voltage-dependent anion-selective channel protein 3	VDAC3	23.3437	21.053	22.3247	21.2965	#N/A	#N/A	3	1	0.944009	22.1691	0.483006	0.999605	0.000171493
Q13835	Plakophilin-1 OS=Homo sapiens OX=9606 GN=PKP1 PE=1 SV=2	Plakophilin-1	PKP1	#N/A	#N/A	21.0683	22.5289	#N/A	#N/A	1	1	-1.46055	21.7511	0.615966	0.999605	0.000171493
Q9NRD5	PRKCA-binding protein OS=Homo sapiens OX=9606 GN=PICK1 PE=1 SV=2	PRKCA-binding protein	PICK1	#N/A	25.424	#N/A	#N/A	24.0405	#N/A	1	1	1.3835	23.7381	0.607766	0.999605	0.000171493
P60033	CD81 antigen OS=Homo sapiens OX=9606 GN=CD81 PE=1 SV=1	CD81 antigen	CD81	21.0359	#N/A	#N/A	21.7747	#N/A	23.4919	1	2	-1.59741	23.4105	0.526621	0.999605	0.000171493
P11277	Spectrin beta chain, erythrocytic OS=Homo sapiens OX=9606 GN=SPTB PE=1 SV=5	Spectrin beta chain, erythrocytic	SPTB	25.6569	#N/A	23.7436	26.0061	24.2498	16.8364	2	3	2.33614	24.0549	0.423702	0.999605	0.000171493
O43866	CD5 antigen-like OS=Homo sapiens OX=9606 GN=CD5L PE=1 SV=1	CD5 antigen-like	CD5L	29.6558	28.827	27.2718	29.4528	29.907	29.3137	3	3	-0.972993	29.0395	0.399714	0.999605	0.000171493
Q00973	Beta-1,4 N-acetylgalactosaminyltransferase 1 OS=Homo sapiens OX=9606 GN=B4GALNT1 PE=1 SV=2	Beta-1,4 N-acetylgalactaminyltransferase 1	B4GALNT1	#N/A	#N/A	24.213	25.2556	#N/A	#N/A	1	1	-1.04265	24.2387	0.63299	0.999605	0.000171493
P37802	Transgelin-2 OS=Homo sapiens OX=9606 GN=TAGLN2 PE=1 SV=3	Transgelin-2	TAGLN2	22.6442	24.4289	24.6778	23.0774	23.4242	23.2647	3	3	0.661533	23.1651	0.401667	0.999605	0.000171493
Q8TAA3	Proteasome subunit alpha-type 8 OS=Homo sapiens OX=9606 GN=PSMA8 PE=2 SV=3	Proteasome subunit alpha-type 8	PSMA8	21.4332	#N/A	#N/A	22.1688	#N/A	#N/A	1	1	-0.735528	21.7289	0.637397	0.999605	0.000171493
Q9ULV4	Coronin-1C OS=Homo sapiens OX=9606 GN=CORO1C PE=1 SV=1	Coronin-1C	CORO1C	19.9052	19.9688	20.647	19.5602	19.3539	#N/A	3	2	0.716605	19.9397	0.437866	0.999605	0.000171493
O95619	YEATS domain-containing protein 4 OS=Homo sapiens OX=9606 GN=YEATS4 PE=1 SV=1	YEATS domain-containing protein 4	YEATS4	23.0738	#N/A	24.6834	#N/A	22.8799	#N/A	2	1	0.998687	23.1324	0.536633	0.999605	0.000171493
Q9NY65	Tubulin alpha-8 chain OS=Homo sapiens OX=9606 GN=TUBA8 PE=1 SV=1	Tubulin alpha-8 chain	TUBA8	22.3413	#N/A	20.7529	#N/A	21.138	23.9661	2	2	-1.00495	22.0134	0.477308	0.999605	0.000171493
O60879	Protein diaphanous homolog 2 OS=Homo sapiens OX=9606 GN=DIAPH2 PE=1 SV=1	Protein diaphanous homolog 2	DIAPH2	22.8574	#N/A	#N/A	22.175	#N/A	#N/A	1	1	0.682356	23.7905	0.703934	0.999605	0.000171493
Q3LXA3	Triokinase/FMN cyclase OS=Homo sapiens OX=9606 GN=TKFC PE=1 SV=2	Triokinase/FMN cyclase	TKFC	19.1089	17.8512	#N/A	#N/A	17.696	#N/A	2	1	0.784007	18.3285	0.568414	0.999605	0.000171493
Q16777	Histone H2A type 2-C OS=Homo sapiens OX=9606 GN=H2AC20 PE=1 SV=4	Histone H2A type 2-C	H2AC20	#N/A	#N/A	22.8227	23.6093	#N/A	#N/A	1	1	-0.786625	23.9046	0.713501	0.999605	0.000171493
Q9NQ79	Cartilage acidic protein 1 OS=Homo sapiens OX=9606 GN=CRTAC1 PE=1 SV=2	Cartilage acidic protein 1	CRTAC1	#N/A	20.4879	#N/A	#N/A	21.0327	#N/A	1	1	-0.544768	20.7588	0.73603	0.999605	0.000171493
Q58FF6	Putative heat shock protein HSP 90-beta 4 OS=Homo sapiens OX=9606 GN=HSP90AB4P PE=5 SV=1	Putative heat shock protein HSP 90-beta 4	HSP90AB4P	23.4215	21.754	22.9984	21.8921	#N/A	#N/A	3	1	0.832494	23.0293	0.54693	0.999605	0.000171493
Q02413	Desmoglein-1 OS=Homo sapiens OX=9606 GN=DSG1 PE=1 SV=2	Desmoglein-1	DSG1	20.7303	#N/A	20.5786	21.3906	#N/A	#N/A	2	1	-0.736149	21.8282	0.601106	0.999605	0.000171493
O43396	Thioredoxin-like protein 1 OS=Homo sapiens OX=9606 GN=TXNL1 PE=1 SV=3	Thioredoxin-like protein 1	TXNL1	20.5274	#N/A	21.0643	21.5321	#N/A	#N/A	2	1	-0.736222	20.9206	0.604492	0.999605	0.000171493
P18206	Vinculin OS=Homo sapiens OX=9606 GN=VCL PE=1 SV=4	Vinculin	VCL	26.2873	25.6644	27.2935	26.4472	25.5116	25.4832	3	3	0.601096	25.8593	0.420642	0.999605	0.000171493
P21926	CD9 antigen OS=Homo sapiens OX=9606 GN=CD9 PE=1 SV=4	CD9 antigen	CD9	#N/A	24.2294	#N/A	#N/A	23.7568	#N/A	1	1	0.472581	23.9806	0.775825	0.999605	0.000171493
P31150	Rab GDP dissociation inhibitor alpha OS=Homo sapiens OX=9606 GN=GDI1 PE=1 SV=2	Rab GDP dissociation inhibitor alpha	GDI1	22.0804	21.1203	23.1831	22.3378	#N/A	20.3487	3	2	0.784676	21.8928	0.454173	0.999605	0.000171493
P40926	Malate dehydrogenase, mitochondrial OS=Homo sapiens OX=9606 GN=MDH2 PE=1 SV=3	Malate dehydrogenase, mitochondrial	MDH2	#N/A	20.4861	#N/A	20.8955	#N/A	#N/A	1	1	-0.409437	20.6842	0.794489	0.999605	0.000171493
Q86YZ3	Hornerin OS=Homo sapiens OX=9606 GN=HRNR PE=1 SV=2	Hornerin	HRNR	22.8946	#N/A	21.8232	24.0432	#N/A	#N/A	2	1	-1.68425	21.8165	0.603751	0.999605	0.000171493
P60953	Cell division control protein 42 homolog OS=Homo sapiens OX=9606 GN=CDC42 PE=1 SV=2	Cell division control protein 42 homolog	CDC42	23.0833	#N/A	22.2145	21.9148	#N/A	#N/A	2	1	0.734055	22.1541	0.607623	0.999605	0.000171493
Q07954	Prolow-density lipoprotein receptor-related protein 1 OS=Homo sapiens OX=9606 GN=LRP1 PE=1 SV=2	Prolow-density lipoprotein receptor-related protein 1	LRP1	#N/A	#N/A	21.1185	21.5519	#N/A	#N/A	1	1	-0.433377	21.3352	0.808356	0.999605	0.000171493
Q12805	EGF-containing fibulin-like extracellular matrix protein 1 OS=Homo sapiens OX=9606 GN=EFEMP1 PE=1 SV=2	EGF-containing fibulin-like extracellular matrix protein 1	EFEMP1	#N/A	20.6113	#N/A	#N/A	20.2178	#N/A	1	1	0.393506	20.6052	0.801245	0.999605	0.000171493
P61981	14-3-3 protein gamma OS=Homo sapiens OX=9606 GN=YWHAG PE=1 SV=2	14-3-3 protein gamma	YWHAG	24.3885	#N/A	24.7236	25.4346	21.2768	#N/A	2	2	1.20036	23.0768	0.487685	0.999605	0.000171493
O75882	Attractin OS=Homo sapiens OX=9606 GN=ATRN PE=1 SV=2	Attractin	ATRN	#N/A	22.0527	#N/A	#N/A	22.5329	#N/A	1	1	-0.480173	21.386	0.839697	0.999605	0.000171493
Q14974	Importin subunit beta-1 OS=Homo sapiens OX=9606 GN=KPNB1 PE=1 SV=2	Importin subunit beta-1	KPNB1	#N/A	19.0266	#N/A	19.3562	#N/A	#N/A	1	1	-0.329611	19.8008	0.853436	0.999605	0.000171493
P31944	Caspase-14 OS=Homo sapiens OX=9606 GN=CASP14 PE=1 SV=2	Caspase-14	CASP14	21.9	21.5897	23.1076	26.3446	20.8188	#N/A	3	2	-1.38259	22.6491	0.464406	0.999605	0.000171493
P50552	Vasodilator-stimulated phosphoprotein OS=Homo sapiens OX=9606 GN=VASP PE=1 SV=3	Vasodilator-stimulated phphoprotein	VASP	#N/A	#N/A	23.6541	23.9721	#N/A	#N/A	1	1	-0.317985	23.8131	0.858532	0.999605	0.000171493
O75955	Flotillin-1 OS=Homo sapiens OX=9606 GN=FLOT1 PE=1 SV=3	Flotillin-1	FLOT1	22.5403	#N/A	#N/A	22.2554	#N/A	#N/A	1	1	0.284968	22.4612	0.88211	0.999605	0.000171493
Q5T750	Skin-specific protein 32 OS=Homo sapiens OX=9606 GN=XP32 PE=1 SV=1	Skin-specific protein 32	XP32	#N/A	#N/A	22.8608	23.1157	#N/A	#N/A	1	1	-0.254881	24.0349	0.886319	0.999605	0.000171493
P25789	Proteasome subunit alpha type-4 OS=Homo sapiens OX=9606 GN=PSMA4 PE=1 SV=1	Proteasome subunit alpha type-4	PSMA4	#N/A	#N/A	22.9888	23.2272	#N/A	#N/A	1	1	-0.238436	23.1487	0.888971	0.999605	0.000171493
P31146	Coronin-1A OS=Homo sapiens OX=9606 GN=CORO1A PE=1 SV=4	Coronin-1A	CORO1A	#N/A	20.5319	#N/A	20.5494	21.8949	#N/A	1	2	-0.690233	21.6075	0.64401	0.999605	0.000171493
P04070	Vitamin K-dependent protein C OS=Homo sapiens OX=9606 GN=PROC PE=1 SV=1	Vitamin K-dependent protein C	PROC	24.5146	21.4272	23.3868	#N/A	21.5976	23.0717	3	2	0.774855	22.4451	0.464215	0.999605	0.000171493
Q9H853	Putative tubulin-like protein alpha-4B OS=Homo sapiens OX=9606 GN=TUBA4B PE=5 SV=2	Putative tubulin-like protein alpha-4B	TUBA4B	25.9107	24.5902	23.2616	25.4602	23.2337	22.5509	3	3	0.839234	24.1414	0.434505	0.999605	0.000171493
P14780	Matrix metalloproteinase-9 OS=Homo sapiens OX=9606 GN=MMP9 PE=1 SV=3	Matrix metalloproteinase-9	MMP9	#N/A	#N/A	20.8287	20.9967	#N/A	#N/A	1	1	-0.168065	20.9127	0.924846	0.999605	0.000171493
P05154	Plasma serine protease inhibitor OS=Homo sapiens OX=9606 GN=SERPINA5 PE=1 SV=3	Plasma serine protease inhibitor	SERPINA5	#N/A	21.451	#N/A	#N/A	21.3741	#N/A	1	1	0.0769892	21.9954	0.961608	0.999605	0.000171493
P35030	Trypsin-3 OS=Homo sapiens OX=9606 GN=PRSS3 PE=1 SV=2	Trypsin-3	PRSS3	23.4152	#N/A	#N/A	23.4958	#N/A	#N/A	1	1	-0.0805788	24.6465	0.963912	0.999605	0.000171493
P60900	Proteasome subunit alpha type-6 OS=Homo sapiens OX=9606 GN=PSMA6 PE=1 SV=1	Proteasome subunit alpha type-6	PSMA6	#N/A	#N/A	22.5541	22.5923	#N/A	#N/A	1	1	-0.0381735	22.5971	0.982721	0.999605	0.000171493
P12429	Annexin A3 OS=Homo sapiens OX=9606 GN=ANXA3 PE=1 SV=3	Annexin A3	ANXA3	#N/A	#N/A	21.8276	21.8054	#N/A	#N/A	1	1	0.0222425	21.8165	0.990034	0.999605	0.000171493
P53355	Death-associated protein kinase 1 OS=Homo sapiens OX=9606 GN=DAPK1 PE=1 SV=6	Death-associated protein kinase 1	DAPK1	#N/A	22.9452	#N/A	#N/A	22.9544	#N/A	1	1	-0.00924898	22.8829	0.995417	0.999605	0.000171493
P00918	Carbonic anhydrase 2 OS=Homo sapiens OX=9606 GN=CA2 PE=1 SV=2	Carbonic anhydrase 2	CA2	23.0299	22.4533	23.7594	23.7324	#N/A	#N/A	3	1	-0.651548	22.6372	0.59072	0.999605	0.000171493
Q08554	Desmocollin-1 OS=Homo sapiens OX=9606 GN=DSC1 PE=1 SV=2	Desmocollin-1	DSC1	23.5422	#N/A	24.4981	25.1019	19.7963	#N/A	2	2	1.57103	22.9662	0.508626	0.999605	0.000171493
Q14520	Hyaluronan-binding protein 2 OS=Homo sapiens OX=9606 GN=HABP2 PE=1 SV=1	Hyaluronan-binding protein 2	HABP2	#N/A	23.7318	#N/A	20.23	24.7464	23.546	1	3	0.890978	23.4488	0.599109	0.999605	0.000171493
Q66K66	Transmembrane protein 198 OS=Homo sapiens OX=9606 GN=TMEM198 PE=1 SV=1	Transmembrane protein 198	TMEM198	#N/A	25.4072	#N/A	#N/A	26.7484	25.1984	1	2	-0.566284	25.804	0.658287	0.999605	0.000171493
P02749	Beta-2-glycoprotein 1 OS=Homo sapiens OX=9606 GN=APOH PE=1 SV=3	Beta-2-glycoprotein 1	APOH	25.5107	27.4524	25.4356	26.0365	28.0006	27.8939	3	3	-1.17748	26.4277	0.437182	0.999605	0.000171493
P11597	Cholesteryl ester transfer protein OS=Homo sapiens OX=9606 GN=CETP PE=1 SV=2	Cholesteryl ester transfer protein	CETP	20.1541	20.6296	#N/A	18.9214	20.599	#N/A	2	2	0.631614	20.8448	0.512893	0.999605	0.000171493
Q6IS14	Eukaryotic translation initiation factor 5A-1-like OS=Homo sapiens OX=9606 GN=EIF5AL1 PE=2 SV=2	Eukaryotic translation initiation factor 5A-1-like	EIF5AL1	21.8427	22.921	22.793	21.7372	21.9862	#N/A	3	2	0.657181	22.3138	0.485988	0.999605	0.000171493
Q9UBW5	Bridging integrator 2 OS=Homo sapiens OX=9606 GN=BIN2 PE=1 SV=3	Bridging integrator 2	BIN2	22.5568	23.2688	24.0504	22.4294	22.6962	#N/A	3	2	0.729195	22.7526	0.480412	0.999605	0.000171493
P48059	LIM and senescent cell antigen-like-containing domain protein 1 OS=Homo sapiens OX=9606 GN=LIMS1 PE=1 SV=4	LIM and senescent cell antigen-like-containing domain protein 1	LIMS1	#N/A	21.898	23.2084	24.0896	#N/A	22.9318	2	2	-0.957522	22.9229	0.524975	0.999605	0.000171493
P52907	F-actin-capping protein subunit alpha-1 OS=Homo sapiens OX=9606 GN=CAPZA1 PE=1 SV=3	F-actin-capping protein subunit alpha-1	CAPZA1	23.4035	21.8885	24.5943	23.8923	20.5827	#N/A	3	2	1.05792	22.6331	0.480602	0.999605	0.000171493
Q9UK55	Protein Z-dependent protease inhibitor OS=Homo sapiens OX=9606 GN=SERPINA10 PE=1 SV=1	Protein Z-dependent protease inhibitor	SERPINA10	20.5174	22.8238	20.0064	19.0197	19.838	21.5993	3	3	0.963549	20.9542	0.444128	0.999605	0.000171493
P10809	60 kDa heat shock protein, mitochondrial OS=Homo sapiens OX=9606 GN=HSPD1 PE=1 SV=2	60 kDa heat shock protein, mitochondrial	HSPD1	21.4649	#N/A	22.3608	21.4055	#N/A	#N/A	2	1	0.507337	21.7568	0.695208	0.999605	0.000171493
P03951	Coagulation factor XI OS=Homo sapiens OX=9606 GN=F11 PE=1 SV=1	Coagulation factor XI	F11	#N/A	21.1557	#N/A	#N/A	21.9262	19.1183	1	2	0.63342	21.1643	0.70329	0.999605	0.000171493
P61160	Actin-related protein 2 OS=Homo sapiens OX=9606 GN=ACTR2 PE=1 SV=1	Actin-related protein 2	ACTR2	23.5888	22.9005	23.8737	22.4957	22.7913	#N/A	3	2	0.810872	23.0104	0.487759	0.999605	0.000171493
P18669	Phosphoglycerate mutase 1 OS=Homo sapiens OX=9606 GN=PGAM1 PE=1 SV=2	Phphoglycerate mutase 1	PGAM1	21.9951	#N/A	23.3755	22.2019	#N/A	#N/A	2	1	0.4834	22.7146	0.726475	0.999605	0.000171493
P30085	UMP-CMP kinase OS=Homo sapiens OX=9606 GN=CMPK1 PE=1 SV=3	UMP-CMP kinase	CMPK1	#N/A	23.6066	#N/A	#N/A	24.6068	21.4752	1	2	0.565603	23.1874	0.735084	0.999605	0.000171493
P36955	Pigment epithelium-derived factor OS=Homo sapiens OX=9606 GN=SERPINF1 PE=1 SV=4	Pigment epithelium-derived factor	SERPINF1	#N/A	25.0505	#N/A	#N/A	25.5477	25.2899	1	2	-0.368272	25.5808	0.742909	0.999605	0.000171493
P08519	Apolipoprotein(a) OS=Homo sapiens OX=9606 GN=LPA PE=1 SV=1	Apolipoprotein(a)	LPA	29.7564	30.1676	28.0388	28.8385	28.1283	27.9398	3	3	1.01873	28.4368	0.453842	0.999605	0.000171493
P31939	Bifunctional purine biosynthesis protein ATIC OS=Homo sapiens OX=9606 GN=ATIC PE=1 SV=3	Bifunctional purine biynthesis protein ATIC	ATIC	#N/A	#N/A	20.4742	20.6857	19.3492	#N/A	1	2	0.456683	20.1697	0.758316	0.999605	0.000171493
O00151	PDZ and LIM domain protein 1 OS=Homo sapiens OX=9606 GN=PDLIM1 PE=1 SV=4	PDZ and LIM domain protein 1	PDLIM1	23.1672	#N/A	22.7857	#N/A	23.3379	#N/A	2	1	-0.361515	22.6493	0.783359	0.999605	0.000171493
P11234	Ras-related protein Ral-B OS=Homo sapiens OX=9606 GN=RALB PE=1 SV=1	Ras-related protein Ral-B	RALB	22.857	#N/A	22.9581	23.2777	#N/A	#N/A	2	1	-0.370205	22.8902	0.7853	0.999605	0.000171493
P12931	Proto-oncogene tyrosine-protein kinase Src OS=Homo sapiens OX=9606 GN=SRC PE=1 SV=3	Proto-oncogene tyrine-protein kinase Src	SRC	25.3058	#N/A	21.2432	23.6405	#N/A	20.8476	2	2	1.03048	22.5087	0.558598	0.999605	0.000171493
Q13103	Secreted phosphoprotein 24 OS=Homo sapiens OX=9606 GN=SPP2 PE=1 SV=1	Secreted phphoprotein 24	SPP2	#N/A	21.5352	21.7304	22.2321	22.2104	#N/A	2	2	-0.588438	22.223	0.576775	0.999605	0.000171493
O94919	Endonuclease domain-containing 1 protein OS=Homo sapiens OX=9606 GN=ENDOD1 PE=1 SV=2	Endonuclease domain-containing 1 protein	ENDOD1	22.5595	#N/A	22.8071	22.3789	#N/A	#N/A	2	1	0.304341	23.0251	0.827322	0.999605	0.000171493
Q9UIB8	SLAM family member 5 OS=Homo sapiens OX=9606 GN=CD84 PE=1 SV=1	SLAM family member 5	CD84	#N/A	22.2469	#N/A	22.2963	21.5879	#N/A	1	2	0.304782	21.8956	0.829755	0.999605	0.000171493
Q9UGM5	Fetuin-B OS=Homo sapiens OX=9606 GN=FETUB PE=1 SV=2	Fetuin-B	FETUB	#N/A	22.1827	#N/A	#N/A	22.1259	21.7431	1	2	0.248211	21.8716	0.824794	0.999605	0.000171493
P0DTE1	Probable non-functional immunoglobulin heavy variable 3-38-3 OS=Homo sapiens OX=9606 GN=IGHV3-38-3 PE=1 SV=1	Probable non-functional immunoglobulin heavy variable 3-38-3	IGHV3-38-3	#N/A	23.2175	#N/A	21.9176	25.2347	#N/A	1	2	-0.358591	22.7711	0.835304	0.999605	0.000171493
P04217	Alpha-1B-glycoprotein OS=Homo sapiens OX=9606 GN=A1BG PE=1 SV=4	Alpha-1B-glycoprotein	A1BG	24.0249	28.5724	24.7101	24.9642	28.71	28.0826	3	3	-1.48314	26.4264	0.46601	0.999605	0.000171493
P23142	Fibulin-1 OS=Homo sapiens OX=9606 GN=FBLN1 PE=1 SV=4	Fibulin-1	FBLN1	25.8886	29.3648	26.982	25.4203	30.1254	31.0581	3	3	-1.45611	28.2176	0.466709	0.999605	0.000171493
A0A075B6R9	Probable non-functional immunoglobulin kappa variable 2D-24 OS=Homo sapiens OX=9606 GN=IGKV2D-24 PE=1 SV=1	Probable non-functional immunoglobulin kappa variable 2D-24	IGKV2D-24	25.9286	26.5536	25.6932	27.0322	27.74	26.9534	3	3	-1.18339	26.3802	0.467845	0.999605	0.000171493
P68104	Elongation factor 1-alpha 1 OS=Homo sapiens OX=9606 GN=EEF1A1 PE=1 SV=1	Elongation factor 1-alpha 1	EEF1A1	22.5838	#N/A	22.1128	22.6181	#N/A	#N/A	2	1	-0.269814	23.0403	0.858025	0.999605	0.000171493
O75626	PR domain zinc finger protein 1 OS=Homo sapiens OX=9606 GN=PRDM1 PE=1 SV=2	PR domain zinc finger protein 1	PRDM1	25.3329	26.1264	24.6021	24.5938	26.2698	27.2159	3	3	-0.672706	26.1655	0.469732	0.999605	0.000171493
P61952	Guanine nucleotide-binding protein G(I)/G(S)/G(O) subunit gamma-11 OS=Homo sapiens OX=9606 GN=GNG11 PE=1 SV=1	Guanine nucleotide-binding protein G(I)/G(S)/G(O) subunit gamma-11	GNG11	23.0157	#N/A	22.4021	22.4833	#N/A	#N/A	2	1	0.225657	22.7075	0.872831	0.999605	0.000171493
Q9NYL9	Tropomodulin-3 OS=Homo sapiens OX=9606 GN=TMOD3 PE=1 SV=1	Tropomodulin-3	TMOD3	21.5547	#N/A	22.8218	21.9773	#N/A	#N/A	2	1	0.210926	22.1438	0.885932	0.999605	0.000171493
P61204	ADP-ribosylation factor 3 OS=Homo sapiens OX=9606 GN=ARF3 PE=1 SV=2	ADP-ribylation factor 3	ARF3	21.1547	21.0336	#N/A	19.9961	21.2718	20.3088	2	3	0.568622	21.0214	0.523692	0.999605	0.000171493
P04632	Calpain small subunit 1 OS=Homo sapiens OX=9606 GN=CAPNS1 PE=1 SV=1	Calpain small subunit 1	CAPNS1	21.836	#N/A	#N/A	20.9045	23.1547	#N/A	1	2	-0.19361	21.5675	0.905391	0.999605	0.000171493
P08311	Cathepsin G OS=Homo sapiens OX=9606 GN=CTSG PE=1 SV=2	Cathepsin G	CTSG	20.4223	20.4617	19.7108	19.845	#N/A	#N/A	3	1	0.353244	19.675	0.744869	0.999605	0.000171493
P13727	Bone marrow proteoglycan OS=Homo sapiens OX=9606 GN=PRG2 PE=1 SV=2	Bone marrow proteoglycan	PRG2	#N/A	21.1121	#N/A	#N/A	21.4355	21.0673	1	2	-0.139235	21.4065	0.914201	0.999605	0.000171493
Q6UX06	Olfactomedin-4 OS=Homo sapiens OX=9606 GN=OLFM4 PE=1 SV=1	Olfactomedin-4	OLFM4	#N/A	22.3577	20.9215	21.7867	#N/A	#N/A	2	1	-0.147117	21.6886	0.921432	0.999605	0.000171493
Q15149	Plectin OS=Homo sapiens OX=9606 GN=PLEC PE=1 SV=3	Plectin	PLEC	25.0249	22.7531	23.0814	22.9577	#N/A	#N/A	3	1	0.662162	23.7288	0.748432	0.999605	0.000171493
Q9P126	C-type lectin domain family 1 member B OS=Homo sapiens OX=9606 GN=CLEC1B PE=1 SV=2	C-type lectin domain family 1 member B	CLEC1B	19.4094	20.3818	#N/A	20.0167	#N/A	#N/A	2	1	-0.121104	19.936	0.932841	0.999605	0.000171493
Q16610	Extracellular matrix protein 1 OS=Homo sapiens OX=9606 GN=ECM1 PE=1 SV=2	Extracellular matrix protein 1	ECM1	22.3237	#N/A	21.8344	22.1806	#N/A	#N/A	2	1	-0.101528	22.1329	0.932073	0.999605	0.000171493
P30044	Peroxiredoxin-5, mitochondrial OS=Homo sapiens OX=9606 GN=PRDX5 PE=1 SV=4	Peroxiredoxin-5, mitochondrial	PRDX5	22.2999	#N/A	22.8917	22.5174	#N/A	#N/A	2	1	0.0783829	21.7099	0.951423	0.999605	0.000171493
Q14644	Ras GTPase-activating protein 3 OS=Homo sapiens OX=9606 GN=RASA3 PE=1 SV=3	Ras GTPase-activating protein 3	RASA3	21.929	#N/A	21.4741	21.6315	#N/A	#N/A	2	1	0.0700471	21.7631	0.960086	0.999605	0.000171493
P08697	Alpha-2-antiplasmin OS=Homo sapiens OX=9606 GN=SERPINF2 PE=1 SV=3	Alpha-2-antiplasmin	SERPINF2	22.499	26.2271	21.3795	21.5613	26.4507	25.1314	3	3	-1.01259	24.8846	0.477625	0.999605	0.000171493
Q6IBS0	Twinfilin-2 OS=Homo sapiens OX=9606 GN=TWF2 PE=1 SV=2	Twinfilin-2	TWF2	21.4276	#N/A	23.507	#N/A	#N/A	22.509	2	1	-0.0417029	22.8832	0.978001	0.999605	0.000171493
P01137	Transforming growth factor beta-1 proprotein OS=Homo sapiens OX=9606 GN=TGFB1 PE=1 SV=2	Transforming growth factor beta-1 proprotein	TGFB1	22.2012	#N/A	22.7241	22.4271	#N/A	#N/A	2	1	0.0355022	22.5012	0.979811	0.999605	0.000171493
P20618	Proteasome subunit beta type-1 OS=Homo sapiens OX=9606 GN=PSMB1 PE=1 SV=2	Proteasome subunit beta type-1	PSMB1	22.1121	#N/A	25.3322	23.6931	#N/A	#N/A	2	1	0.0290917	22.8829	0.985582	0.999605	0.000171493
P62820	Ras-related protein Rab-1A OS=Homo sapiens OX=9606 GN=RAB1A PE=1 SV=3	Ras-related protein Rab-1A	RAB1A	21.7645	#N/A	22.7856	22.2801	#N/A	#N/A	2	1	-0.00511523	22.0287	0.997168	0.999605	0.000171493
P62136	Serine/threonine-protein phosphatase PP1-alpha catalytic subunit OS=Homo sapiens OX=9606 GN=PPP1CA PE=1 SV=1	Serine/threonine-protein phphatase PP1-alpha catalytic subunit	PPP1CA	21.1247	#N/A	20.3109	#N/A	#N/A	20.7185	2	1	-0.000672589	20.7673	0.999605	0.999605	0.000171493
Q99497	Parkinson disease protein 7 OS=Homo sapiens OX=9606 GN=PARK7 PE=1 SV=2	Parkinson disease protein 7	PARK7	22.8338	22.0362	23.8916	23.2931	#N/A	#N/A	3	1	-0.372554	23.0093	0.763631	0.999605	0.000171493
P02775	Platelet basic protein OS=Homo sapiens OX=9606 GN=PPBP PE=1 SV=3	Platelet basic protein	PPBP	22.9271	20.6154	23.4928	21.9158	#N/A	#N/A	3	1	0.429323	22.4232	0.769072	0.999605	0.000171493
P02655	Apolipoprotein C-II OS=Homo sapiens OX=9606 GN=APOC2 PE=1 SV=1	Apolipoprotein C-II	APOC2	26.8027	29.28	31.4725	30.1934	29.2036	30.9935	3	3	-0.945068	28.8318	0.477209	0.999605	0.000171493
P07737	Profilin-1 OS=Homo sapiens OX=9606 GN=PFN1 PE=1 SV=2	Profilin-1	PFN1	25.9156	25.935	27.3545	26.5475	26.0484	24.7305	3	3	0.626209	25.7631	0.479984	0.999605	0.000171493
Q15084	Protein disulfide-isomerase A6 OS=Homo sapiens OX=9606 GN=PDIA6 PE=1 SV=1	Protein disulfide-isomerase A6	PDIA6	21.8887	18.8714	22.5746	20.7181	#N/A	#N/A	3	1	0.393476	20.9234	0.80276	0.999605	0.000171493
P12259	Coagulation factor V OS=Homo sapiens OX=9606 GN=F5 PE=1 SV=4	Coagulation factor V	F5	26.3673	24.9932	26.125	25.7227	24.2527	25.2674	3	3	0.747565	24.5027	0.486544	0.999605	0.000171493
Q9UL46	Proteasome activator complex subunit 2 OS=Homo sapiens OX=9606 GN=PSME2 PE=1 SV=4	Proteasome activator complex subunit 2	PSME2	19.1894	22.8932	19.8244	19.5069	24.0336	#N/A	3	2	-1.13463	21.4325	0.544237	0.999605	0.000171493
P00915	Carbonic anhydrase 1 OS=Homo sapiens OX=9606 GN=CA1 PE=1 SV=2	Carbonic anhydrase 1	CA1	#N/A	21.0503	22.644	24.1329	22.972	20.8492	2	3	-0.80424	22.4009	0.546663	0.999605	0.000171493
P00739	Haptoglobin-related protein OS=Homo sapiens OX=9606 GN=HPR PE=2 SV=2	Haptoglobin-related protein	HPR	27.5305	28.1421	26.7549	27.5341	28.5607	28.8086	3	3	-0.825281	28.144	0.487275	0.999605	0.000171493
O60437	Periplakin OS=Homo sapiens OX=9606 GN=PPL PE=1 SV=4	Periplakin	PPL	24.2071	23.4751	22.2635	20.736	#N/A	24.2189	3	2	0.837794	23.2118	0.544164	0.999605	0.000171493
O95445	Apolipoprotein M OS=Homo sapiens OX=9606 GN=APOM PE=1 SV=2	Apolipoprotein M	APOM	25.0742	25.1801	27.7949	26.8298	26.1162	27.4444	3	3	-0.780445	25.9101	0.489001	0.999605	0.000171493
P12109	Collagen alpha-1(VI) chain OS=Homo sapiens OX=9606 GN=COL6A1 PE=1 SV=3	Collagen alpha-1(VI) chain	COL6A1	23.1973	17.9919	21.7862	21.3649	#N/A	#N/A	3	1	-0.373146	20.7993	0.863026	0.999605	0.000171493
P80188	Neutrophil gelatinase-associated lipocalin OS=Homo sapiens OX=9606 GN=LCN2 PE=1 SV=2	Neutrophil gelatinase-associated lipocalin	LCN2	#N/A	19.4915	21.6212	23.4427	#N/A	19.4621	2	2	-0.896036	20.685	0.629248	0.999605	0.000171493
O00602	Ficolin-1 OS=Homo sapiens OX=9606 GN=FCN1 PE=1 SV=2	Ficolin-1	FCN1	22.2422	22.2289	22.4859	22.4857	#N/A	#N/A	3	1	-0.166678	21.975	0.883557	0.999605	0.000171493
P24844	Myosin regulatory light polypeptide 9 OS=Homo sapiens OX=9606 GN=MYL9 PE=1 SV=4	Myin regulatory light polypeptide 9	MYL9	24.382	24.6628	25.0998	24.8359	#N/A	#N/A	3	1	-0.121035	24.2032	0.899772	0.999605	0.000171493
P50148	Guanine nucleotide-binding protein G(q) subunit alpha OS=Homo sapiens OX=9606 GN=GNAQ PE=1 SV=4	Guanine nucleotide-binding protein G(q) subunit alpha	GNAQ	22.458	20.8366	21.6364	21.705	#N/A	#N/A	3	1	-0.0612995	21.681	0.956835	0.999605	0.000171493
Q04756	Hepatocyte growth factor activator OS=Homo sapiens OX=9606 GN=HGFAC PE=1 SV=1	Hepatocyte growth factor activator	HGFAC	#N/A	21.5789	#N/A	19.9863	22.553	22.3464	1	3	-0.0496824	22.0276	0.972627	0.999605	0.000171493
P49019	Hydroxycarboxylic acid receptor 3 OS=Homo sapiens OX=9606 GN=HCAR3 PE=1 SV=3	Hydroxycarboxylic acid receptor 3	HCAR3	22.2125	24.9828	23.383	23.6667	24.2565	24.928	3	3	-0.757605	24.3214	0.504217	0.999605	0.000171493
Q9UI15	Transgelin-3 OS=Homo sapiens OX=9606 GN=TAGLN3 PE=1 SV=2	Transgelin-3	TAGLN3	22.5238	21.8759	24.2939	21.7458	#N/A	22.9202	3	2	0.564872	22.3351	0.569929	0.999605	0.000171493
P59998	Actin-related protein 2/3 complex subunit 4 OS=Homo sapiens OX=9606 GN=ARPC4 PE=1 SV=3	Actin-related protein 2/3 complex subunit 4	ARPC4	22.5908	21.752	22.4984	22.5144	21.4999	20.9725	3	3	0.618155	22.0386	0.50851	0.999605	0.000171493
Q14624	Inter-alpha-trypsin inhibitor heavy chain H4 OS=Homo sapiens OX=9606 GN=ITIH4 PE=1 SV=4	Inter-alpha-trypsin inhibitor heavy chain H4	ITIH4	24.3732	28.1377	23.7989	23.0946	28.3867	28.23	3	3	-1.13384	26.5729	0.510532	0.999605	0.000171493
P62879	Guanine nucleotide-binding protein G(I)/G(S)/G(T) subunit beta-2 OS=Homo sapiens OX=9606 GN=GNB2 PE=1 SV=3	Guanine nucleotide-binding protein G(I)/G(S)/G(T) subunit beta-2	GNB2	20.7834	21.2479	#N/A	#N/A	20.6769	20.5166	2	2	0.418866	21.029	0.670985	0.999605	0.000171493
P06753	Tropomyosin alpha-3 chain OS=Homo sapiens OX=9606 GN=TPM3 PE=1 SV=2	Tropomyin alpha-3 chain	TPM3	24.9154	#N/A	23.7776	24.7645	22.8211	#N/A	2	2	0.553725	23.5445	0.676853	0.999605	0.000171493
P03952	Plasma kallikrein OS=Homo sapiens OX=9606 GN=KLKB1 PE=1 SV=1	Plasma kallikrein	KLKB1	18.9443	25.4746	#N/A	18.9614	25.6697	25.8798	2	3	-1.29416	23.9433	0.590604	0.999605	0.000171493
Q8NG11	Tetraspanin-14 OS=Homo sapiens OX=9606 GN=TSPAN14 PE=1 SV=1	Tetraspanin-14	TSPAN14	#N/A	28.3114	25.1008	25.0161	28.5682	29.7713	2	3	-1.07912	27.5506	0.593238	0.999605	0.000171493
P62873	Guanine nucleotide-binding protein G(I)/G(S)/G(T) subunit beta-1 OS=Homo sapiens OX=9606 GN=GNB1 PE=1 SV=3	Guanine nucleotide-binding protein G(I)/G(S)/G(T) subunit beta-1	GNB1	23.6513	22.8168	23.5695	22.9648	22.8154	22.8002	3	3	0.485721	23.1353	0.519121	0.999605	0.000171493
P14923	Junction plakoglobin OS=Homo sapiens OX=9606 GN=JUP PE=1 SV=3	Junction plakoglobin	JUP	23.7886	#N/A	24.6943	25.3179	#N/A	21.4011	2	2	0.881968	24.0056	0.699388	0.999605	0.000171493
P07359	Platelet glycoprotein Ib alpha chain OS=Homo sapiens OX=9606 GN=GP1BA PE=1 SV=2	Platelet glycoprotein Ib alpha chain	GP1BA	19.8604	20.7045	#N/A	21.1326	20.3686	#N/A	2	2	-0.468137	19.9532	0.713518	0.999605	0.000171493
Q9H4M9	EH domain-containing protein 1 OS=Homo sapiens OX=9606 GN=EHD1 PE=1 SV=2	EH domain-containing protein 1	EHD1	22.3961	21.1378	21.5559	21.3454	21.6229	20.4761	3	3	0.548489	21.2449	0.532244	0.999605	0.000171493
P61586	Transforming protein RhoA OS=Homo sapiens OX=9606 GN=RHOA PE=1 SV=1	Transforming protein RhoA	RHOA	21.4259	23.5005	21.7296	20.5901	24.3262	23.6487	3	3	-0.636349	22.8364	0.537224	0.999605	0.000171493
P09493	Tropomyosin alpha-1 chain OS=Homo sapiens OX=9606 GN=TPM1 PE=1 SV=2	Tropomyin alpha-1 chain	TPM1	25.2911	24.2836	25.1804	26.124	23.9221	22.8592	3	3	0.616586	24.3585	0.537785	0.999605	0.000171493
P11142	Heat shock cognate 71 kDa protein OS=Homo sapiens OX=9606 GN=HSPA8 PE=1 SV=1	Heat shock cognate 71 kDa protein	HSPA8	25.5519	25.1731	26.2508	25.546	25.3239	24.4765	3	3	0.54312	25.1319	0.534803	0.999605	0.000171493
P09211	Glutathione S-transferase P OS=Homo sapiens OX=9606 GN=GSTP1 PE=1 SV=2	Glutathione S-transferase P	GSTP1	23.6238	#N/A	24.4556	24.1629	#N/A	23.2247	2	2	0.345905	23.8347	0.734928	0.999605	0.000171493
P10599	Thioredoxin OS=Homo sapiens OX=9606 GN=TXN PE=1 SV=3	Thioredoxin	TXN	25.8165	#N/A	26.2899	27.3711	23.6079	#N/A	2	2	0.563721	25.361	0.740613	0.999605	0.000171493
P52566	Rho GDP-dissociation inhibitor 2 OS=Homo sapiens OX=9606 GN=ARHGDIB PE=1 SV=3	Rho GDP-dissociation inhibitor 2	ARHGDIB	23.7489	22.8098	24.4936	24.6884	21.9701	22.1305	3	3	0.754455	23.0384	0.539878	0.999605	0.000171493
P18510	Interleukin-1 receptor antagonist protein OS=Homo sapiens OX=9606 GN=IL1RN PE=1 SV=1	Interleukin-1 receptor antagonist protein	IL1RN	22.9731	25.5231	24.7244	22.6431	#N/A	25.1144	3	2	0.528114	24.1027	0.632575	0.999605	0.000171493
Q9Y624	Junctional adhesion molecule A OS=Homo sapiens OX=9606 GN=F11R PE=1 SV=1	Junctional adhesion molecule A	F11R	21.7805	20.7249	20.7896	20.8259	21.7253	22.256	3	3	-0.504103	21.2324	0.546692	0.999605	0.000171493
P19086	Guanine nucleotide-binding protein G(z) subunit alpha OS=Homo sapiens OX=9606 GN=GNAZ PE=1 SV=3	Guanine nucleotide-binding protein G(z) subunit alpha	GNAZ	21.9338	21.1191	20.2182	21.4394	20.5611	19.8615	3	3	0.469661	20.7036	0.547512	0.999605	0.000171493
Q00013	55 kDa erythrocyte membrane protein OS=Homo sapiens OX=9606 GN=MPP1 PE=1 SV=2	55 kDa erythrocyte membrane protein	MPP1	23.4088	#N/A	21.9306	23.8295	22.1809	20.4378	2	3	0.520277	22.1447	0.647891	0.999605	0.000171493
P05106	Integrin beta-3 OS=Homo sapiens OX=9606 GN=ITGB3 PE=1 SV=2	Integrin beta-3	ITGB3	27.1357	26.0066	26.0247	26.2602	25.8001	25.8331	3	3	0.424538	25.9619	0.550106	0.999605	0.000171493
P04439	HLA class I histocompatibility antigen, A alpha chain OS=Homo sapiens OX=9606 GN=HLA-A PE=1 SV=2	HLA class I histocompatibility antigen, A alpha chain	HLA-A	23.1525	21.4473	24.6769	24.8328	#N/A	20.1939	3	2	0.578877	22.4426	0.649991	0.999605	0.000171493
P02654	Apolipoprotein C-I OS=Homo sapiens OX=9606 GN=APOC1 PE=1 SV=1	Apolipoprotein C-I	APOC1	24.3274	28.3506	27.5802	26.1541	27.3391	29.8263	3	3	-1.02045	27.2689	0.556114	0.999605	0.000171493
P55209	Nucleosome assembly protein 1-like 1 OS=Homo sapiens OX=9606 GN=NAP1L1 PE=1 SV=1	Nucleome assembly protein 1-like 1	NAP1L1	21.0486	21.0989	20.2966	22.6912	19.9132	#N/A	3	2	-0.487469	21.2206	0.666905	0.999605	0.000171493
P51149	Ras-related protein Rab-7a OS=Homo sapiens OX=9606 GN=RAB7A PE=1 SV=1	Ras-related protein Rab-7a	RAB7A	22.3676	#N/A	22.7783	22.7435	21.9247	#N/A	2	2	0.238852	22.5132	0.823971	0.999605	0.000171493
P05546	Heparin cofactor 2 OS=Homo sapiens OX=9606 GN=SERPIND1 PE=1 SV=3	Heparin cofactor 2	SERPIND1	23.5735	26.7368	21.1402	21.5385	26.7845	26.4483	3	3	-1.10694	24.8982	0.561517	0.999605	0.000171493
Q15485	Ficolin-2 OS=Homo sapiens OX=9606 GN=FCN2 PE=1 SV=2	Ficolin-2	FCN2	22.5002	#N/A	23.4083	23.8636	#N/A	22.4855	2	2	-0.220336	22.8792	0.829581	0.999605	0.000171493
P25705	ATP synthase subunit alpha, mitochondrial OS=Homo sapiens OX=9606 GN=ATP5F1A PE=1 SV=1	ATP synthase subunit alpha, mitochondrial	ATP5F1A	22.1019	23.1853	22.588	21.988	20.2251	23.504	3	3	0.719387	22.1579	0.566168	0.999605	0.000171493
Q8TAV4	Stomatin-like protein 3 OS=Homo sapiens OX=9606 GN=STOML3 PE=1 SV=1	Stomatin-like protein 3	STOML3	27.2187	#N/A	23.9262	25.9163	24.6153	#N/A	2	2	0.30666	25.5032	0.852598	0.999605	0.000171493
Q08188	Protein-glutamine gamma-glutamyltransferase E OS=Homo sapiens OX=9606 GN=TGM3 PE=1 SV=4	Protein-glutamine gamma-glutamyltransferase E	TGM3	23.2835	20.7151	#N/A	22.336	#N/A	22.2791	2	2	-0.308292	22.1861	0.852034	0.999605	0.000171493
Q15517	Corneodesmosin OS=Homo sapiens OX=9606 GN=CDSN PE=1 SV=3	Corneodesmin	CDSN	24.5405	#N/A	24.6092	25.5313	#N/A	22.9404	2	2	0.339026	24.0287	0.856397	0.999605	0.000171493
P06576	ATP synthase subunit beta, mitochondrial OS=Homo sapiens OX=9606 GN=ATP5F1B PE=1 SV=3	ATP synthase subunit beta, mitochondrial	ATP5F1B	23.2451	22.5706	24.7707	23.3214	#N/A	22.7074	3	2	0.514411	23.1249	0.675946	0.999605	0.000171493
Q14766	Latent-transforming growth factor beta-binding protein 1 OS=Homo sapiens OX=9606 GN=LTBP1 PE=1 SV=4	Latent-transforming growth factor beta-binding protein 1	LTBP1	22.3495	20.9947	22.6251	22.3109	20.8675	#N/A	3	2	0.400517	22.1467	0.68244	0.999605	0.000171493
P16284	Platelet endothelial cell adhesion molecule OS=Homo sapiens OX=9606 GN=PECAM1 PE=1 SV=2	Platelet endothelial cell adhesion molecule	CAM1	22.9231	#N/A	21.8678	23.1018	#N/A	21.3779	2	2	0.155626	22.5359	0.901101	0.999605	0.000171493
O75916	Regulator of G-protein signaling 9 OS=Homo sapiens OX=9606 GN=RGS9 PE=2 SV=1	Regulator of G-protein signaling 9	RGS9	28.381	27.2023	24.6854	#N/A	25.2098	27.2301	3	2	0.536248	26.8042	0.691442	0.999605	0.000171493
Q96QA5	Gasdermin-A OS=Homo sapiens OX=9606 GN=GSDMA PE=1 SV=4	Gasdermin-A	GSDMA	20.3395	#N/A	19.5007	21.3244	#N/A	18.7867	2	2	-0.135434	20.3187	0.924948	0.999605	0.000171493
P13611	Versican core protein OS=Homo sapiens OX=9606 GN=VCAN PE=1 SV=3	Versican core protein	VCAN	24.18	24.0424	23.2045	24.797	23.404	24.4873	3	3	-0.420467	23.9862	0.581092	0.999605	0.000171493
Q8WWZ8	Oncoprotein-induced transcript 3 protein OS=Homo sapiens OX=9606 GN=OIT3 PE=1 SV=2	Oncoprotein-induced transcript 3 protein	OIT3	23.5817	24.1073	26.3535	23.9987	23.9796	24.0151	3	3	0.683056	23.4298	0.580343	0.999605	0.000171493
Q96IY4	Carboxypeptidase B2 OS=Homo sapiens OX=9606 GN=CPB2 PE=1 SV=2	Carboxypeptidase B2	CPB2	21.4358	22.5261	#N/A	19.6838	24.112	23.5989	2	3	-0.483981	22.7808	0.697521	0.999605	0.000171493
P13987	CD59 glycoprotein OS=Homo sapiens OX=9606 GN=CD59 PE=1 SV=1	CD59 glycoprotein	CD59	24.735	#N/A	22.745	23.5834	23.778	#N/A	2	2	0.0592819	23.4128	0.957072	0.999605	0.000171493
P62805	Histone H4 OS=Homo sapiens OX=9606 GN=H4C1 PE=1 SV=2	Histone H4	H4C1	22.6291	#N/A	22.6366	23.2337	#N/A	21.9889	2	2	0.0215452	22.3579	0.987465	0.999605	0.000171493
A1L4H1	Soluble scavenger receptor cysteine-rich domain-containing protein SSC5D OS=Homo sapiens OX=9606 GN=SSC5D PE=1 SV=3	Soluble scavenger receptor cysteine-rich domain-containing protein SSC5D	SSC5D	24.0257	23.6424	24.6209	24.7335	22.181	23.6969	3	3	0.559205	23.2119	0.585322	0.999605	0.000171493
P60709	Actin, cytoplasmic 1 OS=Homo sapiens OX=9606 GN=ACTB PE=1 SV=1	Actin, cytoplasmic 1	ACTB	23.8608	24.5768	21.5901	23.1992	24.5107	#N/A	3	2	-0.512405	23.6278	0.708396	0.999605	0.000171493
P05090	Apolipoprotein D OS=Homo sapiens OX=9606 GN=APOD PE=1 SV=1	Apolipoprotein D	APOD	26.8794	28.0458	28.7396	28.8263	28.1609	28.4015	3	3	-0.574622	27.8312	0.588642	0.999605	0.000171493
Q15404	Ras suppressor protein 1 OS=Homo sapiens OX=9606 GN=RSU1 PE=1 SV=3	Ras suppressor protein 1	RSU1	22.5089	22.1135	24.7077	24.5613	22.5349	#N/A	3	2	-0.438101	22.6886	0.717859	0.999605	0.000171493
P62328	Thymosin beta-4 OS=Homo sapiens OX=9606 GN=TMSB4X PE=1 SV=2	Thymin beta-4	TMSB4X	25.6739	23.2642	26.5162	26.4119	23.0304	23.3566	3	3	0.885112	24.8552	0.594086	0.999605	0.000171493
A0A0C4DH36	Probable non-functional immunoglobulin heavy variable 3-38 OS=Homo sapiens OX=9606 GN=IGHV3-38 PE=1 SV=1	Probable non-functional immunoglobulin heavy variable 3-38	IGHV3-38	25.6981	25.1552	25.775	23.752	25.2713	26.3046	3	3	0.433508	25.3059	0.594572	0.999605	0.000171493
Q96P63	Serpin B12 OS=Homo sapiens OX=9606 GN=SERPINB12 PE=1 SV=1	Serpin B12	SERPINB12	21.0649	20.7182	#N/A	22.203	20.6748	21.1316	2	3	-0.444901	21.1313	0.725765	0.999605	0.000171493
P07900	Heat shock protein HSP 90-alpha OS=Homo sapiens OX=9606 GN=HSP90AA1 PE=1 SV=5	Heat shock protein HSP 90-alpha	HSP90AA1	23.6224	24.1995	23.9825	23.298	22.5958	23.5204	3	3	0.796704	23.7789	0.597318	0.999605	0.000171493
Q9HBI1	Beta-parvin OS=Homo sapiens OX=9606 GN=PARVB PE=1 SV=1	Beta-parvin	PARVB	24.2489	23.3379	23.5765	23.7218	23.3388	22.5783	3	3	0.508131	23.0118	0.597936	0.999605	0.000171493
P55058	Phospholipid transfer protein OS=Homo sapiens OX=9606 GN=PLTP PE=1 SV=1	Phpholipid transfer protein	PLTP	21.5717	21.1661	19.7893	21.3424	22.6735	20.224	3	3	-0.570906	21.3866	0.604838	0.999605	0.000171493
P60660	Myosin light polypeptide 6 OS=Homo sapiens OX=9606 GN=MYL6 PE=1 SV=2	Myin light polypeptide 6	MYL6	25.3879	25.6388	24.4781	27.0597	25.2286	24.476	3	3	-0.419812	25.3463	0.605757	0.999605	0.000171493
P02724	Glycophorin-A OS=Homo sapiens OX=9606 GN=GYPA PE=1 SV=2	Glycophorin-A	GYPA	23.3915	22.0183	24.0172	23.5578	23.8288	20.2133	3	3	0.609033	22.9489	0.607315	0.999605	0.000171493
P07195	L-lactate dehydrogenase B chain OS=Homo sapiens OX=9606 GN=LDHB PE=1 SV=2	L-lactate dehydrogenase B chain	LDHB	24.4903	24.1744	24.6368	24.8169	23.3384	23.6878	3	3	0.486167	23.8624	0.608675	0.999605	0.000171493
O75223	Gamma-glutamylcyclotransferase OS=Homo sapiens OX=9606 GN=GGCT PE=1 SV=1	Gamma-glutamylcyclotransferase	GGCT	24.0276	21.6144	21.9512	24.6056	21.6533	23.458	3	3	-0.707918	22.996	0.609385	0.999605	0.000171493
Q71U36	Tubulin alpha-1A chain OS=Homo sapiens OX=9606 GN=TUBA1A PE=1 SV=1	Tubulin alpha-1A chain	TUBA1A	24.841	22.3669	22.5243	24.2611	21.3218	22.4416	3	3	0.56921	23.3289	0.610759	0.999605	0.000171493
P49747	Cartilage oligomeric matrix protein OS=Homo sapiens OX=9606 GN=COMP PE=1 SV=2	Cartilage oligomeric matrix protein	COMP	19.574	21.381	19.6943	21.0937	20.8228	20.0568	3	3	-0.441345	20.7683	0.612551	0.999605	0.000171493
P69891	Hemoglobin subunit gamma-1 OS=Homo sapiens OX=9606 GN=HBG1 PE=1 SV=2	Hemoglobin subunit gamma-1	HBG1	21.7946	#N/A	23.1312	22.8597	21.6616	23.7284	2	3	-0.286954	22.5899	0.764054	0.999605	0.000171493
P63104	14-3-3 protein zeta/delta OS=Homo sapiens OX=9606 GN=YWHAZ PE=1 SV=1	14-3-3 protein zeta/delta	YWHAZ	26.8868	25.8931	26.6374	26.9795	25.8779	25.517	3	3	0.347598	25.9927	0.612675	0.999605	0.000171493
P60174	Triosephosphate isomerase OS=Homo sapiens OX=9606 GN=TPI1 PE=1 SV=4	Triephphate isomerase	TPI1	23.3259	22.2041	23.6104	23.3726	22.4906	21.7695	3	3	0.502558	22.6482	0.613192	0.999605	0.000171493
P78509	Reelin OS=Homo sapiens OX=9606 GN=RELN PE=1 SV=3	Reelin	RELN	23.9919	23.0716	24.189	24.2218	23.04	22.5584	3	3	0.477457	23.0079	0.614473	0.999605	0.000171493
P61225	Ras-related protein Rap-2b OS=Homo sapiens OX=9606 GN=RAP2B PE=1 SV=1	Ras-related protein Rap-2b	RAP2B	22.4502	20.787	21.0028	21.3082	20.8881	20.7516	3	3	0.430697	21.1226	0.616488	0.999605	0.000171493
P16157	Ankyrin-1 OS=Homo sapiens OX=9606 GN=ANK1 PE=1 SV=3	Ankyrin-1	ANK1	26.1302	#N/A	23.4375	25.8854	24.3847	22.5089	2	3	0.524146	23.7613	0.786888	0.999605	0.000171493
P06702	Protein S100-A9 OS=Homo sapiens OX=9606 GN=S100A9 PE=1 SV=1	Protein S100-A9	S100A9	27.1108	23.7788	28.0467	31.1956	24.9145	25.3278	3	3	-0.8339	26.4923	0.630147	0.999605	0.000171493
Q96PD5	N-acetylmuramoyl-L-alanine amidase OS=Homo sapiens OX=9606 GN=PGLYRP2 PE=1 SV=1	N-acetylmuramoyl-L-alanine amidase	PGLYRP2	25.1892	25.7887	25.6555	24.7292	27.1143	26.3391	3	3	-0.516362	26.1452	0.633029	0.999605	0.000171493
Q15833	Syntaxin-binding protein 2 OS=Homo sapiens OX=9606 GN=STXBP2 PE=1 SV=2	Syntaxin-binding protein 2	STXBP2	22.276	21.8054	20.5282	20.7768	21.1987	21.4333	3	3	0.400255	21.2118	0.642309	0.999605	0.000171493
O14791	Apolipoprotein L1 OS=Homo sapiens OX=9606 GN=APOL1 PE=1 SV=5	Apolipoprotein L1	APOL1	26.4515	26.8049	25.2809	26.9908	27.1966	25.4355	3	3	-0.361887	26.746	0.643472	0.999605	0.000171493
P35542	Serum amyloid A-4 protein OS=Homo sapiens OX=9606 GN=SAA4 PE=1 SV=2	Serum amyloid A-4 protein	SAA4	26.2486	27.8889	31.0024	27.3455	26.5034	29.4696	3	3	0.607113	27.1317	0.644104	0.999605	0.000171493
P61224	Ras-related protein Rap-1b OS=Homo sapiens OX=9606 GN=RAP1B PE=1 SV=1	Ras-related protein Rap-1b	RAP1B	26.813	25.5845	25.3383	26.095	25.6065	25.0393	3	3	0.331652	25.5392	0.644428	0.999605	0.000171493
P31151	Protein S100-A7 OS=Homo sapiens OX=9606 GN=S100A7 PE=1 SV=4	Protein S100-A7	S100A7	26.8588	24.1926	26.6058	30.0334	25.0186	24.7113	3	3	-0.702046	25.9398	0.645133	0.999605	0.000171493
P04899	Guanine nucleotide-binding protein G(i) subunit alpha-2 OS=Homo sapiens OX=9606 GN=GNAI2 PE=1 SV=3	Guanine nucleotide-binding protein G(i) subunit alpha-2	GNAI2	22.8769	22.8072	22.1992	22.531	22.1866	21.8671	3	3	0.432869	22.4829	0.656804	0.999605	0.000171493
P02751	Fibronectin OS=Homo sapiens OX=9606 GN=FN1 PE=1 SV=5	Fibronectin	FN1	29.1624	30.4738	28.9877	28.205	31.2464	31.5385	3	3	-0.788639	29.7506	0.658418	0.999605	0.000171493
P02760	Protein AMBP OS=Homo sapiens OX=9606 GN=AMBP PE=1 SV=1	Protein AMBP	AMBP	26.0123	27.563	24.6413	24.9443	28.8622	26.5125	3	3	-0.700807	26.4349	0.659097	0.999605	0.000171493
P01889	HLA class I histocompatibility antigen, B alpha chain OS=Homo sapiens OX=9606 GN=HLA-B PE=1 SV=3	HLA class I histocompatibility antigen, B alpha chain	HLA-B	25.2346	14.3766	25.0318	23.7028	20.1334	#N/A	3	2	-0.370499	21.3677	0.909656	0.999605	0.000171493
P08571	Monocyte differentiation antigen CD14 OS=Homo sapiens OX=9606 GN=CD14 PE=1 SV=2	Monocyte differentiation antigen CD14	CD14	#N/A	22.9744	18.6307	20.2135	21.859	20.7838	2	3	-0.149562	20.6154	0.912794	0.999605	0.000171493
P81605	Dermcidin OS=Homo sapiens OX=9606 GN=DCD PE=1 SV=2	Dermcidin	DCD	27.2231	23.8075	27.8311	27.6809	24.5104	#N/A	3	2	0.191535	25.7781	0.914242	0.999605	0.000171493
P30101	Protein disulfide-isomerase A3 OS=Homo sapiens OX=9606 GN=PDIA3 PE=1 SV=4	Protein disulfide-isomerase A3	PDIA3	24.0185	24.0899	24.4039	23.8839	24.9768	24.8462	3	3	-0.398191	24.0365	0.664051	0.999605	0.000171493
Q6UWP8	Suprabasin OS=Homo sapiens OX=9606 GN=SBSN PE=1 SV=2	Suprabasin	SBSN	20.9953	11.3046	21.863	22.5188	#N/A	12.8287	3	2	0.38055	17.8268	0.925829	0.999605	0.000171493
P15924	Desmoplakin OS=Homo sapiens OX=9606 GN=DSP PE=1 SV=3	Desmoplakin	DSP	24.1353	21.0561	23.5491	24.8734	#N/A	20.6679	3	2	0.142864	23.5434	0.933479	0.999605	0.000171493
Q08495	Dematin OS=Homo sapiens OX=9606 GN=DMTN PE=1 SV=3	Dematin	DMTN	23.3234	#N/A	21.2908	24.7889	21.8203	20.6539	2	3	-0.113924	22.2883	0.937464	0.999605	0.000171493
Q96C92	Endosome-associated-trafficking regulator 1 OS=Homo sapiens OX=9606 GN=ENTR1 PE=1 SV=3	Endome-associated-trafficking regulator 1	ENTR1	#N/A	25.4747	24.3365	22.0859	25.9899	26.362	2	3	0.0929974	25.2758	0.940458	0.999605	0.000171493
P07355	Annexin A2 OS=Homo sapiens OX=9606 GN=ANXA2 PE=1 SV=2	Annexin A2	ANXA2	#N/A	21.6926	24.8012	24.8883	21.9016	23.2864	2	3	-0.111855	23.1793	0.942088	0.999605	0.000171493
P15153	Ras-related C3 botulinum toxin substrate 2 OS=Homo sapiens OX=9606 GN=RAC2 PE=1 SV=1	Ras-related C3 botulinum toxin substrate 2	RAC2	22.6043	22.2983	21.9839	23.0305	21.6862	#N/A	3	2	-0.0628119	22.489	0.947613	0.999605	0.000171493
P08185	Corticosteroid-binding globulin OS=Homo sapiens OX=9606 GN=SERPINA6 PE=1 SV=1	Corticteroid-binding globulin	SERPINA6	#N/A	25.1351	20.7347	19.4001	25.7997	23.9623	2	3	-0.119151	24.0248	0.947742	0.999605	0.000171493
P20851	C4b-binding protein beta chain OS=Homo sapiens OX=9606 GN=C4BPB PE=1 SV=1	C4b-binding protein beta chain	C4BPB	28.334	28.5702	27.4735	27.2305	27.3706	27.7434	3	3	0.67773	27.2698	0.667882	0.999605	0.000171493
P00742	Coagulation factor X OS=Homo sapiens OX=9606 GN=F10 PE=1 SV=2	Coagulation factor X	F10	20.0715	23.4256	20.3574	#N/A	21.6788	20.7326	3	2	0.0791227	22.0286	0.95369	0.999605	0.000171493
Q14676	Mediator of DNA damage checkpoint protein 1 OS=Homo sapiens OX=9606 GN=MDC1 PE=1 SV=3	Mediator of DNA damage checkpoint protein 1	MDC1	#N/A	22.0173	20.9971	19.7494	22.1505	22.4506	2	3	0.0570079	22.0777	0.958904	0.999605	0.000171493
P27482	Calmodulin-like protein 3 OS=Homo sapiens OX=9606 GN=CALML3 PE=1 SV=2	Calmodulin-like protein 3	CALML3	25.4609	#N/A	24.0778	26.1563	23.588	24.6656	2	3	-0.033918	24.9761	0.981115	0.999605	0.000171493
P04792	Heat shock protein beta-1 OS=Homo sapiens OX=9606 GN=HSPB1 PE=1 SV=2	Heat shock protein beta-1	HSPB1	23.8209	19.8236	24.9228	25.1746	20.4471	#N/A	3	2	0.0449455	22.5872	0.983002	0.999605	0.000171493
P0DMV8	Heat shock 70 kDa protein 1A OS=Homo sapiens OX=9606 GN=HSPA1A PE=1 SV=1	Heat shock 70 kDa protein 1A	HSPA1A	22.9998	21.1382	23.9167	23.5655	22.9176	20.1739	3	3	0.465913	22.1155	0.675141	0.999605	0.000171493
Q14019	Coactosin-like protein OS=Homo sapiens OX=9606 GN=COTL1 PE=1 SV=3	Coactin-like protein	COTL1	19.7335	21.4712	21.1095	20.3193	21.5081	19.3073	3	3	0.393153	20.691	0.68972	0.999605	0.000171493
P27169	Serum paraoxonase/arylesterase 1 OS=Homo sapiens OX=9606 GN=PON1 PE=1 SV=3	Serum paraoxonase/arylesterase 1	PON1	25.5502	26.8266	26.2977	25.5845	27.4311	27.1952	3	3	-0.51213	26.4905	0.686443	0.999605	0.000171493
P04275	von Willebrand factor OS=Homo sapiens OX=9606 GN=VWF PE=1 SV=4	von Willebrand factor	VWF	32.4444	32.6263	31.5233	28.3126	33.0472	33.625	3	3	0.536408	32.1287	0.694439	0.999605	0.000171493
P62937	Peptidyl-prolyl cis-trans isomerase A OS=Homo sapiens OX=9606 GN=PPIA PE=1 SV=2	Peptidyl-prolyl cis-trans isomerase A	PPIA	25.4982	25.5265	26.5404	26.6769	25.58	26.1401	3	3	-0.277304	25.6613	0.700957	0.999605	0.000171493
P02549	Spectrin alpha chain, erythrocytic 1 OS=Homo sapiens OX=9606 GN=SPTA1 PE=1 SV=5	Spectrin alpha chain, erythrocytic 1	SPTA1	26.7924	20.8845	24.998	26.9911	24.9331	22.7993	3	3	-0.682848	24.5623	0.705678	0.999605	0.000171493
P04003	C4b-binding protein alpha chain OS=Homo sapiens OX=9606 GN=C4BPA PE=1 SV=2	C4b-binding protein alpha chain	C4BPA	32.2941	32.0873	31.7766	31.7768	31.2359	31.916	3	3	0.409761	31.4585	0.715882	0.999605	0.000171493
Q15848	Adiponectin OS=Homo sapiens OX=9606 GN=ADIPOQ PE=1 SV=1	Adiponectin	ADIPOQ	23.9527	20.7533	22.0912	23.796	23.0095	21.3145	3	3	-0.440894	22.9843	0.718226	0.999605	0.000171493
P62258	14-3-3 protein epsilon OS=Homo sapiens OX=9606 GN=YWHAE PE=1 SV=1	14-3-3 protein epsilon	YWHAE	24.1436	22.8919	25.8548	26.114	23.2321	22.1499	3	3	0.464795	23.7996	0.728714	0.999605	0.000171493
Q92954	Proteoglycan 4 OS=Homo sapiens OX=9606 GN=PRG4 PE=1 SV=3	Proteoglycan 4	PRG4	26.7366	24.9245	27.1214	24.9587	25.4559	27.1668	3	3	0.400345	25.4806	0.728544	0.999605	0.000171493
P02042	Hemoglobin subunit delta OS=Homo sapiens OX=9606 GN=HBD PE=1 SV=2	Hemoglobin subunit delta	HBD	22.8589	24.4168	25.4041	24.977	24.3557	24.3221	3	3	-0.325012	24.4245	0.732035	0.999605	0.000171493
P04083	Annexin A1 OS=Homo sapiens OX=9606 GN=ANXA1 PE=1 SV=2	Annexin A1	ANXA1	22.1055	21.4768	20.8805	20.853	20.6556	21.7322	3	3	0.407316	21.7349	0.732924	0.999605	0.000171493
P15169	Carboxypeptidase N catalytic chain OS=Homo sapiens OX=9606 GN=CPN1 PE=1 SV=1	Carboxypeptidase N catalytic chain	CPN1	22.6351	21.6423	21.8574	20.5136	23.5936	23.142	3	3	-0.371479	22.3382	0.733208	0.999605	0.000171493
P68871	Hemoglobin subunit beta OS=Homo sapiens OX=9606 GN=HBB PE=1 SV=2	Hemoglobin subunit beta	HBB	30.9497	29.6208	30.8358	31.7604	30.6298	29.9138	3	3	-0.299272	29.9356	0.748822	0.999605	0.000171493
O15145	Actin-related protein 2/3 complex subunit 3 OS=Homo sapiens OX=9606 GN=ARPC3 PE=1 SV=3	Actin-related protein 2/3 complex subunit 3	ARPC3	22.6299	22.4635	23.3771	23.954	21.8505	21.5114	3	3	0.384885	22.3723	0.750854	0.999605	0.000171493
P20742	Pregnancy zone protein OS=Homo sapiens OX=9606 GN=PZP PE=1 SV=4	Pregnancy zone protein	PZP	27.3492	27.3117	26.8941	27.6477	27.7214	25.1942	3	3	0.330552	27.0166	0.75353	0.999605	0.000171493
P48594	Serpin B4 OS=Homo sapiens OX=9606 GN=SERPINB4 PE=1 SV=2	Serpin B4	SERPINB4	26.7218	24.5112	25.9446	26.4704	24.5678	27.6815	3	3	-0.514024	25.6681	0.757165	0.999605	0.000171493
P08514	Integrin alpha-IIb OS=Homo sapiens OX=9606 GN=ITGA2B PE=1 SV=3	Integrin alpha-IIb	ITGA2B	27.3314	25.8547	26.8443	26.9978	26.0397	26.1656	3	3	0.275762	26.0428	0.759209	0.999605	0.000171493
Q5D862	Filaggrin-2 OS=Homo sapiens OX=9606 GN=FLG2 PE=1 SV=1	Filaggrin-2	FLG2	24.4151	20.6164	24.438	24.7135	21.0771	22.2883	3	3	0.463539	22.7784	0.764194	0.999605	0.000171493
P17301	Integrin alpha-2 OS=Homo sapiens OX=9606 GN=ITGA2 PE=1 SV=1	Integrin alpha-2	ITGA2	21.8562	21.1227	21.1099	21.4812	20.7228	21.2722	3	3	0.204204	21.1545	0.766035	0.999605	0.000171493
O00194	Ras-related protein Rab-27B OS=Homo sapiens OX=9606 GN=RAB27B PE=1 SV=4	Ras-related protein Rab-27B	RAB27B	25.079	23.3845	24.1799	25.5141	22.7307	23.3861	3	3	0.337459	23.7885	0.771308	0.999605	0.000171493
O14950	Myosin regulatory light chain 12B OS=Homo sapiens OX=9606 GN=MYL12B PE=1 SV=2	Myin regulatory light chain 12B	MYL12B	24.1375	23.8322	25.0871	24.963	23.4816	24.0293	3	3	0.194323	23.9549	0.777052	0.999605	0.000171493
P62987	Ubiquitin-60S ribosomal protein L40 OS=Homo sapiens OX=9606 GN=UBA52 PE=1 SV=2	Ubiquitin-60S ribomal protein L40	UBA52	27.8267	25.1594	26.6576	28.5061	25.7724	23.8855	3	3	0.493209	26.7755	0.783278	0.999605	0.000171493
P05109	Protein S100-A8 OS=Homo sapiens OX=9606 GN=S100A8 PE=1 SV=1	Protein S100-A8	S100A8	26.2037	24.6679	26.8984	28.7092	22.8505	25.0208	3	3	0.396486	25.6152	0.787238	0.999605	0.000171493
P00441	Superoxide dismutase [Cu-Zn] OS=Homo sapiens OX=9606 GN=SOD1 PE=1 SV=2	Superoxide dismutase [Cu-Zn]	SOD1	23.5027	21.9555	24.3691	25.6195	22.7641	22.2621	3	3	-0.272834	23.2202	0.78844	0.999605	0.000171493
Q9H299	SH3 domain-binding glutamic acid-rich-like protein 3 OS=Homo sapiens OX=9606 GN=SH3BGRL3 PE=1 SV=1	SH3 domain-binding glutamic acid-rich-like protein 3	SH3BGRL3	23.8177	24.4019	24.858	25.4333	24.9652	23.3879	3	3	-0.236319	23.9095	0.791753	0.999605	0.000171493
O75083	WD repeat-containing protein 1 OS=Homo sapiens OX=9606 GN=WDR1 PE=1 SV=4	WD repeat-containing protein 1	WDR1	21.5278	23.6955	21.242	22.2034	23.0789	20.2629	3	3	0.306689	22.3227	0.797797	0.999605	0.000171493
P07339	Cathepsin D OS=Homo sapiens OX=9606 GN=CTSD PE=1 SV=1	Cathepsin D	CTSD	24.8452	26.3569	25.1144	25.2401	24.7924	25.645	3	3	0.21302	24.761	0.815199	0.999605	0.000171493
P35613	Basigin OS=Homo sapiens OX=9606 GN=BSG PE=1 SV=2	Basigin	BSG	22.535	21.6098	22.6387	23.1046	21.1977	21.9048	3	3	0.192189	21.9625	0.822198	0.999605	0.000171493
P0DP25	Calmodulin-3 OS=Homo sapiens OX=9606 GN=CALM3 PE=1 SV=1	Calmodulin-3	CALM3	24.4453	22.7856	25.2828	26.2909	22.5384	22.7882	3	3	0.298716	23.7027	0.830014	0.999605	0.000171493
P12111	Collagen alpha-3(VI) chain OS=Homo sapiens OX=9606 GN=COL6A3 PE=1 SV=5	Collagen alpha-3(VI) chain	COL6A3	26.0255	25.11	26.6985	23.7839	25.7108	27.6107	3	3	0.242885	25.7677	0.833245	0.999605	0.000171493
P04040	Catalase OS=Homo sapiens OX=9606 GN=CAT PE=1 SV=3	Catalase	CAT	26.1998	24.5471	26.4952	27.7399	23.2045	25.4776	3	3	0.273376	25.0201	0.83367	0.999605	0.000171493
P02743	Serum amyloid P-component OS=Homo sapiens OX=9606 GN=APCS PE=1 SV=2	Serum amyloid P-component	APCS	24.983	28.2803	25.3216	23.5355	27.0896	26.6931	3	3	0.422235	26.1731	0.835059	0.999605	0.000171493
Q9NZT1	Calmodulin-like protein 5 OS=Homo sapiens OX=9606 GN=CALML5 PE=1 SV=2	Calmodulin-like protein 5	CALML5	26.6887	25.2501	26.3454	28.8071	26.4466	23.8489	3	3	-0.272747	26.3411	0.841169	0.999605	0.000171493
P26038	Moesin OS=Homo sapiens OX=9606 GN=MSN PE=1 SV=3	Moesin	MSN	22.4546	22.7978	23.5943	23.5109	22.9276	23.1184	3	3	-0.236706	22.7494	0.844887	0.999605	0.000171493
P35612	Beta-adducin OS=Homo sapiens OX=9606 GN=ADD2 PE=1 SV=3	Beta-adducin	ADD2	24.0673	23.65	23.8644	23.6707	22.9025	24.4403	3	3	0.189391	23.5162	0.84986	0.999605	0.000171493
P01011	Alpha-1-antichymotrypsin OS=Homo sapiens OX=9606 GN=SERPINA3 PE=1 SV=2	Alpha-1-antichymotrypsin	SERPINA3	26.1817	29.9361	27.2558	25.6849	29.5172	29.1566	3	3	-0.328377	27.6989	0.852051	0.999605	0.000171493
P78417	Glutathione S-transferase omega-1 OS=Homo sapiens OX=9606 GN=GSTO1 PE=1 SV=2	Glutathione S-transferase omega-1	GSTO1	21.5231	23.0072	23.3429	21.8365	22.6787	22.8848	3	3	0.15771	22.7355	0.854252	0.999605	0.000171493
P19652	Alpha-1-acid glycoprotein 2 OS=Homo sapiens OX=9606 GN=ORM2 PE=1 SV=2	Alpha-1-acid glycoprotein 2	ORM2	26.0501	27.6501	24.8483	25.6493	26.9664	26.8148	3	3	-0.294003	25.5685	0.853872	0.999605	0.000171493
P69905	Hemoglobin subunit alpha OS=Homo sapiens OX=9606 GN=HBA1 PE=1 SV=2	Hemoglobin subunit alpha	HBA1	28.7437	27.8695	28.81	28.7082	28.9344	27.3189	3	3	0.15391	27.8158	0.859969	0.999605	0.000171493
P11166	Solute carrier family 2, facilitated glucose transporter member 1 OS=Homo sapiens OX=9606 GN=SLC2A1 PE=1 SV=2	Solute carrier family 2, facilitated gluce transporter member 1	SLC2A1	26.2813	22.8263	23.9867	25.6783	24.1246	24.1297	3	3	-0.279408	24.1798	0.862796	0.999605	0.000171493
P22792	Carboxypeptidase N subunit 2 OS=Homo sapiens OX=9606 GN=CPN2 PE=1 SV=3	Carboxypeptidase N subunit 2	CPN2	24.6223	25.4058	24.639	23.3304	25.3178	25.4262	3	3	0.197625	24.5364	0.86932	0.999605	0.000171493
P04179	Superoxide dismutase [Mn], mitochondrial OS=Homo sapiens OX=9606 GN=SOD2 PE=1 SV=3	Superoxide dismutase [Mn], mitochondrial	SOD2	22.8459	23.1042	22.0981	22.4366	23.239	22.0209	3	3	0.117251	22.6445	0.876314	0.999605	0.000171493
O00391	Sulfhydryl oxidase 1 OS=Homo sapiens OX=9606 GN=QSOX1 PE=1 SV=3	Sulfhydryl oxidase 1	QSOX1	23.81	22.0956	23.2277	20.6713	22.7082	26.3313	3	3	-0.192462	22.7544	0.88019	0.999605	0.000171493
P01833	Polymeric immunoglobulin receptor OS=Homo sapiens OX=9606 GN=PIGR PE=1 SV=4	Polymeric immunoglobulin receptor	PIGR	22.0261	20.2343	23.1192	21.471	22.0562	21.4639	3	3	0.129479	22.091	0.883237	0.999605	0.000171493
Q9Y6R7	IgGFc-binding protein OS=Homo sapiens OX=9606 GN=FCGBP PE=1 SV=3	IgGFc-binding protein	FCGBP	24.6913	25.7409	24.483	25.2849	25.0921	24.867	3	3	-0.109602	25.2	0.887027	0.999605	0.000171493
P18577	Blood group Rh(CE) polypeptide OS=Homo sapiens OX=9606 GN=RHCE PE=1 SV=2	Blood group Rh(CE) polypeptide	RHCE	24.9406	19.6617	22.6562	24.0279	22.436	21.4971	3	3	-0.234167	22.1883	0.898337	0.999605	0.000171493
Q06033	Inter-alpha-trypsin inhibitor heavy chain H3 OS=Homo sapiens OX=9606 GN=ITIH3 PE=1 SV=2	Inter-alpha-trypsin inhibitor heavy chain H3	ITIH3	24.4861	26.0395	24.371	23.5699	25.879	25.855	3	3	-0.135791	24.8842	0.898453	0.999605	0.000171493
P10909	Clusterin OS=Homo sapiens OX=9606 GN=CLU PE=1 SV=1	Clusterin	CLU	28.459	28.8435	28.7391	28.1202	28.696	28.8038	3	3	0.140538	28.3298	0.89835	0.999605	0.000171493
P02649	Apolipoprotein E OS=Homo sapiens OX=9606 GN=APOE PE=1 SV=1	Apolipoprotein E	APOE	29.8552	29.204	31.759	30.98	28.8043	30.6472	3	3	0.128923	29.8548	0.89911	0.999605	0.000171493
Q12913	Receptor-type tyrosine-protein phosphatase eta OS=Homo sapiens OX=9606 GN=PTPRJ PE=1 SV=3	Receptor-type tyrine-protein phphatase eta	PTPRJ	24.2786	22.6234	24.732	24.8713	23.2069	23.859	3	3	-0.101061	23.4521	0.908349	0.999605	0.000171493
O95810	Caveolae-associated protein 2 OS=Homo sapiens OX=9606 GN=CAVIN2 PE=1 SV=3	Caveolae-associated protein 2	CAVIN2	23.4886	21.7085	23.5817	24.6971	21.6634	22.0902	3	3	0.109313	22.4873	0.911473	0.999605	0.000171493
Q15166	Serum paraoxonase/lactonase 3 OS=Homo sapiens OX=9606 GN=PON3 PE=1 SV=3	Serum paraoxonase/lactonase 3	PON3	24.2176	25.7023	24.4383	24.1211	25.8817	24.839	3	3	-0.161182	24.822	0.91304	0.999605	0.000171493
O00299	Chloride intracellular channel protein 1 OS=Homo sapiens OX=9606 GN=CLIC1 PE=1 SV=4	Chloride intracellular channel protein 1	CLIC1	22.3952	22.9873	23.6426	23.215	23.4133	22.6536	3	3	-0.0856203	22.5112	0.925674	0.999605	0.000171493
P14314	Glucosidase 2 subunit beta OS=Homo sapiens OX=9606 GN=PRKCSH PE=1 SV=2	Glucidase 2 subunit beta	PRKCSH	20.9955	22.0294	22.1358	21.1463	21.6424	22.1675	3	3	0.0681445	21.4906	0.928143	0.999605	0.000171493
P27348	14-3-3 protein theta OS=Homo sapiens OX=9606 GN=YWHAQ PE=1 SV=1	14-3-3 protein theta	YWHAQ	22.6768	22.1879	21.5184	22.4038	22.1193	22.0807	3	3	-0.0735789	21.7739	0.931601	0.999605	0.000171493
P02730	Band 3 anion transport protein OS=Homo sapiens OX=9606 GN=SLC4A1 PE=1 SV=3	Band 3 anion transport protein	SLC4A1	29.124	24.3893	26.7117	28.1412	26.9626	25.4128	3	3	-0.0971805	26.3631	0.954354	0.999605	0.000171493
P61769	Beta-2-microglobulin OS=Homo sapiens OX=9606 GN=B2M PE=1 SV=1	Beta-2-microglobulin	B2M	22.0204	24.06	22.2652	23.3505	23.1122	21.6749	3	3	0.0693278	22.5828	0.961146	0.999605	0.000171493
P48740	Mannan-binding lectin serine protease 1 OS=Homo sapiens OX=9606 GN=MASP1 PE=1 SV=3	Mannan-binding lectin serine protease 1	MASP1	25.6314	23.4987	25.1195	25.9776	24.4642	23.9945	3	3	-0.0622282	24.3818	0.962704	0.999605	0.000171493
P16671	Platelet glycoprotein 4 OS=Homo sapiens OX=9606 GN=CD36 PE=1 SV=2	Platelet glycoprotein 4	CD36	24.0193	23.6864	21.3282	23.0106	23.8748	22.2508	3	3	-0.0341148	22.9282	0.969445	0.999605	0.000171493
P11169	Solute carrier family 2, facilitated glucose transporter member 3 OS=Homo sapiens OX=9606 GN=SLC2A3 PE=1 SV=1	Solute carrier family 2, facilitated gluce transporter member 3	SLC2A3	21.739	23.1377	22.0378	21.6382	23.4754	21.7089	3	3	0.0306635	22.2385	0.971771	0.999605	0.000171493
P05155	Plasma protease C1 inhibitor OS=Homo sapiens OX=9606 GN=SERPING1 PE=1 SV=2	Plasma protease C1 inhibitor	SERPING1	24.5404	30.1939	24.6756	22.3948	28.6907	28.1988	3	3	0.0418266	27.1725	0.982113	0.999605	0.000171493
P55056	Apolipoprotein C-IV OS=Homo sapiens OX=9606 GN=APOC4 PE=1 SV=1	Apolipoprotein C-IV	APOC4	23.9228	24.1361	25.1078	25.3856	22.5519	25.2843	3	3	-0.0183725	24.1692	0.98284	0.999605	0.000171493
Q08830	Fibrinogen-like protein 1 OS=Homo sapiens OX=9606 GN=FGL1 PE=1 SV=3	Fibrinogen-like protein 1	FGL1	26.44	25.6514	25.5834	23.8228	25.994	27.9497	3	3	-0.03058	25.5489	0.983814	0.999605	0.000171493
Q13201	Multimerin-1 OS=Homo sapiens OX=9606 GN=MMRN1 PE=1 SV=3	Multimerin-1	MMRN1	24.0385	24.4589	22.6544	22.8911	24.3363	23.8836	3	3	0.0136426	23.4503	0.989426	0.999605	0.000171493
P04004	Vitronectin OS=Homo sapiens OX=9606 GN=VTN PE=1 SV=1	Vitronectin	VTN	26.4092	28.9129	26.0536	25.0238	28.819	27.5582	3	3	-0.00840599	27.225	0.995326	0.999605	0.000171493
P31946	14-3-3 protein beta/alpha OS=Homo sapiens OX=9606 GN=YWHAB PE=1 SV=3	14-3-3 protein beta/alpha	YWHAB	22.7259	20.4962	23.5294	23.7012	20.7561	22.2814	3	3	0.00431782	21.2868	0.997346	0.999605	0.000171493
P05089	Arginase-1 OS=Homo sapiens OX=9606 GN=ARG1 PE=1 SV=2	Arginase-1	ARG1	#N/A	#N/A	#N/A	24.0071	22.0226	#N/A	0	2	#N/A	23.3909	#N/A	#N/A	#N/A
P04921	Glycophorin-C OS=Homo sapiens OX=9606 GN=GYPC PE=1 SV=1	Glycophorin-C	GYPC	#N/A	#N/A	#N/A	23.3706	#N/A	21.6806	0	2	#N/A	23.4104	#N/A	#N/A	#N/A
Q9Y6C2	EMILIN-1 OS=Homo sapiens OX=9606 GN=EMILIN1 PE=1 SV=3	EMILIN-1	EMILIN1	20.5929	20.542	#N/A	#N/A	#N/A	#N/A	2	0	#N/A	20.1135	#N/A	#N/A	#N/A
P08238	Heat shock protein HSP 90-beta OS=Homo sapiens OX=9606 GN=HSP90AB1 PE=1 SV=4	Heat shock protein HSP 90-beta	HSP90AB1	24.8039	#N/A	23.4012	#N/A	#N/A	#N/A	2	0	#N/A	23.9065	#N/A	#N/A	#N/A
P11215	Integrin alpha-M OS=Homo sapiens OX=9606 GN=ITGAM PE=1 SV=2	Integrin alpha-M	ITGAM	#N/A	18.7951	18.7714	#N/A	#N/A	#N/A	2	0	#N/A	18.478	#N/A	#N/A	#N/A
O75954	Tetraspanin-9 OS=Homo sapiens OX=9606 GN=TSPAN9 PE=1 SV=1	Tetraspanin-9	TSPAN9	22.113	21.567	#N/A	#N/A	#N/A	#N/A	2	0	#N/A	21.589	#N/A	#N/A	#N/A
P22234	Multifunctional protein ADE2 OS=Homo sapiens OX=9606 GN=PAICS PE=1 SV=3	Multifunctional protein ADE2	PAICS	21.0594	#N/A	21.0383	#N/A	#N/A	#N/A	2	0	#N/A	20.8976	#N/A	#N/A	#N/A
P01130	Low-density lipoprotein receptor OS=Homo sapiens OX=9606 GN=LDLR PE=1 SV=1	Low-density lipoprotein receptor	LDLR	19.8382	20.5369	#N/A	#N/A	#N/A	#N/A	2	0	#N/A	20.4992	#N/A	#N/A	#N/A
P28289	Tropomodulin-1 OS=Homo sapiens OX=9606 GN=TMOD1 PE=1 SV=1	Tropomodulin-1	TMOD1	#N/A	#N/A	#N/A	21.2989	#N/A	20.9757	0	2	#N/A	21.1373	#N/A	#N/A	#N/A
Q5BKX6	Solute carrier family 45 member 4 OS=Homo sapiens OX=9606 GN=SLC45A4 PE=1 SV=2	Solute carrier family 45 member 4	SLC45A4	#N/A	23.7872	24.4975	#N/A	#N/A	#N/A	2	0	#N/A	23.2205	#N/A	#N/A	#N/A
Q02978	Mitochondrial 2-oxoglutarate/malate carrier protein OS=Homo sapiens OX=9606 GN=SLC25A11 PE=1 SV=3	Mitochondrial 2-oxoglutarate/malate carrier protein	SLC25A11	19.7104	19.0705	#N/A	#N/A	#N/A	#N/A	2	0	#N/A	20.3469	#N/A	#N/A	#N/A
Q9Y4E8	Ubiquitin carboxyl-terminal hydrolase 15 OS=Homo sapiens OX=9606 GN=USP15 PE=1 SV=3	Ubiquitin carboxyl-terminal hydrolase 15	USP15	#N/A	18.0699	20.2127	#N/A	#N/A	#N/A	2	0	#N/A	19.1413	#N/A	#N/A	#N/A
Q07960	Rho GTPase-activating protein 1 OS=Homo sapiens OX=9606 GN=ARHGAP1 PE=1 SV=1	Rho GTPase-activating protein 1	ARHGAP1	21.8102	#N/A	21.0068	#N/A	#N/A	#N/A	2	0	#N/A	21.4085	#N/A	#N/A	#N/A
P25325	3-mercaptopyruvate sulfurtransferase OS=Homo sapiens OX=9606 GN=MPST PE=1 SV=3	3-mercaptopyruvate sulfurtransferase	MPST	20.2843	#N/A	20.4064	#N/A	#N/A	#N/A	2	0	#N/A	20.5639	#N/A	#N/A	#N/A
P11216	Glycogen phosphorylase, brain form OS=Homo sapiens OX=9606 GN=PYGB PE=1 SV=5	Glycogen phphorylase, brain form	PYGB	20.3549	#N/A	20.0803	#N/A	#N/A	#N/A	2	0	#N/A	20.2036	#N/A	#N/A	#N/A
P62993	Growth factor receptor-bound protein 2 OS=Homo sapiens OX=9606 GN=GRB2 PE=1 SV=1	Growth factor receptor-bound protein 2	GRB2	20.7988	#N/A	22.0708	#N/A	#N/A	#N/A	2	0	#N/A	21.5075	#N/A	#N/A	#N/A
P22897	Macrophage mannose receptor 1 OS=Homo sapiens OX=9606 GN=MRC1 PE=1 SV=1	Macrophage manne receptor 1	MRC1	#N/A	#N/A	#N/A	23.3691	22.7617	#N/A	0	2	#N/A	23.2488	#N/A	#N/A	#N/A
Q15942	Zyxin OS=Homo sapiens OX=9606 GN=ZYX PE=1 SV=1	Zyxin	ZYX	#N/A	#N/A	#N/A	#N/A	23.5274	23.2064	0	2	#N/A	23.5176	#N/A	#N/A	#N/A
Q12907	Vesicular integral-membrane protein VIP36 OS=Homo sapiens OX=9606 GN=LMAN2 PE=1 SV=1	Vesicular integral-membrane protein VIP36	LMAN2	22.3354	#N/A	21.9714	#N/A	#N/A	#N/A	2	0	#N/A	22.3806	#N/A	#N/A	#N/A
P02452	Collagen alpha-1(I) chain OS=Homo sapiens OX=9606 GN=COL1A1 PE=1 SV=5	Collagen alpha-1(I) chain	COL1A1	#N/A	#N/A	#N/A	23.1438	26.4748	#N/A	0	2	#N/A	24.9055	#N/A	#N/A	#N/A
P08133	Annexin A6 OS=Homo sapiens OX=9606 GN=ANXA6 PE=1 SV=3	Annexin A6	ANXA6	#N/A	#N/A	20.0625	#N/A	#N/A	#N/A	1	0	#N/A	21.7939	#N/A	#N/A	#N/A
P05164	Myeloperoxidase OS=Homo sapiens OX=9606 GN=MPO PE=1 SV=1	Myeloperoxidase	MPO	#N/A	19.8743	#N/A	#N/A	#N/A	#N/A	1	0	#N/A	19.9163	#N/A	#N/A	#N/A
P60981	Destrin OS=Homo sapiens OX=9606 GN=DSTN PE=1 SV=3	Destrin	DSTN	#N/A	#N/A	#N/A	23.5246	#N/A	#N/A	0	1	#N/A	22.4258	#N/A	#N/A	#N/A
P20930	Filaggrin OS=Homo sapiens OX=9606 GN=FLG PE=1 SV=3	Filaggrin	FLG	#N/A	#N/A	#N/A	18.7306	#N/A	#N/A	0	1	#N/A	21.1265	#N/A	#N/A	#N/A
P28066	Proteasome subunit alpha type-5 OS=Homo sapiens OX=9606 GN=PSMA5 PE=1 SV=3	Proteasome subunit alpha type-5	PSMA5	#N/A	#N/A	#N/A	21.8266	#N/A	#N/A	0	1	#N/A	21.3689	#N/A	#N/A	#N/A
P00352	Retinal dehydrogenase 1 OS=Homo sapiens OX=9606 GN=ALDH1A1 PE=1 SV=2	Retinal dehydrogenase 1	ALDH1A1	#N/A	#N/A	#N/A	22.663	#N/A	#N/A	0	1	#N/A	21.6478	#N/A	#N/A	#N/A
P40227	T-complex protein 1 subunit zeta OS=Homo sapiens OX=9606 GN=CCT6A PE=1 SV=3	T-complex protein 1 subunit zeta	CCT6A	#N/A	#N/A	#N/A	#N/A	18.6926	#N/A	0	1	#N/A	19.7365	#N/A	#N/A	#N/A
P49908	Selenoprotein P OS=Homo sapiens OX=9606 GN=SELENOP PE=1 SV=3	Selenoprotein P	SELENOP	#N/A	#N/A	#N/A	22.2682	#N/A	#N/A	0	1	#N/A	23.5596	#N/A	#N/A	#N/A
P50876	E3 ubiquitin-protein ligase RNF144A OS=Homo sapiens OX=9606 GN=RNF144A PE=1 SV=2	E3 ubiquitin-protein ligase RNF144A	RNF144A	#N/A	#N/A	#N/A	22.0501	#N/A	#N/A	0	1	#N/A	22.9035	#N/A	#N/A	#N/A
P16150	Leukosialin OS=Homo sapiens OX=9606 GN=SPN PE=1 SV=1	Leukialin	SPN	#N/A	#N/A	#N/A	21.1614	#N/A	#N/A	0	1	#N/A	22.1387	#N/A	#N/A	#N/A
P26010	Integrin beta-7 OS=Homo sapiens OX=9606 GN=ITGB7 PE=1 SV=1	Integrin beta-7	ITGB7	#N/A	#N/A	#N/A	#N/A	22.4829	#N/A	0	1	#N/A	22.696	#N/A	#N/A	#N/A
P04180	Phosphatidylcholine-sterol acyltransferase OS=Homo sapiens OX=9606 GN=LCAT PE=1 SV=1	Phphatidylcholine-sterol acyltransferase	LCAT	#N/A	23.2472	#N/A	#N/A	#N/A	#N/A	1	0	#N/A	22.4896	#N/A	#N/A	#N/A
Q02094	Ammonium transporter Rh type A OS=Homo sapiens OX=9606 GN=RHAG PE=1 SV=2	Ammonium transporter Rh type A	RHAG	21.1897	#N/A	#N/A	#N/A	#N/A	#N/A	1	0	#N/A	21.1897	#N/A	#N/A	#N/A
Q14697	Neutral alpha-glucosidase AB OS=Homo sapiens OX=9606 GN=GANAB PE=1 SV=3	Neutral alpha-glucidase AB	GANAB	21.5964	#N/A	#N/A	#N/A	#N/A	#N/A	1	0	#N/A	21.642	#N/A	#N/A	#N/A
P27918	Properdin OS=Homo sapiens OX=9606 GN=CFP PE=1 SV=2	Properdin	CFP	21.6676	#N/A	#N/A	#N/A	#N/A	#N/A	1	0	#N/A	21.6676	#N/A	#N/A	#N/A
P29144	Tripeptidyl-peptidase 2 OS=Homo sapiens OX=9606 GN=TPP2 PE=1 SV=4	Tripeptidyl-peptidase 2	TPP2	23.1356	#N/A	#N/A	#N/A	#N/A	#N/A	1	0	#N/A	23.8272	#N/A	#N/A	#N/A
P16930	Fumarylacetoacetase OS=Homo sapiens OX=9606 GN=FAH PE=1 SV=2	Fumarylacetoacetase	FAH	#N/A	#N/A	19.5739	#N/A	#N/A	#N/A	1	0	#N/A	21.1888	#N/A	#N/A	#N/A
P02792	Ferritin light chain OS=Homo sapiens OX=9606 GN=FTL PE=1 SV=2	Ferritin light chain	FTL	#N/A	#N/A	22.4969	#N/A	#N/A	#N/A	1	0	#N/A	23.208	#N/A	#N/A	#N/A
Q9C0C9	(E3-independent) E2 ubiquitin-conjugating enzyme OS=Homo sapiens OX=9606 GN=UBE2O PE=1 SV=3	(E3-independent) E2 ubiquitin-conjugating enzyme	UBE2O	#N/A	#N/A	20.0461	#N/A	#N/A	#N/A	1	0	#N/A	20.0461	#N/A	#N/A	#N/A
P22061	Protein-L-isoaspartate(D-aspartate) O-methyltransferase OS=Homo sapiens OX=9606 GN=PCMT1 PE=1 SV=4	Protein-L-isoaspartate(D-aspartate) O-methyltransferase	PCMT1	#N/A	#N/A	22.6629	#N/A	#N/A	#N/A	1	0	#N/A	22.6629	#N/A	#N/A	#N/A
P63261	Actin, cytoplasmic 2 OS=Homo sapiens OX=9606 GN=ACTG1 PE=1 SV=1	Actin, cytoplasmic 2	ACTG1	20.9864	#N/A	#N/A	#N/A	#N/A	#N/A	1	0	#N/A	22.2469	#N/A	#N/A	#N/A
P50991	T-complex protein 1 subunit delta OS=Homo sapiens OX=9606 GN=CCT4 PE=1 SV=4	T-complex protein 1 subunit delta	CCT4	#N/A	20.1299	#N/A	#N/A	#N/A	#N/A	1	0	#N/A	20.3938	#N/A	#N/A	#N/A
P06454	Prothymosin alpha OS=Homo sapiens OX=9606 GN=PTMA PE=1 SV=2	Prothymin alpha	PTMA	#N/A	#N/A	22.9962	#N/A	#N/A	#N/A	1	0	#N/A	23.1309	#N/A	#N/A	#N/A
Q15019	Septin-2 OS=Homo sapiens OX=9606 GN=SEPTIN2 PE=1 SV=1	Septin-2	SEPTIN2	#N/A	#N/A	22.5928	#N/A	#N/A	#N/A	1	0	#N/A	21.9957	#N/A	#N/A	#N/A
P30153	Serine/threonine-protein phosphatase 2A 65 kDa regulatory subunit A alpha isoform OS=Homo sapiens OX=9606 GN=PPP2R1A PE=1 SV=4	Serine/threonine-protein phphatase 2A 65 kDa regulatory subunit A alpha isoform	PPP2R1A	#N/A	#N/A	21.7486	#N/A	#N/A	#N/A	1	0	#N/A	21.6929	#N/A	#N/A	#N/A
Q7Z5P9	Mucin-19 OS=Homo sapiens OX=9606 GN=MUC19 PE=1 SV=3	Mucin-19	MUC19	20.9132	#N/A	#N/A	#N/A	#N/A	#N/A	1	0	#N/A	21.6671	#N/A	#N/A	#N/A
O75594	Peptidoglycan recognition protein 1 OS=Homo sapiens OX=9606 GN=PGLYRP1 PE=1 SV=1	Peptidoglycan recognition protein 1	PGLYRP1	#N/A	18.037	#N/A	#N/A	#N/A	#N/A	1	0	#N/A	17.6019	#N/A	#N/A	#N/A
P09172	Dopamine beta-hydroxylase OS=Homo sapiens OX=9606 GN=DBH PE=1 SV=3	Dopamine beta-hydroxylase	DBH	#N/A	#N/A	#N/A	#N/A	23.4695	#N/A	0	1	#N/A	23.4695	#N/A	#N/A	#N/A
P06748	Nucleophosmin OS=Homo sapiens OX=9606 GN=NPM1 PE=1 SV=2	Nucleophmin	NPM1	#N/A	#N/A	#N/A	20.9892	#N/A	#N/A	0	1	#N/A	20.9892	#N/A	#N/A	#N/A
Q5TDH0	Protein DDI1 homolog 2 OS=Homo sapiens OX=9606 GN=DDI2 PE=1 SV=1	Protein DDI1 homolog 2	DDI2	#N/A	#N/A	#N/A	22.8302	#N/A	#N/A	0	1	#N/A	22.8302	#N/A	#N/A	#N/A
O75563	Src kinase-associated phosphoprotein 2 OS=Homo sapiens OX=9606 GN=SKAP2 PE=1 SV=1	Src kinase-associated phphoprotein 2	SKAP2	#N/A	#N/A	#N/A	20.9357	#N/A	#N/A	0	1	#N/A	20.9357	#N/A	#N/A	#N/A
P20073	Annexin A7 OS=Homo sapiens OX=9606 GN=ANXA7 PE=1 SV=3	Annexin A7	ANXA7	#N/A	#N/A	#N/A	23.58	#N/A	#N/A	0	1	#N/A	22.8513	#N/A	#N/A	#N/A
Q15027	Arf-GAP with coiled-coil, ANK repeat and PH domain-containing protein 1 OS=Homo sapiens OX=9606 GN=ACAP1 PE=1 SV=1	Arf-GAP with coiled-coil, ANK repeat and PH domain-containing protein 1	ACAP1	#N/A	#N/A	#N/A	22.2247	#N/A	#N/A	0	1	#N/A	21.3203	#N/A	#N/A	#N/A
P04080	Cystatin-B OS=Homo sapiens OX=9606 GN=CSTB PE=1 SV=2	Cystatin-B	CSTB	#N/A	#N/A	#N/A	22.6264	#N/A	#N/A	0	1	#N/A	23.7443	#N/A	#N/A	#N/A
P13639	Elongation factor 2 OS=Homo sapiens OX=9606 GN=EEF2 PE=1 SV=4	Elongation factor 2	EEF2	#N/A	#N/A	#N/A	22.3312	#N/A	#N/A	0	1	#N/A	22.2154	#N/A	#N/A	#N/A
P84243	Histone H3.3 OS=Homo sapiens OX=9606 GN=H3-3A PE=1 SV=2	Histone H3.3	H3-3A	#N/A	#N/A	#N/A	22.1283	#N/A	#N/A	0	1	#N/A	24.8892	#N/A	#N/A	#N/A
P25788	Proteasome subunit alpha type-3 OS=Homo sapiens OX=9606 GN=PSMA3 PE=1 SV=2	Proteasome subunit alpha type-3	PSMA3	#N/A	#N/A	#N/A	23.146	#N/A	#N/A	0	1	#N/A	23.4769	#N/A	#N/A	#N/A
Q14DG7	Transmembrane protein 132B OS=Homo sapiens OX=9606 GN=TMEM132B PE=2 SV=2	Transmembrane protein 132B	TMEM132B	#N/A	#N/A	#N/A	#N/A	22.9051	#N/A	0	1	#N/A	22.7183	#N/A	#N/A	#N/A
Q96DL1	NXPE family member 2 OS=Homo sapiens OX=9606 GN=NXPE2 PE=1 SV=2	NXPE family member 2	NX2	#N/A	#N/A	#N/A	#N/A	#N/A	19.1206	0	1	#N/A	19.5183	#N/A	#N/A	#N/A
P30049	ATP synthase subunit delta, mitochondrial OS=Homo sapiens OX=9606 GN=ATP5F1D PE=1 SV=2	ATP synthase subunit delta, mitochondrial	ATP5F1D	#N/A	#N/A	#N/A	21.5931	#N/A	#N/A	0	1	#N/A	24.1761	#N/A	#N/A	#N/A
Q08722	Leukocyte surface antigen CD47 OS=Homo sapiens OX=9606 GN=CD47 PE=1 SV=1	Leukocyte surface antigen CD47	CD47	#N/A	#N/A	#N/A	24.0318	#N/A	#N/A	0	1	#N/A	23.8724	#N/A	#N/A	#N/A
P23634	Plasma membrane calcium-transporting ATPase 4 OS=Homo sapiens OX=9606 GN=ATP2B4 PE=1 SV=2	Plasma membrane calcium-transporting ATPase 4	ATP2B4	#N/A	#N/A	#N/A	#N/A	#N/A	#N/A	0	0	#N/A	23.5806	#N/A	#N/A	#N/A
P31947	14-3-3 protein sigma OS=Homo sapiens OX=9606 GN=SFN PE=1 SV=1	14-3-3 protein sigma	SFN	#N/A	#N/A	#N/A	#N/A	#N/A	#N/A	0	0	#N/A	23.8312	#N/A	#N/A	#N/A
Q8TF66	Leucine-rich repeat-containing protein 15 OS=Homo sapiens OX=9606 GN=LRRC15 PE=2 SV=2	Leucine-rich repeat-containing protein 15	LRRC15	#N/A	#N/A	#N/A	#N/A	#N/A	#N/A	0	0	#N/A	23.0754	#N/A	#N/A	#N/A
A8K2U0	Alpha-2-macroglobulin-like protein 1 OS=Homo sapiens OX=9606 GN=A2ML1 PE=1 SV=3	Alpha-2-macroglobulin-like protein 1	A2ML1	#N/A	#N/A	#N/A	#N/A	#N/A	#N/A	0	0	#N/A	22.7281	#N/A	#N/A	#N/A
Q9NP58	ATP-binding cassette sub-family B member 6, mitochondrial OS=Homo sapiens OX=9606 GN=ABCB6 PE=1 SV=1	ATP-binding cassette sub-family B member 6, mitochondrial	ABCB6	#N/A	#N/A	#N/A	#N/A	#N/A	#N/A	0	0	#N/A	21.9586	#N/A	#N/A	#N/A
P12277	Creatine kinase B-type OS=Homo sapiens OX=9606 GN=CKB PE=1 SV=1	Creatine kinase B-type	CKB	#N/A	#N/A	#N/A	#N/A	#N/A	#N/A	0	0	#N/A	23.3844	#N/A	#N/A	#N/A
Q96RW7	Hemicentin-1 OS=Homo sapiens OX=9606 GN=HMCN1 PE=1 SV=2	Hemicentin-1	HMCN1	#N/A	#N/A	#N/A	#N/A	#N/A	#N/A	0	0	#N/A	21.5956	#N/A	#N/A	#N/A
Q09666	Neuroblast differentiation-associated protein AHNAK OS=Homo sapiens OX=9606 GN=AHNAK PE=1 SV=2	Neuroblast differentiation-associated protein AHNAK	AHNAK	#N/A	#N/A	#N/A	#N/A	#N/A	#N/A	0	0	#N/A	22.3403	#N/A	#N/A	#N/A
P59665	Neutrophil defensin 1 OS=Homo sapiens OX=9606 GN=DEFA1 PE=1 SV=1	Neutrophil defensin 1	DEFA1	#N/A	#N/A	#N/A	#N/A	#N/A	#N/A	0	0	#N/A	23.2061	#N/A	#N/A	#N/A
P04279	Semenogelin-1 OS=Homo sapiens OX=9606 GN=SEMG1 PE=1 SV=2	Semenogelin-1	SEMG1	#N/A	#N/A	#N/A	#N/A	#N/A	#N/A	0	0	#N/A	23.2571	#N/A	#N/A	#N/A
P22105	Tenascin-X OS=Homo sapiens OX=9606 GN=TNXB PE=1 SV=5	Tenascin-X	TNXB	#N/A	#N/A	#N/A	#N/A	#N/A	#N/A	0	0	#N/A	20.6848	#N/A	#N/A	#N/A
Q9HAV0	Guanine nucleotide-binding protein subunit beta-4 OS=Homo sapiens OX=9606 GN=GNB4 PE=1 SV=3	Guanine nucleotide-binding protein subunit beta-4	GNB4	#N/A	#N/A	#N/A	#N/A	#N/A	#N/A	0	0	#N/A	20.4639	#N/A	#N/A	#N/A
P29966	Myristoylated alanine-rich C-kinase substrate OS=Homo sapiens OX=9606 GN=MARCKS PE=1 SV=4	Myristoylated alanine-rich C-kinase substrate	MARCKS	#N/A	#N/A	#N/A	#N/A	#N/A	#N/A	0	0	#N/A	22.3402	#N/A	#N/A	#N/A
Q5JWF2	Guanine nucleotide-binding protein G(s) subunit alpha isoforms XLas OS=Homo sapiens OX=9606 GN=GNAS PE=1 SV=2	Guanine nucleotide-binding protein G(s) subunit alpha isoforms XLas	GNAS	#N/A	#N/A	#N/A	#N/A	#N/A	#N/A	0	0	#N/A	21.9883	#N/A	#N/A	#N/A
P98160	Basement membrane-specific heparan sulfate proteoglycan core protein OS=Homo sapiens OX=9606 GN=HSPG2 PE=1 SV=4	Basement membrane-specific heparan sulfate proteoglycan core protein	HSPG2	#N/A	#N/A	#N/A	#N/A	#N/A	#N/A	0	0	#N/A	#N/A	#N/A	#N/A	#N/A
Q8N6C8	Leukocyte immunoglobulin-like receptor subfamily A member 3 OS=Homo sapiens OX=9606 GN=LILRA3 PE=1 SV=3	Leukocyte immunoglobulin-like receptor subfamily A member 3	LILRA3	#N/A	#N/A	#N/A	#N/A	#N/A	#N/A	0	0	#N/A	#N/A	#N/A	#N/A	#N/A
Q8NCM8	Cytoplasmic dynein 2 heavy chain 1 OS=Homo sapiens OX=9606 GN=DYNC2H1 PE=1 SV=4	Cytoplasmic dynein 2 heavy chain 1	DYNC2H1	#N/A	#N/A	#N/A	#N/A	#N/A	#N/A	0	0	#N/A	22.7805	#N/A	#N/A	#N/A
Q07065	Cytoskeleton-associated protein 4 OS=Homo sapiens OX=9606 GN=CKAP4 PE=1 SV=2	Cytkeleton-associated protein 4	CKAP4	#N/A	#N/A	#N/A	#N/A	#N/A	#N/A	0	0	#N/A	27.2712	#N/A	#N/A	#N/A
Q9UKB3	DnaJ homolog subfamily C member 12 OS=Homo sapiens OX=9606 GN=DNAJC12 PE=1 SV=1	DnaJ homolog subfamily C member 12	DNAJC12	#N/A	#N/A	#N/A	#N/A	#N/A	#N/A	0	0	#N/A	26.568	#N/A	#N/A	#N/A
P15515	Histatin-1 OS=Homo sapiens OX=9606 GN=HTN1 PE=1 SV=2	Histatin-1	HTN1	#N/A	#N/A	#N/A	#N/A	#N/A	#N/A	0	0	#N/A	23.9779	#N/A	#N/A	#N/A
P23490	Loricrin OS=Homo sapiens OX=9606 GN=LORICRIN PE=1 SV=2	Loricrin	LORICRIN	#N/A	#N/A	#N/A	#N/A	#N/A	#N/A	0	0	#N/A	25.4762	#N/A	#N/A	#N/A
P13591	Neural cell adhesion molecule 1 OS=Homo sapiens OX=9606 GN=NCAM1 PE=1 SV=3	Neural cell adhesion molecule 1	NCAM1	#N/A	#N/A	#N/A	#N/A	#N/A	#N/A	0	0	#N/A	25.1761	#N/A	#N/A	#N/A
Q16625	Occludin OS=Homo sapiens OX=9606 GN=OCLN PE=1 SV=1	Occludin	OCLN	#N/A	#N/A	#N/A	#N/A	#N/A	#N/A	0	0	#N/A	24.7769	#N/A	#N/A	#N/A
Q8TC12	Retinol dehydrogenase 11 OS=Homo sapiens OX=9606 GN=RDH11 PE=1 SV=2	Retinol dehydrogenase 11	RDH11	#N/A	#N/A	#N/A	#N/A	#N/A	#N/A	0	0	#N/A	22.6128	#N/A	#N/A	#N/A
Q9UPN7	Serine/threonine-protein phosphatase 6 regulatory subunit 1 OS=Homo sapiens OX=9606 GN=PPP6R1 PE=1 SV=5	Serine/threonine-protein phphatase 6 regulatory subunit 1	PPP6R1	#N/A	#N/A	#N/A	#N/A	#N/A	#N/A	0	0	#N/A	18.0365	#N/A	#N/A	#N/A
Q9UBG3	Cornulin OS=Homo sapiens OX=9606 GN=CRNN PE=1 SV=1	Cornulin	CRNN	#N/A	#N/A	#N/A	#N/A	#N/A	#N/A	0	0	#N/A	22.1513	#N/A	#N/A	#N/A
Q96CX2	BTB/POZ domain-containing protein KCTD12 OS=Homo sapiens OX=9606 GN=KCTD12 PE=1 SV=1	BTB/POZ domain-containing protein KCTD12	KCTD12	#N/A	#N/A	#N/A	#N/A	#N/A	#N/A	0	0	#N/A	21.2803	#N/A	#N/A	#N/A
P01034	Cystatin-C OS=Homo sapiens OX=9606 GN=CST3 PE=1 SV=1	Cystatin-C	CST3	#N/A	#N/A	#N/A	#N/A	#N/A	#N/A	0	0	#N/A	24.208	#N/A	#N/A	#N/A
P27635	60S ribosomal protein L10 OS=Homo sapiens OX=9606 GN=RPL10 PE=1 SV=4	60S ribomal protein L10	RPL10	#N/A	#N/A	#N/A	#N/A	#N/A	#N/A	0	0	#N/A	21.662	#N/A	#N/A	#N/A
Q3ZCW2	Galectin-related protein OS=Homo sapiens OX=9606 GN=LGALSL PE=1 SV=2	Galectin-related protein	LGALSL	#N/A	#N/A	#N/A	#N/A	#N/A	#N/A	0	0	#N/A	21.5711	#N/A	#N/A	#N/A
P00367	Glutamate dehydrogenase 1, mitochondrial OS=Homo sapiens OX=9606 GN=GLUD1 PE=1 SV=2	Glutamate dehydrogenase 1, mitochondrial	GLUD1	#N/A	#N/A	#N/A	#N/A	#N/A	#N/A	0	0	#N/A	20.7321	#N/A	#N/A	#N/A
O94804	Serine/threonine-protein kinase 10 OS=Homo sapiens OX=9606 GN=STK10 PE=1 SV=1	Serine/threonine-protein kinase 10	STK10	#N/A	#N/A	#N/A	#N/A	#N/A	#N/A	0	0	#N/A	19.2357	#N/A	#N/A	#N/A
				381	359	399	420	334	307

## Sheet: G1 vs. G2
				G1			G2
Accession	Description	Description		EC012	EC036	EC002	EC028	EC030	EC032	EC015	EC022	EC031	Count in Severe COVID-19	Count in Mild/ASX COVID-19	logFC (G1_m0 vs. G2_m0)	FC (G1_m0 vs. G2_m0)	P.Value	adj.P.Val	minus LOG10 (adj.P.Val)
P22897	Macrophage mannose receptor 1 OS=Homo sapiens OX=9606 GN=MRC1 PE=1 SV=1	Macrophage manne receptor 1	MRC1	#N/A	#N/A	#N/A	23.304	#N/A	23.4707	23.8834	22.7039	#N/A	0	4	minus infinite	#VALUE!	0	0	#NUM!
P50876	E3 ubiquitin-protein ligase RNF144A OS=Homo sapiens OX=9606 GN=RNF144A PE=1 SV=2	E3 ubiquitin-protein ligase RNF144A	RNF144A	#N/A	#N/A	#N/A	24.1985	22.4951	22.652	23.1216	#N/A	#N/A	0	4	minus infinite	#VALUE!	0	0	#NUM!
P0DJI9	Serum amyloid A-2 protein OS=Homo sapiens OX=9606 GN=SAA2 PE=1 SV=1	Serum amyloid A-2 protein	SAA2	26.4752	27.6796	27.269	19.2404	21.4967	23.6124	16.9528	#N/A	#N/A	3	4	6.81565	112.646	0.000667189	0.304906	0.515835
P0DJI8	Serum amyloid A-1 protein OS=Homo sapiens OX=9606 GN=SAA1 PE=1 SV=1	Serum amyloid A-1 protein	SAA1	28.7579	29.9119	29.6493	27.9181	26.835	27.8156	25.3186	20.9059	22.8282	3	6	4.16948	17.9944	0.0103477	0.801432	0.0961332
P35579	Myosin-9 OS=Homo sapiens OX=9606 GN=MYH9 PE=1 SV=4	Myin-9	MYH9	24.5852	26.2271	25.0593	30.249	26.9796	27.5471	25.8981	27.0869	26.7055	3	6	-2.12049	-4.34841	0.031002	0.801432	0.0961332
Q08380	Galectin-3-binding protein OS=Homo sapiens OX=9606 GN=LGALS3BP PE=1 SV=1	Galectin-3-binding protein	LGALS3BP	28.846	27.5395	30.1655	25.3869	26.5646	25.5612	28.4874	26.1682	28.4	3	6	2.08895	4.25439	0.0324414	0.801432	0.0961332
O00429	Dynamin-1-like protein OS=Homo sapiens OX=9606 GN=DNM1L PE=1 SV=2	Dynamin-1-like protein	DNM1L	20.6713	20.7562	21.3088	20.3864	18.8295	17.3406	21.0112	18.0153	17.6912	3	6	2.03307	4.09276	0.0353983	0.801432	0.0961332
Q6DT37	Serine/threonine-protein kinase MRCK gamma OS=Homo sapiens OX=9606 GN=CDC42BPG PE=1 SV=2	Serine/threonine-protein kinase MRCK gamma	CDC42BPG	33.1986	30.5427	32.3795	25.3598	29.1038	30.2897	31.3305	31.0437	28.9953	3	6	2.68645	6.43729	0.0442972	0.801432	0.0961332
P67936	Tropomyosin alpha-4 chain OS=Homo sapiens OX=9606 GN=TPM4 PE=1 SV=3	Tropomyin alpha-4 chain	TPM4	24.9344	23.8122	25.1059	24.3441	24.2945	22.5592	22.1609	21.3058	21.5051	3	6	1.92255	3.79092	0.0490428	0.801432	0.0961332
P30041	Peroxiredoxin-6 OS=Homo sapiens OX=9606 GN=PRDX6 PE=1 SV=3	Peroxiredoxin-6	PRDX6	23.6109	21.5565	24.4111	20.8561	22.7157	20.0013	22.9008	21.372	20.6385	3	6	1.77876	3.43131	0.050008	0.801432	0.0961332
P04196	Histidine-rich glycoprotein OS=Homo sapiens OX=9606 GN=HRG PE=1 SV=1	Histidine-rich glycoprotein	HRG	23.4904	25.9552	24.0448	23.7093	26.0346	28.44	26.6177	28.6821	27.6876	3	6	-2.36512	-5.15194	0.0503822	0.801432	0.0961332
P00740	Coagulation factor IX OS=Homo sapiens OX=9606 GN=F9 PE=1 SV=2	Coagulation factor IX	F9	#N/A	23.6773	20.3089	26.4585	24.3187	24.6184	25.0376	25.0901	23.774	2	6	-2.88975	-7.41144	0.00911589	0.801432	0.0961332
P07988	Pulmonary surfactant-associated protein B OS=Homo sapiens OX=9606 GN=SFTPB PE=1 SV=3	Pulmonary surfactant-associated protein B	SFTPB	22.344	24.0743	22.3144	#N/A	24.2907	25.6914	24.4247	25.8695	24.6869	3	5	-2.08175	-4.23321	0.0184063	0.801432	0.0961332
P12259	Coagulation factor V OS=Homo sapiens OX=9606 GN=F5 PE=1 SV=4	Coagulation factor V	F5	26.3673	24.9932	26.125	22.3937	24.1169	20.9741	25.4488	23.8682	#N/A	3	5	2.46818	5.53346	0.0204746	0.801432	0.0961332
Q14185	Dedicator of cytokinesis protein 1 OS=Homo sapiens OX=9606 GN=DOCK1 PE=1 SV=2	Dedicator of cytokinesis protein 1	DOCK1	29.3191	29.8913	27.7442	#N/A	27.7633	27.7249	26.0871	26.8302	27.3024	3	5	1.84331	3.58832	0.0269784	0.801432	0.0961332
P08567	Pleckstrin OS=Homo sapiens OX=9606 GN=PLEK PE=1 SV=3	Pleckstrin	PLEK	24.5124	24.5514	24.623	22.4121	24.1946	22.1532	23.5941	#N/A	21.8599	3	5	1.71951	3.29324	0.0396104	0.801432	0.0961332
P07305	Histone H1.0 OS=Homo sapiens OX=9606 GN=H1-0 PE=1 SV=3	Histone H1.0	H1-0	24.4912	25.5542	23.6115	#N/A	25.5182	26.2924	25.7806	26.4562	25.7859	3	5	-1.41434	-2.66538	0.0449654	0.801432	0.0961332
Q8WWZ8	Oncoprotein-induced transcript 3 protein OS=Homo sapiens OX=9606 GN=OIT3 PE=1 SV=2	Oncoprotein-induced transcript 3 protein	OIT3	23.5817	24.1073	26.3535	19.6463	20.9136	#N/A	24.7565	23.0609	23.3148	3	5	2.34244	5.07161	0.0490571	0.801432	0.0961332
Q14C87	Transmembrane protein 132D OS=Homo sapiens OX=9606 GN=TMEM132D PE=1 SV=1	Transmembrane protein 132D	TMEM132D	21.3831	23.4592	22.4469	#N/A	23.9697	26.1054	22.7275	26.058	23.6551	3	5	-2.07341	-4.20881	0.0508567	0.801432	0.0961332
P29622	Kallistatin OS=Homo sapiens OX=9606 GN=SERPINA4 PE=1 SV=3	Kallistatin	SERPINA4	19.3913	23.6392	#N/A	22.8915	25.2047	24.7461	#N/A	25.4086	24.6684	2	5	-3.06861	-8.38963	0.0483251	0.801432	0.0961332
O75460	Serine/threonine-protein kinase/endoribonuclease IRE1 OS=Homo sapiens OX=9606 GN=ERN1 PE=1 SV=2	Serine/threonine-protein kinase/endoribonuclease IRE1	ERN1	25.5677	26.2375	24.4787	#N/A	23.6108	23.166	#N/A	23.1024	23.8936	3	4	1.98476	3.95797	0.0181231	0.801432	0.0961332
P00748	Coagulation factor XII OS=Homo sapiens OX=9606 GN=F12 PE=1 SV=3	Coagulation factor XII	F12	20.983	25.6063	20.5189	#N/A	26.8096	26.3174	#N/A	26.0428	25.8838	3	4	-3.89401	-14.8667	0.0194869	0.801432	0.0961332
P08697	Alpha-2-antiplasmin OS=Homo sapiens OX=9606 GN=SERPINF2 PE=1 SV=3	Alpha-2-antiplasmin	SERPINF2	22.499	26.2271	21.3795	#N/A	25.975	27.2819	#N/A	26.3282	26.0118	3	4	-3.03063	-8.17166	0.0373379	0.801432	0.0961332
Q9NVR2	Integrator complex subunit 10 OS=Homo sapiens OX=9606 GN=INTS10 PE=1 SV=2	Integrator complex subunit 10	INTS10	#N/A	26.5534	22.671	#N/A	27.728	27.135	#N/A	26.5298	27.2537	2	4	-2.54944	-5.85406	0.0346288	0.801432	0.0961332
P43652	Afamin OS=Homo sapiens OX=9606 GN=AFM PE=1 SV=1	Afamin	AFM	#N/A	21.6472	#N/A	#N/A	26.05	23.3581	#N/A	24.4245	24.768	1	4	-3.00299	-8.01658	0.0372641	0.801432	0.0961332
Q5VVW2	GTPase-activating Rap/Ran-GAP domain-like protein 3 OS=Homo sapiens OX=9606 GN=GARNL3 PE=2 SV=2	GTPase-activating Rap/Ran-GAP domain-like protein 3	GARNL3	#N/A	23.9142	20.8727	#N/A	25.3939	#N/A	#N/A	24.926	25.0258	2	3	-2.7218	-6.59694	0.0386909	0.801432	0.0961332
Q8WWA0	Intelectin-1 OS=Homo sapiens OX=9606 GN=ITLN1 PE=1 SV=1	Intelectin-1	ITLN1	23.8244	#N/A	24.6032	#N/A	#N/A	19.7603	23.8937	#N/A	19.6687	2	3	3.10624	8.61137	0.0459069	0.801432	0.0961332
P17900	Ganglioside GM2 activator OS=Homo sapiens OX=9606 GN=GM2A PE=1 SV=4	Gangliide GM2 activator	GM2A	19.4523	#N/A	19.7174	24.4182	#N/A	#N/A	#N/A	#N/A	#N/A	2	1	-4.8334	-28.5101	0.0119028	0.801432	0.0961332
Q01469	Fatty acid-binding protein 5 OS=Homo sapiens OX=9606 GN=FABP5 PE=1 SV=3	Fatty acid-binding protein 5	FABP5	22.3758	#N/A	22.0737	26.3623	#N/A	#N/A	#N/A	#N/A	#N/A	2	1	-4.13754	-17.6005	0.0223431	0.801432	0.0961332
Q02413	Desmoglein-1 OS=Homo sapiens OX=9606 GN=DSG1 PE=1 SV=2	Desmoglein-1	DSG1	20.7303	#N/A	20.5786	24.6132	#N/A	#N/A	#N/A	#N/A	#N/A	2	1	-3.95874	-15.5489	0.0261743	0.801432	0.0961332
Q15746	Myosin light chain kinase, smooth muscle OS=Homo sapiens OX=9606 GN=MYLK PE=1 SV=4	Myin light chain kinase, smooth muscle	MYLK	#N/A	20.3595	22.2145	25.6039	#N/A	#N/A	#N/A	#N/A	#N/A	2	1	-4.3169	-19.9303	0.0287949	0.801432	0.0961332
P35542	Serum amyloid A-4 protein OS=Homo sapiens OX=9606 GN=SAA4 PE=1 SV=2	Serum amyloid A-4 protein	SAA4	26.2486	27.8889	31.0024	23.986	26.396	26.9512	24.83	27.8662	27.092	3	6	2.19306	4.57276	0.0693123	0.861153	0.0649197
P23528	Cofilin-1 OS=Homo sapiens OX=9606 GN=CFL1 PE=1 SV=3	Cofilin-1	CFL1	26.9661	27.2944	27.0871	23.3779	27.0177	23.6548	26.7042	25.822	26.2705	3	6	1.64141	3.1197	0.0731434	0.861153	0.0649197
P04075	Fructose-bisphosphate aldolase A OS=Homo sapiens OX=9606 GN=ALDOA PE=1 SV=2	Fructe-bisphphate aldolase A	ALDOA	25.4923	24.479	26.7557	24.5572	24.9348	21.946	25.4975	23.5895	21.291	3	6	1.93966	3.83616	0.0791	0.861153	0.0649197
Q86UX7	Fermitin family homolog 3 OS=Homo sapiens OX=9606 GN=FERMT3 PE=1 SV=1	Fermitin family homolog 3	FERMT3	26.1046	25.8806	25.3772	25.6033	24.7182	24.2174	25.3439	24.4648	23.6088	3	6	1.12808	2.18567	0.0798443	0.861153	0.0649197
P29972	Aquaporin-1 OS=Homo sapiens OX=9606 GN=AQP1 PE=1 SV=3	Aquaporin-1	AQP1	26.5338	26.6474	25.0868	25.3647	27.8529	28.3081	27.8843	28.2729	27.7395	3	6	-1.48104	-2.7915	0.0847732	0.861153	0.0649197
Q01518	Adenylyl cyclase-associated protein 1 OS=Homo sapiens OX=9606 GN=CAP1 PE=1 SV=5	Adenylyl cyclase-associated protein 1	CAP1	25.369	24.4431	26.3758	23.7568	24.9654	22.6438	25.9735	23.2819	22.7742	3	6	1.49668	2.82193	0.0943836	0.861153	0.0649197
P37802	Transgelin-2 OS=Homo sapiens OX=9606 GN=TAGLN2 PE=1 SV=3	Transgelin-2	TAGLN2	22.6442	24.4289	24.6778	22.3511	23.8517	22.4743	22.5977	23.3787	21.8099	3	6	1.17308	2.25492	0.0985496	0.861153	0.0649197
P24821	Tenascin OS=Homo sapiens OX=9606 GN=TNC PE=1 SV=3	Tenascin	TNC	26.2888	26.3779	24.4257	23.5864	23.5614	20.7395	26.2543	23.0882	24.0265	3	6	2.15475	4.45292	0.100013	0.861153	0.0649197
P31946	14-3-3 protein beta/alpha OS=Homo sapiens OX=9606 GN=YWHAB PE=1 SV=3	14-3-3 protein beta/alpha	YWHAB	22.7259	20.4962	23.5294	20.7642	21.5787	18.4973	17.7175	22.6385	20.7556	3	6	1.92524	3.798	0.103449	0.861153	0.0649197
P18428	Lipopolysaccharide-binding protein OS=Homo sapiens OX=9606 GN=LBP PE=1 SV=3	Lipopolysaccharide-binding protein	LBP	27.2052	26.9069	24.8026	21.2129	25.92	24.9739	25.5564	25.0811	25.0319	3	6	1.6755	3.19431	0.10536	0.861153	0.0649197
P05160	Coagulation factor XIII B chain OS=Homo sapiens OX=9606 GN=F13B PE=1 SV=3	Coagulation factor XIII B chain	F13B	22.6006	24.6173	20.1922	21.0834	25.2745	24.6237	24.4978	25.2295	25.1122	3	6	-1.8335	-3.564	0.110389	0.861153	0.0649197
P69905	Hemoglobin subunit alpha OS=Homo sapiens OX=9606 GN=HBA1 PE=1 SV=2	Hemoglobin subunit alpha	HBA1	28.7437	27.8695	28.81	26.9818	29.3453	26.4973	26.1739	27.0183	27.3882	3	6	1.24025	2.3624	0.117007	0.861153	0.0649197
P02765	Alpha-2-HS-glycoprotein OS=Homo sapiens OX=9606 GN=AHSG PE=1 SV=2	Alpha-2-HS-glycoprotein	AHSG	24.3279	28.3885	24.0819	23.0947	29.3888	30.1607	26.6527	30.4124	29.5722	3	6	-2.61417	-6.12271	0.119161	0.861153	0.0649197
P13224	Platelet glycoprotein Ib beta chain OS=Homo sapiens OX=9606 GN=GP1BB PE=1 SV=1	Platelet glycoprotein Ib beta chain	GP1BB	27.0484	25.7872	26.0479	25.0216	25.211	24.6922	25.8953	25.7982	25.5559	3	6	0.932142	1.90811	0.12359	0.861153	0.0649197
P07339	Cathepsin D OS=Homo sapiens OX=9606 GN=CTSD PE=1 SV=1	Cathepsin D	CTSD	24.8452	26.3569	25.1144	22.8575	24.9831	24.0981	22.5254	25.0013	25.673	3	6	1.2491	2.37693	0.129418	0.861153	0.0649197
P00451	Coagulation factor VIII OS=Homo sapiens OX=9606 GN=F8 PE=1 SV=1	Coagulation factor VIII	F8	27.0287	24.7188	26.3168	22.3103	24.4449	23.6532	27.2283	25.228	24.4348	3	6	1.47152	2.77313	0.133028	0.861153	0.0649197
P78509	Reelin OS=Homo sapiens OX=9606 GN=RELN PE=1 SV=3	Reelin	RELN	23.9919	23.0716	24.189	21.4079	21.2771	23.5898	24.2932	21.3607	23.0942	3	6	1.24701	2.37349	0.142829	0.861153	0.0649197
P19827	Inter-alpha-trypsin inhibitor heavy chain H1 OS=Homo sapiens OX=9606 GN=ITIH1 PE=1 SV=3	Inter-alpha-trypsin inhibitor heavy chain H1	ITIH1	26.3839	27.4721	25.0185	25.6584	28.427	28.1045	26.7055	28.6871	28.0472	3	6	-1.31342	-2.4853	0.146624	0.861153	0.0649197
P02753	Retinol-binding protein 4 OS=Homo sapiens OX=9606 GN=RBP4 PE=1 SV=3	Retinol-binding protein 4	RBP4	19.8454	23.9259	21.8867	20.7252	25.7829	26.3204	22.2512	23.2146	25.0901	3	6	-2.01138	-4.03167	0.147857	0.861153	0.0649197
P68871	Hemoglobin subunit beta OS=Homo sapiens OX=9606 GN=HBB PE=1 SV=2	Hemoglobin subunit beta	HBB	30.9497	29.6208	30.8358	28.7467	31.5161	27.7917	28.8318	29.2497	29.3809	3	6	1.21592	2.32288	0.148049	0.861153	0.0649197
Q14746	Conserved oligomeric Golgi complex subunit 2 OS=Homo sapiens OX=9606 GN=COG2 PE=1 SV=1	Conserved oligomeric Golgi complex subunit 2	COG2	25.6674	24.6136	23.8643	20.0526	24.2283	21.7765	24.3622	24.2133	24.125	3	6	1.58875	3.00789	0.154521	0.861153	0.0649197
P08514	Integrin alpha-IIb OS=Homo sapiens OX=9606 GN=ITGA2B PE=1 SV=3	Integrin alpha-IIb	ITGA2B	27.3314	25.8547	26.8443	24.2685	25.7031	23.9057	27.1383	26.2175	26.0475	3	6	1.13003	2.18863	0.161537	0.861153	0.0649197
P05556	Integrin beta-1 OS=Homo sapiens OX=9606 GN=ITGB1 PE=1 SV=2	Integrin beta-1	ITGB1	23.5929	23.2282	23.876	21.2984	23.0738	20.8473	23.7032	23.2921	22.959	3	6	1.03674	2.05159	0.168526	0.861153	0.0649197
P22352	Glutathione peroxidase 3 OS=Homo sapiens OX=9606 GN=GPX3 PE=1 SV=2	Glutathione peroxidase 3	GPX3	21.3879	25.058	20.4327	21.6947	25.8517	24.6985	21.2812	25.7438	25.1372	3	6	-1.77502	-3.42244	0.170373	0.861153	0.0649197
O14791	Apolipoprotein L1 OS=Homo sapiens OX=9606 GN=APOL1 PE=1 SV=5	Apolipoprotein L1	APOL1	26.4515	26.8049	25.2809	26.9578	27.421	26.8854	26.9651	26.3047	28.2578	3	6	-0.952864	-1.93571	0.172584	0.861153	0.0649197
P27797	Calreticulin OS=Homo sapiens OX=9606 GN=CALR PE=1 SV=1	Calreticulin	CALR	26.3795	24.1524	26.4588	24.4167	23.9914	24.2573	26.6771	24.0704	23.0766	3	6	1.24865	2.37619	0.175293	0.861153	0.0649197
Q9HBI1	Beta-parvin OS=Homo sapiens OX=9606 GN=PARVB PE=1 SV=1	Beta-parvin	PARVB	24.2489	23.3379	23.5765	21.3426	24.585	20.6105	23.4568	22.3957	22.949	3	6	1.16451	2.24158	0.175445	0.861153	0.0649197
P07225	Vitamin K-dependent protein S OS=Homo sapiens OX=9606 GN=PROS1 PE=1 SV=1	Vitamin K-dependent protein S	PROS1	28.3497	28.3481	27.7133	23.831	26.8581	26.7759	28.6142	27.9395	27.4079	3	6	1.23262	2.34993	0.181428	0.861153	0.0649197
Q92954	Proteoglycan 4 OS=Homo sapiens OX=9606 GN=PRG4 PE=1 SV=3	Proteoglycan 4	PRG4	26.7366	24.9245	27.1214	21.6118	25.3851	24.764	25.9178	26.1526	25.5726	3	6	1.3602	2.56721	0.186721	0.861153	0.0649197
O75636	Ficolin-3 OS=Homo sapiens OX=9606 GN=FCN3 PE=1 SV=2	Ficolin-3	FCN3	28.2445	27.0073	27.9732	22.3853	27.8742	26.096	28.4928	26.3511	26.6096	3	6	1.44017	2.71354	0.197857	0.861153	0.0649197
P63104	14-3-3 protein zeta/delta OS=Homo sapiens OX=9606 GN=YWHAZ PE=1 SV=1	14-3-3 protein zeta/delta	YWHAZ	26.8868	25.8931	26.6374	26.0102	26.1054	25.1917	25.9553	25.631	25.2266	3	6	0.785729	1.72396	0.198163	0.861153	0.0649197
P00742	Coagulation factor X OS=Homo sapiens OX=9606 GN=F10 PE=1 SV=2	Coagulation factor X	F10	20.0715	23.4256	20.3574	23.7633	22.8034	21.2482	24.6021	20.2781	23.3539	3	6	-1.39002	-2.62083	0.202618	0.861153	0.0649197
P18206	Vinculin OS=Homo sapiens OX=9606 GN=VCL PE=1 SV=4	Vinculin	VCL	26.2873	25.6644	27.2935	24.8014	25.9105	25.9263	26.4735	25.6033	24.9089	3	6	0.811096	1.75454	0.217169	0.861153	0.0649197
P07737	Profilin-1 OS=Homo sapiens OX=9606 GN=PFN1 PE=1 SV=2	Profilin-1	PFN1	25.9156	25.935	27.3545	24.0657	26.8952	24.9979	26.4274	25.2847	24.9544	3	6	0.964141	1.9509	0.218059	0.861153	0.0649197
P01019	Angiotensinogen OS=Homo sapiens OX=9606 GN=AGT PE=1 SV=1	Angiotensinogen	AGT	24.5904	27.4036	24.527	25.0677	29.1306	27.5893	24.5719	27.2944	27.6554	3	6	-1.37787	-2.59885	0.221269	0.861153	0.0649197
P25311	Zinc-alpha-2-glycoprotein OS=Homo sapiens OX=9606 GN=AZGP1 PE=1 SV=2	Zinc-alpha-2-glycoprotein	AZGP1	22.1281	26.7443	23.993	23.6435	26.8468	27.8639	21.9942	27.9524	27.9994	3	6	-1.76158	-3.39068	0.226495	0.861153	0.0649197
P00488	Coagulation factor XIII A chain OS=Homo sapiens OX=9606 GN=F13A1 PE=1 SV=4	Coagulation factor XIII A chain	F13A1	25.834	25.8622	25.9893	25.3103	25.2153	24.7585	25.7817	25.3941	24.887	3	6	0.670675	1.59182	0.226858	0.861153	0.0649197
P07384	Calpain-1 catalytic subunit OS=Homo sapiens OX=9606 GN=CAPN1 PE=1 SV=1	Calpain-1 catalytic subunit	CAPN1	24.4698	22.7321	23.9864	24.7377	22.6461	19.7677	24.5615	21.5429	20.3472	3	6	1.46226	2.7554	0.231027	0.861153	0.0649197
P14770	Platelet glycoprotein IX OS=Homo sapiens OX=9606 GN=GP9 PE=1 SV=3	Platelet glycoprotein IX	GP9	24.51	23.8061	23.0059	21.7196	23.474	20.6451	24.0868	23.537	23.254	3	6	0.987902	1.9833	0.244161	0.861153	0.0649197
Q12913	Receptor-type tyrosine-protein phosphatase eta OS=Homo sapiens OX=9606 GN=PTPRJ PE=1 SV=3	Receptor-type tyrine-protein phphatase eta	PTPRJ	24.2786	22.6234	24.732	23.0769	21.9562	22.4376	24.7708	22.9629	22.6494	3	6	0.902385	1.86915	0.247044	0.861153	0.0649197
O14950	Myosin regulatory light chain 12B OS=Homo sapiens OX=9606 GN=MYL12B PE=1 SV=2	Myin regulatory light chain 12B	MYL12B	24.1375	23.8322	25.0871	23.9627	23.767	23.8879	23.7677	23.0342	23.5081	3	6	0.697655	1.62187	0.251469	0.861153	0.0649197
P04040	Catalase OS=Homo sapiens OX=9606 GN=CAT PE=1 SV=3	Catalase	CAT	26.1998	24.5471	26.4952	25.8435	24.3632	21.2011	25.7454	24.5465	24.8771	3	6	1.31791	2.49304	0.253664	0.861153	0.0649197
Q15848	Adiponectin OS=Homo sapiens OX=9606 GN=ADIPOQ PE=1 SV=1	Adiponectin	ADIPOQ	23.9527	20.7533	22.0912	20.4563	24.3221	23.882	24.7316	24.9033	22.5991	3	6	-1.21663	-2.32403	0.26046	0.861153	0.0649197
P07437	Tubulin beta chain OS=Homo sapiens OX=9606 GN=TUBB PE=1 SV=2	Tubulin beta chain	TUBB	24.1362	23.6127	23.8891	23.9169	24.6623	21.4294	23.5398	21.943	22.6396	3	6	0.857471	1.81186	0.261313	0.861153	0.0649197
P07996	Thrombospondin-1 OS=Homo sapiens OX=9606 GN=THBS1 PE=1 SV=2	Thrombpondin-1	THBS1	26.8541	26.7339	27.7299	24.4973	26.4095	25.4006	28.3211	26.3086	26.1498	3	6	0.924821	1.89845	0.270048	0.861153	0.0649197
P07195	L-lactate dehydrogenase B chain OS=Homo sapiens OX=9606 GN=LDHB PE=1 SV=2	L-lactate dehydrogenase B chain	LDHB	24.4903	24.1744	24.6368	24.6969	24.4665	21.1913	24.7437	23.1854	22.921	3	6	0.899723	1.86571	0.282068	0.861153	0.0649197
P13796	Plastin-2 OS=Homo sapiens OX=9606 GN=LCP1 PE=1 SV=6	Plastin-2	LCP1	22.0484	21.9773	21.4029	20.3	25.3832	22.6799	21.7246	22.9292	23.8027	3	6	-0.993718	-1.99131	0.28869	0.861153	0.0649197
P08519	Apolipoprotein(a) OS=Homo sapiens OX=9606 GN=LPA PE=1 SV=1	Apolipoprotein(a)	LPA	29.7564	30.1676	28.0388	28.5487	25.829	24.7494	29.5914	28.9707	30.6833	3	6	1.25885	2.39306	0.290263	0.861153	0.0649197
Q13418	Integrin-linked protein kinase OS=Homo sapiens OX=9606 GN=ILK PE=1 SV=2	Integrin-linked protein kinase	ILK	24.7108	23.9729	24.5922	24.0494	23.9446	23.0058	24.4486	24.0206	23.4412	3	6	0.606944	1.52303	0.297364	0.861153	0.0649197
P05106	Integrin beta-3 OS=Homo sapiens OX=9606 GN=ITGB3 PE=1 SV=2	Integrin beta-3	ITGB3	27.1357	26.0066	26.0247	25.5886	25.7401	24.6533	26.6846	25.8638	25.9522	3	6	0.641889	1.56037	0.303214	0.861153	0.0649197
Q9Y490	Talin-1 OS=Homo sapiens OX=9606 GN=TLN1 PE=1 SV=3	Talin-1	TLN1	26.6623	26.5069	26.8539	25.1382	26.1273	26.2702	26.7935	26.0562	25.662	3	6	0.666478	1.58719	0.304881	0.861153	0.0649197
P11142	Heat shock cognate 71 kDa protein OS=Homo sapiens OX=9606 GN=HSPA8 PE=1 SV=1	Heat shock cognate 71 kDa protein	HSPA8	25.5519	25.1731	26.2508	22.5161	25.7389	25.1294	25.5427	25.1357	25.1978	3	6	0.781847	1.71933	0.308166	0.861153	0.0649197
P14618	Pyruvate kinase PKM OS=Homo sapiens OX=9606 GN=PKM PE=1 SV=4	Pyruvate kinase PKM	PKM	25.5766	24.3121	25.7882	25.924	24.9361	21.8898	25.6279	23.6608	23.607	3	6	0.951374	1.93371	0.308547	0.861153	0.0649197
P02655	Apolipoprotein C-II OS=Homo sapiens OX=9606 GN=APOC2 PE=1 SV=1	Apolipoprotein C-II	APOC2	26.8027	29.28	31.4725	25.4082	27.2253	28.1433	27.4669	29.4641	30.3277	3	6	1.17917	2.26446	0.31059	0.861153	0.0649197
P04439	HLA class I histocompatibility antigen, A alpha chain OS=Homo sapiens OX=9606 GN=HLA-A PE=1 SV=2	HLA class I histocompatibility antigen, A alpha chain	HLA-A	23.1525	21.4473	24.6769	21.4043	22.5591	21.7034	22.3514	22.248	22.2994	3	6	0.997948	1.99716	0.320263	0.861153	0.0649197
Q96PD5	N-acetylmuramoyl-L-alanine amidase OS=Homo sapiens OX=9606 GN=PGLYRP2 PE=1 SV=1	N-acetylmuramoyl-L-alanine amidase	PGLYRP2	25.1892	25.7887	25.6555	23.6628	26.1934	27.1548	28.384	27.4207	26.1111	3	6	-0.943325	-1.92295	0.32076	0.861153	0.0649197
P04003	C4b-binding protein alpha chain OS=Homo sapiens OX=9606 GN=C4BPA PE=1 SV=2	C4b-binding protein alpha chain	C4BPA	32.2941	32.0873	31.7766	27.3962	31.2134	31.1696	32.7447	32.0836	31.8081	3	6	0.983377	1.97709	0.32095	0.861153	0.0649197
P20851	C4b-binding protein beta chain OS=Homo sapiens OX=9606 GN=C4BPB PE=1 SV=1	C4b-binding protein beta chain	C4BPB	28.334	28.5702	27.4735	20.9421	27.4139	27.2967	28.5463	28.2476	28.0689	3	6	1.3733	2.59062	0.322678	0.861153	0.0649197
P27348	14-3-3 protein theta OS=Homo sapiens OX=9606 GN=YWHAQ PE=1 SV=1	14-3-3 protein theta	YWHAQ	22.6768	22.1879	21.5184	21.5134	23.1716	19.5105	21.2952	20.9795	21.8298	3	6	0.744352	1.67522	0.324823	0.861153	0.0649197
P27824	Calnexin OS=Homo sapiens OX=9606 GN=CANX PE=1 SV=2	Calnexin	CANX	20.958	21.5333	19.789	22.6471	21.7013	19.1471	23.7724	20.873	21.7358	3	6	-0.886001	-1.84805	0.325312	0.861153	0.0649197
P02656	Apolipoprotein C-III OS=Homo sapiens OX=9606 GN=APOC3 PE=1 SV=1	Apolipoprotein C-III	APOC3	27.8415	30.6011	32.4634	25.9443	27.9912	29.5804	27.912	30.7717	31.7808	3	6	1.30526	2.47129	0.325994	0.861153	0.0649197
Q13790	Apolipoprotein F OS=Homo sapiens OX=9606 GN=APOF PE=1 SV=2	Apolipoprotein F	APOF	#N/A	24.4354	23.6432	23.1292	22.0035	23.6184	20.287	21.934	23.7278	2	6	1.58933	3.0091	0.115627	0.861153	0.0649197
P01040	Cystatin-A OS=Homo sapiens OX=9606 GN=CSTA PE=1 SV=1	Cystatin-A	CSTA	25.2441	#N/A	25.016	28.7054	21.1137	23.2706	23.2814	22.5401	21.2862	2	6	1.76385	3.39604	0.316393	0.861153	0.0649197
P12110	Collagen alpha-2(VI) chain OS=Homo sapiens OX=9606 GN=COL6A2 PE=1 SV=4	Collagen alpha-2(VI) chain	COL6A2	24.2423	#N/A	#N/A	23.2113	22.5016	21.7909	24.151	22.3868	23.0191	1	6	1.39885	2.63692	0.224614	0.861153	0.0649197
P19823	Inter-alpha-trypsin inhibitor heavy chain H2 OS=Homo sapiens OX=9606 GN=ITIH2 PE=1 SV=2	Inter-alpha-trypsin inhibitor heavy chain H2	ITIH2	26.2107	28.1306	25.6966	#N/A	29.1301	28.0907	27.489	28.9536	28.8583	3	5	-1.82505	-3.5432	0.0766765	0.861153	0.0649197
A1L4H1	Soluble scavenger receptor cysteine-rich domain-containing protein SSC5D OS=Homo sapiens OX=9606 GN=SSC5D PE=1 SV=3	Soluble scavenger receptor cysteine-rich domain-containing protein SSC5D	SSC5D	24.0257	23.6424	24.6209	#N/A	20.2255	22.5916	23.7751	22.0942	23.744	3	5	1.61027	3.0531	0.0951934	0.861153	0.0649197
O75626	PR domain zinc finger protein 1 OS=Homo sapiens OX=9606 GN=PRDM1 PE=1 SV=2	PR domain zinc finger protein 1	PRDM1	25.3329	26.1264	24.6021	#N/A	25.6482	27.4618	27.651	27.3011	25.6171	3	5	-1.38207	-2.60641	0.111203	0.861153	0.0649197
P14543	Nidogen-1 OS=Homo sapiens OX=9606 GN=NID1 PE=1 SV=3	Nidogen-1	NID1	22.097	21.4965	22.7	#N/A	20.4386	19.3457	22.8309	19.2346	20.1379	3	5	1.70029	3.24966	0.138044	0.861153	0.0649197
P24844	Myosin regulatory light polypeptide 9 OS=Homo sapiens OX=9606 GN=MYL9 PE=1 SV=4	Myin regulatory light polypeptide 9	MYL9	24.382	24.6628	25.0998	23.6199	23.67	23.8297	23.9268	#N/A	23.802	3	5	0.945167	1.92541	0.140289	0.861153	0.0649197
Q04917	14-3-3 protein eta OS=Homo sapiens OX=9606 GN=YWHAH PE=1 SV=4	14-3-3 protein eta	YWHAH	22.9935	23.6005	23.7564	21.5348	23.4703	#N/A	21.338	22.4457	22.754	3	5	1.1416	2.20625	0.170907	0.861153	0.0649197
Q9H299	SH3 domain-binding glutamic acid-rich-like protein 3 OS=Homo sapiens OX=9606 GN=SH3BGRL3 PE=1 SV=1	SH3 domain-binding glutamic acid-rich-like protein 3	SH3BGRL3	23.8177	24.4019	24.858	#N/A	25.0499	22.1076	22.6245	23.4291	22.9299	3	5	1.131	2.1901	0.173204	0.861153	0.0649197
P06727	Apolipoprotein A-IV OS=Homo sapiens OX=9606 GN=APOA4 PE=1 SV=4	Apolipoprotein A-IV	APOA4	24.3552	26.9964	23.8003	#N/A	26.8751	27.182	23.6434	27.3156	28.1731	3	5	-1.58724	-3.00474	0.177766	0.861153	0.0649197
O00299	Chloride intracellular channel protein 1 OS=Homo sapiens OX=9606 GN=CLIC1 PE=1 SV=4	Chloride intracellular channel protein 1	CLIC1	22.3952	22.9873	23.6426	22.2035	23.7857	#N/A	21.5183	21.865	19.9439	3	5	1.14506	2.21156	0.178829	0.861153	0.0649197
P07237	Protein disulfide-isomerase OS=Homo sapiens OX=9606 GN=P4HB PE=1 SV=3	Protein disulfide-isomerase	P4HB	23.724	21.8182	24.2909	22.302	22.1306	#N/A	23.8196	21.0052	19.7576	3	5	1.47469	2.77925	0.201213	0.861153	0.0649197
P49019	Hydroxycarboxylic acid receptor 3 OS=Homo sapiens OX=9606 GN=HCAR3 PE=1 SV=3	Hydroxycarboxylic acid receptor 3	HCAR3	22.2125	24.9828	23.383	#N/A	24.8641	24.1421	22.3033	26.4735	26.3232	3	5	-1.29517	-2.45405	0.212125	0.861153	0.0649197
O95866	Megakaryocyte and platelet inhibitory receptor G6b OS=Homo sapiens OX=9606 GN=MPIG6B PE=1 SV=1	Megakaryocyte and platelet inhibitory receptor G6b	MPIG6B	23.693	23.4062	23.5177	#N/A	22.8237	21.5046	23.3228	22.855	22.9179	3	5	0.854201	1.80776	0.223041	0.861153	0.0649197
P04070	Vitamin K-dependent protein C OS=Homo sapiens OX=9606 GN=PROC PE=1 SV=1	Vitamin K-dependent protein C	PROC	24.5146	21.4272	23.3868	23.3187	21.5938	22.0361	#N/A	21.5898	21.9145	3	5	1.01894	2.02643	0.237891	0.861153	0.0649197
Q14624	Inter-alpha-trypsin inhibitor heavy chain H4 OS=Homo sapiens OX=9606 GN=ITIH4 PE=1 SV=4	Inter-alpha-trypsin inhibitor heavy chain H4	ITIH4	24.3732	28.1377	23.7989	#N/A	28.38	28.1785	23.5106	28.2104	28.0012	3	5	-1.81952	-3.52964	0.246553	0.861153	0.0649197
P14625	Endoplasmin OS=Homo sapiens OX=9606 GN=HSP90B1 PE=1 SV=1	Endoplasmin	HSP90B1	23.055	22.0046	23.6278	20.9761	22.5861	#N/A	23.2205	20.5211	22.3978	3	5	0.955484	1.93923	0.259319	0.861153	0.0649197
Q4LDE5	Sushi, von Willebrand factor type A, EGF and pentraxin domain-containing protein 1 OS=Homo sapiens OX=9606 GN=SVEP1 PE=1 SV=3	Sushi, von Willebrand factor type A, EGF and pentraxin domain-containing protein 1	SVEP1	24.053	23.4776	22.5445	#N/A	20.1438	21.0754	23.8967	21.9397	23.7763	3	5	1.19197	2.28465	0.261432	0.861153	0.0649197
Q9UI15	Transgelin-3 OS=Homo sapiens OX=9606 GN=TAGLN3 PE=1 SV=2	Transgelin-3	TAGLN3	22.5238	21.8759	24.2939	#N/A	22.4517	22.0354	22.9157	21.8063	20.7823	3	5	0.899586	1.86553	0.267683	0.861153	0.0649197
P11021	Endoplasmic reticulum chaperone BiP OS=Homo sapiens OX=9606 GN=HSPA5 PE=1 SV=2	Endoplasmic reticulum chaperone BiP	HSPA5	24.5982	23.4406	25.6605	24.2324	24.0999	#N/A	24.7934	21.2992	22.6003	3	5	1.16138	2.23672	0.283528	0.861153	0.0649197
P01008	Antithrombin-III OS=Homo sapiens OX=9606 GN=SERPINC1 PE=1 SV=1	Antithrombin-III	SERPINC1	24.5851	28.2944	25.3393	#N/A	28.2479	28.4703	23.8755	28.5226	28.381	3	5	-1.42654	-2.68801	0.286307	0.861153	0.0649197
Q15404	Ras suppressor protein 1 OS=Homo sapiens OX=9606 GN=RSU1 PE=1 SV=3	Ras suppressor protein 1	RSU1	22.5089	22.1135	24.7077	20.2503	22.9193	21.831	23.7419	#N/A	21.7169	3	5	1.01813	2.0253	0.303847	0.861153	0.0649197
P00558	Phosphoglycerate kinase 1 OS=Homo sapiens OX=9606 GN=PGK1 PE=1 SV=3	Phphoglycerate kinase 1	PGK1	22.7528	22.392	23.2362	22.5986	23.1549	#N/A	23.3492	20.2698	19.368	3	5	1.04555	2.06415	0.31432	0.861153	0.0649197
O95810	Caveolae-associated protein 2 OS=Homo sapiens OX=9606 GN=CAVIN2 PE=1 SV=3	Caveolae-associated protein 2	CAVIN2	23.4886	21.7085	23.5817	21.096	23.3681	21.4306	21.7146	#N/A	22.5214	3	5	0.900105	1.8662	0.315857	0.861153	0.0649197
P47756	F-actin-capping protein subunit beta OS=Homo sapiens OX=9606 GN=CAPZB PE=1 SV=4	F-actin-capping protein subunit beta	CAPZB	21.699	21.325	21.6159	#N/A	21.7217	20.9295	21.8213	20.3497	19.0869	3	5	0.764788	1.69912	0.322512	0.861153	0.0649197
P61981	14-3-3 protein gamma OS=Homo sapiens OX=9606 GN=YWHAG PE=1 SV=2	14-3-3 protein gamma	YWHAG	24.3885	#N/A	24.7236	24.7674	22.1987	20.175	23.7606	20.9657	#N/A	2	5	2.18257	4.53962	0.147282	0.861153	0.0649197
P11597	Cholesteryl ester transfer protein OS=Homo sapiens OX=9606 GN=CETP PE=1 SV=2	Cholesteryl ester transfer protein	CETP	20.1541	20.6296	#N/A	#N/A	21.7526	20.6618	21.4125	22.0422	21.4297	2	5	-1.06793	-2.09643	0.199374	0.861153	0.0649197
P08185	Corticosteroid-binding globulin OS=Homo sapiens OX=9606 GN=SERPINA6 PE=1 SV=1	Corticteroid-binding globulin	SERPINA6	#N/A	25.1351	20.7347	#N/A	26.9848	23.5739	24.3599	25.0095	25.2883	2	5	-2.10836	-4.31201	0.220962	0.861153	0.0649197
P03952	Plasma kallikrein OS=Homo sapiens OX=9606 GN=KLKB1 PE=1 SV=1	Plasma kallikrein	KLKB1	18.9443	25.4746	#N/A	#N/A	25.8682	25.9283	21.0988	25.9215	25.6864	2	5	-2.6912	-6.4585	0.233943	0.861153	0.0649197
Q14676	Mediator of DNA damage checkpoint protein 1 OS=Homo sapiens OX=9606 GN=MDC1 PE=1 SV=3	Mediator of DNA damage checkpoint protein 1	MDC1	#N/A	22.0173	20.9971	#N/A	24.173	23.0177	21.5012	23.0357	21.6845	2	5	-1.17519	-2.25823	0.25983	0.861153	0.0649197
Q96IY4	Carboxypeptidase B2 OS=Homo sapiens OX=9606 GN=CPB2 PE=1 SV=2	Carboxypeptidase B2	CPB2	21.4358	22.5261	#N/A	23.059	23.9748	23.3895	#N/A	23.7272	22.3011	2	5	-1.30938	-2.47835	0.262934	0.861153	0.0649197
P80108	Phosphatidylinositol-glycan-specific phospholipase D OS=Homo sapiens OX=9606 GN=GPLD1 PE=1 SV=3	Phphatidylinitol-glycan-specific phpholipase D	GPLD1	#N/A	21.0479	#N/A	#N/A	25.465	23.3413	21.6417	23.9598	24.686	1	5	-2.77089	-6.82531	0.076712	0.861153	0.0649197
Q9Y6Z7	Collectin-10 OS=Homo sapiens OX=9606 GN=COLEC10 PE=1 SV=2	Collectin-10	COLEC10	#N/A	24.0022	#N/A	#N/A	22.748	21.0199	23.0688	22.8543	23.1218	1	5	1.43961	2.71247	0.222854	0.861153	0.0649197
P02774	Vitamin D-binding protein OS=Homo sapiens OX=9606 GN=GC PE=1 SV=2	Vitamin D-binding protein	GC	22.8369	27.9942	24.0896	#N/A	27.561	28.1787	#N/A	28.4473	27.6979	3	4	-2.99767	-7.98707	0.0567787	0.861153	0.0649197
P02750	Leucine-rich alpha-2-glycoprotein OS=Homo sapiens OX=9606 GN=LRG1 PE=1 SV=2	Leucine-rich alpha-2-glycoprotein	LRG1	20.5267	26.4788	22.193	#N/A	24.8044	27.0994	#N/A	25.3276	25.8731	3	4	-2.70996	-6.54302	0.0770871	0.861153	0.0649197
Q15907	Ras-related protein Rab-11B OS=Homo sapiens OX=9606 GN=RAB11B PE=1 SV=4	Ras-related protein Rab-11B	RAB11B	24.0379	23.5858	24.6914	22.2183	21.9753	#N/A	24.526	21.5115	#N/A	3	4	1.54728	2.92266	0.0782755	0.861153	0.0649197
P59190	Ras-related protein Rab-15 OS=Homo sapiens OX=9606 GN=RAB15 PE=1 SV=1	Ras-related protein Rab-15	RAB15	25.5748	25.0342	25.4123	24.732	#N/A	22.974	25.6268	22.6249	#N/A	3	4	1.35097	2.55084	0.182409	0.861153	0.0649197
P00918	Carbonic anhydrase 2 OS=Homo sapiens OX=9606 GN=CA2 PE=1 SV=2	Carbonic anhydrase 2	CA2	23.0299	22.4533	23.7594	23.0224	21.6112	21.01	22.4792	#N/A	#N/A	3	4	1.05013	2.07072	0.206018	0.861153	0.0649197
P49747	Cartilage oligomeric matrix protein OS=Homo sapiens OX=9606 GN=COMP PE=1 SV=2	Cartilage oligomeric matrix protein	COMP	19.574	21.381	19.6943	#N/A	20.3591	#N/A	22.356	21.9648	20.3804	3	4	-1.04864	-2.06859	0.211503	0.861153	0.0649197
P08575	Receptor-type tyrosine-protein phosphatase C OS=Homo sapiens OX=9606 GN=PTPRC PE=1 SV=3	Receptor-type tyrine-protein phphatase C	PTPRC	22.2854	21.1227	19.5261	20.1788	24.4233	#N/A	22.186	22.5056	#N/A	3	4	-1.34532	-2.54087	0.248439	0.861153	0.0649197
P61586	Transforming protein RhoA OS=Homo sapiens OX=9606 GN=RHOA PE=1 SV=1	Transforming protein RhoA	RHOA	21.4259	23.5005	21.7296	#N/A	23.8489	23.0557	#N/A	23.2252	23.013	3	4	-1.06703	-2.09512	0.277256	0.861153	0.0649197
P0DMV8	Heat shock 70 kDa protein 1A OS=Homo sapiens OX=9606 GN=HSPA1A PE=1 SV=1	Heat shock 70 kDa protein 1A	HSPA1A	22.9998	21.1382	23.9167	23.092	20.5746	#N/A	21.5759	21.2006	#N/A	3	4	1.07413	2.10545	0.310799	0.861153	0.0649197
P09493	Tropomyosin alpha-1 chain OS=Homo sapiens OX=9606 GN=TPM1 PE=1 SV=2	Tropomyin alpha-1 chain	TPM1	25.2911	24.2836	25.1804	25.4173	24.2861	23.2145	23.0065	#N/A	#N/A	3	4	0.93724	1.91486	0.323123	0.861153	0.0649197
P43251	Biotinidase OS=Homo sapiens OX=9606 GN=BTD PE=1 SV=2	Biotinidase	BTD	#N/A	22.8172	17.3572	#N/A	22.8959	22.708	#N/A	22.5589	22.5249	2	4	-2.58475	-5.99912	0.0757769	0.861153	0.0649197
P35858	Insulin-like growth factor-binding protein complex acid labile subunit OS=Homo sapiens OX=9606 GN=IGFALS PE=1 SV=1	Insulin-like growth factor-binding protein complex acid labile subunit	IGFALS	19.5325	24.1527	#N/A	#N/A	24.233	24.0386	#N/A	24.133	24.0998	2	4	-2.28349	-4.86854	0.0780316	0.861153	0.0649197
P23229	Integrin alpha-6 OS=Homo sapiens OX=9606 GN=ITGA6 PE=1 SV=5	Integrin alpha-6	ITGA6	23.506	#N/A	21.4921	20.544	#N/A	#N/A	21.3727	20.7436	20.4068	2	4	1.73226	3.32249	0.0860119	0.861153	0.0649197
P30044	Peroxiredoxin-5, mitochondrial OS=Homo sapiens OX=9606 GN=PRDX5 PE=1 SV=4	Peroxiredoxin-5, mitochondrial	PRDX5	22.2999	#N/A	22.8917	20.674	20.0947	#N/A	22.0123	21.4795	#N/A	2	4	1.53067	2.88919	0.11843	0.861153	0.0649197
P04278	Sex hormone-binding globulin OS=Homo sapiens OX=9606 GN=SHBG PE=1 SV=2	Sex hormone-binding globulin	SHBG	20.065	22.4985	#N/A	#N/A	22.6579	21.2755	#N/A	23.1854	23.0652	2	4	-1.26428	-2.40208	0.220942	0.861153	0.0649197
P06753	Tropomyosin alpha-3 chain OS=Homo sapiens OX=9606 GN=TPM3 PE=1 SV=2	Tropomyin alpha-3 chain	TPM3	24.9154	#N/A	23.7776	25.1963	22.0936	21.8929	22.8943	#N/A	#N/A	2	4	1.32724	2.50923	0.262631	0.861153	0.0649197
Q96KN2	Beta-Ala-His dipeptidase OS=Homo sapiens OX=9606 GN=CNDP1 PE=1 SV=4	Beta-Ala-His dipeptidase	CNDP1	#N/A	20.0654	#N/A	#N/A	23.0861	21.0859	#N/A	21.2554	21.2806	1	4	-1.61164	-3.056	0.207884	0.861153	0.0649197
Q9NRD5	PRKCA-binding protein OS=Homo sapiens OX=9606 GN=PICK1 PE=1 SV=2	PRKCA-binding protein	PICK1	#N/A	25.424	#N/A	20.5724	24.3633	26.2002	#N/A	21.828	#N/A	1	4	2.18304	4.5411	0.317887	0.861153	0.0649197
Q9NV96	Cell cycle control protein 50A OS=Homo sapiens OX=9606 GN=TMEM30A PE=1 SV=1	Cell cycle control protein 50A	TMEM30A	21.0924	18.4887	19.583	#N/A	17.6742	#N/A	#N/A	19.661	16.5647	3	3	1.75473	3.37464	0.137544	0.861153	0.0649197
P08311	Cathepsin G OS=Homo sapiens OX=9606 GN=CTSG PE=1 SV=2	Cathepsin G	CTSG	20.4223	20.4617	19.7108	18.8109	#N/A	19.2333	19.2411	#N/A	#N/A	3	3	1.10317	2.14826	0.173067	0.861153	0.0649197
P02741	C-reactive protein OS=Homo sapiens OX=9606 GN=CRP PE=1 SV=1	C-reactive protein	CRP	25.1065	25.325	21.4265	20.1724	20.4323	25.5168	#N/A	#N/A	#N/A	3	3	1.91216	3.76373	0.269671	0.861153	0.0649197
O00602	Ficolin-1 OS=Homo sapiens OX=9606 GN=FCN1 PE=1 SV=2	Ficolin-1	FCN1	22.2422	22.2289	22.4859	#N/A	21.7817	20.5789	#N/A	#N/A	22.022	3	3	0.858126	1.81268	0.30154	0.861153	0.0649197
Q9UBW5	Bridging integrator 2 OS=Homo sapiens OX=9606 GN=BIN2 PE=1 SV=3	Bridging integrator 2	BIN2	22.5568	23.2688	24.0504	#N/A	#N/A	22.2727	23.7179	#N/A	21.0284	3	3	0.952295	1.93495	0.30986	0.861153	0.0649197
Q58FF6	Putative heat shock protein HSP 90-beta 4 OS=Homo sapiens OX=9606 GN=HSP90AB4P PE=5 SV=1	Putative heat shock protein HSP 90-beta 4	HSP90AB4P	23.4215	21.754	22.9984	25.0588	23.5799	#N/A	22.5007	#N/A	#N/A	3	3	-0.988499	-1.98412	0.320913	0.861153	0.0649197
P26927	Hepatocyte growth factor-like protein OS=Homo sapiens OX=9606 GN=MST1 PE=1 SV=2	Hepatocyte growth factor-like protein	MST1	#N/A	21.5693	15.5095	#N/A	21.3552	#N/A	#N/A	21.6995	21.792	2	3	-3.07613	-8.43352	0.0839557	0.861153	0.0649197
P20618	Proteasome subunit beta type-1 OS=Homo sapiens OX=9606 GN=PSMB1 PE=1 SV=2	Proteasome subunit beta type-1	PSMB1	22.1121	#N/A	25.3322	21.8503	#N/A	#N/A	22.6666	#N/A	21.6432	2	3	1.66879	3.17948	0.190046	0.861153	0.0649197
Q15113	Procollagen C-endopeptidase enhancer 1 OS=Homo sapiens OX=9606 GN=PCOLCE PE=1 SV=2	Procollagen C-endopeptidase enhancer 1	PCOLCE	#N/A	19.8	17.5456	#N/A	19.7951	#N/A	#N/A	21.4143	19.3353	2	3	-1.50878	-2.8457	0.220538	0.861153	0.0649197
P68104	Elongation factor 1-alpha 1 OS=Homo sapiens OX=9606 GN=EEF1A1 PE=1 SV=1	Elongation factor 1-alpha 1	EEF1A1	22.5838	#N/A	22.1128	24.8379	24.0344	#N/A	22.055	#N/A	#N/A	2	3	-1.29413	-2.45229	0.269204	0.861153	0.0649197
Q14165	Malectin OS=Homo sapiens OX=9606 GN=MLEC PE=1 SV=1	Malectin	MLEC	21.9586	19.6702	20.9899	23.0326	#N/A	#N/A	#N/A	21.6411	#N/A	3	2	-1.46397	-2.75867	0.204614	0.861153	0.0649197
Q5BKX6	Solute carrier family 45 member 4 OS=Homo sapiens OX=9606 GN=SLC45A4 PE=1 SV=2	Solute carrier family 45 member 4	SLC45A4	#N/A	23.7872	24.4975	22.1264	#N/A	22.4708	#N/A	#N/A	#N/A	2	2	1.84377	3.58948	0.116712	0.861153	0.0649197
O75116	Rho-associated protein kinase 2 OS=Homo sapiens OX=9606 GN=ROCK2 PE=1 SV=4	Rho-associated protein kinase 2	ROCK2	23.6944	#N/A	21.894	21.0016	#N/A	#N/A	22.0202	#N/A	#N/A	2	2	1.28327	2.4339	0.302522	0.861153	0.0649197
P60033	CD81 antigen OS=Homo sapiens OX=9606 GN=CD81 PE=1 SV=1	CD81 antigen	CD81	21.0359	#N/A	#N/A	#N/A	#N/A	#N/A	22.4169	28.3332	#N/A	1	2	-4.33917	-20.2404	0.114296	0.861153	0.0649197
P08133	Annexin A6 OS=Homo sapiens OX=9606 GN=ANXA6 PE=1 SV=3	Annexin A6	ANXA6	#N/A	#N/A	20.0625	#N/A	23.3092	#N/A	22.0101	#N/A	#N/A	1	2	-2.59715	-6.05091	0.117345	0.861153	0.0649197
P16930	Fumarylacetoacetase OS=Homo sapiens OX=9606 GN=FAH PE=1 SV=2	Fumarylacetoacetase	FAH	#N/A	#N/A	19.5739	#N/A	#N/A	#N/A	21.0937	#N/A	22.8987	1	2	-2.42226	-5.3601	0.155332	0.861153	0.0649197
O15511	Actin-related protein 2/3 complex subunit 5 OS=Homo sapiens OX=9606 GN=ARPC5 PE=1 SV=3	Actin-related protein 2/3 complex subunit 5	ARPC5	#N/A	#N/A	23.8098	20.9482	22.4997	#N/A	#N/A	#N/A	#N/A	1	2	2.08581	4.24513	0.170674	0.861153	0.0649197
P31948	Stress-induced-phosphoprotein 1 OS=Homo sapiens OX=9606 GN=STIP1 PE=1 SV=1	Stress-induced-phphoprotein 1	STIP1	#N/A	#N/A	22.6317	#N/A	20.0786	#N/A	21.0194	#N/A	#N/A	1	2	2.08275	4.23613	0.291981	0.861153	0.0649197
P55209	Nucleosome assembly protein 1-like 1 OS=Homo sapiens OX=9606 GN=NAP1L1 PE=1 SV=1	Nucleome assembly protein 1-like 1	NAP1L1	21.0486	21.0989	20.2966	#N/A	22.2752	#N/A	#N/A	#N/A	#N/A	3	1	-1.4605	-2.75204	0.321304	0.861153	0.0649197
Q15828	Cystatin-M OS=Homo sapiens OX=9606 GN=CST6 PE=1 SV=1	Cystatin-M	CST6	21.7509	#N/A	19.3116	24.0972	#N/A	#N/A	#N/A	#N/A	#N/A	2	1	-3.56601	-11.8434	0.0687829	0.861153	0.0649197
Q02978	Mitochondrial 2-oxoglutarate/malate carrier protein OS=Homo sapiens OX=9606 GN=SLC25A11 PE=1 SV=3	Mitochondrial 2-oxoglutarate/malate carrier protein	SLC25A11	19.7104	19.0705	#N/A	22.2599	#N/A	#N/A	#N/A	#N/A	#N/A	2	1	-2.86945	-7.30786	0.0797391	0.861153	0.0649197
Q13103	Secreted phosphoprotein 24 OS=Homo sapiens OX=9606 GN=SPP2 PE=1 SV=1	Secreted phphoprotein 24	SPP2	#N/A	21.5352	21.7304	#N/A	#N/A	23.4068	#N/A	#N/A	#N/A	2	1	-1.77397	-3.41993	0.193777	0.861153	0.0649197
O94919	Endonuclease domain-containing 1 protein OS=Homo sapiens OX=9606 GN=ENDOD1 PE=1 SV=2	Endonuclease domain-containing 1 protein	ENDOD1	22.5595	#N/A	22.8071	24.355	#N/A	#N/A	#N/A	#N/A	#N/A	2	1	-1.67168	-3.18586	0.258457	0.861153	0.0649197
P35030	Trypsin-3 OS=Homo sapiens OX=9606 GN=PRSS3 PE=1 SV=2	Trypsin-3	PRSS3	23.4152	#N/A	#N/A	27.0285	#N/A	#N/A	#N/A	#N/A	#N/A	1	1	-3.61325	-12.2376	0.088497	0.861153	0.0649197
O60879	Protein diaphanous homolog 2 OS=Homo sapiens OX=9606 GN=DIAPH2 PE=1 SV=1	Protein diaphanous homolog 2	DIAPH2	22.8574	#N/A	#N/A	26.339	#N/A	#N/A	#N/A	#N/A	#N/A	1	1	-3.48165	-11.1707	0.0974383	0.861153	0.0649197
Q5T750	Skin-specific protein 32 OS=Homo sapiens OX=9606 GN=XP32 PE=1 SV=1	Skin-specific protein 32	XP32	#N/A	#N/A	22.8608	26.1281	#N/A	#N/A	#N/A	#N/A	#N/A	1	1	-3.26724	-9.62805	0.114119	0.861153	0.0649197
P31146	Coronin-1A OS=Homo sapiens OX=9606 GN=CORO1A PE=1 SV=4	Coronin-1A	CORO1A	#N/A	20.5319	#N/A	#N/A	23.4538	#N/A	#N/A	#N/A	#N/A	1	1	-2.92187	-7.57829	0.126388	0.861153	0.0649197
Q8WVV4	Protein POF1B OS=Homo sapiens OX=9606 GN=POF1B PE=1 SV=3	Protein POF1B	POF1B	#N/A	#N/A	19.8629	22.9272	#N/A	#N/A	#N/A	#N/A	#N/A	1	1	-3.0643	-8.36464	0.132674	0.861153	0.0649197
P63261	Actin, cytoplasmic 2 OS=Homo sapiens OX=9606 GN=ACTG1 PE=1 SV=1	Actin, cytoplasmic 2	ACTG1	20.9864	#N/A	#N/A	#N/A	23.5074	#N/A	#N/A	#N/A	#N/A	1	1	-2.52094	-5.73955	0.199045	0.861153	0.0649197
P28072	Proteasome subunit beta type-6 OS=Homo sapiens OX=9606 GN=PSMB6 PE=1 SV=4	Proteasome subunit beta type-6	PSMB6	#N/A	#N/A	21.4884	23.6895	#N/A	#N/A	#N/A	#N/A	#N/A	1	1	-2.20107	-4.5982	0.252402	0.861153	0.0649197
Q14974	Importin subunit beta-1 OS=Homo sapiens OX=9606 GN=KPNB1 PE=1 SV=2	Importin subunit beta-1	KPNB1	#N/A	19.0266	#N/A	#N/A	21.0195	#N/A	#N/A	#N/A	#N/A	1	1	-1.99294	-3.98047	0.294022	0.861153	0.0649197
P19652	Alpha-1-acid glycoprotein 2 OS=Homo sapiens OX=9606 GN=ORM2 PE=1 SV=2	Alpha-1-acid glycoprotein 2	ORM2	26.0501	27.6501	24.8483	19.8951	26.5347	26.9889	23.1453	25.5724	26.7068	3	6	1.37565	2.59485	0.328101	0.861736	0.064626
Q93084	Sarcoplasmic/endoplasmic reticulum calcium ATPase 3 OS=Homo sapiens OX=9606 GN=ATP2A3 PE=1 SV=3	Sarcoplasmic/endoplasmic reticulum calcium ATPase 3	ATP2A3	#N/A	22.4489	#N/A	21.5962	21.7409	20.7442	20.7268	#N/A	21.9917	1	5	1.08894	2.12718	0.330941	0.864228	0.0633719
P05546	Heparin cofactor 2 OS=Homo sapiens OX=9606 GN=SERPIND1 PE=1 SV=3	Heparin cofactor 2	SERPIND1	23.5735	26.7368	21.1402	21.8465	27.6673	26.6835	22.6055	26.925	26.8285	3	6	-1.60922	-3.05086	0.335161	0.870275	0.0603433
Q9BWP8	Collectin-11 OS=Homo sapiens OX=9606 GN=COLEC11 PE=1 SV=1	Collectin-11	COLEC11	22.9426	22.1041	22.1553	#N/A	21.5911	22.1681	25.3406	23.7138	23.3056	3	5	-0.823152	-1.76927	0.340395	0.873935	0.0585208
P16157	Ankyrin-1 OS=Homo sapiens OX=9606 GN=ANK1 PE=1 SV=3	Ankyrin-1	ANK1	26.1302	#N/A	23.4375	26.9692	23.7429	20.5838	24.2537	#N/A	19.7171	2	5	1.73048	3.31838	0.339134	0.873935	0.0585208
Q14766	Latent-transforming growth factor beta-binding protein 1 OS=Homo sapiens OX=9606 GN=LTBP1 PE=1 SV=4	Latent-transforming growth factor beta-binding protein 1	LTBP1	22.3495	20.9947	22.6251	22.7613	#N/A	#N/A	23.1175	#N/A	#N/A	3	2	-0.949662	-1.93142	0.342715	0.874975	0.0580041
P15924	Desmoplakin OS=Homo sapiens OX=9606 GN=DSP PE=1 SV=3	Desmoplakin	DSP	24.1353	21.0561	23.5491	27.6251	23.555	24.5861	21.7556	23.6307	#N/A	3	5	-1.31701	-2.49149	0.345589	0.876225	0.0573845
Q9Y6C2	EMILIN-1 OS=Homo sapiens OX=9606 GN=EMILIN1 PE=1 SV=3	EMILIN-1	EMILIN1	20.5929	20.542	#N/A	#N/A	#N/A	#N/A	19.2054	#N/A	#N/A	2	1	1.36203	2.57047	0.347039	0.876225	0.0573845
P61224	Ras-related protein Rap-1b OS=Homo sapiens OX=9606 GN=RAP1B PE=1 SV=1	Ras-related protein Rap-1b	RAP1B	26.813	25.5845	25.3383	25.8257	25.6524	24.5054	25.5419	25.7396	24.729	3	6	0.579585	1.49442	0.357451	0.879085	0.0559689
P00734	Prothrombin OS=Homo sapiens OX=9606 GN=F2 PE=1 SV=2	Prothrombin	F2	23.2466	27.8168	22.9535	22.3145	28.434	28.0068	22.7147	27.7996	27.8885	3	6	-1.52072	-2.86934	0.35779	0.879085	0.0559689
P05155	Plasma protease C1 inhibitor OS=Homo sapiens OX=9606 GN=SERPING1 PE=1 SV=2	Plasma protease C1 inhibitor	SERPING1	24.5404	30.1939	24.6756	#N/A	28.3952	29.1125	25.0203	28.5192	29.1556	3	5	-1.5706	-2.97029	0.354976	0.879085	0.0559689
P50395	Rab GDP dissociation inhibitor beta OS=Homo sapiens OX=9606 GN=GDI2 PE=1 SV=2	Rab GDP dissociation inhibitor beta	GDI2	22.7177	#N/A	23.2755	22.1898	21.744	#N/A	22.4508	#N/A	#N/A	2	3	0.868423	1.82567	0.353202	0.879085	0.0559689
Q16777	Histone H2A type 2-C OS=Homo sapiens OX=9606 GN=H2AC20 PE=1 SV=4	Histone H2A type 2-C	H2AC20	#N/A	#N/A	22.8227	26.2	#N/A	#N/A	22.9865	#N/A	#N/A	1	2	-1.77061	-3.41197	0.356299	0.879085	0.0559689
P01833	Polymeric immunoglobulin receptor OS=Homo sapiens OX=9606 GN=PIGR PE=1 SV=4	Polymeric immunoglobulin receptor	PIGR	22.0261	20.2343	23.1192	#N/A	21.2935	22.1143	23.4611	22.5554	23.2058	3	5	-0.732835	-1.6619	0.360678	0.881442	0.0548061
O00151	PDZ and LIM domain protein 1 OS=Homo sapiens OX=9606 GN=PDLIM1 PE=1 SV=4	PDZ and LIM domain protein 1	PDLIM1	23.1672	#N/A	22.7857	#N/A	#N/A	22.3836	#N/A	21.5721	#N/A	2	2	0.998625	1.99809	0.366438	0.890755	0.0502416
P02788	Lactotransferrin OS=Homo sapiens OX=9606 GN=LTF PE=1 SV=6	Lactotransferrin	LTF	20.9843	22.8352	23.717	24.2287	24.0301	23.3248	21.6294	22.817	23.571	3	6	-0.754674	-1.68725	0.368837	0.891845	0.0497106
P00739	Haptoglobin-related protein OS=Homo sapiens OX=9606 GN=HPR PE=2 SV=2	Haptoglobin-related protein	HPR	27.5305	28.1421	26.7549	24.5384	28.9407	28.9314	28.984	28.9319	30.0707	3	6	-0.923686	-1.89696	0.372153	0.892894	0.0492002
O95619	YEATS domain-containing protein 4 OS=Homo sapiens OX=9606 GN=YEATS4 PE=1 SV=1	YEATS domain-containing protein 4	YEATS4	23.0738	#N/A	24.6834	#N/A	21.6963	22.7665	25.189	22.8798	21.8903	2	5	0.994225	1.99201	0.373179	0.892894	0.0492002
P68366	Tubulin alpha-4A chain OS=Homo sapiens OX=9606 GN=TUBA4A PE=1 SV=1	Tubulin alpha-4A chain	TUBA4A	25.2861	24.052	24.6828	24.7074	24.1246	22.9961	25.022	24.4187	23.1964	3	6	0.596105	1.51163	0.378396	0.900662	0.045438
P21333	Filamin-A OS=Homo sapiens OX=9606 GN=FLNA PE=1 SV=4	Filamin-A	FLNA	26.4735	26.8671	28.3607	25.6881	28.3458	22.5916	26.5458	23.3434	28.8906	3	6	1.33291	2.5191	0.383784	0.90286	0.0443795
P02649	Apolipoprotein E OS=Homo sapiens OX=9606 GN=APOE PE=1 SV=1	Apolipoprotein E	APOE	29.8552	29.204	31.759	27.8915	29.1956	28.3371	30.3959	30.9612	30.226	3	6	0.771552	1.70711	0.387496	0.90286	0.0443795
P12814	Alpha-actinin-1 OS=Homo sapiens OX=9606 GN=ACTN1 PE=1 SV=2	Alpha-actinin-1	ACTN1	26.0319	26.1165	26.5989	25.1659	26.8965	24.6689	26.2178	24.7124	26.2398	3	6	0.598885	1.51455	0.4012	0.90286	0.0443795
P55058	Phospholipid transfer protein OS=Homo sapiens OX=9606 GN=PLTP PE=1 SV=1	Phpholipid transfer protein	PLTP	21.5717	21.1661	19.7893	19.1673	21.0607	22.1189	23.0631	23.4613	21.0008	3	6	-0.802963	-1.74468	0.404487	0.90286	0.0443795
P62937	Peptidyl-prolyl cis-trans isomerase A OS=Homo sapiens OX=9606 GN=PPIA PE=1 SV=2	Peptidyl-prolyl cis-trans isomerase A	PPIA	25.4982	25.5265	26.5404	24.842	26.0931	25.3862	26.1601	24.8738	24.6182	3	6	0.526125	1.44006	0.405003	0.90286	0.0443795
P52566	Rho GDP-dissociation inhibitor 2 OS=Homo sapiens OX=9606 GN=ARHGDIB PE=1 SV=3	Rho GDP-dissociation inhibitor 2	ARHGDIB	23.7489	22.8098	24.4936	24.7272	23.8445	#N/A	23.6263	21.0264	20.3561	3	5	0.968001	1.95613	0.382964	0.90286	0.0443795
O00187	Mannan-binding lectin serine protease 2 OS=Homo sapiens OX=9606 GN=MASP2 PE=1 SV=4	Mannan-binding lectin serine protease 2	MASP2	24.5518	22.7767	24.4122	#N/A	23.4684	22.1476	24.4354	22.7531	23.4309	3	5	0.666505	1.58722	0.391383	0.90286	0.0443795
Q9H4M9	EH domain-containing protein 1 OS=Homo sapiens OX=9606 GN=EHD1 PE=1 SV=2	EH domain-containing protein 1	EHD1	22.3961	21.1378	21.5559	21.3839	21.0865	19.3298	22.6223	20.7374	#N/A	3	5	0.664634	1.58517	0.400503	0.90286	0.0443795
P06276	Cholinesterase OS=Homo sapiens OX=9606 GN=BCHE PE=1 SV=1	Cholinesterase	BCHE	#N/A	#N/A	22.1121	#N/A	#N/A	23.5896	22.734	23.8051	22.5266	1	4	-1.0517	-2.07297	0.395656	0.90286	0.0443795
P49407	Beta-arrestin-1 OS=Homo sapiens OX=9606 GN=ARRB1 PE=1 SV=2	Beta-arrestin-1	ARRB1	22.3977	#N/A	23.3761	22.8726	21.4045	#N/A	21.928	#N/A	#N/A	2	3	0.818531	1.76361	0.395048	0.90286	0.0443795
P02689	Myelin P2 protein OS=Homo sapiens OX=9606 GN=PMP2 PE=1 SV=3	Myelin P2 protein	PMP2	#N/A	24.1129	#N/A	#N/A	#N/A	#N/A	23.1298	23.8865	21.4522	1	3	1.29009	2.44544	0.38777	0.90286	0.0443795
P0DTE1	Probable non-functional immunoglobulin heavy variable 3-38-3 OS=Homo sapiens OX=9606 GN=IGHV3-38-3 PE=1 SV=1	Probable non-functional immunoglobulin heavy variable 3-38-3	IGHV3-38-3	#N/A	23.2175	#N/A	#N/A	21.5142	21.9714	#N/A	#N/A	#N/A	1	2	1.4747	2.77925	0.404752	0.90286	0.0443795
P35611	Alpha-adducin OS=Homo sapiens OX=9606 GN=ADD1 PE=1 SV=2	Alpha-adducin	ADD1	20.9888	#N/A	#N/A	22.738	#N/A	#N/A	#N/A	#N/A	#N/A	1	1	-1.74926	-3.36185	0.391517	0.90286	0.0443795
P55072	Transitional endoplasmic reticulum ATPase OS=Homo sapiens OX=9606 GN=VCP PE=1 SV=4	Transitional endoplasmic reticulum ATPase	VCP	22.659	24.1668	23.6149	23.3697	23.2547	22.4034	26.7015	25.2342	25.0854	3	6	-0.861269	-1.81664	0.41073	0.907553	0.0421282
P04180	Phosphatidylcholine-sterol acyltransferase OS=Homo sapiens OX=9606 GN=LCAT PE=1 SV=1	Phphatidylcholine-sterol acyltransferase	LCAT	#N/A	23.2472	#N/A	#N/A	21.6762	22.431	#N/A	22.7487	22.3448	1	4	0.946974	1.92783	0.411796	0.907553	0.0421282
P13987	CD59 glycoprotein OS=Homo sapiens OX=9606 GN=CD59 PE=1 SV=1	CD59 glycoprotein	CD59	24.735	#N/A	22.745	22.6919	#N/A	#N/A	22.9436	#N/A	#N/A	2	2	0.922285	1.89511	0.413066	0.907553	0.0421282
Q7Z5P9	Mucin-19 OS=Homo sapiens OX=9606 GN=MUC19 PE=1 SV=3	Mucin-19	MUC19	20.9132	#N/A	#N/A	#N/A	#N/A	#N/A	22.4209	#N/A	#N/A	1	1	-1.50765	-2.84346	0.415279	0.908051	0.0418899
Q6IBS0	Twinfilin-2 OS=Homo sapiens OX=9606 GN=TWF2 PE=1 SV=2	Twinfilin-2	TWF2	21.4276	#N/A	23.507	#N/A	#N/A	#N/A	24.0402	22.9322	#N/A	2	2	-1.0189	-2.02638	0.421251	0.916722	0.0377622
P19086	Guanine nucleotide-binding protein G(z) subunit alpha OS=Homo sapiens OX=9606 GN=GNAZ PE=1 SV=3	Guanine nucleotide-binding protein G(z) subunit alpha	GNAZ	21.9338	21.1191	20.2182	20.9823	20.4858	19.2456	21.2805	20.7286	20.5869	3	6	0.538716	1.45268	0.42797	0.92693	0.032953
Q9BXX3	Ankyrin repeat domain-containing protein 30A OS=Homo sapiens OX=9606 GN=ANKRD30A PE=1 SV=3	Ankyrin repeat domain-containing protein 30A	ANKRD30A	24.0411	23.8478	22.9248	23.3031	24.9319	24.9992	22.6349	25.1445	23.8946	3	6	-0.546768	-1.46081	0.464831	0.939928	0.0269055
O95072	Meiotic recombination protein REC8 homolog OS=Homo sapiens OX=9606 GN=REC8 PE=1 SV=1	Meiotic recombination protein REC8 homolog	REC8	28.8274	24.8768	27.5124	28.6632	24.8615	25.184	27.6417	26.287	24.9404	3	6	0.809248	1.7523	0.488485	0.939928	0.0269055
P35612	Beta-adducin OS=Homo sapiens OX=9606 GN=ADD2 PE=1 SV=3	Beta-adducin	ADD2	24.0673	23.65	23.8644	20.4981	22.8267	24.9424	23.2911	24.1351	23.9057	3	6	0.594065	1.50949	0.496413	0.939928	0.0269055
P06396	Gelsolin OS=Homo sapiens OX=9606 GN=GSN PE=1 SV=1	Gelsolin	GSN	25.2675	26.9281	25.752	24.4367	28.1122	26.8841	24.9441	27.7045	27.4573	3	6	-0.60726	-1.52336	0.496981	0.939928	0.0269055
O00194	Ras-related protein Rab-27B OS=Homo sapiens OX=9606 GN=RAB27B PE=1 SV=4	Ras-related protein Rab-27B	RAB27B	25.079	23.3845	24.1799	26.6485	23.2078	21.5273	23.2704	23.5986	22.9355	3	6	0.683117	1.6056	0.49987	0.939928	0.0269055
O15145	Actin-related protein 2/3 complex subunit 3 OS=Homo sapiens OX=9606 GN=ARPC3 PE=1 SV=3	Actin-related protein 2/3 complex subunit 3	ARPC3	22.6299	22.4635	23.3771	25.4617	23.2072	20.4513	21.7314	20.6292	21.2007	3	6	0.709943	1.63574	0.50169	0.939928	0.0269055
P00338	L-lactate dehydrogenase A chain OS=Homo sapiens OX=9606 GN=LDHA PE=1 SV=2	L-lactate dehydrogenase A chain	LDHA	23.1141	22.063	23.0575	24.0005	23.4086	20.0312	23.0599	21.6525	20.4118	3	6	0.650789	1.57003	0.506633	0.939928	0.0269055
P48740	Mannan-binding lectin serine protease 1 OS=Homo sapiens OX=9606 GN=MASP1 PE=1 SV=3	Mannan-binding lectin serine protease 1	MASP1	25.6314	23.4987	25.1195	20.9556	23.5161	22.2425	26.956	25.1081	25.1173	3	6	0.767282	1.70206	0.509029	0.939928	0.0269055
P10909	Clusterin OS=Homo sapiens OX=9606 GN=CLU PE=1 SV=1	Clusterin	CLU	28.459	28.8435	28.7391	24.3395	28.7109	28.8926	28.2739	29.0439	29.035	3	6	0.631231	1.54889	0.510935	0.939928	0.0269055
P0DP25	Calmodulin-3 OS=Homo sapiens OX=9606 GN=CALM3 PE=1 SV=1	Calmodulin-3	CALM3	24.4453	22.7856	25.2828	26.987	22.7113	22.2554	24.3449	22.2816	21.7205	3	6	0.787769	1.7264	0.51624	0.939928	0.0269055
P07359	Platelet glycoprotein Ib alpha chain OS=Homo sapiens OX=9606 GN=GP1BA PE=1 SV=2	Platelet glycoprotein Ib alpha chain	GP1BA	19.8604	20.7045	#N/A	21.5789	20.2659	18.0558	17.8294	19.2558	20.4799	2	6	0.704869	1.63	0.501398	0.939928	0.0269055
P04083	Annexin A1 OS=Homo sapiens OX=9606 GN=ANXA1 PE=1 SV=2	Annexin A1	ANXA1	22.1055	21.4768	20.8805	25.872	21.0717	20.4723	22.1781	21.7862	#N/A	3	5	-0.788445	-1.72721	0.464032	0.939928	0.0269055
P10321	HLA class I histocompatibility antigen, C alpha chain OS=Homo sapiens OX=9606 GN=HLA-C PE=1 SV=3	HLA class I histocompatibility antigen, C alpha chain	HLA-C	24.464	22.6579	22.0925	21.8468	23.1542	#N/A	24.0977	21.383	21.6713	3	5	0.640868	1.55927	0.475888	0.939928	0.0269055
P62258	14-3-3 protein epsilon OS=Homo sapiens OX=9606 GN=YWHAE PE=1 SV=1	14-3-3 protein epsilon	YWHAE	24.1436	22.8919	25.8548	25.4064	23.6799	22.3808	24.9427	#N/A	20.999	3	5	0.815023	1.75933	0.49946	0.939928	0.0269055
Q9UHG3	Prenylcysteine oxidase 1 OS=Homo sapiens OX=9606 GN=PCYOX1 PE=1 SV=3	Prenylcysteine oxidase 1	PCYOX1	21.2257	22.8815	25.3411	#N/A	22.417	22.4663	25.0799	24.6495	24.5651	3	5	-0.686099	-1.60893	0.505602	0.939928	0.0269055
O00391	Sulfhydryl oxidase 1 OS=Homo sapiens OX=9606 GN=QSOX1 PE=1 SV=3	Sulfhydryl oxidase 1	QSOX1	23.81	22.0956	23.2277	#N/A	22.7812	20.6926	23.7806	22.3486	21.8512	3	5	0.753593	1.68599	0.512837	0.939928	0.0269055
P12931	Proto-oncogene tyrosine-protein kinase Src OS=Homo sapiens OX=9606 GN=SRC PE=1 SV=3	Proto-oncogene tyrine-protein kinase Src	SRC	25.3058	#N/A	21.2432	23.9228	23.4604	19.5671	22.9786	21.6127	#N/A	2	5	0.966209	1.9537	0.513015	0.939928	0.0269055
Q9UL46	Proteasome activator complex subunit 2 OS=Homo sapiens OX=9606 GN=PSME2 PE=1 SV=4	Proteasome activator complex subunit 2	PSME2	19.1894	22.8932	19.8244	#N/A	24.5745	#N/A	19.1539	20.6821	23.0346	3	4	-1.2256	-2.33853	0.436338	0.939928	0.0269055
P52907	F-actin-capping protein subunit alpha-1 OS=Homo sapiens OX=9606 GN=CAPZA1 PE=1 SV=3	F-actin-capping protein subunit alpha-1	CAPZA1	23.4035	21.8885	24.5943	23.5175	22.7794	#N/A	23.5413	#N/A	19.4983	3	4	0.9613	1.94706	0.444616	0.939928	0.0269055
P35613	Basigin OS=Homo sapiens OX=9606 GN=BSG PE=1 SV=2	Basigin	BSG	22.535	21.6098	22.6387	21.753	22.077	20.2336	22.5705	#N/A	#N/A	3	4	0.602684	1.51854	0.456283	0.939928	0.0269055
P14314	Glucosidase 2 subunit beta OS=Homo sapiens OX=9606 GN=PRKCSH PE=1 SV=2	Glucidase 2 subunit beta	PRKCSH	20.9955	22.0294	22.1358	#N/A	21.7441	#N/A	20.1425	21.506	21.3965	3	4	0.52298	1.43692	0.464585	0.939928	0.0269055
Q96C92	Endosome-associated-trafficking regulator 1 OS=Homo sapiens OX=9606 GN=ENTR1 PE=1 SV=3	Endome-associated-trafficking regulator 1	ENTR1	#N/A	25.4747	24.3365	#N/A	25.5906	26.3745	#N/A	25.6521	25.6161	2	4	-0.902735	-1.86961	0.450902	0.939928	0.0269055
P10599	Thioredoxin OS=Homo sapiens OX=9606 GN=TXN PE=1 SV=3	Thioredoxin	TXN	25.8165	#N/A	26.2899	27.6775	23.9844	22.8869	25.2534	#N/A	#N/A	2	4	1.10265	2.14749	0.459928	0.939928	0.0269055
P61158	Actin-related protein 3 OS=Homo sapiens OX=9606 GN=ACTR3 PE=1 SV=3	Actin-related protein 3	ACTR3	20.899	#N/A	22.1604	20.9954	21.4007	19.135	21.7684	#N/A	#N/A	2	4	0.704789	1.62991	0.474806	0.939928	0.0269055
P36955	Pigment epithelium-derived factor OS=Homo sapiens OX=9606 GN=SERPINF1 PE=1 SV=4	Pigment epithelium-derived factor	SERPINF1	#N/A	25.0505	#N/A	#N/A	25.9898	25.5716	#N/A	25.7963	25.8198	1	4	-0.743849	-1.67464	0.47343	0.939928	0.0269055
P05154	Plasma serine protease inhibitor OS=Homo sapiens OX=9606 GN=SERPINA5 PE=1 SV=3	Plasma serine protease inhibitor	SERPINA5	#N/A	21.451	#N/A	#N/A	23.155	21.6751	#N/A	21.3368	22.9802	1	4	-0.835726	-1.78475	0.514739	0.939928	0.0269055
P35443	Thrombospondin-4 OS=Homo sapiens OX=9606 GN=THBS4 PE=1 SV=2	Thrombpondin-4	THBS4	22.0607	20.2346	21.5775	#N/A	22.0271	20.0297	24.5642	#N/A	#N/A	3	3	-0.916107	-1.88702	0.468204	0.939928	0.0269055
P08670	Vimentin OS=Homo sapiens OX=9606 GN=VIM PE=1 SV=4	Vimentin	VIM	21.5408	20.0047	22.7675	23.2954	23.3808	#N/A	20.0747	#N/A	#N/A	3	3	-0.812644	-1.75643	0.502514	0.939928	0.0269055
O75083	WD repeat-containing protein 1 OS=Homo sapiens OX=9606 GN=WDR1 PE=1 SV=4	WD repeat-containing protein 1	WDR1	21.5278	23.6955	21.242	#N/A	23.8241	#N/A	24.3153	#N/A	20.7547	3	3	-0.809597	-1.75272	0.502826	0.939928	0.0269055
Q00013	55 kDa erythrocyte membrane protein OS=Homo sapiens OX=9606 GN=MPP1 PE=1 SV=2	55 kDa erythrocyte membrane protein	MPP1	23.4088	#N/A	21.9306	22.3772	21.7406	#N/A	21.2519	#N/A	#N/A	2	3	0.879808	1.84013	0.444566	0.939928	0.0269055
P60953	Cell division control protein 42 homolog OS=Homo sapiens OX=9606 GN=CDC42 PE=1 SV=2	Cell division control protein 42 homolog	CDC42	23.0833	#N/A	22.2145	23.022	20.7576	#N/A	21.9322	#N/A	#N/A	2	3	0.74499	1.67596	0.487716	0.939928	0.0269055
P22891	Vitamin K-dependent protein Z OS=Homo sapiens OX=9606 GN=PROZ PE=1 SV=2	Vitamin K-dependent protein Z	PROZ	#N/A	23.0646	#N/A	#N/A	21.6017	22.7348	#N/A	#N/A	22.0966	1	3	0.920235	1.89242	0.442836	0.939928	0.0269055
P22735	Protein-glutamine gamma-glutamyltransferase K OS=Homo sapiens OX=9606 GN=TGM1 PE=1 SV=4	Protein-glutamine gamma-glutamyltransferase K	TGM1	22.643	#N/A	#N/A	27.1237	#N/A	#N/A	21.8255	#N/A	#N/A	1	2	-1.83154	-3.55917	0.463213	0.939928	0.0269055
P55081	Microfibrillar-associated protein 1 OS=Homo sapiens OX=9606 GN=MFAP1 PE=1 SV=2	Microfibrillar-associated protein 1	MFAP1	#N/A	23.6285	#N/A	#N/A	24.689	#N/A	#N/A	#N/A	24.4806	1	2	-0.956294	-1.94032	0.500998	0.939928	0.0269055
P23467	Receptor-type tyrosine-protein phosphatase beta OS=Homo sapiens OX=9606 GN=PTPRB PE=1 SV=3	Receptor-type tyrine-protein phphatase beta	PTPRB	21.616	#N/A	21.7924	#N/A	#N/A	#N/A	22.7615	#N/A	#N/A	2	1	-1.05727	-2.08099	0.458737	0.939928	0.0269055
P62820	Ras-related protein Rab-1A OS=Homo sapiens OX=9606 GN=RAB1A PE=1 SV=3	Ras-related protein Rab-1A	RAB1A	21.7645	#N/A	22.7856	#N/A	#N/A	#N/A	21.2846	#N/A	#N/A	2	1	0.990431	1.98678	0.501158	0.939928	0.0269055
P02792	Ferritin light chain OS=Homo sapiens OX=9606 GN=FTL PE=1 SV=2	Ferritin light chain	FTL	#N/A	#N/A	22.4969	#N/A	#N/A	23.919	#N/A	#N/A	#N/A	1	1	-1.42206	-2.67968	0.440421	0.939928	0.0269055
P29144	Tripeptidyl-peptidase 2 OS=Homo sapiens OX=9606 GN=TPP2 PE=1 SV=4	Tripeptidyl-peptidase 2	TPP2	23.1356	#N/A	#N/A	24.5189	#N/A	#N/A	#N/A	#N/A	#N/A	1	1	-1.38328	-2.6086	0.452193	0.939928	0.0269055
P04632	Calpain small subunit 1 OS=Homo sapiens OX=9606 GN=CAPNS1 PE=1 SV=1	Calpain small subunit 1	CAPNS1	21.836	#N/A	#N/A	20.3749	#N/A	#N/A	#N/A	#N/A	#N/A	1	1	1.46104	2.75308	0.4493	0.939928	0.0269055
Q15019	Septin-2 OS=Homo sapiens OX=9606 GN=SEPTIN2 PE=1 SV=1	Septin-2	SEPTIN2	#N/A	#N/A	22.5928	#N/A	21.3987	#N/A	#N/A	#N/A	#N/A	1	1	1.19406	2.28796	0.513013	0.939928	0.0269055
P55056	Apolipoprotein C-IV OS=Homo sapiens OX=9606 GN=APOC4 PE=1 SV=1	Apolipoprotein C-IV	APOC4	23.9228	24.1361	25.1078	24.0698	23.1898	#N/A	24.0742	23.9122	24.2272	3	5	0.494249	1.40859	0.521179	0.940592	0.0265987
Q08554	Desmocollin-1 OS=Homo sapiens OX=9606 GN=DSC1 PE=1 SV=2	Desmocollin-1	DSC1	23.5422	#N/A	24.4981	27.1814	21.1269	20.0232	22.4593	#N/A	#N/A	2	4	1.32246	2.50092	0.520301	0.940592	0.0265987
P05452	Tetranectin OS=Homo sapiens OX=9606 GN=CLEC3B PE=1 SV=3	Tetranectin	CLEC3B	#N/A	23.5273	#N/A	#N/A	24.2398	23.9499	#N/A	24.9513	23.7511	1	4	-0.695719	-1.61969	0.52278	0.940592	0.0265987
P60174	Triosephosphate isomerase OS=Homo sapiens OX=9606 GN=TPI1 PE=1 SV=4	Triephphate isomerase	TPI1	23.3259	22.2041	23.6104	22.5713	23.8415	21.3681	24.4351	22.1079	20.6816	3	6	0.545883	1.45991	0.527171	0.940814	0.0264961
P81605	Dermcidin OS=Homo sapiens OX=9606 GN=DCD PE=1 SV=2	Dermcidin	DCD	27.2231	23.8075	27.8311	29.3235	25.3571	25.081	26.2159	23.3131	23.2155	3	6	0.869507	1.82704	0.531138	0.940814	0.0264961
Q9Y6R7	IgGFc-binding protein OS=Homo sapiens OX=9606 GN=FCGBP PE=1 SV=3	IgGFc-binding protein	FCGBP	24.6913	25.7409	24.483	#N/A	25.3317	23.9798	26.2707	25.4427	26.0155	3	5	-0.43633	-1.35316	0.530299	0.940814	0.0264961
P32119	Peroxiredoxin-2 OS=Homo sapiens OX=9606 GN=PRDX2 PE=1 SV=5	Peroxiredoxin-2	PRDX2	26.4779	20.4254	26.4982	27.8152	24.7663	24.165	25.1936	#N/A	#N/A	3	4	-1.01786	-2.02491	0.527357	0.940814	0.0264961
O95445	Apolipoprotein M OS=Homo sapiens OX=9606 GN=APOM PE=1 SV=2	Apolipoprotein M	APOM	25.0742	25.1801	27.7949	22.369	25.8209	26.3987	25.1366	26.1633	26.5927	3	6	0.602814	1.51868	0.536431	0.946009	0.0241049
Q15465	Sonic hedgehog protein OS=Homo sapiens OX=9606 GN=SHH PE=1 SV=1	Sonic hedgehog protein	SHH	25.3802	28.0549	25.8085	23.3239	28.6478	29.2732	24.234	29.6287	28.6546	3	6	-0.879176	-1.83932	0.540281	0.946009	0.0241049
P12273	Prolactin-inducible protein OS=Homo sapiens OX=9606 GN=PIP PE=1 SV=1	Prolactin-inducible protein	PIP	20.8783	21.6644	#N/A	22.8549	22.1183	22.6957	20.4467	21.7684	20.9578	2	6	-0.535587	-1.44953	0.539451	0.946009	0.0241049
P06576	ATP synthase subunit beta, mitochondrial OS=Homo sapiens OX=9606 GN=ATP5F1B PE=1 SV=3	ATP synthase subunit beta, mitochondrial	ATP5F1B	23.2451	22.5706	24.7707	20.5199	23.1366	#N/A	24.8968	23.765	22.3159	3	5	0.601957	1.51777	0.54267	0.946566	0.0238493
Q15833	Syntaxin-binding protein 2 OS=Homo sapiens OX=9606 GN=STXBP2 PE=1 SV=2	Syntaxin-binding protein 2	STXBP2	22.276	21.8054	20.5282	19.3879	21.7585	20.3457	22.5257	21.2409	21.2643	3	6	0.449365	1.36544	0.548177	0.947883	0.0232454
Q13201	Multimerin-1 OS=Homo sapiens OX=9606 GN=MMRN1 PE=1 SV=3	Multimerin-1	MMRN1	24.0385	24.4589	22.6544	20.2613	23.2151	23.2409	24.0159	24.4253	23.9826	3	6	0.527107	1.44104	0.556909	0.947883	0.0232454
P30101	Protein disulfide-isomerase A3 OS=Homo sapiens OX=9606 GN=PDIA3 PE=1 SV=4	Protein disulfide-isomerase A3	PDIA3	24.0185	24.0899	24.4039	21.072	24.9683	24.112	23.8964	24.0595	24.11	3	6	0.467743	1.38294	0.556943	0.947883	0.0232454
P22792	Carboxypeptidase N subunit 2 OS=Homo sapiens OX=9606 GN=CPN2 PE=1 SV=3	Carboxypeptidase N subunit 2	CPN2	24.6223	25.4058	24.639	20.4279	24.8897	24.946	24.4129	25.5353	25.4837	3	6	0.60646	1.52252	0.56218	0.947883	0.0232454
P04406	Glyceraldehyde-3-phosphate dehydrogenase OS=Homo sapiens OX=9606 GN=GAPDH PE=1 SV=3	Glyceraldehyde-3-phphate dehydrogenase	GAPDH	26.0106	24.9594	26.4772	26.659	25.6805	23.9977	26.1904	25.046	24.7713	3	6	0.424921	1.3425	0.566553	0.947883	0.0232454
P02730	Band 3 anion transport protein OS=Homo sapiens OX=9606 GN=SLC4A1 PE=1 SV=3	Band 3 anion transport protein	SLC4A1	29.124	24.3893	26.7117	30.9641	26.008	23.7267	26.2344	24.6771	24.0058	3	6	0.805656	1.74794	0.585799	0.947883	0.0232454
P27105	Stomatin OS=Homo sapiens OX=9606 GN=STOM PE=1 SV=3	Stomatin	STOM	26.0644	24.9303	24.5346	27.2581	24.4495	24.512	24.6335	23.4733	24.0651	3	6	0.444541	1.36088	0.590498	0.947883	0.0232454
Q08830	Fibrinogen-like protein 1 OS=Homo sapiens OX=9606 GN=FGL1 PE=1 SV=3	Fibrinogen-like protein 1	FGL1	26.44	25.6514	25.5834	21.8063	24.8675	28.0104	23.0278	27.251	26.1821	3	6	0.700733	1.62533	0.593375	0.947883	0.0232454
P05543	Thyroxine-binding globulin OS=Homo sapiens OX=9606 GN=SERPINA7 PE=1 SV=2	Thyroxine-binding globulin	SERPINA7	#N/A	25.356	20.7643	20.6404	25.56	25.0997	21.6878	25.4854	24.8117	2	6	-0.820681	-1.76624	0.597906	0.947883	0.0232454
P61160	Actin-related protein 2 OS=Homo sapiens OX=9606 GN=ACTR2 PE=1 SV=1	Actin-related protein 2	ACTR2	23.5888	22.9005	23.8737	23.9046	24.1393	21.1191	24.2092	21.0816	#N/A	3	5	0.563595	1.47795	0.545576	0.947883	0.0232454
P17301	Integrin alpha-2 OS=Homo sapiens OX=9606 GN=ITGA2 PE=1 SV=1	Integrin alpha-2	ITGA2	21.8562	21.1227	21.1099	20.8085	20.306	#N/A	21.6881	20.9056	21.4262	3	5	0.336077	1.26232	0.585603	0.947883	0.0232454
P25705	ATP synthase subunit alpha, mitochondrial OS=Homo sapiens OX=9606 GN=ATP5F1A PE=1 SV=1	ATP synthase subunit alpha, mitochondrial	ATP5F1A	22.1019	23.1853	22.588	23.7112	21.5855	18.9479	23.8312	22.0689	#N/A	3	5	0.596121	1.51165	0.594717	0.947883	0.0232454
Q71U36	Tubulin alpha-1A chain OS=Homo sapiens OX=9606 GN=TUBA1A PE=1 SV=1	Tubulin alpha-1A chain	TUBA1A	24.841	22.3669	22.5243	25.5287	24.3176	#N/A	24.3087	22.4885	22.2179	3	5	-0.52824	-1.44217	0.59757	0.947883	0.0232454
Q8NG11	Tetraspanin-14 OS=Homo sapiens OX=9606 GN=TSPAN14 PE=1 SV=1	Tetraspanin-14	TSPAN14	#N/A	28.3114	25.1008	#N/A	27.9245	29.9606	23.0193	29.2778	28.5562	2	5	-1.04159	-2.05849	0.574013	0.947883	0.0232454
O75882	Attractin OS=Homo sapiens OX=9606 GN=ATRN PE=1 SV=2	Attractin	ATRN	#N/A	22.0527	#N/A	#N/A	19.2011	21.4859	18.6268	23.1324	22.6703	1	5	1.02943	2.04122	0.578638	0.947883	0.0232454
Q04756	Hepatocyte growth factor activator OS=Homo sapiens OX=9606 GN=HGFAC PE=1 SV=1	Hepatocyte growth factor activator	HGFAC	#N/A	21.5789	#N/A	#N/A	21.8677	22.9272	20.6089	23.5608	22.8193	1	5	-0.777905	-1.71464	0.574095	0.947883	0.0232454
P02786	Transferrin receptor protein 1 OS=Homo sapiens OX=9606 GN=TFRC PE=1 SV=2	Transferrin receptor protein 1	TFRC	22.8723	25.2998	22.7143	22.0304	24.0775	#N/A	24.3239	#N/A	21.918	3	4	0.541336	1.45532	0.582577	0.947883	0.0232454
P07477	Trypsin-1 OS=Homo sapiens OX=9606 GN=PRSS1 PE=1 SV=1	Trypsin-1	PRSS1	23.2083	22.7894	23.135	27.0404	#N/A	#N/A	22.1375	23.5817	21.9882	3	4	-0.64275	-1.5613	0.599427	0.947883	0.0232454
Q86YZ3	Hornerin OS=Homo sapiens OX=9606 GN=HRNR PE=1 SV=2	Hornerin	HRNR	22.8946	#N/A	21.8232	26.6277	20.833	17.0539	19.4396	#N/A	#N/A	2	4	1.37034	2.58531	0.551404	0.947883	0.0232454
Q96QA5	Gasdermin-A OS=Homo sapiens OX=9606 GN=GSDMA PE=1 SV=4	Gasdermin-A	GSDMA	20.3395	#N/A	19.5007	23.0118	19.7248	#N/A	20.7402	19.1211	#N/A	2	4	-0.729397	-1.65795	0.561454	0.947883	0.0232454
Q15517	Corneodesmosin OS=Homo sapiens OX=9606 GN=CDSN PE=1 SV=3	Corneodesmin	CDSN	24.5405	#N/A	24.6092	27.6936	22.5036	21.7231	22.6882	#N/A	#N/A	2	4	0.92277	1.89575	0.572482	0.947883	0.0232454
Q5T749	Keratinocyte proline-rich protein OS=Homo sapiens OX=9606 GN=KPRP PE=1 SV=1	Keratinocyte proline-rich protein	KPRP	24.1327	#N/A	24.8527	27.4895	21.2641	20.8971	23.9076	#N/A	#N/A	2	4	1.10318	2.14828	0.58577	0.947883	0.0232454
P48643	T-complex protein 1 subunit epsilon OS=Homo sapiens OX=9606 GN=CCT5 PE=1 SV=1	T-complex protein 1 subunit epsilon	CCT5	#N/A	20.0645	21.6054	20.487	21.1247	18.7759	20.7515	#N/A	#N/A	2	4	0.550164	1.46425	0.588719	0.947883	0.0232454
Q9NQH7	Xaa-Pro aminopeptidase 3 OS=Homo sapiens OX=9606 GN=XPNPEP3 PE=1 SV=1	Xaa-Pro aminopeptidase 3	XPNP3	22.2737	#N/A	22.3147	21.0179	22.7746	#N/A	21.3421	#N/A	#N/A	2	3	0.582655	1.4976	0.560341	0.947883	0.0232454
P01130	Low-density lipoprotein receptor OS=Homo sapiens OX=9606 GN=LDLR PE=1 SV=1	Low-density lipoprotein receptor	LDLR	19.8382	20.5369	#N/A	21.048	20.8659	#N/A	20.2071	#N/A	#N/A	2	3	-0.519471	-1.43343	0.577284	0.947883	0.0232454
P11215	Integrin alpha-M OS=Homo sapiens OX=9606 GN=ITGAM PE=1 SV=2	Integrin alpha-M	ITGAM	#N/A	18.7951	18.7714	#N/A	18.7965	17.5492	#N/A	#N/A	#N/A	2	2	0.610411	1.52669	0.582798	0.947883	0.0232454
P52565	Rho GDP-dissociation inhibitor 1 OS=Homo sapiens OX=9606 GN=ARHGDIA PE=1 SV=3	Rho GDP-dissociation inhibitor 1	ARHGDIA	#N/A	#N/A	24.1454	#N/A	23.1393	#N/A	#N/A	#N/A	#N/A	1	1	1.00612	2.0085	0.573378	0.947883	0.0232454
P01042	Kininogen-1 OS=Homo sapiens OX=9606 GN=KNG1 PE=1 SV=2	Kininogen-1	KNG1	25.2611	28.0434	25.1795	22.3637	28.0422	28.6545	25.3058	28.3281	28.5208	3	6	-0.707839	-1.63336	0.607564	0.95168	0.021509
P23142	Fibulin-1 OS=Homo sapiens OX=9606 GN=FBLN1 PE=1 SV=4	Fibulin-1	FBLN1	25.8886	29.3648	26.982	22.9263	29.8126	30.2224	26.3392	30.7067	29.7643	3	6	-0.88342	-1.84474	0.608324	0.95168	0.021509
P26038	Moesin OS=Homo sapiens OX=9606 GN=MSN PE=1 SV=3	Moesin	MSN	22.4546	22.7978	23.5943	23.6639	24.3331	19.77	24.387	22.3209	20.1144	3	6	0.517373	1.43135	0.622792	0.95168	0.021509
P61225	Ras-related protein Rap-2b OS=Homo sapiens OX=9606 GN=RAP2B PE=1 SV=1	Ras-related protein Rap-2b	RAP2B	22.4502	20.787	21.0028	22.5739	21.0118	19.6976	22.0085	20.8831	20.1087	3	6	0.36606	1.28883	0.622997	0.95168	0.021509
P02790	Hemopexin OS=Homo sapiens OX=9606 GN=HPX PE=1 SV=2	Hemopexin	HPX	26.6713	30.8152	27.5634	24.2199	30.6882	31.1749	26.7237	31.3398	30.7324	3	6	-0.796533	-1.73692	0.626173	0.95168	0.021509
O75223	Gamma-glutamylcyclotransferase OS=Homo sapiens OX=9606 GN=GGCT PE=1 SV=1	Gamma-glutamylcyclotransferase	GGCT	24.0276	21.6144	21.9512	25.7577	20.7125	23.5578	25.3419	22.3018	20.9709	3	6	-0.576021	-1.49073	0.630983	0.95168	0.021509
P78417	Glutathione S-transferase omega-1 OS=Homo sapiens OX=9606 GN=GSTO1 PE=1 SV=2	Glutathione S-transferase omega-1	GSTO1	21.5231	23.0072	23.3429	#N/A	23.0919	22.3598	24.4426	22.1871	#N/A	3	4	-0.395956	-1.31581	0.623576	0.95168	0.021509
Q9H853	Putative tubulin-like protein alpha-4B OS=Homo sapiens OX=9606 GN=TUBA4B PE=5 SV=2	Putative tubulin-like protein alpha-4B	TUBA4B	25.9107	24.5902	23.2616	23.763	25.2605	#N/A	24.7506	22.6325	#N/A	3	4	0.485861	1.40042	0.625765	0.95168	0.021509
Q9UJU6	Drebrin-like protein OS=Homo sapiens OX=9606 GN=DBNL PE=1 SV=1	Drebrin-like protein	DBNL	#N/A	25.4081	#N/A	#N/A	26.3625	26.849	#N/A	27.0101	24.9747	1	4	-0.890959	-1.85441	0.628296	0.95168	0.021509
P29508	Serpin B3 OS=Homo sapiens OX=9606 GN=SERPINB3 PE=1 SV=2	Serpin B3	SERPINB3	23.7323	21.7733	23.0792	24.2408	21.8184	#N/A	24.076	#N/A	#N/A	3	3	-0.516798	-1.43078	0.608701	0.95168	0.021509
P00915	Carbonic anhydrase 1 OS=Homo sapiens OX=9606 GN=CA1 PE=1 SV=2	Carbonic anhydrase 1	CA1	#N/A	21.0503	22.644	21.2868	24.4636	#N/A	21.8087	#N/A	#N/A	2	3	-0.672571	-1.59391	0.613175	0.95168	0.021509
Q9Y5G6	Protocadherin gamma-A7 OS=Homo sapiens OX=9606 GN=PCDHGA7 PE=2 SV=1	Protocadherin gamma-A7	PCDHGA7	#N/A	22.5904	24.9523	23.4547	#N/A	#N/A	25.4188	#N/A	#N/A	2	2	-0.665424	-1.58603	0.626481	0.95168	0.021509
P48735	Isocitrate dehydrogenase [NADP], mitochondrial OS=Homo sapiens OX=9606 GN=IDH2 PE=1 SV=2	Isocitrate dehydrogenase [NADP], mitochondrial	IDH2	22.4212	#N/A	21.676	22.3515	#N/A	#N/A	22.7878	#N/A	#N/A	2	2	-0.52103	-1.43498	0.628895	0.95168	0.021509
Q9UIB8	SLAM family member 5 OS=Homo sapiens OX=9606 GN=CD84 PE=1 SV=1	SLAM family member 5	CD84	#N/A	22.2469	#N/A	21.4512	#N/A	#N/A	#N/A	#N/A	#N/A	1	1	0.795611	1.73581	0.629903	0.95168	0.021509
P06733	Alpha-enolase OS=Homo sapiens OX=9606 GN=ENO1 PE=1 SV=2	Alpha-enolase	ENO1	24.0501	23.7728	25.5314	24.9359	24.8988	23.4123	25.2161	23.5501	22.5069	3	6	0.36477	1.28768	0.640663	0.95263	0.0210757
P15153	Ras-related C3 botulinum toxin substrate 2 OS=Homo sapiens OX=9606 GN=RAC2 PE=1 SV=1	Ras-related C3 botulinum toxin substrate 2	RAC2	22.6043	22.2983	21.9839	23.1978	24.2262	#N/A	22.3407	21.828	21.6936	3	5	-0.361717	-1.28495	0.63785	0.95263	0.0210757
P18510	Interleukin-1 receptor antagonist protein OS=Homo sapiens OX=9606 GN=IL1RN PE=1 SV=1	Interleukin-1 receptor antagonist protein	IL1RN	22.9731	25.5231	24.7244	#N/A	#N/A	23.6355	#N/A	24.0258	24.182	3	3	0.459115	1.3747	0.642035	0.95263	0.0210757
O75954	Tetraspanin-9 OS=Homo sapiens OX=9606 GN=TSPAN9 PE=1 SV=1	Tetraspanin-9	TSPAN9	22.113	21.567	#N/A	#N/A	#N/A	#N/A	21.4984	21.1776	#N/A	2	2	0.501971	1.41615	0.637261	0.95263	0.0210757
P25325	3-mercaptopyruvate sulfurtransferase OS=Homo sapiens OX=9606 GN=MPST PE=1 SV=3	3-mercaptopyruvate sulfurtransferase	MPST	20.2843	#N/A	20.4064	#N/A	#N/A	#N/A	21.001	#N/A	#N/A	2	1	-0.655697	-1.57538	0.640482	0.95263	0.0210757
O75594	Peptidoglycan recognition protein 1 OS=Homo sapiens OX=9606 GN=PGLYRP1 PE=1 SV=1	Peptidoglycan recognition protein 1	PGLYRP1	#N/A	18.037	#N/A	#N/A	17.6421	#N/A	#N/A	#N/A	17.1265	1	2	0.65277	1.57218	0.644926	0.953823	0.0205324
P62987	Ubiquitin-60S ribosomal protein L40 OS=Homo sapiens OX=9606 GN=UBA52 PE=1 SV=2	Ubiquitin-60S ribomal protein L40	UBA52	27.8267	25.1594	26.6576	30.619	25.3739	29.9119	26.44	28.2593	22.8947	3	6	-0.701918	-1.62667	0.652051	0.955087	0.0199571
O43707	Alpha-actinin-4 OS=Homo sapiens OX=9606 GN=ACTN4 PE=1 SV=2	Alpha-actinin-4	ACTN4	23.4194	23.5817	23.1193	#N/A	24.4213	24.273	22.8777	24.1123	23.6185	3	5	-0.487055	-1.40158	0.650296	0.955087	0.0199571
Q13867	Bleomycin hydrolase OS=Homo sapiens OX=9606 GN=BLMH PE=1 SV=1	Bleomycin hydrolase	BLMH	21.4363	#N/A	21.6492	22.8037	#N/A	#N/A	19.1807	20.9534	#N/A	2	3	0.563523	1.47787	0.65133	0.955087	0.0199571
P05090	Apolipoprotein D OS=Homo sapiens OX=9606 GN=APOD PE=1 SV=1	Apolipoprotein D	APOD	26.8794	28.0458	28.7396	24.9276	26.9013	28.8927	26.5745	29.1392	28.4861	3	6	0.401374	1.32076	0.662094	0.9667	0.0147084
P15169	Carboxypeptidase N catalytic chain OS=Homo sapiens OX=9606 GN=CPN1 PE=1 SV=1	Carboxypeptidase N catalytic chain	CPN1	22.6351	21.6423	21.8574	#N/A	21.7814	24.928	21.4132	22.8067	21.4069	3	5	-0.422321	-1.34008	0.665284	0.968264	0.0140063
O43866	CD5 antigen-like OS=Homo sapiens OX=9606 GN=CD5L PE=1 SV=1	CD5 antigen-like	CD5L	29.6558	28.827	27.2718	25.4511	29.2317	29.3287	30.0749	29.7418	30.2171	3	6	-0.422678	-1.34041	0.669639	0.969508	0.0134485
Q9P1Z2	Calcium-binding and coiled-coil domain-containing protein 1 OS=Homo sapiens OX=9606 GN=CALCOCO1 PE=1 SV=2	Calcium-binding and coiled-coil domain-containing protein 1	CALCOCO1	25.4465	28.9372	26.8409	24.0603	27.9325	27.8568	28.2214	28.082	28.954	3	6	-0.442987	-1.35942	0.670382	0.969508	0.0134485
P62805	Histone H4 OS=Homo sapiens OX=9606 GN=H4C1 PE=1 SV=2	Histone H4	H4C1	22.6291	#N/A	22.6366	25.1163	21.6455	#N/A	21.8441	21.4044	20.7229	2	5	0.486214	1.40076	0.673069	0.970324	0.0130834
P51884	Lumican OS=Homo sapiens OX=9606 GN=LUM PE=1 SV=2	Lumican	LUM	#N/A	22.6586	#N/A	#N/A	20.4535	22.404	#N/A	22.8772	22.7322	1	4	0.541893	1.45588	0.675512	0.970784	0.0128776
P08571	Monocyte differentiation antigen CD14 OS=Homo sapiens OX=9606 GN=CD14 PE=1 SV=2	Monocyte differentiation antigen CD14	CD14	#N/A	22.9744	18.6307	#N/A	19.439	19.4069	#N/A	20.0045	22.2271	2	4	0.533184	1.44712	0.681816	0.974505	0.0112158
Q9UGM5	Fetuin-B OS=Homo sapiens OX=9606 GN=FETUB PE=1 SV=2	Fetuin-B	FETUB	#N/A	22.1827	#N/A	#N/A	21.7916	21.5921	#N/A	21.7513	21.9145	1	4	0.420342	1.33824	0.682367	0.974505	0.0112158
P11166	Solute carrier family 2, facilitated glucose transporter member 1 OS=Homo sapiens OX=9606 GN=SLC2A1 PE=1 SV=2	Solute carrier family 2, facilitated gluce transporter member 1	SLC2A1	26.2813	22.8263	23.9867	28.3418	23.5836	#N/A	24.3742	21.6275	21.024	3	5	0.574553	1.48922	0.691893	0.983458	0.00724405
P18577	Blood group Rh(CE) polypeptide OS=Homo sapiens OX=9606 GN=RHCE PE=1 SV=2	Blood group Rh(CE) polypeptide	RHCE	24.9406	19.6617	22.6562	26.487	22.0771	18.9175	22.2355	#N/A	19.1345	3	5	0.64916	1.56825	0.69294	0.983458	0.00724405
Q5D862	Filaggrin-2 OS=Homo sapiens OX=9606 GN=FLG2 PE=1 SV=1	Filaggrin-2	FLG2	24.4151	20.6164	24.438	26.5069	22.5646	21.4208	23.1518	22.1675	19.981	3	6	0.524387	1.43832	0.695509	0.984049	0.00698335
Q15582	Transforming growth factor-beta-induced protein ig-h3 OS=Homo sapiens OX=9606 GN=TGFBI PE=1 SV=1	Transforming growth factor-beta-induced protein ig-h3	TGFBI	20.3987	21.9491	#N/A	#N/A	22.8015	20.6503	21.9889	20.6476	21.4555	2	5	-0.334877	-1.26127	0.705886	0.985095	0.00652202
P13727	Bone marrow proteoglycan OS=Homo sapiens OX=9606 GN=PRG2 PE=1 SV=2	Bone marrow proteoglycan	PRG2	#N/A	21.1121	#N/A	#N/A	21.6707	#N/A	22.688	20.5596	21.3126	1	4	-0.445605	-1.36189	0.706729	0.985095	0.00652202
[truncated: 210 more rows]

## Sheet: G2 vs. G3
				G2						G3
[truncated: 538 more rows]
