# Supplementary material for: Proteomics of circulating extracellular vesicles reveals diverse clinical presentations of COVID-19 but fails to identify viral peptides
Source: Front Cell Infect Microbiol. 2024 Nov 6;14:1442743. doi: 10.3389/fcimb.2024.1442743 (PMC11576438; doi:10.3389/fcimb.2024.1442743)
Supplement: Supplementary file 18 [file Table9.xlsx]

## Sheet: 300ng_EVs_Proteins
Protein FDR Confidence: Combined	Master	Accession	Description	Coverage [%]	# Protein Groups	# Peptides	# Protein Unique Peptides	# Unique Peptides	# PSMs	Score Mascot: A2 Mascot	# AAs	MW [kDa]	calc. pI	Abundance: F2: Sample	Found in Sample: [S2] F2: Sample
High	Master Protein	P04114	Apolipoprotein B-100 OS=Homo sapiens OX=9606 GN=APOB PE=1 SV=2	48	1	179	179	179	425	9055	4563	515.3	7.05	5.30961e+08	High
High	Master Protein	P35908	Keratin, type II cytoskeletal 2 epidermal OS=Homo sapiens OX=9606 GN=KRT2 PE=1 SV=2	58	1	39	25	27	132	2391	639	65.4	8	1372555648	High
High	Master Protein	P02671	Fibrinogen alpha chain OS=Homo sapiens OX=9606 GN=FGA PE=1 SV=2	32	1	28	27	28	154	2386	866	94.9	6.01	6.94375e+09	High
High	Master Protein	P04275	von Willebrand factor OS=Homo sapiens OX=9606 GN=VWF PE=1 SV=4	16	1	35	35	35	90	2209	2813	309.1	5.48	414639862	High
High	Master Protein	P02751	Fibronectin OS=Homo sapiens OX=9606 GN=FN1 PE=1 SV=5	26	1	42	42	42	99	2012	2477	272.2	5.5	3.59178e+08	High
High	Master Protein	P01023	Alpha-2-macroglobulin OS=Homo sapiens OX=9606 GN=A2M PE=1 SV=3	36	1	41	36	41	100	1972	1474	163.2	6.46	3.01337e+08	High
High	Master Protein	Q9Y490	Talin-1 OS=Homo sapiens OX=9606 GN=TLN1 PE=1 SV=3	23	1	43	40	43	65	1734	2541	269.6	6.07	34836456	High
High	Master Protein	P13645	Keratin, type I cytoskeletal 10 OS=Homo sapiens OX=9606 GN=KRT10 PE=1 SV=6	45	1	26	14	15	85	1692	584	58.8	5.21	1.02583e+09	High
High	Master Protein	P35527	Keratin, type I cytoskeletal 9 OS=Homo sapiens OX=9606 GN=KRT9 PE=1 SV=3	52	1	25	24	24	63	1671	623	62	5.24	3.3823e+08	High
High	Master Protein	P02675	Fibrinogen beta chain OS=Homo sapiens OX=9606 GN=FGB PE=1 SV=2	36	1	14	11	14	81	1594	491	55.9	8.27	6.05147e+09	High
High	Master Protein	P04264	Keratin, type II cytoskeletal 1 OS=Homo sapiens OX=9606 GN=KRT1 PE=1 SV=6	35	1	29	22	23	86	1569	644	66	8.12	3.20399e+09	High
High	Master Protein	P01024	Complement C3 OS=Homo sapiens OX=9606 GN=C3 PE=1 SV=2	34	1	45	40	45	78	1517	1663	187	6.4	5.54174e+07	High
High	Master Protein	CON_P15636	Protease 1 OS=Achromobacter lyticus PE=1 SV=1	16	1	5	5	5	88	1444	653	68.1	7.24	5.34359e+09	High
High	Master Protein	P02679	Fibrinogen gamma chain OS=Homo sapiens OX=9606 GN=FGG PE=1 SV=3	53	1	18	18	18	86	1435	453	51.5	5.62	2.84592e+09	High
High	Master Protein	P21333	Filamin-A OS=Homo sapiens OX=9606 GN=FLNA PE=1 SV=4	31	1	57	51	57	82	1404	2647	280.6	6.06	66938968	High
High	Master Protein	P35579	Myosin-9 OS=Homo sapiens OX=9606 GN=MYH9 PE=1 SV=4	30	1	46	39	43	62	1375	1960	226.4	5.6	2.46315e+07	High
High	Master Protein	P0C0L5	Complement C4-B OS=Homo sapiens OX=9606 GN=C4B PE=1 SV=2	23	1	33	4	4	59	1362	1744	192.6	7.27	2.1762e+07	High
High	Master Protein	P02549	Spectrin alpha chain, erythrocytic 1 OS=Homo sapiens OX=9606 GN=SPTA1 PE=1 SV=5	28	1	57	57	57	79	1326	2419	279.8	5.05	3.84402e+07	High
High	Master Protein	P02649	Apolipoprotein E OS=Homo sapiens OX=9606 GN=APOE PE=1 SV=1	67	1	22	18	22	61	1192	317	36.1	5.73	5.20733e+09	High
High	Master Protein	P02768	Albumin OS=Homo sapiens OX=9606 GN=ALB PE=1 SV=2	24	1	17	14	14	60	1085	609	69.3	6.28	2.92564e+09	High
High	Master Protein	P0C0L4	Complement C4-A OS=Homo sapiens OX=9606 GN=C4A PE=1 SV=2	22	1	32	2	3	54	1070	1744	192.7	7.08	5.72301e+07	High
High	Master Protein	P11277	Spectrin beta chain, erythrocytic OS=Homo sapiens OX=9606 GN=SPTB PE=1 SV=5	30	1	51	51	51	64	1001	2137	246.3	5.27	2.3563e+07	High
High	Master Protein	P02647	Apolipoprotein A-I OS=Homo sapiens OX=9606 GN=APOA1 PE=1 SV=1	54	1	16	15	16	48	956	267	30.8	5.76	4.00074e+09	High
High	Master Protein	P04259	Keratin, type II cytoskeletal 6B OS=Homo sapiens OX=9606 GN=KRT6B PE=1 SV=5	40	1	24	2	3	62	937	564	60	8	3.93412e+06	High
High	Master Protein	P13647	Keratin, type II cytoskeletal 5 OS=Homo sapiens OX=9606 GN=KRT5 PE=1 SV=3	43	1	27	5	17	52	916	590	62.3	7.74	121332988	High
High	Master Protein	P16157	Ankyrin-1 OS=Homo sapiens OX=9606 GN=ANK1 PE=1 SV=3	23	1	31	31	31	55	900	1881	206.1	6.01	30078044	High
High	Master Protein	P02656	Apolipoprotein C-III OS=Homo sapiens OX=9606 GN=APOC3 PE=1 SV=1	57	1	5	5	5	38	853	99	10.8	5.41	1.12559e+10	High
High	Master Protein	P02655	Apolipoprotein C-II OS=Homo sapiens OX=9606 GN=APOC2 PE=1 SV=1	52	1	5	5	5	44	848	101	11.3	4.72	1.41759e+10	High
High	Master Protein	P02538	Keratin, type II cytoskeletal 6A OS=Homo sapiens OX=9606 GN=KRT6A PE=1 SV=3	39	1	23	2	3	45	763	564	60	8	6.04814e+06	High
High	Master Protein	P02533	Keratin, type I cytoskeletal 14 OS=Homo sapiens OX=9606 GN=KRT14 PE=1 SV=4	46	1	19	5	7	32	726	472	51.5	5.16	2.72117e+07	High
High	Master Protein	P0DOX7	Immunoglobulin kappa light chain OS=Homo sapiens OX=9606 PE=1 SV=1	38	1	5	2	3	30	705	214	23.4	7.17	1.78386e+07	High
High	Master Protein	P01857	Immunoglobulin heavy constant gamma 1 OS=Homo sapiens OX=9606 GN=IGHG1 PE=1 SV=1	34	1	9	0	4	55	698	330	36.1	8.19	1.03808e+09	High
High	Master Protein	P01834	Immunoglobulin kappa constant OS=Homo sapiens OX=9606 GN=IGKC PE=1 SV=2	50	1	4	2	2	31	666	107	11.8	6.52	858865502	High
High	Master Protein	P08514	Integrin alpha-IIb OS=Homo sapiens OX=9606 GN=ITGA2B PE=1 SV=3	21	1	17	17	17	33	665	1039	113.3	5.38	6.70169e+07	High
High	Master Protein	P0DTC2	Spike glycoprotein OS=Severe acute respiratory syndrome coronavirus 2 OX=2697049 GN=S PE=1 SV=1	12	1	14	14	14	36	650	1273	141.1	6.65	7.91173e+08	High
High	Master Protein	P18206	Vinculin OS=Homo sapiens OX=9606 GN=VCL PE=1 SV=4	31	1	30	30	30	41	647	1134	123.7	5.66	4.00911e+07	High
High	Master Protein	P15924	Desmoplakin OS=Homo sapiens OX=9606 GN=DSP PE=1 SV=3	13	1	33	33	33	40	643	2871	331.6	6.81	15313176	High
High	Master Protein	P60709	Actin, cytoplasmic 1 OS=Homo sapiens OX=9606 GN=ACTB PE=1 SV=1	43	1	11	0	5	27	642	375	41.7	5.48	2.20446e+08	High
High	Master Protein	CON_P02769	Serum albumin OS=Bos taurus GN=ALB PE=1 SV=4	20	1	12	9	9	29	641	607	69.2	6.18	49595503	High
High	Master Protein	Q04695	Keratin, type I cytoskeletal 17 OS=Homo sapiens OX=9606 GN=KRT17 PE=1 SV=2	48	1	19	3	12	33	638	432	48.1	5.02	11144623	High
High	Master Protein	P12259	Coagulation factor V OS=Homo sapiens OX=9606 GN=F5 PE=1 SV=4	15	1	29	22	29	42	630	2224	251.5	6.05	6.19884e+07	High
High	Master Protein	P69905	Hemoglobin subunit alpha OS=Homo sapiens OX=9606 GN=HBA1 PE=1 SV=2	67	1	7	4	7	38	605	142	15.2	8.68	5.87386e+08	High
High	Master Protein	CON_P19013	Keratin, type II cytoskeletal 4 OS=Homo sapiens GN=KRT4 PE=1 SV=4	33	1	17	0	10	31	594	534	57.3	6.61	5.34286e+07	High
High	Master Protein	P01009	Alpha-1-antitrypsin OS=Homo sapiens OX=9606 GN=SERPINA1 PE=1 SV=3	47	1	16	16	16	42	592	418	46.7	5.59	2.52548e+08	High
High	Master Protein	P02787	Serotransferrin OS=Homo sapiens OX=9606 GN=TF PE=1 SV=4	20	1	12	11	12	31	550	698	77	7.12	124513132	High
High	Master Protein	P13646	Keratin, type I cytoskeletal 13 OS=Homo sapiens OX=9606 GN=KRT13 PE=1 SV=4	33	1	14	3	7	30	543	458	49.6	4.96	2.55153e+07	High
High	Master Protein	P01871	Immunoglobulin heavy constant mu OS=Homo sapiens OX=9606 GN=IGHM PE=1 SV=4	25	1	10	1	10	38	513	453	49.4	6.77	2.29859e+09	High
High	Master Protein	P06727	Apolipoprotein A-IV OS=Homo sapiens OX=9606 GN=APOA4 PE=1 SV=4	54	1	18	17	18	28	496	396	45.3	5.38	1.26202e+08	High
High	Master Protein	P08779	Keratin, type I cytoskeletal 16 OS=Homo sapiens OX=9606 GN=KRT16 PE=1 SV=4	40	1	19	7	10	30	489	473	51.2	5.05	1.77402e+07	High
High	Master Protein	P06733	Alpha-enolase OS=Homo sapiens OX=9606 GN=ENO1 PE=1 SV=2	36	1	12	11	12	18	479	434	47.1	7.39	2.94452e+07	High
High	Master Protein	P63104	14-3-3 protein zeta/delta OS=Homo sapiens OX=9606 GN=YWHAZ PE=1 SV=1	44	1	12	9	9	19	473	245	27.7	4.79	4.93353e+07	High
High	Master Protein	CON_P00761	Trypsin OS=Sus scrofa PE=1 SV=1	25	1	4	4	4	31	473	231	24.4	7.18	2.49166e+10	High
High	Master Protein	P02730	Band 3 anion transport protein OS=Homo sapiens OX=9606 GN=SLC4A1 PE=1 SV=3	14	1	11	11	11	21	431	911	101.7	5.19	8.73215e+07	High
High	Master Protein	P11142	Heat shock cognate 71 kDa protein OS=Homo sapiens OX=9606 GN=HSPA8 PE=1 SV=1	28	1	14	7	10	17	422	646	70.9	5.52	8.62682e+06	High
High	Master Protein	P05106	Integrin beta-3 OS=Homo sapiens OX=9606 GN=ITGB3 PE=1 SV=2	14	1	9	9	9	22	420	788	87	5.24	5.68443e+07	High
High	Master Protein	Q01546	Keratin, type II cytoskeletal 2 oral OS=Homo sapiens OX=9606 GN=KRT76 PE=1 SV=2	18	1	15	5	5	31	420	638	65.8	8.12	16656432	High
High	Master Protein	Q5XKE5	Keratin, type II cytoskeletal 79 OS=Homo sapiens OX=9606 GN=KRT79 PE=1 SV=2	18	1	11	4	4	26	402	535	57.8	7.2	2.0644e+06	High
High	Master Protein	CON_P02535	Keratin, type I cytoskeletal 10 OS=Mus musculus GN=Krt10 PE=1 SV=3	16	1	11	2	2	32	401	570	57.7	5.11	2.7264e+06	High
High	Master Protein	Q08380	Galectin-3-binding protein OS=Homo sapiens OX=9606 GN=LGALS3BP PE=1 SV=1	24	1	12	12	12	19	401	585	65.3	5.27	6.5658e+07	High
High	Master Protein	P06396	Gelsolin OS=Homo sapiens OX=9606 GN=GSN PE=1 SV=1	22	1	13	13	13	19	398	782	85.6	6.28	5.17835e+07	High
High	Master Protein	P68871	Hemoglobin subunit beta OS=Homo sapiens OX=9606 GN=HBB PE=1 SV=2	73	1	9	4	4	20	397	147	16	7.28	573298798	High
High	Master Protein	P11021	Endoplasmic reticulum chaperone BiP OS=Homo sapiens OX=9606 GN=HSPA5 PE=1 SV=2	34	1	17	15	15	22	396	654	72.3	5.16	1.34424e+07	High
High	Master Protein	P09871	Complement C1s subcomponent OS=Homo sapiens OX=9606 GN=C1S PE=1 SV=1	15	1	9	8	8	14	376	688	76.6	4.96	4.28162e+07	High
High	Master Protein	P0DMV8	Heat shock 70 kDa protein 1A OS=Homo sapiens OX=9606 GN=HSPA1A PE=1 SV=1	28	1	13	4	10	21	373	641	70	5.66	28278815	High
High	Master Protein	P10909	Clusterin OS=Homo sapiens OX=9606 GN=CLU PE=1 SV=1	31	1	12	12	12	25	354	449	52.5	6.27	2.84469e+08	High
High	Master Protein	P27169	Serum paraoxonase/arylesterase 1 OS=Homo sapiens OX=9606 GN=PON1 PE=1 SV=3	51	1	11	9	9	14	350	355	39.7	5.22	5.92704e+07	High
High	Master Protein	Q13201	Multimerin-1 OS=Homo sapiens OX=9606 GN=MMRN1 PE=1 SV=3	15	1	14	14	14	17	349	1228	138	7.93	1.22734e+07	High
High	Master Protein	P00738	Haptoglobin OS=Homo sapiens OX=9606 GN=HP PE=1 SV=1	23	1	11	5	5	20	348	406	45.2	6.58	1.70643e+08	High
High	Master Protein	Q71U36	Tubulin alpha-1A chain OS=Homo sapiens OX=9606 GN=TUBA1A PE=1 SV=1	25	1	8	0	3	17	328	451	50.1	5.06	2.44258e+06	High
High	Master Protein	P02766	Transthyretin OS=Homo sapiens OX=9606 GN=TTR PE=1 SV=1	55	1	5	5	5	8	321	147	15.9	5.76	3.47333e+07	High
High	Master Protein	P00739	Haptoglobin-related protein OS=Homo sapiens OX=9606 GN=HPR PE=2 SV=2	21	1	9	3	3	18	320	348	39	7.09	5.27773e+07	High
High	Master Protein	Q14624	Inter-alpha-trypsin inhibitor heavy chain H4 OS=Homo sapiens OX=9606 GN=ITIH4 PE=1 SV=4	13	1	9	9	9	12	316	930	103.3	6.98	10124934	High
High	Master Protein	P24821	Tenascin OS=Homo sapiens OX=9606 GN=TNC PE=1 SV=3	10	1	15	15	15	16	315	2201	240.7	4.89	6.05112e+06	High
High	Master Protein	P01859	Immunoglobulin heavy constant gamma 2 OS=Homo sapiens OX=9606 GN=IGHG2 PE=1 SV=2	29	1	8	4	4	26	314	326	35.9	7.59	1.76639e+08	High
High	Master Protein	P63267	Actin, gamma-enteric smooth muscle OS=Homo sapiens OX=9606 GN=ACTG2 PE=1 SV=1	23	1	7	0	1	16	309	376	41.9	5.48	1.1646e+08	High
High	Master Protein	P01861	Immunoglobulin heavy constant gamma 4 OS=Homo sapiens OX=9606 GN=IGHG4 PE=1 SV=1	19	1	4	1	1	10	301	327	35.9	7.36	1.84649e+07	High
High	Master Protein	P11171	Protein 4.1 OS=Homo sapiens OX=9606 GN=EPB41 PE=1 SV=4	15	1	11	11	11	24	298	864	97	5.58	1.85378e+07	High
High	Master Protein	P16284	Platelet endothelial cell adhesion molecule OS=Homo sapiens OX=9606 GN=PECAM1 PE=1 SV=2	17	1	11	11	11	15	297	738	82.5	6.99	1.20506e+07	High
High	Master Protein	Q7Z794	Keratin, type II cytoskeletal 1b OS=Homo sapiens OX=9606 GN=KRT77 PE=1 SV=3	20	1	13	6	6	20	295	578	61.9	5.99	6048838	High
High	Master Protein	P01008	Antithrombin-III OS=Homo sapiens OX=9606 GN=SERPINC1 PE=1 SV=1	21	1	7	5	7	10	291	464	52.6	6.71	1.06346e+07	High
High	Master Protein	P02042	Hemoglobin subunit delta OS=Homo sapiens OX=9606 GN=HBD PE=1 SV=2	73	1	9	4	4	17	290	147	16	8.05	1.42752e+07	High
High	Master Protein	P01876	Immunoglobulin heavy constant alpha 1 OS=Homo sapiens OX=9606 GN=IGHA1 PE=1 SV=2	17	1	5	3	4	8	288	353	37.6	6.51	261662830	High
High	Master Protein	P30101	Protein disulfide-isomerase A3 OS=Homo sapiens OX=9606 GN=PDIA3 PE=1 SV=4	35	1	14	14	14	16	287	505	56.7	6.35	1.15604e+07	High
High	Master Protein	P07996	Thrombospondin-1 OS=Homo sapiens OX=9606 GN=THBS1 PE=1 SV=2	13	1	12	12	12	19	286	1170	129.3	4.94	19842759	High
High	Master Protein	P0DOY2	Immunoglobulin lambda constant 2 OS=Homo sapiens OX=9606 GN=IGLC2 PE=1 SV=1	48	1	4	0	3	14	281	106	11.3	7.24	4.46972e+08	High
High	Master Protein	P04083	Annexin A1 OS=Homo sapiens OX=9606 GN=ANXA1 PE=1 SV=2	23	1	5	5	5	7	268	346	38.7	7.02	5.99964e+06	High
High	Master Protein	P08519	Apolipoprotein(a) OS=Homo sapiens OX=9606 GN=LPA PE=1 SV=2	11	1	10	10	10	16	266	2040	226.4	6.07	1.64667e+08	High
High	Master Protein	O95810	Caveolae-associated protein 2 OS=Homo sapiens OX=9606 GN=CAVIN2 PE=1 SV=3	28	1	10	10	10	12	265	425	47.1	5.21	2.06007e+07	High
High	Master Protein	P04040	Catalase OS=Homo sapiens OX=9606 GN=CAT PE=1 SV=3	22	1	9	9	9	14	262	527	59.7	7.39	21317410	High
High	Master Protein	Q6KB66	Keratin, type II cytoskeletal 80 OS=Homo sapiens OX=9606 GN=KRT80 PE=1 SV=2	18	1	7	6	6	12	261	452	50.5	5.67	3.5157e+06	High
High	Master Protein	O14950	Myosin regulatory light chain 12B OS=Homo sapiens OX=9606 GN=MYL12B PE=1 SV=2	40	1	7	0	3	11	260	172	19.8	4.84	4966979	High
High	Master Protein	P04792	Heat shock protein beta-1 OS=Homo sapiens OX=9606 GN=HSPB1 PE=1 SV=2	49	1	7	7	7	9	259	205	22.8	6.4	1.88829e+07	High
High	Master Protein	Q86UX7	Fermitin family homolog 3 OS=Homo sapiens OX=9606 GN=FERMT3 PE=1 SV=1	25	1	13	13	13	15	254	667	75.9	6.98	9.18323e+06	High
High	Master Protein	P06702	Protein S100-A9 OS=Homo sapiens OX=9606 GN=S100A9 PE=1 SV=1	62	1	6	6	6	16	254	114	13.2	6.13	1.63606e+08	High
High	Master Protein	P12814	Alpha-actinin-1 OS=Homo sapiens OX=9606 GN=ACTN1 PE=1 SV=2	19	1	13	7	8	17	252	892	103	5.41	5.57465e+06	High
High	Master Protein	Q8N1N4	Keratin, type II cytoskeletal 78 OS=Homo sapiens OX=9606 GN=KRT78 PE=1 SV=2	28	1	13	10	10	14	252	520	56.8	6.02	1.35253e+07	High
High	Master Protein	P07355	Annexin A2 OS=Homo sapiens OX=9606 GN=ANXA2 PE=1 SV=2	26	1	10	2	10	14	251	339	38.6	7.75	13819229	High
High	Master Protein	P60174	Triosephosphate isomerase OS=Homo sapiens OX=9606 GN=TPI1 PE=1 SV=4	40	1	6	6	6	9	250	249	26.7	6.9	6.86051e+06	High
High	Master Protein	B9A064	Immunoglobulin lambda-like polypeptide 5 OS=Homo sapiens OX=9606 GN=IGLL5 PE=2 SV=2	24	1	4	0	3	10	249	214	23	8.84	1.0514e+08	High
High	Master Protein	Q15084	Protein disulfide-isomerase A6 OS=Homo sapiens OX=9606 GN=PDIA6 PE=1 SV=1	16	1	6	6	6	8	247	440	48.1	5.08	5.49065e+06	High
High	Master Protein	P14625	Endoplasmin OS=Homo sapiens OX=9606 GN=HSP90B1 PE=1 SV=1	18	1	12	7	11	14	245	803	92.4	4.84	7.57211e+06	High
High	Master Protein	CON_Q6IFZ6	Keratin, type II cytoskeletal 1b OS=Mus musculus GN=Krt77 PE=1 SV=1	12	1	9	1	1	16	241	572	61.3	8.02		High
High	Master Protein	CON_P02662	Alpha-S1-casein OS=Bos taurus GN=CSN1S1 PE=1 SV=2	36	1	6	6	6	11	241	214	24.5	5.02	2.91895e+08	High
High	Master Protein	P62937	Peptidyl-prolyl cis-trans isomerase A OS=Homo sapiens OX=9606 GN=PPIA PE=1 SV=2	37	1	6	4	6	15	239	165	18	7.81	71749824	High
High	Master Protein	Q02413	Desmoglein-1 OS=Homo sapiens OX=9606 GN=DSG1 PE=1 SV=2	11	1	9	9	9	11	239	1049	113.7	5.03	1.82715e+07	High
High	Master Protein	P32119	Peroxiredoxin-2 OS=Homo sapiens OX=9606 GN=PRDX2 PE=1 SV=5	36	1	8	7	7	15	233	198	21.9	5.97	1.84408e+08	High
High	Master Protein	P01860	Immunoglobulin heavy constant gamma 3 OS=Homo sapiens OX=9606 GN=IGHG3 PE=1 SV=2	16	1	6	1	1	23	232	377	41.3	7.9	2.73884e+07	High
High	Master Protein	P20930	Filaggrin OS=Homo sapiens OX=9606 GN=FLG PE=1 SV=3	10	1	19	19	19	26	231	4061	434.9	9.25	1.63341e+07	High
High	Master Protein	Q01518	Adenylyl cyclase-associated protein 1 OS=Homo sapiens OX=9606 GN=CAP1 PE=1 SV=5	21	1	7	7	7	9	230	475	51.9	8.06	1.1123e+07	High
High	Master Protein	P12273	Prolactin-inducible protein OS=Homo sapiens OX=9606 GN=PIP PE=1 SV=1	26	1	4	4	4	7	227	146	16.6	8.05	2.48079e+07	High
High	Master Protein	P19827	Inter-alpha-trypsin inhibitor heavy chain H1 OS=Homo sapiens OX=9606 GN=ITIH1 PE=1 SV=3	11	1	8	8	8	10	226	911	101.3	6.79	1.33279e+07	High
High	Master Protein	Q9NZT1	Calmodulin-like protein 5 OS=Homo sapiens OX=9606 GN=CALML5 PE=1 SV=2	33	1	4	4	4	7	225	146	15.9	4.44	11058174	High
High	Master Protein	P24844	Myosin regulatory light polypeptide 9 OS=Homo sapiens OX=9606 GN=MYL9 PE=1 SV=4	40	1	6	2	2	10	223	172	19.8	4.92	2.39222e+06	High
High	Master Protein	P07225	Vitamin K-dependent protein S OS=Homo sapiens OX=9606 GN=PROS1 PE=1 SV=1	16	1	10	9	10	19	220	676	75.1	5.67	1.36889e+08	High
High	Master Protein	P10599	Thioredoxin OS=Homo sapiens OX=9606 GN=TXN PE=1 SV=3	21	1	2	2	2	8	216	105	11.7	4.92	36691305	High
High	Master Protein	P00450	Ceruloplasmin OS=Homo sapiens OX=9606 GN=CP PE=1 SV=1	8	1	8	8	8	11	212	1065	122.1	5.72	21240662	High
High	Master Protein	P08603	Complement factor H OS=Homo sapiens OX=9606 GN=CFH PE=1 SV=4	7	1	7	6	6	14	207	1231	139	6.61	3.92515e+07	High
High	Master Protein	P04003	C4b-binding protein alpha chain OS=Homo sapiens OX=9606 GN=C4BPA PE=1 SV=2	9	1	7	6	7	13	206	597	67	7.3	2.39618e+08	High
High	Master Protein	P04406	Glyceraldehyde-3-phosphate dehydrogenase OS=Homo sapiens OX=9606 GN=GAPDH PE=1 SV=3	33	1	8	8	8	13	205	335	36	8.46	9286161	High
High	Master Protein	CON_P02668	Kappa-casein OS=Bos taurus GN=CSN3 PE=1 SV=1	15	1	2	2	2	4	204	190	21.3	6.77	22725224	High
High	Master Protein	P31946	14-3-3 protein beta/alpha OS=Homo sapiens OX=9606 GN=YWHAB PE=1 SV=3	47	1	10	5	5	12	203	246	28.1	4.83	8.10308e+06	High
High	Master Protein	P09211	Glutathione S-transferase P OS=Homo sapiens OX=9606 GN=GSTP1 PE=1 SV=2	25	1	5	5	5	6	201	210	23.3	5.64	4.92733e+06	High
High	Master Protein	Q9Y6R7	IgGFc-binding protein OS=Homo sapiens OX=9606 GN=FCGBP PE=1 SV=3	5	1	12	12	12	15	200	5405	571.6	5.34	9.24028e+06	High
High	Master Protein	P08238	Heat shock protein HSP 90-beta OS=Homo sapiens OX=9606 GN=HSP90AB1 PE=1 SV=4	15	1	10	0	3	13	200	724	83.2	5.03	3.28264e+06	High
High	Master Protein	P14618	Pyruvate kinase PKM OS=Homo sapiens OX=9606 GN=PKM PE=1 SV=4	22	1	9	9	9	11	199	531	57.9	7.84	1.04346e+07	High
High	Master Protein	Q14766	Latent-transforming growth factor beta-binding protein 1 OS=Homo sapiens OX=9606 GN=LTBP1 PE=1 SV=4	5	1	7	7	7	10	195	1721	186.7	5.96	7.62223e+06	High
High	Master Protein	P19823	Inter-alpha-trypsin inhibitor heavy chain H2 OS=Homo sapiens OX=9606 GN=ITIH2 PE=1 SV=2	15	1	12	12	12	15	193	946	106.4	6.86	7.76138e+06	High
High	Master Protein	P0DOX2	Immunoglobulin alpha-2 heavy chain OS=Homo sapiens OX=9606 PE=1 SV=2	10	1	3	1	2	6	193	455	48.9	6.67	6211382	High
High	Master Protein	CON_P02754	Beta-lactoglobulin OS=Bos taurus GN=LGB PE=1 SV=3	17	1	3	3	3	7	191	178	19.9	5.02	2.61437e+07	High
High	Master Protein	Q6UWP8	Suprabasin OS=Homo sapiens OX=9606 GN=SBSN PE=1 SV=2	31	1	9	9	9	12	189	590	60.5	7.01	6.42765e+06	High
High	Master Protein	P00451	Coagulation factor VIII OS=Homo sapiens OX=9606 GN=F8 PE=1 SV=1	6	1	12	12	12	12	188	2351	266.8	7.36	6.00906e+07	High
High	Master Protein	P07900	Heat shock protein HSP 90-alpha OS=Homo sapiens OX=9606 GN=HSP90AA1 PE=1 SV=5	19	1	12	4	6	16	187	732	84.6	5.02	5.73135e+06	High
High	Master Protein	Q96DA0	Zymogen granule protein 16 homolog B OS=Homo sapiens OX=9606 GN=ZG16B PE=1 SV=3	26	1	4	4	4	10	185	208	22.7	7.39	2.20547e+07	High
High	Master Protein	O14791	Apolipoprotein L1 OS=Homo sapiens OX=9606 GN=APOL1 PE=1 SV=5	19	1	8	8	8	8	185	398	43.9	5.81	6.21309e+07	High
High	Master Protein	P02775	Platelet basic protein OS=Homo sapiens OX=9606 GN=PPBP PE=1 SV=3	26	1	4	4	4	9	183	128	13.9	8.79	1.42663e+08	High
High	Master Protein	P01042	Kininogen-1 OS=Homo sapiens OX=9606 GN=KNG1 PE=1 SV=2	9	1	5	5	5	7	177	644	71.9	6.81	1.89572e+07	High
High	Master Protein	O95445	Apolipoprotein M OS=Homo sapiens OX=9606 GN=APOM PE=1 SV=2	36	1	4	4	4	12	176	188	21.2	6.01	6.31109e+07	High
High	Master Protein	P67936	Tropomyosin alpha-4 chain OS=Homo sapiens OX=9606 GN=TPM4 PE=1 SV=3	35	1	10	4	5	13	175	248	28.5	4.69	4.59122e+07	High
High	Master Protein	Q86Y46	Keratin, type II cytoskeletal 73 OS=Homo sapiens OX=9606 GN=KRT73 PE=1 SV=1	11	1	7	0	0	12	174	540	58.9	7.23		Not Found
High	Master Protein	CON_P02666	Beta-casein OS=Bos taurus GN=CSN2 PE=1 SV=2	16	1	2	2	2	6	174	224	25.1	5.35	3.39987e+06	High
High	Master Protein	P26038	Moesin OS=Homo sapiens OX=9606 GN=MSN PE=1 SV=3	20	1	11	8	8	14	174	577	67.8	6.4	9.12578e+06	High
High	Master Protein	P68366	Tubulin alpha-4A chain OS=Homo sapiens OX=9606 GN=TUBA4A PE=1 SV=1	21	1	7	2	2	14	173	448	49.9	5.06	3.80724e+06	High
High	Master Protein	P37802	Transgelin-2 OS=Homo sapiens OX=9606 GN=TAGLN2 PE=1 SV=3	26	1	4	4	4	8	169	199	22.4	8.25	1.35767e+07	High
High	Master Protein	P23229	Integrin alpha-6 OS=Homo sapiens OX=9606 GN=ITGA6 PE=1 SV=5	9	1	8	8	8	9	168	1130	126.5	6.61	4.57292e+06	High
High	Master Protein	P07237	Protein disulfide-isomerase OS=Homo sapiens OX=9606 GN=P4HB PE=1 SV=3	19	1	9	9	9	12	166	508	57.1	4.87	9986248	High
High	Master Protein	Q08188	Protein-glutamine gamma-glutamyltransferase E OS=Homo sapiens OX=9606 GN=TGM3 PE=1 SV=4	23	1	13	13	13	17	165	693	76.6	5.86	7.6927e+06	High
High	Master Protein	P01019	Angiotensinogen OS=Homo sapiens OX=9606 GN=AGT PE=1 SV=3	16	1	6	6	6	7	161	485	53.1	6.32	1.5839e+07	High
High	Master Protein	P60660	Myosin light polypeptide 6 OS=Homo sapiens OX=9606 GN=MYL6 PE=1 SV=2	47	1	6	4	6	11	161	151	16.9	4.65	6.17999e+07	High
High	Master Protein	Q86YZ3	Hornerin OS=Homo sapiens OX=9606 GN=HRNR PE=1 SV=2	9	1	9	9	9	12	160	2850	282.2	10.04	1.13583e+06	High
High	Master Protein	P04075	Fructose-bisphosphate aldolase A OS=Homo sapiens OX=9606 GN=ALDOA PE=1 SV=2	29	1	7	6	7	10	159	364	39.4	8.09	7.36093e+06	High
High	Master Protein	P14923	Junction plakoglobin OS=Homo sapiens OX=9606 GN=JUP PE=1 SV=3	15	1	9	9	9	11	159	745	81.7	6.14	1.40427e+07	High
High	Master Protein	P07737	Profilin-1 OS=Homo sapiens OX=9606 GN=PFN1 PE=1 SV=2	50	1	5	4	5	8	157	140	15	8.27	5.80862e+07	High
High	Master Protein	P01011	Alpha-1-antichymotrypsin OS=Homo sapiens OX=9606 GN=SERPINA3 PE=1 SV=2	13	1	4	4	4	6	153	423	47.6	5.52	1.03236e+07	High
High	Master Protein	Q9C075	Keratin, type I cytoskeletal 23 OS=Homo sapiens OX=9606 GN=KRT23 PE=1 SV=2	15	1	6	4	5	7	152	422	48.1	6.54	951541	High
High	Master Protein	P04921	Glycophorin-C OS=Homo sapiens OX=9606 GN=GYPC PE=1 SV=1	20	1	1	1	1	3	152	128	13.8	4.84	7106431	High
High	Master Protein	P05090	Apolipoprotein D OS=Homo sapiens OX=9606 GN=APOD PE=1 SV=1	21	1	4	4	4	10	150	189	21.3	5.15	4.90016e+08	High
High	Master Protein	P62258	14-3-3 protein epsilon OS=Homo sapiens OX=9606 GN=YWHAE PE=1 SV=1	24	1	6	4	4	7	148	255	29.2	4.74	1.1015e+07	High
High	Master Protein	P00558	Phosphoglycerate kinase 1 OS=Homo sapiens OX=9606 GN=PGK1 PE=1 SV=3	22	1	8	5	8	10	144	417	44.6	8.1	2.03411e+06	High
High	Master Protein	P00488	Coagulation factor XIII A chain OS=Homo sapiens OX=9606 GN=F13A1 PE=1 SV=5	14	1	9	9	9	11	143	732	83.2	6	7.66044e+06	High
High	Master Protein	P0DP23	Calmodulin-1 OS=Homo sapiens OX=9606 GN=CALM1 PE=1 SV=1	27	1	4	2	2	7	142	149	16.8	4.22	1.2002e+07	High
High	Master Protein	P07339	Cathepsin D OS=Homo sapiens OX=9606 GN=CTSD PE=1 SV=1	17	1	6	6	6	10	142	412	44.5	6.54	2.78761e+07	High
High	Master Protein	P07437	Tubulin beta chain OS=Homo sapiens OX=9606 GN=TUBB PE=1 SV=2	24	1	8	2	3	11	141	444	49.6	4.89	1.07555e+07	High
High	Master Protein	P81605	Dermcidin OS=Homo sapiens OX=9606 GN=DCD PE=1 SV=2	40	1	4	4	4	9	139	110	11.3	6.54	3.23417e+08	High
High	Master Protein	Q08554	Desmocollin-1 OS=Homo sapiens OX=9606 GN=DSC1 PE=1 SV=2	10	1	7	7	7	11	138	894	99.9	5.43	1.30961e+07	High
High	Master Protein	P61626	Lysozyme C OS=Homo sapiens OX=9606 GN=LYZ PE=1 SV=1	8	1	1	1	1	5	138	148	16.5	9.16	36442476	High
High	Master Protein	P07951	Tropomyosin beta chain OS=Homo sapiens OX=9606 GN=TPM2 PE=1 SV=1	17	1	5	1	1	7	137	284	32.8	4.7	2937526	High
High	Master Protein	Q5D862	Filaggrin-2 OS=Homo sapiens OX=9606 GN=FLG2 PE=1 SV=1	6	1	11	11	11	13	136	2391	247.9	8.31	4.27433e+07	High
High	Master Protein	P23528	Cofilin-1 OS=Homo sapiens OX=9606 GN=CFL1 PE=1 SV=3	37	1	5	4	4	7	135	166	18.5	8.09	4.36166e+07	High
High	Master Protein	Q01469	Fatty acid-binding protein 5 OS=Homo sapiens OX=9606 GN=FABP5 PE=1 SV=3	20	1	3	3	3	5	135	135	15.2	7.01	1.06092e+07	High
High	Master Protein	P02774	Vitamin D-binding protein OS=Homo sapiens OX=9606 GN=GC PE=1 SV=2	15	1	7	7	7	8	134	474	52.9	5.45	49164432	High
High	Master Protein	P12111	Collagen alpha-3(VI) chain OS=Homo sapiens OX=9606 GN=COL6A3 PE=1 SV=5	4	1	12	12	12	12	134	3177	343.5	6.68	4.92998e+06	High
High	Master Protein	P06753	Tropomyosin alpha-3 chain OS=Homo sapiens OX=9606 GN=TPM3 PE=1 SV=2	21	1	6	2	2	10	132	285	32.9	4.72	2.96842e+07	High
High	Master Protein	P01593	Immunoglobulin kappa variable 1D-33 OS=Homo sapiens OX=9606 GN=IGKV1D-33 PE=1 SV=2	14	1	1	1	1	2	131	117	12.8	4.78	30106454	High
High	Master Protein	P01833	Polymeric immunoglobulin receptor OS=Homo sapiens OX=9606 GN=PIGR PE=1 SV=4	3	1	2	2	2	2	130	764	83.2	5.74	2.3171e+06	High
High	Master Protein	Q06830	Peroxiredoxin-1 OS=Homo sapiens OX=9606 GN=PRDX1 PE=1 SV=1	20	1	4	3	3	6	130	199	22.1	8.13	9446186	High
High	Master Protein	O00299	Chloride intracellular channel protein 1 OS=Homo sapiens OX=9606 GN=CLIC1 PE=1 SV=4	26	1	5	5	5	7	130	241	26.9	5.17	6.94209e+06	High
High	Master Protein	P68371	Tubulin beta-4B chain OS=Homo sapiens OX=9606 GN=TUBB4B PE=1 SV=1	21	1	7	1	2	9	129	445	49.8	4.89	4325486	High
High	Master Protein	CON_Q9R0H5	Keratin, type II cytoskeletal 71 OS=Mus musculus GN=Krt71 PE=1 SV=1	11	1	7	0	0	12	128	524	57.3	6.99		Not Found
High	Master Protein	Q13867	Bleomycin hydrolase OS=Homo sapiens OX=9606 GN=BLMH PE=1 SV=1	15	1	6	6	6	6	128	455	52.5	6.27	5.0912e+06	High
High	Master Protein	P13667	Protein disulfide-isomerase A4 OS=Homo sapiens OX=9606 GN=PDIA4 PE=1 SV=2	19	1	9	9	9	11	127	645	72.9	5.07	3.25322e+06	High
High	Master Protein	P02790	Hemopexin OS=Homo sapiens OX=9606 GN=HPX PE=1 SV=2	11	1	4	4	4	7	127	462	51.6	7.02	45156404	High
High	Master Protein	P0DTE7	Alpha-amylase 1B OS=Homo sapiens OX=9606 GN=AMY1B PE=1 SV=1	17	1	6	2	6	7	126	511	57.7	6.93	3.77649e+06	High
High	Master Protein	P00736	Complement C1r subcomponent OS=Homo sapiens OX=9606 GN=C1R PE=1 SV=2	12	1	6	4	6	6	125	705	80.1	6.21	7.1736e+06	High
High	Master Protein	P29508	Serpin B3 OS=Homo sapiens OX=9606 GN=SERPINB3 PE=1 SV=2	30	1	9	5	5	10	125	390	44.5	6.81	5.37885e+06	High
High	Master Protein	P16452	Protein 4.2 OS=Homo sapiens OX=9606 GN=EPB42 PE=1 SV=3	8	1	4	4	4	4	122	691	77	8.09	5.28415e+06	High
High	Master Protein	P02763	Alpha-1-acid glycoprotein 1 OS=Homo sapiens OX=9606 GN=ORM1 PE=1 SV=2	22	1	5	4	4	10	118	201	23.5	5.11	2.52104e+07	High
High	Master Protein	Q4LDE5	Sushi, von Willebrand factor type A, EGF and pentraxin domain-containing protein 1 OS=Homo sapiens OX=9606 GN=SVEP1 PE=1 SV=3	3	1	10	10	10	11	117	3571	389.9	5.5	3.5708e+06	High
High	Master Protein	P30041	Peroxiredoxin-6 OS=Homo sapiens OX=9606 GN=PRDX6 PE=1 SV=3	17	1	3	3	3	5	116	224	25	6.38	6.39914e+06	High
High	Master Protein	P01040	Cystatin-A OS=Homo sapiens OX=9606 GN=CSTA PE=1 SV=1	33	1	3	3	3	4	115	98	11	5.5	2.2235e+07	High
High	Master Protein	P31949	Protein S100-A11 OS=Homo sapiens OX=9606 GN=S100A11 PE=1 SV=2	24	1	2	2	2	3	115	105	11.7	7.12	4889795	High
High	Master Protein	P47929	Galectin-7 OS=Homo sapiens OX=9606 GN=LGALS7 PE=1 SV=2	29	1	3	3	3	5	114	136	15.1	7.62	4.98807e+06	High
High	Master Protein	P27105	Stomatin OS=Homo sapiens OX=9606 GN=STOM PE=1 SV=3	20	1	4	4	4	6	112	288	31.7	7.88	9.71103e+06	High
High	Master Protein	P50552	Vasodilator-stimulated phosphoprotein OS=Homo sapiens OX=9606 GN=VASP PE=1 SV=3	6	1	2	2	2	2	112	380	39.8	8.94	688278	High
High	Master Protein	Q9ULI3	Protein HEG homolog 1 OS=Homo sapiens OX=9606 GN=HEG1 PE=1 SV=3	7	1	7	7	7	8	111	1381	147.4	6.18	3.0112e+06	High
High	Master Protein	P31944	Caspase-14 OS=Homo sapiens OX=9606 GN=CASP14 PE=1 SV=2	24	1	5	5	5	6	111	242	27.7	5.58	1.32608e+07	High
High	Master Protein	Q9H4B7	Tubulin beta-1 chain OS=Homo sapiens OX=9606 GN=TUBB1 PE=1 SV=1	10	1	4	3	3	6	110	451	50.3	5.17	5309156	High
High	Master Protein	P22735	Protein-glutamine gamma-glutamyltransferase K OS=Homo sapiens OX=9606 GN=TGM1 PE=1 SV=4	6	1	4	4	4	5	108	817	89.7	6.04	1.57971e+06	High
High	Master Protein	Q53RT3	Retroviral-like aspartic protease 1 OS=Homo sapiens OX=9606 GN=ASPRV1 PE=1 SV=1	4	1	1	1	1	2	107	343	37	5.44		High
High	Master Protein	Q9HBI1	Beta-parvin OS=Homo sapiens OX=9606 GN=PARVB PE=1 SV=1	16	1	5	4	5	7	106	364	41.7	6.73	3.97138e+06	High
High	Master Protein	O43707	Alpha-actinin-4 OS=Homo sapiens OX=9606 GN=ACTN4 PE=1 SV=2	11	1	8	3	3	11	106	911	104.8	5.44	3.89838e+06	High
High	Master Protein	P09493	Tropomyosin alpha-1 chain OS=Homo sapiens OX=9606 GN=TPM1 PE=1 SV=2	17	1	5	3	3	7	103	284	32.7	4.74	1.34e+07	High
High	Master Protein	Q8TDL5	BPI fold-containing family B member 1 OS=Homo sapiens OX=9606 GN=BPIFB1 PE=1 SV=1	13	1	5	5	5	6	103	484	52.4	7.23	3.28537e+06	High
High	Master Protein	P68104	Elongation factor 1-alpha 1 OS=Homo sapiens OX=9606 GN=EEF1A1 PE=1 SV=1	17	1	7	0	7	7	102	462	50.1	9.01	6.5203e+06	High
High	Master Protein	Q9ULV4	Coronin-1C OS=Homo sapiens OX=9606 GN=CORO1C PE=1 SV=1	8	1	3	3	3	3	101	474	53.2	7.08	3.69165e+06	High
High	Master Protein	Q00013	55 kDa erythrocyte membrane protein OS=Homo sapiens OX=9606 GN=MPP1 PE=1 SV=2	10	1	4	4	4	4	99	466	52.3	7.37	1.66677e+06	High
High	Master Protein	P01903	HLA class II histocompatibility antigen, DR alpha chain OS=Homo sapiens OX=9606 GN=HLA-DRA PE=1 SV=2	7	1	1	1	1	1	99	254	28.6	5		High
High	Master Protein	P35612	Beta-adducin OS=Homo sapiens OX=9606 GN=ADD2 PE=1 SV=3	10	1	6	5	5	7	98	726	80.8	5.92	4.31384e+06	High
High	Master Protein	P08670	Vimentin OS=Homo sapiens OX=9606 GN=VIM PE=1 SV=4	9	1	5	3	4	5	98	466	53.6	5.12	1.20785e+06	High
High	Master Protein	A0A0C4DH38	Immunoglobulin heavy variable 5-51 OS=Homo sapiens OX=9606 GN=IGHV5-51 PE=3 SV=1	26	1	2	2	2	4	95	117	12.7	8.27	1831048	High
High	Master Protein	P04004	Vitronectin OS=Homo sapiens OX=9606 GN=VTN PE=1 SV=1	11	1	4	4	4	5	93	478	54.3	5.8	2.36596e+07	High
High	Master Protein	P13639	Elongation factor 2 OS=Homo sapiens OX=9606 GN=EEF2 PE=1 SV=4	4	1	3	3	3	3	93	858	95.3	6.83	2.84358e+06	High
High	Master Protein	O00194	Ras-related protein Rab-27B OS=Homo sapiens OX=9606 GN=RAB27B PE=1 SV=4	18	1	3	2	3	3	92	218	24.6	5.52	4.26003e+06	High
High	Master Protein	Q8NI99	Angiopoietin-related protein 6 OS=Homo sapiens OX=9606 GN=ANGPTL6 PE=1 SV=1	5	1	2	2	2	3	91	470	51.7	8.53		High
High	Master Protein	P02724	Glycophorin-A OS=Homo sapiens OX=9606 GN=GYPA PE=1 SV=2	21	1	2	2	2	4	91	150	16.3	5.47		High
High	Master Protein	O75955	Flotillin-1 OS=Homo sapiens OX=9606 GN=FLOT1 PE=1 SV=3	17	1	6	6	6	6	88	427	47.3	7.49	1.53943e+06	High
High	Master Protein	P24534	Elongation factor 1-beta OS=Homo sapiens OX=9606 GN=EEF1B2 PE=1 SV=3	7	1	1	1	1	1	86	225	24.7	4.67		High
High	Master Protein	P80723	Brain acid soluble protein 1 OS=Homo sapiens OX=9606 GN=BASP1 PE=1 SV=2	36	1	5	5	5	9	86	227	22.7	4.63	1.79805e+06	High
High	Master Protein	P00751	Complement factor B OS=Homo sapiens OX=9606 GN=CFB PE=1 SV=2	7	1	4	4	4	5	86	764	85.5	7.06	4.28428e+06	High
High	Master Protein	P51149	Ras-related protein Rab-7a OS=Homo sapiens OX=9606 GN=RAB7A PE=1 SV=1	15	1	3	3	3	5	85	207	23.5	6.7	1.7106e+06	High
High	Master Protein	P25311	Zinc-alpha-2-glycoprotein OS=Homo sapiens OX=9606 GN=AZGP1 PE=1 SV=2	18	1	4	4	4	5	85	298	34.2	6.05	17486830	High
High	Master Protein	P30048	Thioredoxin-dependent peroxide reductase, mitochondrial OS=Homo sapiens OX=9606 GN=PRDX3 PE=1 SV=3	17	1	3	3	3	3	85	256	27.7	7.78	1.5471e+06	High
High	Master Protein	P02652	Apolipoprotein A-II OS=Homo sapiens OX=9606 GN=APOA2 PE=1 SV=1	41	1	4	4	4	8	85	100	11.2	6.62	1.09285e+09	High
High	Master Protein	P01591	Immunoglobulin J chain OS=Homo sapiens OX=9606 GN=JCHAIN PE=1 SV=4	8	1	1	1	1	2	84	159	18.1	5.24	92258392	High
High	Master Protein	P02743	Serum amyloid P-component OS=Homo sapiens OX=9606 GN=APCS PE=1 SV=2	9	1	2	2	2	3	84	223	25.4	6.54	7.23398e+06	High
High	Master Protein	Q13790	Apolipoprotein F OS=Homo sapiens OX=9606 GN=APOF PE=1 SV=2	8	1	2	2	2	3	83	326	35.4	5.64	11424817	High
High	Master Protein	Q6Q788	Apolipoprotein A-V OS=Homo sapiens OX=9606 GN=APOA5 PE=1 SV=1	22	1	5	5	5	5	83	366	41.2	6.43	2.8266e+06	High
High	Master Protein	P06576	ATP synthase subunit beta, mitochondrial OS=Homo sapiens OX=9606 GN=ATP5F1B PE=1 SV=3	10	1	4	4	4	5	81	529	56.5	5.4	1.82965e+06	High
High	Master Protein	P50990	T-complex protein 1 subunit theta OS=Homo sapiens OX=9606 GN=CCT8 PE=1 SV=4	6	1	3	3	3	3	81	548	59.6	5.6	1.16394e+06	High
High	Master Protein	P23284	Peptidyl-prolyl cis-trans isomerase B OS=Homo sapiens OX=9606 GN=PPIB PE=1 SV=2	15	1	3	3	3	4	80	216	23.7	9.41	7.16466e+06	High
High	Master Protein	P01889	HLA class I histocompatibility antigen, B alpha chain OS=Homo sapiens OX=9606 GN=HLA-B PE=1 SV=3	15	1	4	2	2	5	80	362	40.4	5.85	1.55357e+06	High
High	Master Protein	P10809	60 kDa heat shock protein, mitochondrial OS=Homo sapiens OX=9606 GN=HSPD1 PE=1 SV=2	5	1	3	3	3	3	80	573	61	5.87	1.78165e+06	High
High	Master Protein	P27482	Calmodulin-like protein 3 OS=Homo sapiens OX=9606 GN=CALML3 PE=1 SV=2	21	1	3	1	1	4	80	149	16.9	4.42		High
High	Master Protein	Q14254	Flotillin-2 OS=Homo sapiens OX=9606 GN=FLOT2 PE=1 SV=2	16	1	6	6	6	7	80	428	47	5.25	3.01808e+06	High
High	Master Protein	Q96P63	Serpin B12 OS=Homo sapiens OX=9606 GN=SERPINB12 PE=1 SV=1	8	1	3	3	3	4	80	405	46.2	5.53	5473525	High
High	Master Protein	Q13418	Integrin-linked protein kinase OS=Homo sapiens OX=9606 GN=ILK PE=1 SV=2	8	1	4	4	4	4	79	452	51.4	8.07	3.65486e+06	High
High	Master Protein	P61981	14-3-3 protein gamma OS=Homo sapiens OX=9606 GN=YWHAG PE=1 SV=2	23	1	6	2	2	6	78	247	28.3	4.89	3.81962e+06	High
High	Master Protein	P00441	Superoxide dismutase [Cu-Zn] OS=Homo sapiens OX=9606 GN=SOD1 PE=1 SV=2	21	1	3	3	3	5	78	154	15.9	6.13	5.76481e+06	High
High	Master Protein	P20073	Annexin A7 OS=Homo sapiens OX=9606 GN=ANXA7 PE=1 SV=3	3	1	1	1	1	1	78	488	52.7	5.68	1252955	High
High	Master Protein	Q9Y624	Junctional adhesion molecule A OS=Homo sapiens OX=9606 GN=F11R PE=1 SV=1	13	1	4	4	4	4	77	299	32.6	7.9	3.15695e+06	High
High	Master Protein	P05109	Protein S100-A8 OS=Homo sapiens OX=9606 GN=S100A8 PE=1 SV=1	12	1	1	1	1	5	77	93	10.8	7.03	74394720	High
High	Master Protein	Q13561	Dynactin subunit 2 OS=Homo sapiens OX=9606 GN=DCTN2 PE=1 SV=4	9	1	3	3	3	4	76	401	44.2	5.21	1.08402e+06	High
High	Master Protein	Q15363	Transmembrane emp24 domain-containing protein 2 OS=Homo sapiens OX=9606 GN=TMED2 PE=1 SV=1	6	1	1	1	1	1	75	201	22.7	5.17	2705187	High
High	Master Protein	O75636	Ficolin-3 OS=Homo sapiens OX=9606 GN=FCN3 PE=1 SV=2	10	1	3	3	3	3	74	299	32.9	6.67	5.26265e+06	High
High	Master Protein	P06312	Immunoglobulin kappa variable 4-1 OS=Homo sapiens OX=9606 GN=IGKV4-1 PE=1 SV=1	16	1	2	2	2	2	74	121	13.4	5.25	9.43002e+06	High
High	Master Protein	P27797	Calreticulin OS=Homo sapiens OX=9606 GN=CALR PE=1 SV=1	5	1	2	2	2	2	73	417	48.1	4.44	9.50081e+06	High
High	Master Protein	P19652	Alpha-1-acid glycoprotein 2 OS=Homo sapiens OX=9606 GN=ORM2 PE=1 SV=2	10	1	2	1	1	4	73	201	23.6	5.11	20174422	High
High	Master Protein	Q14CN4	Keratin, type II cytoskeletal 72 OS=Homo sapiens OX=9606 GN=KRT72 PE=1 SV=2	11	1	6	0	1	12	72	511	55.8	6.89	1.50196e+06	High
High	Master Protein	Q14574	Desmocollin-3 OS=Homo sapiens OX=9606 GN=DSC3 PE=1 SV=3	3	1	2	2	2	2	72	896	99.9	6.1		High
High	Master Protein	P16671	Platelet glycoprotein 4 OS=Homo sapiens OX=9606 GN=CD36 PE=1 SV=2	12	1	5	5	5	6	72	472	53	7.96	2.61832e+07	High
High	Master Protein	P04196	Histidine-rich glycoprotein OS=Homo sapiens OX=9606 GN=HRG PE=1 SV=1	7	1	3	3	3	3	71	525	59.5	7.5	1.70917e+07	High
High	Master Protein	P00491	Purine nucleoside phosphorylase OS=Homo sapiens OX=9606 GN=PNP PE=1 SV=2	19	1	4	4	4	5	71	289	32.1	6.95	1.79459e+06	High
High	Master Protein	O14745	Na(+)/H(+) exchange regulatory cofactor NHE-RF1 OS=Homo sapiens OX=9606 GN=NHERF1 PE=1 SV=4	13	1	4	4	4	5	70	358	38.8	5.77	1.61961e+06	High
High	Master Protein	P08697	Alpha-2-antiplasmin OS=Homo sapiens OX=9606 GN=SERPINF2 PE=1 SV=3	12	1	5	5	5	5	70	491	54.5	6.29	1.5892e+07	High
High	Master Protein	O15143	Actin-related protein 2/3 complex subunit 1B OS=Homo sapiens OX=9606 GN=ARPC1B PE=1 SV=3	8	1	2	2	2	3	70	372	40.9	8.35	3.2272e+06	High
High	Master Protein	P01619	Immunoglobulin kappa variable 3-20 OS=Homo sapiens OX=9606 GN=IGKV3-20 PE=1 SV=2	14	1	1	0	1	2	69	116	12.5	4.96	17287398	High
High	Master Protein	P62820	Ras-related protein Rab-1A OS=Homo sapiens OX=9606 GN=RAB1A PE=1 SV=3	15	1	3	1	3	3	69	205	22.7	6.21	1.95524e+06	High
High	Master Protein	P62491	Ras-related protein Rab-11A OS=Homo sapiens OX=9606 GN=RAB11A PE=1 SV=3	25	1	5	0	5	8	68	216	24.4	6.57	9.67199e+06	High
High	Master Protein	P10321	HLA class I histocompatibility antigen, C alpha chain OS=Homo sapiens OX=9606 GN=HLA-C PE=1 SV=3	12	1	3	0	1	4	68	366	40.6	6.04	1.92698e+06	High
High	Master Protein	P55058	Phospholipid transfer protein OS=Homo sapiens OX=9606 GN=PLTP PE=1 SV=1	6	1	2	2	2	2	68	493	54.7	7.01		High
High	Master Protein	Q7Z406	Myosin-14 OS=Homo sapiens OX=9606 GN=MYH14 PE=1 SV=2	2	1	4	1	1	4	68	1995	227.7	5.6	228221	High
High	Master Protein	P00918	Carbonic anhydrase 2 OS=Homo sapiens OX=9606 GN=CA2 PE=1 SV=2	12	1	3	3	3	4	67	260	29.2	7.4	3.79474e+06	High
High	Master Protein	P55209	Nucleosome assembly protein 1-like 1 OS=Homo sapiens OX=9606 GN=NAP1L1 PE=1 SV=1	7	1	2	2	2	3	67	391	45.3	4.46	3.57181e+06	High
High	Master Protein	P30273	High affinity immunoglobulin epsilon receptor subunit gamma OS=Homo sapiens OX=9606 GN=FCER1G PE=1 SV=1	22	1	2	2	2	3	67	86	9.7	7.12	10640077	High
High	Master Protein	P50395	Rab GDP dissociation inhibitor beta OS=Homo sapiens OX=9606 GN=GDI2 PE=1 SV=2	5	1	2	2	2	2	66	445	50.6	6.47	3.41045e+06	High
High	Master Protein	O00161	Synaptosomal-associated protein 23 OS=Homo sapiens OX=9606 GN=SNAP23 PE=1 SV=1	23	1	4	4	4	5	66	211	23.3	5.01	2.67493e+06	High
High	Master Protein	P61769	Beta-2-microglobulin OS=Homo sapiens OX=9606 GN=B2M PE=1 SV=1	17	1	2	2	2	4	66	119	13.7	6.52	5.65645e+07	High
High	Master Protein	P11234	Ras-related protein Ral-B OS=Homo sapiens OX=9606 GN=RALB PE=1 SV=1	10	1	2	1	2	3	66	206	23.4	6.62		High
High	Master Protein	P35611	Alpha-adducin OS=Homo sapiens OX=9606 GN=ADD1 PE=1 SV=2	9	1	5	4	4	5	66	737	80.9	5.83	1.01937e+06	High
High	Master Protein	P69891	Hemoglobin subunit gamma-1 OS=Homo sapiens OX=9606 GN=HBG1 PE=1 SV=2	22	1	3	0	2	4	65	147	16.1	7.2	1.33162e+06	High
High	Master Protein	P00734	Prothrombin OS=Homo sapiens OX=9606 GN=F2 PE=1 SV=2	2	1	1	1	1	1	64	622	70	5.9	2.38093e+06	High
High	Master Protein	Q09666	Neuroblast differentiation-associated protein AHNAK OS=Homo sapiens OX=9606 GN=AHNAK PE=1 SV=2	5	1	6	6	6	6	63	5890	628.7	6.15	2.12127e+06	High
High	Master Protein	P30086	Phosphatidylethanolamine-binding protein 1 OS=Homo sapiens OX=9606 GN=PEBP1 PE=1 SV=3	11	1	1	1	1	1	62	187	21	7.53	1.42267e+06	High
High	Master Protein	P02747	Complement C1q subcomponent subunit C OS=Homo sapiens OX=9606 GN=C1QC PE=1 SV=3	18	1	3	3	3	4	62	245	25.8	8.41	5.83092e+06	High
High	Master Protein	P80108	Phosphatidylinositol-glycan-specific phospholipase D OS=Homo sapiens OX=9606 GN=GPLD1 PE=1 SV=3	7	1	5	5	5	5	62	840	92.3	6.37	1.42708e+06	High
High	Master Protein	Q9BUL8	Programmed cell death protein 10 OS=Homo sapiens OX=9606 GN=PDCD10 PE=1 SV=1	6	1	1	1	1	1	62	212	24.7	8.19	3.72435e+06	High
High	Master Protein	P07476	Involucrin OS=Homo sapiens OX=9606 GN=IVL PE=1 SV=2	9	1	4	4	4	4	62	585	68.4	4.61	689060	High
High	Master Protein	P28066	Proteasome subunit alpha type-5 OS=Homo sapiens OX=9606 GN=PSMA5 PE=1 SV=3	13	1	2	2	2	3	61	241	26.4	4.79	3.57874e+06	High
High	Master Protein	CON_P34955	Alpha-1-antiproteinase OS=Bos taurus GN=SERPINA1 PE=1 SV=1	13	1	5	5	5	5	61	416	46.1	6.52	2.50582e+06	High
High	Master Protein	P05089	Arginase-1 OS=Homo sapiens OX=9606 GN=ARG1 PE=1 SV=2	9	1	3	3	3	3	60	322	34.7	7.21	5.70079e+06	High
High	Master Protein	P08567	Pleckstrin OS=Homo sapiens OX=9606 GN=PLEK PE=1 SV=3	4	1	1	1	1	1	60	350	40.1	8.28		High
High	Master Protein	P02765	Alpha-2-HS-glycoprotein OS=Homo sapiens OX=9606 GN=AHSG PE=1 SV=2	5	1	2	2	2	3	60	367	39.3	5.72	63000518	High
High	Master Protein	Q04917	14-3-3 protein eta OS=Homo sapiens OX=9606 GN=YWHAH PE=1 SV=4	23	1	6	3	3	7	60	246	28.2	4.84	3.96882e+06	High
High	Master Protein	Q9UBW5	Bridging integrator 2 OS=Homo sapiens OX=9606 GN=BIN2 PE=1 SV=3	7	1	4	3	4	4	60	565	61.8	5.15	4.14818e+06	High
High	Master Protein	P13611	Versican core protein OS=Homo sapiens OX=9606 GN=VCAN PE=1 SV=3	1	1	4	4	4	4	60	3396	372.6	4.51	2.08167e+06	High
High	Master Protein	P02748	Complement component C9 OS=Homo sapiens OX=9606 GN=C9 PE=1 SV=2	4	1	2	1	2	3	59	559	63.1	5.59	6.47436e+06	High
High	Master Protein	Q12913	Receptor-type tyrosine-protein phosphatase eta OS=Homo sapiens OX=9606 GN=PTPRJ PE=1 SV=3	5	1	5	5	5	5	58	1337	145.9	5.58	756991	High
High	Master Protein	P40926	Malate dehydrogenase, mitochondrial OS=Homo sapiens OX=9606 GN=MDH2 PE=1 SV=3	7	1	2	2	2	2	58	338	35.5	8.68	3.6616e+06	High
High	Master Protein	Q8WWZ8	Oncoprotein-induced transcript 3 protein OS=Homo sapiens OX=9606 GN=OIT3 PE=1 SV=2	9	1	5	5	5	6	58	545	60	5.58	5.78891e+06	High
High	Master Protein	Q9NZN3	EH domain-containing protein 3 OS=Homo sapiens OX=9606 GN=EHD3 PE=1 SV=2	19	1	8	5	7	8	58	535	60.8	6.57	2.13187e+06	High
High	Master Protein	Q08495	Dematin OS=Homo sapiens OX=9606 GN=DMTN PE=1 SV=3	16	1	5	5	5	6	57	405	45.5	8.88	3.66316e+06	High
High	Master Protein	A1L4H1	Soluble scavenger receptor cysteine-rich domain-containing protein SSC5D OS=Homo sapiens OX=9606 GN=SSC5D PE=1 SV=3	2	1	3	3	3	4	57	1573	165.6	6.13	9.82399e+06	High
High	Master Protein	A0A0C4DH34	Immunoglobulin heavy variable 4-28 OS=Homo sapiens OX=9606 GN=IGHV4-28 PE=3 SV=1	8	1	1	1	1	1	57	117	13.1	9.29	1.95044e+06	High
High	Master Protein	P48594	Serpin B4 OS=Homo sapiens OX=9606 GN=SERPINB4 PE=1 SV=2	20	1	7	3	3	8	56	390	44.8	6.21	52364124	High
High	Master Protein	CON_P12763	Alpha-2-HS-glycoprotein OS=Bos taurus GN=AHSG PE=1 SV=2	8	1	3	3	3	3	56	359	38.4	5.5	1.09091e+07	High
High	Master Protein	P60900	Proteasome subunit alpha type-6 OS=Homo sapiens OX=9606 GN=PSMA6 PE=1 SV=1	5	1	1	1	1	1	56	246	27.4	6.76	3267188	High
High	Master Protein	Q16610	Extracellular matrix protein 1 OS=Homo sapiens OX=9606 GN=ECM1 PE=1 SV=2	8	1	4	4	4	4	55	540	60.6	6.71	7.04713e+06	High
High	Master Protein	P05164	Myeloperoxidase OS=Homo sapiens OX=9606 GN=MPO PE=1 SV=1	4	1	3	3	3	3	55	745	83.8	8.97	992549	High
High	Master Protein	P07195	L-lactate dehydrogenase B chain OS=Homo sapiens OX=9606 GN=LDHB PE=1 SV=2	13	1	4	4	4	6	55	334	36.6	6.05	4.64964e+06	High
High	Master Protein	P15311	Ezrin OS=Homo sapiens OX=9606 GN=EZR PE=1 SV=4	9	1	5	1	1	7	55	586	69.4	6.27	2.53344e+06	High
High	Master Protein	P35241	Radixin OS=Homo sapiens OX=9606 GN=RDX PE=1 SV=1	13	1	7	3	3	8	55	583	68.5	6.37	898392	High
High	Master Protein	Q96FQ6	Protein S100-A16 OS=Homo sapiens OX=9606 GN=S100A16 PE=1 SV=1	22	1	2	2	2	2	55	103	11.8	6.79	1.74979e+07	High
High	Master Protein	P30040	Endoplasmic reticulum resident protein 29 OS=Homo sapiens OX=9606 GN=ERP29 PE=1 SV=4	15	1	4	4	4	5	55	261	29	7.31	8.33256e+06	High
High	Master Protein	P25787	Proteasome subunit alpha type-2 OS=Homo sapiens OX=9606 GN=PSMA2 PE=1 SV=2	14	1	2	2	2	2	55	234	25.9	7.43	2411676	High
High	Master Protein	Q15063	Periostin OS=Homo sapiens OX=9606 GN=POSTN PE=1 SV=2	2	1	1	1	1	1	55	836	93.3	7.53	240093	High
High	Master Protein	P22314	Ubiquitin-like modifier-activating enzyme 1 OS=Homo sapiens OX=9606 GN=UBA1 PE=1 SV=3	5	1	4	4	4	4	55	1058	117.8	5.76	1.05195e+06	High
High	Master Protein	P13598	Intercellular adhesion molecule 2 OS=Homo sapiens OX=9606 GN=ICAM2 PE=1 SV=2	5	1	1	1	1	1	55	275	30.6	7.43		High
High	Master Protein	Q15517	Corneodesmosin OS=Homo sapiens OX=9606 GN=CDSN PE=1 SV=3	8	1	2	2	2	2	54	529	51.5	8.35	13791463	High
High	Master Protein	O60437	Periplakin OS=Homo sapiens OX=9606 GN=PPL PE=1 SV=4	2	1	4	4	4	4	54	1756	204.6	5.6	492641	High
High	Master Protein	P50995	Annexin A11 OS=Homo sapiens OX=9606 GN=ANXA11 PE=1 SV=1	5	1	2	2	2	2	54	505	54.4	7.65	1.15942e+06	High
High	Master Protein	O43852	Calumenin OS=Homo sapiens OX=9606 GN=CALU PE=1 SV=2	6	1	2	2	2	2	54	315	37.1	4.64	1.12842e+06	High
High	Master Protein	Q07021	Complement component 1 Q subcomponent-binding protein, mitochondrial OS=Homo sapiens OX=9606 GN=C1QBP PE=1 SV=1	4	1	1	1	1	1	54	282	31.3	4.84	3.31467e+06	High
High	Master Protein	P27348	14-3-3 protein theta OS=Homo sapiens OX=9606 GN=YWHAQ PE=1 SV=1	25	1	6	2	2	6	54	245	27.7	4.78	2.20312e+06	High
High	Master Protein	P61224	Ras-related protein Rap-1b OS=Homo sapiens OX=9606 GN=RAP1B PE=1 SV=1	13	1	3	0	3	4	53	184	20.8	5.78	9.39762e+06	High
High	Master Protein	P31947	14-3-3 protein sigma OS=Homo sapiens OX=9606 GN=SFN PE=1 SV=1	22	1	6	3	3	7	53	248	27.8	4.74	2.4556e+06	High
High	Master Protein	P62873	Guanine nucleotide-binding protein G(I)/G(S)/G(T) subunit beta-1 OS=Homo sapiens OX=9606 GN=GNB1 PE=1 SV=3	4	1	1	1	1	1	53	340	37.4	6		High
High	Master Protein	CON_P02663	Alpha-S2-casein OS=Bos taurus GN=CSN1S2 PE=1 SV=2	9	1	2	2	2	5	52	222	26	8.43	29487756	High
High	Master Protein	Q96QA5	Gasdermin-A OS=Homo sapiens OX=9606 GN=GSDMA PE=1 SV=4	9	1	3	3	3	5	52	445	49.3	5.29	3.60395e+06	High
High	Master Protein	P00915	Carbonic anhydrase 1 OS=Homo sapiens OX=9606 GN=CA1 PE=1 SV=2	21	1	5	5	5	5	52	261	28.9	7.12	4.93303e+06	High
High	Master Protein	Q92954	Proteoglycan 4 OS=Homo sapiens OX=9606 GN=PRG4 PE=1 SV=3	4	1	5	5	5	6	51	1404	151	9.51	1.66804e+07	High
High	Master Protein	Q9UHG3	Prenylcysteine oxidase 1 OS=Homo sapiens OX=9606 GN=PCYOX1 PE=1 SV=3	14	1	6	6	6	6	51	505	56.6	6.18	7643448	High
High	Master Protein	P49006	MARCKS-related protein OS=Homo sapiens OX=9606 GN=MARCKSL1 PE=1 SV=2	7	1	1	1	1	1	50	195	19.5	4.67	660984	High
High	Master Protein	P12429	Annexin A3 OS=Homo sapiens OX=9606 GN=ANXA3 PE=1 SV=3	7	1	2	2	2	2	50	323	36.4	5.92	1.55137e+06	High
High	Master Protein	Q15848	Adiponectin OS=Homo sapiens OX=9606 GN=ADIPOQ PE=1 SV=1	12	1	2	2	2	2	49	244	26.4	5.74	2.46355e+06	High
High	Master Protein	Q9H299	SH3 domain-binding glutamic acid-rich-like protein 3 OS=Homo sapiens OX=9606 GN=SH3BGRL3 PE=1 SV=1	11	1	1	1	1	2	49	93	10.4	4.93	8747341	High
High	Master Protein	P60033	CD81 antigen OS=Homo sapiens OX=9606 GN=CD81 PE=1 SV=1	8	1	1	1	1	1	49	236	25.8	5.29		High
High	Master Protein	Q15404	Ras suppressor protein 1 OS=Homo sapiens OX=9606 GN=RSU1 PE=1 SV=3	16	1	3	3	3	3	49	277	31.5	8.65	16683261	High
High	Master Protein	Q9GZZ8	Extracellular glycoprotein lacritin OS=Homo sapiens OX=9606 GN=LACRT PE=1 SV=1	14	1	2	2	2	2	49	138	14.2	5.5		High
High	Master Protein	CON_P02070	Hemoglobin subunit beta OS=Bos taurus GN=HBB PE=1 SV=1	14	1	2	1	1	2	49	145	15.9	7.59	660631	High
High	Master Protein	P16109	P-selectin OS=Homo sapiens OX=9606 GN=SELP PE=1 SV=3	4	1	3	3	3	4	48	830	90.8	6.6	5.82889e+06	High
High	Master Protein	Q03591	Complement factor H-related protein 1 OS=Homo sapiens OX=9606 GN=CFHR1 PE=1 SV=2	7	1	2	0	1	5	48	330	37.6	7.39	1.23979e+07	High
High	Master Protein	P25815	Protein S100-P OS=Homo sapiens OX=9606 GN=S100P PE=1 SV=2	14	1	1	1	1	1	48	95	10.4	4.88	2887616	High
High	Master Protein	P55854	Small ubiquitin-related modifier 3 OS=Homo sapiens OX=9606 GN=SUMO3 PE=1 SV=2	12	1	1	0	1	1	48	103	11.6	5.49	2.56494e+06	High
High	Master Protein	Q9HB40	Retinoid-inducible serine carboxypeptidase OS=Homo sapiens OX=9606 GN=SCPEP1 PE=1 SV=1	4	1	2	2	2	2	48	452	50.8	5.81	670932	High
High	Master Protein	P02746	Complement C1q subcomponent subunit B OS=Homo sapiens OX=9606 GN=C1QB PE=1 SV=3	21	1	3	3	3	5	48	253	26.7	8.63	8.40932e+06	High
High	Master Protein	P48059	LIM and senescent cell antigen-like-containing domain protein 1 OS=Homo sapiens OX=9606 GN=LIMS1 PE=1 SV=4	8	1	3	3	3	4	48	325	37.2	8.05	2.02792e+06	High
High	Master Protein	O14672	Disintegrin and metalloproteinase domain-containing protein 10 OS=Homo sapiens OX=9606 GN=ADAM10 PE=1 SV=1	2	1	1	1	1	1	47	748	84.1	7.77		High
High	Master Protein	Q0ZGT2	Nexilin OS=Homo sapiens OX=9606 GN=NEXN PE=1 SV=1	2	1	1	1	1	2	47	675	80.6	5.33	2.71664e+06	High
High	Master Protein	P11226	Mannose-binding protein C OS=Homo sapiens OX=9606 GN=MBL2 PE=1 SV=2	20	1	4	4	4	5	47	248	26.1	5.49	2.76088e+06	High
High	Master Protein	P14406	Cytochrome c oxidase subunit 7A2, mitochondrial OS=Homo sapiens OX=9606 GN=COX7A2 PE=1 SV=1	16	1	1	1	1	1	47	83	9.4	9.76		High
High	Master Protein	P31948	Stress-induced-phosphoprotein 1 OS=Homo sapiens OX=9606 GN=STIP1 PE=1 SV=1	11	1	6	6	6	6	47	543	62.6	6.8	660012	High
High	Master Protein	Q96DR5	BPI fold-containing family A member 2 OS=Homo sapiens OX=9606 GN=BPIFA2 PE=1 SV=2	14	1	3	3	3	3	47	249	27	5.59	8.47352e+06	High
High	Master Protein	P14543	Nidogen-1 OS=Homo sapiens OX=9606 GN=NID1 PE=1 SV=3	4	1	4	4	4	4	47	1247	136.3	5.29	2.22991e+06	High
High	Master Protein	P10619	Lysosomal protective protein OS=Homo sapiens OX=9606 GN=CTSA PE=1 SV=2	4	1	2	2	2	2	47	480	54.4	6.61	1737394	High
High	Master Protein	P01780	Immunoglobulin heavy variable 3-7 OS=Homo sapiens OX=9606 GN=IGHV3-7 PE=1 SV=2	23	1	3	2	3	5	47	117	12.9	6.57	3.88556e+07	High
High	Master Protein	Q14242	P-selectin glycoprotein ligand 1 OS=Homo sapiens OX=9606 GN=SELPLG PE=1 SV=1	2	1	1	1	1	2	46	412	43.2	4.4	6500398	High
High	Master Protein	P49908	Selenoprotein P OS=Homo sapiens OX=9606 GN=SELENOP PE=1 SV=3	6	1	2	2	2	3	46	381	43.2	7.87	6849830	High
High	Master Protein	P07359	Platelet glycoprotein Ib alpha chain OS=Homo sapiens OX=9606 GN=GP1BA PE=1 SV=2	5	1	3	3	3	4	46	652	71.5	6.29	1.1779e+07	High
High	Master Protein	P61952	Guanine nucleotide-binding protein G(I)/G(S)/G(O) subunit gamma-11 OS=Homo sapiens OX=9606 GN=GNG11 PE=1 SV=1	26	1	2	1	2	2	46	73	8.5	5.54	3084968	High
High	Master Protein	P08865	40S ribosomal protein SA OS=Homo sapiens OX=9606 GN=RPSA PE=1 SV=4	10	1	2	0	2	2	46	295	32.8	4.87	679133	High
High	Master Protein	Q9H7M9	V-type immunoglobulin domain-containing suppressor of T-cell activation OS=Homo sapiens OX=9606 GN=VSIR PE=1 SV=3	3	1	1	1	1	1	46	311	33.9	6.95	905001	High
High	Master Protein	O43665	Regulator of G-protein signaling 10 OS=Homo sapiens OX=9606 GN=RGS10 PE=1 SV=3	7	1	1	1	1	1	45	181	21.2	7.49	998818	High
High	Master Protein	P62328	Thymosin beta-4 OS=Homo sapiens OX=9606 GN=TMSB4X PE=1 SV=2	41	1	2	1	1	3	45	44	5.1	5.06	41250160	High
High	Master Protein	P01614	Immunoglobulin kappa variable 2D-40 OS=Homo sapiens OX=9606 GN=IGKV2D-40 PE=1 SV=2	11	1	1	0	1	1	44	121	13.3	4.61	85249376	High
High	Master Protein	P80188	Neutrophil gelatinase-associated lipocalin OS=Homo sapiens OX=9606 GN=LCN2 PE=1 SV=2	8	1	1	1	1	1	44	198	22.6	8.91	1.35231e+06	High
High	Master Protein	Q02383	Semenogelin-2 OS=Homo sapiens OX=9606 GN=SEMG2 PE=1 SV=1	6	1	2	0	2	2	44	582	65.4	9.07	1.62139e+06	High
High	Master Protein	Q6ZVX7	F-box only protein 50 OS=Homo sapiens OX=9606 GN=NCCRP1 PE=1 SV=1	4	1	2	2	2	2	44	275	30.8	6.62	8.7719e+06	High
High	Master Protein	P30740	Leukocyte elastase inhibitor OS=Homo sapiens OX=9606 GN=SERPINB1 PE=1 SV=1	8	1	3	2	2	3	44	379	42.7	6.28	2.95183e+06	High
High	Master Protein	P12830	Cadherin-1 OS=Homo sapiens OX=9606 GN=CDH1 PE=1 SV=3	2	1	2	2	2	2	44	882	97.4	4.73	2.00297e+06	High
High	Master Protein	O43866	CD5 antigen-like OS=Homo sapiens OX=9606 GN=CD5L PE=1 SV=1	4	1	2	2	2	2	44	347	38.1	5.47	31343613	High
High	Master Protein	O00151	PDZ and LIM domain protein 1 OS=Homo sapiens OX=9606 GN=PDLIM1 PE=1 SV=4	3	1	1	1	1	1	44	329	36	7.02	5883284	High
High	Master Protein	A0A0C4DH24	Immunoglobulin kappa variable 6-21 OS=Homo sapiens OX=9606 GN=IGKV6-21 PE=3 SV=1	11	1	1	1	1	1	44	114	12.4	7.28	2229864	High
High	Master Protein	Q7Z7G0	Target of Nesh-SH3 OS=Homo sapiens OX=9606 GN=ABI3BP PE=1 SV=2	1	1	1	1	1	1	44	1068	117.8	9.42	1.78751e+06	High
High	Master Protein	P05556	Integrin beta-1 OS=Homo sapiens OX=9606 GN=ITGB1 PE=1 SV=2	9	1	6	6	6	7	43	798	88.4	5.39	7.26731e+06	High
High	Master Protein	P10644	cAMP-dependent protein kinase type I-alpha regulatory subunit OS=Homo sapiens OX=9606 GN=PRKAR1A PE=1 SV=1	9	1	3	2	3	3	43	381	43	5.35	274048	High
High	Master Protein	P01130	Low-density lipoprotein receptor OS=Homo sapiens OX=9606 GN=LDLR PE=1 SV=1	2	1	1	1	1	1	43	860	95.3	5.05	1.56144e+06	High
High	Master Protein	P06280	Alpha-galactosidase A OS=Homo sapiens OX=9606 GN=GLA PE=1 SV=1	3	1	1	1	1	1	43	429	48.7	5.6		High
High	Master Protein	P02788	Lactotransferrin OS=Homo sapiens OX=9606 GN=LTF PE=1 SV=6	4	1	3	3	3	3	43	710	78.1	8.12	2.03456e+06	High
High	Master Protein	P30044	Peroxiredoxin-5, mitochondrial OS=Homo sapiens OX=9606 GN=PRDX5 PE=1 SV=4	9	1	2	2	2	2	42	214	22.1	8.7	4264278	High
High	Master Protein	Q8TAX7	Mucin-7 OS=Homo sapiens OX=9606 GN=MUC7 PE=1 SV=2	5	1	2	2	2	3	42	377	39.1	8.78	1.32731e+07	High
High	Master Protein	Q16778	Histone H2B type 2-E OS=Homo sapiens OX=9606 GN=H2BC21 PE=1 SV=3	21	1	3	0	3	3	42	126	13.9	10.32	1.09692e+07	High
High	Master Protein	P04899	Guanine nucleotide-binding protein G(i) subunit alpha-2 OS=Homo sapiens OX=9606 GN=GNAI2 PE=1 SV=3	14	1	4	2	4	4	42	355	40.4	5.54	2.92979e+06	High
High	Master Protein	P30043	Flavin reductase (NADPH) OS=Homo sapiens OX=9606 GN=BLVRB PE=1 SV=3	12	1	2	2	2	2	42	206	22.1	7.65	1.34975e+06	High
High	Master Protein	Q15555	Microtubule-associated protein RP/EB family member 2 OS=Homo sapiens OX=9606 GN=MAPRE2 PE=1 SV=1	5	1	1	1	1	1	41	327	37	5.57	1.78642e+06	High
High	Master Protein	O75342	Arachidonate 12-lipoxygenase, 12R-type OS=Homo sapiens OX=9606 GN=ALOX12B PE=1 SV=1	6	1	3	3	3	3	41	701	80.3	7.64	1.35796e+06	High
High	Master Protein	P19971	Thymidine phosphorylase OS=Homo sapiens OX=9606 GN=TYMP PE=1 SV=2	3	1	1	1	1	1	41	482	49.9	5.53		High
High	Master Protein	P62993	Growth factor receptor-bound protein 2 OS=Homo sapiens OX=9606 GN=GRB2 PE=1 SV=1	9	1	2	2	2	2	41	217	25.2	6.32	1.94304e+06	High
High	Master Protein	P06703	Protein S100-A6 OS=Homo sapiens OX=9606 GN=S100A6 PE=1 SV=1	17	1	2	2	2	4	41	90	10.2	5.48	1.75147e+07	High
High	Master Protein	P13489	Ribonuclease inhibitor OS=Homo sapiens OX=9606 GN=RNH1 PE=1 SV=2	3	1	1	1	1	1	41	461	49.9	4.82	468428	High
High	Master Protein	P63313	Thymosin beta-10 OS=Homo sapiens OX=9606 GN=TMSB10 PE=1 SV=2	48	1	2	1	1	3	41	44	5	5.36	1.86525e+06	High
High	Master Protein	P43652	Afamin OS=Homo sapiens OX=9606 GN=AFM PE=1 SV=1	3	1	1	1	1	1	40	599	69	5.9		High
High	Master Protein	Q99733	Nucleosome assembly protein 1-like 4 OS=Homo sapiens OX=9606 GN=NAP1L4 PE=1 SV=1	6	1	2	2	2	2	40	375	42.8	4.69	1.7022e+06	High
High	Master Protein	A8K2U0	Alpha-2-macroglobulin-like protein 1 OS=Homo sapiens OX=9606 GN=A2ML1 PE=1 SV=3	5	1	5	5	5	5	40	1454	161	5.73	1.66544e+06	High
High	Master Protein	Q00610	Clathrin heavy chain 1 OS=Homo sapiens OX=9606 GN=CLTC PE=1 SV=5	3	1	4	3	4	4	40	1675	191.5	5.69	1.36913e+06	High
High	Master Protein	P05387	60S acidic ribosomal protein P2 OS=Homo sapiens OX=9606 GN=RPLP2 PE=1 SV=1	39	1	2	2	2	2	40	115	11.7	4.54	10554948	High
High	Master Protein	P51572	B-cell receptor-associated protein 31 OS=Homo sapiens OX=9606 GN=BCAP31 PE=1 SV=3	12	1	3	3	3	3	40	246	28	8.44	726594	High
High	Master Protein	P62942	Peptidyl-prolyl cis-trans isomerase FKBP1A OS=Homo sapiens OX=9606 GN=FKBP1A PE=1 SV=2	12	1	1	1	1	1	39	108	11.9	8.16	4.17134e+06	High
High	Master Protein	P51884	Lumican OS=Homo sapiens OX=9606 GN=LUM PE=1 SV=2	7	1	2	2	2	2	39	338	38.4	6.61	1.94913e+06	High
High	Master Protein	P07384	Calpain-1 catalytic subunit OS=Homo sapiens OX=9606 GN=CAPN1 PE=1 SV=1	3	1	2	2	2	2	39	714	81.8	5.67	890604	High
High	Master Protein	P28289	Tropomodulin-1 OS=Homo sapiens OX=9606 GN=TMOD1 PE=1 SV=1	6	1	2	2	2	2	39	359	40.5	5.1	2.21829e+06	High
High	Master Protein	P49368	T-complex protein 1 subunit gamma OS=Homo sapiens OX=9606 GN=CCT3 PE=1 SV=4	2	1	1	1	1	1	39	545	60.5	6.49	1.3443e+06	High
High	Master Protein	P48047	ATP synthase subunit O, mitochondrial OS=Homo sapiens OX=9606 GN=ATP5PO PE=1 SV=1	10	1	2	2	2	2	39	213	23.3	9.96		High
High	Master Protein	P62987	Ubiquitin-60S ribosomal protein L40 OS=Homo sapiens OX=9606 GN=UBA52 PE=1 SV=2	20	1	2	0	2	2	39	128	14.7	9.83	20104211	High
High	Master Protein	Q9NT62	Ubiquitin-like-conjugating enzyme ATG3 OS=Homo sapiens OX=9606 GN=ATG3 PE=1 SV=1	4	1	1	1	1	1	39	314	35.8	4.74	373070	High
High	Master Protein	Q9H2U2	Inorganic pyrophosphatase 2, mitochondrial OS=Homo sapiens OX=9606 GN=PPA2 PE=1 SV=2	4	1	1	1	1	1	38	334	37.9	7.39	634086	High
High	Master Protein	Q99536	Synaptic vesicle membrane protein VAT-1 homolog OS=Homo sapiens OX=9606 GN=VAT1 PE=1 SV=2	2	1	1	1	1	1	38	393	41.9	6.29	1847482	High
High	Master Protein	P15104	Glutamine synthetase OS=Homo sapiens OX=9606 GN=GLUL PE=1 SV=4	3	1	1	1	1	1	38	373	42	6.89	335854	High
High	Master Protein	P29972	Aquaporin-1 OS=Homo sapiens OX=9606 GN=AQP1 PE=1 SV=3	3	1	1	1	1	1	38	269	28.5	7.42	3.04093e+06	High
High	Master Protein	P58546	Myotrophin OS=Homo sapiens OX=9606 GN=MTPN PE=1 SV=2	14	1	1	1	1	2	38	118	12.9	5.52	6423399	High
High	Master Protein	P06239	Tyrosine-protein kinase Lck OS=Homo sapiens OX=9606 GN=LCK PE=1 SV=6	2	1	1	0	1	1	38	509	58	5.36	2.2615e+06	High
High	Master Protein	P35542	Serum amyloid A-4 protein OS=Homo sapiens OX=9606 GN=SAA4 PE=1 SV=2	20	1	2	2	2	3	38	130	14.7	9.07	2.53726e+08	High
High	Master Protein	O95865	N(G),N(G)-dimethylarginine dimethylaminohydrolase 2 OS=Homo sapiens OX=9606 GN=DDAH2 PE=1 SV=1	3	1	1	1	1	1	38	285	29.6	6.01	1.5228e+06	High
High	Master Protein	P25788	Proteasome subunit alpha type-3 OS=Homo sapiens OX=9606 GN=PSMA3 PE=1 SV=2	12	1	3	3	3	3	38	255	28.4	5.33	2.73998e+06	High
High	Master Protein	P00338	L-lactate dehydrogenase A chain OS=Homo sapiens OX=9606 GN=LDHA PE=1 SV=2	9	1	3	3	3	3	38	332	36.7	8.27	2.40375e+06	High
High	Master Protein	O60911	Cathepsin L2 OS=Homo sapiens OX=9606 GN=CTSV PE=1 SV=2	9	1	2	2	2	2	37	334	37.3	8.76	923342	High
High	Master Protein	P26447	Protein S100-A4 OS=Homo sapiens OX=9606 GN=S100A4 PE=1 SV=1	20	1	2	2	2	2	37	101	11.7	6.11	3104196	High
High	Master Protein	P13224	Platelet glycoprotein Ib beta chain OS=Homo sapiens OX=9606 GN=GP1BB PE=1 SV=1	5	1	1	1	1	1	37	206	21.7	9.31	8677443	High
High	Master Protein	P55072	Transitional endoplasmic reticulum ATPase OS=Homo sapiens OX=9606 GN=VCP PE=1 SV=4	4	1	2	2	2	2	37	806	89.3	5.26	4.17649e+07	High
High	Master Protein	P20851	C4b-binding protein beta chain OS=Homo sapiens OX=9606 GN=C4BPB PE=1 SV=1	10	1	3	3	3	3	37	252	28.3	5.14	2.21353e+07	High
High	Master Protein	O75874	Isocitrate dehydrogenase [NADP] cytoplasmic OS=Homo sapiens OX=9606 GN=IDH1 PE=1 SV=2	8	1	3	3	3	3	37	414	46.6	7.01	772684	High
High	Master Protein	P25789	Proteasome subunit alpha type-4 OS=Homo sapiens OX=9606 GN=PSMA4 PE=1 SV=1	13	1	4	4	4	4	37	261	29.5	7.72	2.11403e+06	High
High	Master Protein	P63244	Receptor of activated protein C kinase 1 OS=Homo sapiens OX=9606 GN=RACK1 PE=1 SV=3	3	1	1	1	1	1	37	317	35.1	7.69	1.70986e+06	High
High	Master Protein	Q99436	Proteasome subunit beta type-7 OS=Homo sapiens OX=9606 GN=PSMB7 PE=1 SV=1	7	1	2	2	2	2	36	277	29.9	7.68	1.1081e+06	High
High	Master Protein	P52209	6-phosphogluconate dehydrogenase, decarboxylating OS=Homo sapiens OX=9606 GN=PGD PE=1 SV=3	2	1	1	1	1	1	36	483	53.1	7.23	1.18793e+06	High
High	Master Protein	P05107	Integrin beta-2 OS=Homo sapiens OX=9606 GN=ITGB2 PE=1 SV=2	4	1	3	3	3	3	36	769	84.7	6.95	2013363	High
High	Master Protein	P56537	Eukaryotic translation initiation factor 6 OS=Homo sapiens OX=9606 GN=EIF6 PE=1 SV=1	4	1	1	1	1	1	36	245	26.6	4.68	4.75061e+06	High
High	Master Protein	P02654	Apolipoprotein C-I OS=Homo sapiens OX=9606 GN=APOC1 PE=1 SV=1	35	1	3	3	3	8	36	83	9.3	8.47	1.6767e+09	High
High	Master Protein	Q92820	Gamma-glutamyl hydrolase OS=Homo sapiens OX=9606 GN=GGH PE=1 SV=2	12	1	3	3	3	4	36	318	35.9	7.11	3.49909e+06	High
Medium	Master Protein	P01768	Immunoglobulin heavy variable 3-30 OS=Homo sapiens OX=9606 GN=IGHV3-30 PE=1 SV=2	6	1	1	0	1	1	36	117	12.9	8.92	35161088	High
High	Master Protein	Q15762	CD226 antigen OS=Homo sapiens OX=9606 GN=CD226 PE=1 SV=2	6	1	1	1	1	2	36	336	38.6	7.94		High
High	Master Protein	P49721	Proteasome subunit beta type-2 OS=Homo sapiens OX=9606 GN=PSMB2 PE=1 SV=1	5	1	1	1	1	1	36	201	22.8	7.02	949547	High
High	Master Protein	P49913	Cathelicidin antimicrobial peptide OS=Homo sapiens OX=9606 GN=CAMP PE=1 SV=1	5	1	1	1	1	1	36	170	19.3	9.41	25196458	High
High	Master Protein	P23280	Carbonic anhydrase 6 OS=Homo sapiens OX=9606 GN=CA6 PE=1 SV=3	7	1	2	2	2	2	35	308	35.3	7.02	2.20302e+06	High
High	Master Protein	O75083	WD repeat-containing protein 1 OS=Homo sapiens OX=9606 GN=WDR1 PE=1 SV=4	5	1	3	3	3	3	35	606	66.2	6.65	4.76332e+06	High
High	Master Protein	P37837	Transaldolase OS=Homo sapiens OX=9606 GN=TALDO1 PE=1 SV=2	11	1	4	4	4	4	35	337	37.5	6.81	2.01829e+06	High
High	Master Protein	P02749	Beta-2-glycoprotein 1 OS=Homo sapiens OX=9606 GN=APOH PE=1 SV=3	3	1	1	1	1	1	35	345	38.3	7.97	77891616	High
High	Master Protein	Q30154	HLA class II histocompatibility antigen, DR beta 5 chain OS=Homo sapiens OX=9606 GN=HLA-DRB5 PE=1 SV=1	3	1	1	0	1	1	35	266	30	6.93	1.11485e+06	High
High	Master Protein	P48740	Mannan-binding lectin serine protease 1 OS=Homo sapiens OX=9606 GN=MASP1 PE=1 SV=3	5	1	2	1	1	3	35	699	79.2	5.49		High
High	Master Protein	P61225	Ras-related protein Rap-2b OS=Homo sapiens OX=9606 GN=RAP2B PE=1 SV=1	13	1	2	1	2	2	35	183	20.5	4.81	4.02045e+06	High
High	Master Protein	Q93084	Sarcoplasmic/endoplasmic reticulum calcium ATPase 3 OS=Homo sapiens OX=9606 GN=ATP2A3 PE=1 SV=3	4	1	3	3	3	3	35	999	109.2	5.52	1.30236e+06	High
High	Master Protein	P07686	Beta-hexosaminidase subunit beta OS=Homo sapiens OX=9606 GN=HEXB PE=1 SV=4	2	1	1	1	1	1	35	556	63.1	6.76		High
High	Master Protein	P11279	Lysosome-associated membrane glycoprotein 1 OS=Homo sapiens OX=9606 GN=LAMP1 PE=1 SV=3	5	1	2	2	2	2	35	417	44.9	8.75	4.64703e+06	High
High	Master Protein	P18428	Lipopolysaccharide-binding protein OS=Homo sapiens OX=9606 GN=LBP PE=1 SV=3	5	1	2	2	2	2	35	481	53.4	6.7	3.89523e+07	High
High	Master Protein	P61026	Ras-related protein Rab-10 OS=Homo sapiens OX=9606 GN=RAB10 PE=1 SV=1	7	1	2	1	2	2	35	200	22.5	8.38	3.92931e+06	High
High	Master Protein	P55056	Apolipoprotein C-IV OS=Homo sapiens OX=9606 GN=APOC4 PE=1 SV=1	28	1	3	3	3	4	34	127	14.5	8.92	207787564	High
High	Master Protein	P19256	Lymphocyte function-associated antigen 3 OS=Homo sapiens OX=9606 GN=CD58 PE=1 SV=1	4	1	1	1	1	1	34	250	28.1	6.76	5353305	High
High	Master Protein	P05155	Plasma protease C1 inhibitor OS=Homo sapiens OX=9606 GN=SERPING1 PE=1 SV=2	8	1	4	4	4	5	34	500	55.1	6.55	4.135e+06	High
High	Master Protein	Q9UBC9	Small proline-rich protein 3 OS=Homo sapiens OX=9606 GN=SPRR3 PE=1 SV=2	14	1	2	2	2	3	34	169	18.1	8.57	8.59199e+06	High
High	Master Protein	Q05682	Caldesmon OS=Homo sapiens OX=9606 GN=CALD1 PE=1 SV=3	3	1	2	2	2	2	34	793	93.2	5.66		High
High	Master Protein	Q9P2K6	Kelch-like protein 42 OS=Homo sapiens OX=9606 GN=KLHL42 PE=1 SV=2	1	1	1	1	1	1	34	505	56.8	5.74	919967	High
High	Master Protein	P31146	Coronin-1A OS=Homo sapiens OX=9606 GN=CORO1A PE=1 SV=4	11	1	5	5	5	6	34	461	51	6.68	3.76917e+06	High
High	Master Protein	Q5JXB2	Putative ubiquitin-conjugating enzyme E2 N-like OS=Homo sapiens OX=9606 GN=UBE2NL PE=1 SV=1	7	1	1	0	1	1	34	153	17.4	5.92	1243677	High
High	Master Protein	O75223	Gamma-glutamylcyclotransferase OS=Homo sapiens OX=9606 GN=GGCT PE=1 SV=1	25	1	4	4	4	5	34	188	21	5.14	7342284	High
High	Master Protein	A0A0C4DH72	Immunoglobulin kappa variable 1-6 OS=Homo sapiens OX=9606 GN=IGKV1-6 PE=3 SV=1	14	1	1	0	1	1	34	117	12.7	8.29		High
High	Master Protein	A0A075B6R2	Immunoglobulin heavy variable 4-4 OS=Homo sapiens OX=9606 GN=IGHV4-4 PE=3 SV=2	6	1	1	1	1	1	34	117	12.8	9.6	1.96041e+06	High
High	Master Protein	P59998	Actin-related protein 2/3 complex subunit 4 OS=Homo sapiens OX=9606 GN=ARPC4 PE=1 SV=3	13	1	2	2	2	2	34	168	19.7	8.43	2.96121e+06	High
High	Master Protein	P35613	Basigin OS=Homo sapiens OX=9606 GN=BSG PE=1 SV=2	6	1	2	2	2	2	34	385	42.2	5.66	3.53169e+06	High
High	Master Protein	Q08722	Leukocyte surface antigen CD47 OS=Homo sapiens OX=9606 GN=CD47 PE=1 SV=1	3	1	1	1	1	1	34	323	35.2	7.21	17780772	High
High	Master Protein	Q01629	Interferon-induced transmembrane protein 2 OS=Homo sapiens OX=9606 GN=IFITM2 PE=1 SV=2	12	1	1	0	1	1	33	132	14.6	7.42	3349921	High
High	Master Protein	P21291	Cysteine and glycine-rich protein 1 OS=Homo sapiens OX=9606 GN=CSRP1 PE=1 SV=3	8	1	1	1	1	1	33	193	20.6	8.57		High
High	Master Protein	O14732	Inositol monophosphatase 2 OS=Homo sapiens OX=9606 GN=IMPA2 PE=1 SV=1	3	1	1	1	1	1	33	288	31.3	6.61	797639	High
High	Master Protein	O00139	Kinesin-like protein KIF2A OS=Homo sapiens OX=9606 GN=KIF2A PE=1 SV=3	2	1	1	1	1	1	33	706	79.9	6.68	1.18149e+06	High
High	Master Protein	Q99497	Parkinson disease protein 7 OS=Homo sapiens OX=9606 GN=PARK7 PE=1 SV=2	30	1	4	4	4	5	33	189	19.9	6.79	2.48432e+06	High
High	Master Protein	P13671	Complement component C6 OS=Homo sapiens OX=9606 GN=C6 PE=1 SV=3	3	1	2	2	2	2	33	934	104.7	6.76	1131166	High
High	Master Protein	P60981	Destrin OS=Homo sapiens OX=9606 GN=DSTN PE=1 SV=3	14	1	2	1	1	2	33	165	18.5	7.85		High
High	Master Protein	Q12841	Follistatin-related protein 1 OS=Homo sapiens OX=9606 GN=FSTL1 PE=1 SV=1	2	1	1	1	1	1	33	308	35	5.52	906489	High
High	Master Protein	Q9BVC6	Transmembrane protein 109 OS=Homo sapiens OX=9606 GN=TMEM109 PE=1 SV=1	9	1	2	2	2	2	32	243	26.2	10.48	8.44241e+06	High
High	Master Protein	P48735	Isocitrate dehydrogenase [NADP], mitochondrial OS=Homo sapiens OX=9606 GN=IDH2 PE=1 SV=2	3	1	1	1	1	1	32	452	50.9	8.69		High
High	Master Protein	P60866	40S ribosomal protein S20 OS=Homo sapiens OX=9606 GN=RPS20 PE=1 SV=1	9	1	1	1	1	1	32	119	13.4	9.94	955638	High
High	Master Protein	P21980	Protein-glutamine gamma-glutamyltransferase 2 OS=Homo sapiens OX=9606 GN=TGM2 PE=1 SV=2	3	1	2	2	2	2	32	687	77.3	5.22		High
High	Master Protein	Q9BXR6	Complement factor H-related protein 5 OS=Homo sapiens OX=9606 GN=CFHR5 PE=1 SV=1	3	1	2	2	2	2	31	569	64.4	7.06	7.81441e+06	High
High	Master Protein	P53634	Dipeptidyl peptidase 1 OS=Homo sapiens OX=9606 GN=CTSC PE=1 SV=2	2	1	1	1	1	1	31	463	51.8	6.99		High
High	Master Protein	P08185	Corticosteroid-binding globulin OS=Homo sapiens OX=9606 GN=SERPINA6 PE=1 SV=1	4	1	2	2	2	3	31	405	45.1	6.04	2.01351e+06	High
High	Master Protein	P27824	Calnexin OS=Homo sapiens OX=9606 GN=CANX PE=1 SV=2	3	1	2	2	2	3	31	592	67.5	4.6	2.93226e+06	High
High	Master Protein	O75695	Protein XRP2 OS=Homo sapiens OX=9606 GN=RP2 PE=1 SV=4	3	1	1	1	1	1	31	350	39.6	5.12	3.76663e+06	High
High	Master Protein	Q9NYL9	Tropomodulin-3 OS=Homo sapiens OX=9606 GN=TMOD3 PE=1 SV=1	4	1	1	1	1	1	31	352	39.6	5.19	1.702e+06	High
High	Master Protein	P42357	Histidine ammonia-lyase OS=Homo sapiens OX=9606 GN=HAL PE=1 SV=1	1	1	1	1	1	1	31	657	72.7	6.95	3.56817e+06	High
High	Master Protein	O15511	Actin-related protein 2/3 complex subunit 5 OS=Homo sapiens OX=9606 GN=ARPC5 PE=1 SV=3	13	1	2	2	2	2	31	151	16.3	5.67	3.91642e+06	High
High	Master Protein	Q16555	Dihydropyrimidinase-related protein 2 OS=Homo sapiens OX=9606 GN=DPYSL2 PE=1 SV=1	2	1	1	1	1	1	31	572	62.3	6.38	439776	High
High	Master Protein	P08758	Annexin A5 OS=Homo sapiens OX=9606 GN=ANXA5 PE=1 SV=2	11	1	4	4	4	4	31	320	35.9	5.05	1.81296e+06	High
High	Master Protein	P23526	Adenosylhomocysteinase OS=Homo sapiens OX=9606 GN=AHCY PE=1 SV=4	6	1	2	2	2	2	30	432	47.7	6.34	1.55868e+06	High
High	Master Protein	Q13347	Eukaryotic translation initiation factor 3 subunit I OS=Homo sapiens OX=9606 GN=EIF3I PE=1 SV=1	6	1	2	2	2	2	30	325	36.5	5.64	588781	High
High	Master Protein	P35754	Glutaredoxin-1 OS=Homo sapiens OX=9606 GN=GLRX PE=1 SV=2	10	1	1	1	1	1	30	106	11.8	8.09		High
High	Master Protein	O60361	Putative nucleoside diphosphate kinase OS=Homo sapiens OX=9606 GN=NME2P1 PE=5 SV=1	7	1	1	0	1	2	30	137	15.5	8.57	4.71124e+06	High
High	Master Protein	Q9NX63	MICOS complex subunit MIC19 OS=Homo sapiens OX=9606 GN=CHCHD3 PE=1 SV=1	12	1	3	3	3	3	30	227	26.1	8.28	574700	High
High	Master Protein	A6NEC2	Puromycin-sensitive aminopeptidase-like protein OS=Homo sapiens OX=9606 GN=NPEPPSL1 PE=2 SV=3	2	1	1	0	1	1	30	478	53.7	5.34	1.47526e+06	High
High	Master Protein	P02689	Myelin P2 protein OS=Homo sapiens OX=9606 GN=PMP2 PE=1 SV=3	9	1	1	0	1	1	29	132	14.9	9.83	894110	High
High	Master Protein	Q9HDC9	Adipocyte plasma membrane-associated protein OS=Homo sapiens OX=9606 GN=APMAP PE=1 SV=2	10	1	4	4	4	4	29	416	46.5	6.16	2.17631e+06	High
High	Master Protein	Q08431	Lactadherin OS=Homo sapiens OX=9606 GN=MFGE8 PE=1 SV=3	7	1	2	2	2	3	29	387	43.1	8.15	2.02145e+06	High
Medium	Master Protein	Q9H939	Proline-serine-threonine phosphatase-interacting protein 2 OS=Homo sapiens OX=9606 GN=PSTPIP2 PE=1 SV=4	2	1	1	1	1	1	29	334	38.8	8.48	516619	High
High	Master Protein	O15117	FYN-binding protein 1 OS=Homo sapiens OX=9606 GN=FYB1 PE=1 SV=2	2	1	1	1	1	1	29	783	85.3	6.48	991357	High
High	Master Protein	P52907	F-actin-capping protein subunit alpha-1 OS=Homo sapiens OX=9606 GN=CAPZA1 PE=1 SV=3	29	1	5	4	4	5	29	286	32.9	5.69	4.70433e+06	High
High	Master Protein	P04217	Alpha-1B-glycoprotein OS=Homo sapiens OX=9606 GN=A1BG PE=1 SV=4	4	1	2	2	2	3	29	495	54.2	5.86	1.96314e+07	High
High	Master Protein	Q9H254	Spectrin beta chain, non-erythrocytic 4 OS=Homo sapiens OX=9606 GN=SPTBN4 PE=1 SV=2	0	1	1	1	1	1	29	2564	288.8	6.01	18786156	High
High	Master Protein	P45974	Ubiquitin carboxyl-terminal hydrolase 5 OS=Homo sapiens OX=9606 GN=USP5 PE=1 SV=2	2	1	1	1	1	1	29	858	95.7	5.03	1.64504e+06	High
High	Master Protein	Q8IZP2	Putative protein FAM10A4 OS=Homo sapiens OX=9606 GN=ST13P4 PE=5 SV=1	3	1	1	0	1	1	29	240	27.4	5.08		High
Medium	Master Protein	P40197	Platelet glycoprotein V OS=Homo sapiens OX=9606 GN=GP5 PE=1 SV=1	2	1	1	1	1	1	29	560	60.9	9.63	1.10397e+06	High
High	Master Protein	Q9H4G4	Golgi-associated plant pathogenesis-related protein 1 OS=Homo sapiens OX=9606 GN=GLIPR2 PE=1 SV=3	17	1	2	2	2	2	29	154	17.2	9.41	2.62829e+06	High
High	Master Protein	P07948	Tyrosine-protein kinase Lyn OS=Homo sapiens OX=9606 GN=LYN PE=1 SV=3	4	1	2	2	2	2	29	512	58.5	7.11	841280	High
High	Master Protein	P52565	Rho GDP-dissociation inhibitor 1 OS=Homo sapiens OX=9606 GN=ARHGDIA PE=1 SV=3	7	1	1	1	1	1	28	204	23.2	5.11		High
High	Master Protein	P36543	V-type proton ATPase subunit E 1 OS=Homo sapiens OX=9606 GN=ATP6V1E1 PE=1 SV=1	4	1	1	0	1	1	28	226	26.1	8	482620	High
High	Master Protein	Q9H4M9	EH domain-containing protein 1 OS=Homo sapiens OX=9606 GN=EHD1 PE=1 SV=2	4	1	2	1	1	2	28	534	60.6	6.83		High
High	Master Protein	P01137	Transforming growth factor beta-1 proprotein OS=Homo sapiens OX=9606 GN=TGFB1 PE=1 SV=2	5	1	1	1	1	1	28	390	44.3	8.53	831554	High
High	Master Protein	Q9Y4L1	Hypoxia up-regulated protein 1 OS=Homo sapiens OX=9606 GN=HYOU1 PE=1 SV=1	3	1	2	2	2	3	28	999	111.3	5.22	1.33291e+06	High
High	Master Protein	P05997	Collagen alpha-2(V) chain OS=Homo sapiens OX=9606 GN=COL5A2 PE=1 SV=3	1	1	2	2	2	2	28	1499	144.8	6.46	1.19593e+06	High
High	Master Protein	P16402	Histone H1.3 OS=Homo sapiens OX=9606 GN=H1-3 PE=1 SV=2	5	1	1	0	1	1	28	221	22.3	11.02		High
High	Master Protein	P55145	Mesencephalic astrocyte-derived neurotrophic factor OS=Homo sapiens OX=9606 GN=MANF PE=1 SV=3	5	1	1	1	1	1	28	182	20.7	8.69		High
High	Master Protein	P14174	Macrophage migration inhibitory factor OS=Homo sapiens OX=9606 GN=MIF PE=1 SV=4	10	1	1	1	1	1	28	115	12.5	7.88	2.68324e+06	High
High	Master Protein	P01764	Immunoglobulin heavy variable 3-23 OS=Homo sapiens OX=9606 GN=IGHV3-23 PE=1 SV=2	19	1	1	1	1	1	28	117	12.6	8.28		High
High	Master Protein	P28325	Cystatin-D OS=Homo sapiens OX=9606 GN=CST5 PE=1 SV=1	15	1	2	2	2	3	28	142	16.1	7.17	3.43452e+06	High
High	Master Protein	P48163	NADP-dependent malic enzyme OS=Homo sapiens OX=9606 GN=ME1 PE=1 SV=1	2	1	1	1	1	1	28	572	64.1	6.13		High
High	Master Protein	P25705	ATP synthase subunit alpha, mitochondrial OS=Homo sapiens OX=9606 GN=ATP5F1A PE=1 SV=1	6	1	3	3	3	3	27	553	59.7	9.13	1.51939e+06	High
High	Master Protein	P15169	Carboxypeptidase N catalytic chain OS=Homo sapiens OX=9606 GN=CPN1 PE=1 SV=1	4	1	2	2	2	2	27	458	52.3	7.34	1.00266e+06	High
Medium	Master Protein	P05496	ATP synthase F(0) complex subunit C1, mitochondrial OS=Homo sapiens OX=9606 GN=ATP5MC1 PE=1 SV=2	5	1	1	0	1	1	27	136	14.3	9.74	4865081	High
High	Master Protein	P28072	Proteasome subunit beta type-6 OS=Homo sapiens OX=9606 GN=PSMB6 PE=1 SV=4	8	1	2	2	2	2	27	239	25.3	4.92	821887	High
High	Master Protein	P05546	Heparin cofactor 2 OS=Homo sapiens OX=9606 GN=SERPIND1 PE=1 SV=3	5	1	3	3	3	5	27	499	57	6.9	3.28026e+06	High
High	Master Protein	P09496	Clathrin light chain A OS=Homo sapiens OX=9606 GN=CLTA PE=1 SV=1	4	1	1	1	1	3	27	248	27.1	4.51	7.37119e+06	High
High	Master Protein	P04179	Superoxide dismutase [Mn], mitochondrial OS=Homo sapiens OX=9606 GN=SOD2 PE=1 SV=3	9	1	2	2	2	2	27	222	24.7	8.25	8548518	High
High	Master Protein	P01709	Immunoglobulin lambda variable 2-8 OS=Homo sapiens OX=9606 GN=IGLV2-8 PE=1 SV=2	7	1	1	1	1	1	27	118	12.4	5.91	42729524	High
Medium	Master Protein	P01911	HLA class II histocompatibility antigen, DRB1 beta chain OS=Homo sapiens OX=9606 GN=HLA-DRB1 PE=1 SV=2	3	1	1	0	1	1	27	266	29.9	7.74		High
High	Master Protein	P50148	Guanine nucleotide-binding protein G(q) subunit alpha OS=Homo sapiens OX=9606 GN=GNAQ PE=1 SV=4	7	1	2	1	2	2	27	359	42.1	5.68	1.83821e+06	High
High	Master Protein	A0A075B6H9	Immunoglobulin lambda variable 4-69 OS=Homo sapiens OX=9606 GN=IGLV4-69 PE=1 SV=1	8	1	1	1	1	1	27	119	12.8	6.51	270321	High
High	Master Protein	Q8TAA3	Proteasome subunit alpha-type 8 OS=Homo sapiens OX=9606 GN=PSMA8 PE=2 SV=3	18	1	3	0	3	3	27	256	28.5	8.98	8.05048e+06	High
High	Master Protein	P05156	Complement factor I OS=Homo sapiens OX=9606 GN=CFI PE=1 SV=2	4	1	2	2	2	3	26	583	65.7	7.5	1.16662e+06	High
High	Master Protein	P49755	Transmembrane emp24 domain-containing protein 10 OS=Homo sapiens OX=9606 GN=TMED10 PE=1 SV=2	10	1	2	2	2	2	26	219	25	7.44		High
High	Master Protein	Q9UGM3	Deleted in malignant brain tumors 1 protein OS=Homo sapiens OX=9606 GN=DMBT1 PE=1 SV=2	10	1	2	2	2	2	26	2413	260.6	5.44	154113	High
High	Master Protein	P03952	Plasma kallikrein OS=Homo sapiens OX=9606 GN=KLKB1 PE=1 SV=1	5	1	3	3	3	3	26	638	71.3	8.22	979577	High
High	Master Protein	Q15485	Ficolin-2 OS=Homo sapiens OX=9606 GN=FCN2 PE=1 SV=2	3	1	1	1	1	1	26	313	34	6.77		High
High	Master Protein	P15927	Replication protein A 32 kDa subunit OS=Homo sapiens OX=9606 GN=RPA2 PE=1 SV=1	3	1	1	1	1	1	26	270	29.2	6.15	761133	High
High	Master Protein	P42574	Caspase-3 OS=Homo sapiens OX=9606 GN=CASP3 PE=1 SV=2	4	1	1	1	1	1	26	277	31.6	6.54	581105	High
Medium	Master Protein	Q9Y608	Leucine-rich repeat flightless-interacting protein 2 OS=Homo sapiens OX=9606 GN=LRRFIP2 PE=1 SV=1	1	1	1	1	1	1	26	721	82.1	6.95	707231	High
High	Master Protein	Q9C0C9	(E3-independent) E2 ubiquitin-conjugating enzyme OS=Homo sapiens OX=9606 GN=UBE2O PE=1 SV=3	1	1	1	1	1	1	26	1292	141.2	5.12		High
High	Master Protein	O75396	Vesicle-trafficking protein SEC22b OS=Homo sapiens OX=9606 GN=SEC22B PE=1 SV=5	5	1	1	1	1	1	26	215	24.7	8.51		High
Medium	Master Protein	P28838	Cytosol aminopeptidase OS=Homo sapiens OX=9606 GN=LAP3 PE=1 SV=3	1	1	1	1	1	1	26	519	56.1	7.93	689900	High
High	Master Protein	O15144	Actin-related protein 2/3 complex subunit 2 OS=Homo sapiens OX=9606 GN=ARPC2 PE=1 SV=1	8	1	2	2	2	3	26	300	34.3	7.36	1.99097e+06	High
High	Master Protein	Q96C24	Synaptotagmin-like protein 4 OS=Homo sapiens OX=9606 GN=SYTL4 PE=1 SV=2	3	1	2	2	2	2	26	671	76	8.98	768208	High
High	Master Protein	Q9P1F3	Costars family protein ABRACL OS=Homo sapiens OX=9606 GN=ABRACL PE=1 SV=1	20	1	1	1	1	1	25	81	9.1	6.29		High
High	Master Protein	P02760	Protein AMBP OS=Homo sapiens OX=9606 GN=AMBP PE=1 SV=1	7	1	1	1	1	1	25	352	39	6.25		High
High	Master Protein	P20618	Proteasome subunit beta type-1 OS=Homo sapiens OX=9606 GN=PSMB1 PE=1 SV=2	10	1	2	2	2	2	25	241	26.5	8.13	4.7477e+06	High
High	Master Protein	O75347	Tubulin-specific chaperone A OS=Homo sapiens OX=9606 GN=TBCA PE=1 SV=3	15	1	2	2	2	3	25	108	12.8	5.29	1.4774e+06	High
High	Master Protein	P62318	Small nuclear ribonucleoprotein Sm D3 OS=Homo sapiens OX=9606 GN=SNRPD3 PE=1 SV=1	8	1	1	1	1	1	25	126	13.9	10.32	375059	High
High	Master Protein	P45880	Voltage-dependent anion-selective channel protein 2 OS=Homo sapiens OX=9606 GN=VDAC2 PE=1 SV=2	9	1	2	2	2	2	25	294	31.5	7.56		High
High	Master Protein	P60842	Eukaryotic initiation factor 4A-I OS=Homo sapiens OX=9606 GN=EIF4A1 PE=1 SV=1	11	1	4	1	4	4	25	406	46.1	5.48	887523	High
High	Master Protein	Q9GZV4	Eukaryotic translation initiation factor 5A-2 OS=Homo sapiens OX=9606 GN=EIF5A2 PE=1 SV=3	18	1	3	0	3	3	25	153	16.8	5.58	2.70299e+06	High
High	Master Protein	P29401	Transketolase OS=Homo sapiens OX=9606 GN=TKT PE=1 SV=3	1	1	1	1	1	1	25	623	67.8	7.66	2.45528e+06	High
High	Master Protein	O75460	Serine/threonine-protein kinase/endoribonuclease IRE1 OS=Homo sapiens OX=9606 GN=ERN1 PE=1 SV=2	1	1	1	1	1	1	25	977	109.7	6.42		High
High	Master Protein	P02452	Collagen alpha-1(I) chain OS=Homo sapiens OX=9606 GN=COL1A1 PE=1 SV=6	1	1	2	2	2	2	24	1464	138.8	5.8	3.36802e+06	High
High	Master Protein	O60234	Glia maturation factor gamma OS=Homo sapiens OX=9606 GN=GMFG PE=1 SV=1	5	1	1	1	1	1	24	142	16.8	5.26	6.26642e+06	High
Medium	Master Protein	Q9UKY7	Protein CDV3 homolog OS=Homo sapiens OX=9606 GN=CDV3 PE=1 SV=1	3	1	1	1	1	1	24	258	27.3	6.4	704681	High
High	Master Protein	P27918	Properdin OS=Homo sapiens OX=9606 GN=CFP PE=1 SV=2	3	1	1	1	1	2	24	469	51.2	7.9	1.35432e+06	High
High	Master Protein	A0A0B4J1V0	Immunoglobulin heavy variable 3-15 OS=Homo sapiens OX=9606 GN=IGHV3-15 PE=3 SV=1	20	1	2	2	2	3	24	119	12.9	8.62	1.05914e+07	High
High	Master Protein	O75915	PRA1 family protein 3 OS=Homo sapiens OX=9606 GN=ARL6IP5 PE=1 SV=1	4	1	1	1	1	1	24	188	21.6	9.77	1.77956e+06	High
Medium	Master Protein	Q5SYB0	FERM and PDZ domain-containing protein 1 OS=Homo sapiens OX=9606 GN=FRMPD1 PE=1 SV=1	0	1	1	1	1	1	24	1578	173.3	5.25		High
High	Master Protein	P61978	Heterogeneous nuclear ribonucleoprotein K OS=Homo sapiens OX=9606 GN=HNRNPK PE=1 SV=1	5	1	2	2	2	2	24	463	50.9	5.54	3.68338e+06	High
Medium	Master Protein	O75608	Acyl-protein thioesterase 1 OS=Homo sapiens OX=9606 GN=LYPLA1 PE=1 SV=1	3	1	1	1	1	1	24	230	24.7	6.77	1.94933e+06	High
High	Master Protein	P16870	Carboxypeptidase E OS=Homo sapiens OX=9606 GN=CPE PE=1 SV=1	5	1	2	2	2	2	24	476	53.1	5.14	868725	High
Medium	Master Protein	Q9BX68	Adenosine 5'-monophosphoramidase HINT2 OS=Homo sapiens OX=9606 GN=HINT2 PE=1 SV=1	4	1	1	1	1	1	24	163	17.2	9.16	388522	High
High	Master Protein	P28074	Proteasome subunit beta type-5 OS=Homo sapiens OX=9606 GN=PSMB5 PE=1 SV=3	5	1	1	1	1	1	24	263	28.5	6.92	945919	High
High	Master Protein	Q13510	Acid ceramidase OS=Homo sapiens OX=9606 GN=ASAH1 PE=1 SV=5	5	1	2	2	2	2	23	395	44.6	7.62	408074	High
High	Master Protein	P21796	Voltage-dependent anion-selective channel protein 1 OS=Homo sapiens OX=9606 GN=VDAC1 PE=1 SV=2	10	1	2	1	1	3	23	283	30.8	8.54	666150	High
Medium	Master Protein	P04234	T-cell surface glycoprotein CD3 delta chain OS=Homo sapiens OX=9606 GN=CD3D PE=1 SV=1	7	1	1	1	1	1	23	171	18.9	5.54	1.02451e+06	High
High	Master Protein	P04211	Immunoglobulin lambda variable 7-43 OS=Homo sapiens OX=9606 GN=IGLV7-43 PE=3 SV=2	15	1	2	1	1	2	23	117	12.4	7.03	3.3895e+06	High
High	Master Protein	Q15166	Serum paraoxonase/lactonase 3 OS=Homo sapiens OX=9606 GN=PON3 PE=1 SV=3	9	1	3	1	1	3	23	354	39.6	5.41		High
High	Master Protein	P30626	Sorcin OS=Homo sapiens OX=9606 GN=SRI PE=1 SV=1	11	1	2	2	2	2	23	198	21.7	5.59	2.16119e+06	High
High	Master Protein	O00592	Podocalyxin OS=Homo sapiens OX=9606 GN=PODXL PE=1 SV=2	3	1	2	2	2	2	23	558	58.6	5.49	1.7954e+06	High
Medium	Master Protein	Q8WUM4	Programmed cell death 6-interacting protein OS=Homo sapiens OX=9606 GN=PDCD6IP PE=1 SV=1	1	1	1	1	1	1	23	868	96	6.52	375315	High
High	Master Protein	P14151	L-selectin OS=Homo sapiens OX=9606 GN=SELL PE=1 SV=2	2	1	1	1	1	1	23	372	42.2	6.6	5.77941e+06	High
High	Master Protein	Q53TN4	Plasma membrane ascorbate-dependent reductase CYBRD1 OS=Homo sapiens OX=9606 GN=CYBRD1 PE=1 SV=1	8	1	2	2	2	2	23	286	31.6	8.76	1.69733e+06	High
High	Master Protein	Q6IBS0	Twinfilin-2 OS=Homo sapiens OX=9606 GN=TWF2 PE=1 SV=2	4	1	1	1	1	2	23	349	39.5	6.84	1.72343e+06	High
High	Master Protein	Q15942	Zyxin OS=Homo sapiens OX=9606 GN=ZYX PE=1 SV=1	1	1	1	1	1	1	22	572	61.2	6.67	2684075	High
High	Master Protein	Q14019	Coactosin-like protein OS=Homo sapiens OX=9606 GN=COTL1 PE=1 SV=3	11	1	2	2	2	2	22	142	15.9	5.67	3.96558e+06	High
High	Master Protein	A0A0B4J1X5	Immunoglobulin heavy variable 3-74 OS=Homo sapiens OX=9606 GN=IGHV3-74 PE=3 SV=1	13	1	1	1	1	1	22	117	12.8	8.66	3822937	High
High	Master Protein	A0A0A0MS15	Immunoglobulin heavy variable 3-49 OS=Homo sapiens OX=9606 GN=IGHV3-49 PE=3 SV=1	17	1	2	2	2	2	22	119	13	8.62	1.43809e+06	High
High	Master Protein	P50991	T-complex protein 1 subunit delta OS=Homo sapiens OX=9606 GN=CCT4 PE=1 SV=4	1	1	1	1	1	1	22	539	57.9	7.83	95682216	High
High	Master Protein	P11413	Glucose-6-phosphate 1-dehydrogenase OS=Homo sapiens OX=9606 GN=G6PD PE=1 SV=4	2	1	1	1	1	1	22	515	59.2	6.84	314623	High
High	Master Protein	P47756	F-actin-capping protein subunit beta OS=Homo sapiens OX=9606 GN=CAPZB PE=1 SV=5	4	1	1	1	1	1	22	272	30.6	6	1.34015e+06	High
High	Master Protein	Q9C0H2	Protein tweety homolog 3 OS=Homo sapiens OX=9606 GN=TTYH3 PE=1 SV=3	3	1	1	1	1	1	22	523	57.5	5.39		High
High	Master Protein	Q6ZN66	Guanylate-binding protein 6 OS=Homo sapiens OX=9606 GN=GBP6 PE=2 SV=1	1	1	1	1	1	1	22	633	72.4	6.37	100287	High
High	Master Protein	P13796	Plastin-2 OS=Homo sapiens OX=9606 GN=LCP1 PE=1 SV=6	1	1	1	1	1	1	22	627	70.2	5.43	644395	High
High	Master Protein	Q9Y265	RuvB-like 1 OS=Homo sapiens OX=9606 GN=RUVBL1 PE=1 SV=1	2	1	1	1	1	1	22	456	50.2	6.42		High
High	Master Protein	O75368	Adapter SH3BGRL OS=Homo sapiens OX=9606 GN=SH3BGRL PE=1 SV=1	32	1	3	3	3	3	22	114	12.8	5.25	2.06436e+06	High
High	Master Protein	Q06323	Proteasome activator complex subunit 1 OS=Homo sapiens OX=9606 GN=PSME1 PE=1 SV=1	5	1	1	1	1	1	22	249	28.7	6.02		High
High	Master Protein	A0A0B4J1U7	Immunoglobulin heavy variable 6-1 OS=Homo sapiens OX=9606 GN=IGHV6-1 PE=3 SV=1	6	1	1	1	1	1	22	121	13.5	9.2	3.29223e+06	High
High	Master Protein	P48643	T-complex protein 1 subunit epsilon OS=Homo sapiens OX=9606 GN=CCT5 PE=1 SV=1	2	1	1	1	1	1	22	541	59.6	5.66	843068	High
High	Master Protein	Q9UBG3	Cornulin OS=Homo sapiens OX=9606 GN=CRNN PE=1 SV=1	8	1	2	2	2	2	21	495	53.5	6.1	1.08206e+06	High
High	Master Protein	P25786	Proteasome subunit alpha type-1 OS=Homo sapiens OX=9606 GN=PSMA1 PE=1 SV=1	13	1	3	3	3	3	21	263	29.5	6.61	1.0751e+06	High
High	Master Protein	Q15149	Plectin OS=Homo sapiens OX=9606 GN=PLEC PE=1 SV=3	0	1	2	2	2	2	21	4684	531.5	5.96	392412	High
Medium	Master Protein	P06748	Nucleophosmin OS=Homo sapiens OX=9606 GN=NPM1 PE=1 SV=2	3	1	1	1	1	1	21	294	32.6	4.78	937222	High
High	Master Protein	Q9Y277	Voltage-dependent anion-selective channel protein 3 OS=Homo sapiens OX=9606 GN=VDAC3 PE=1 SV=1	8	1	2	1	1	3	21	283	30.6	8.66		High
High	Master Protein	Q02818	Nucleobindin-1 OS=Homo sapiens OX=9606 GN=NUCB1 PE=1 SV=4	5	1	2	2	2	2	21	461	53.8	5.25	1.13907e+06	High
High	Master Protein	P80748	Immunoglobulin lambda variable 3-21 OS=Homo sapiens OX=9606 GN=IGLV3-21 PE=1 SV=2	14	1	1	0	1	1	21	117	12.4	5.29	639871	High
High	Master Protein	P29373	Cellular retinoic acid-binding protein 2 OS=Homo sapiens OX=9606 GN=CRABP2 PE=1 SV=2	5	1	1	0	1	1	21	138	15.7	5.4		High
High	Master Protein	P78371	T-complex protein 1 subunit beta OS=Homo sapiens OX=9606 GN=CCT2 PE=1 SV=4	2	1	1	1	1	1	21	535	57.5	6.46	568933	High
High	Master Protein	P53990	IST1 homolog OS=Homo sapiens OX=9606 GN=IST1 PE=1 SV=1	2	1	1	1	1	1	21	364	39.7	5.35		High
High	Master Protein	P23246	Splicing factor, proline- and glutamine-rich OS=Homo sapiens OX=9606 GN=SFPQ PE=1 SV=2	1	1	1	0	1	1	21	707	76.1	9.44	965136	High
High	Master Protein	P10124	Serglycin OS=Homo sapiens OX=9606 GN=SRGN PE=1 SV=3	8	1	1	1	1	2	21	158	17.6	4.96	4.86341e+06	High
High	Master Protein	P05386	60S acidic ribosomal protein P1 OS=Homo sapiens OX=9606 GN=RPLP1 PE=1 SV=1	14	1	1	1	1	1	21	114	11.5	4.32	2.04347e+06	High
Medium	Master Protein	P14209	CD99 antigen OS=Homo sapiens OX=9606 GN=CD99 PE=1 SV=1	5	1	1	1	1	1	21	185	18.8	4.75	2.83644e+06	High
High	Master Protein	P62805	Histone H4 OS=Homo sapiens OX=9606 GN=H4C1 PE=1 SV=2	10	1	1	1	1	2	21	103	11.4	11.36	1.56269e+06	High
Medium	Master Protein	P49588	Alanine--tRNA ligase, cytoplasmic OS=Homo sapiens OX=9606 GN=AARS1 PE=1 SV=2	1	1	1	1	1	1	20	968	106.7	5.53	463319	High
High	Master Protein	P16083	Ribosyldihydronicotinamide dehydrogenase [quinone] OS=Homo sapiens OX=9606 GN=NQO2 PE=1 SV=5	5	1	1	1	1	1	20	231	25.9	6.29		High
Medium	Master Protein	Q9Y4Z0	U6 snRNA-associated Sm-like protein LSm4 OS=Homo sapiens OX=9606 GN=LSM4 PE=1 SV=1	5	1	1	1	1	2	20	139	15.3	9.99	11704048	High
High	Master Protein	P00747	Plasminogen OS=Homo sapiens OX=9606 GN=PLG PE=1 SV=2	3	1	2	2	2	2	20	810	90.5	7.24	25693530	High
High	Master Protein	P02750	Leucine-rich alpha-2-glycoprotein OS=Homo sapiens OX=9606 GN=LRG1 PE=1 SV=2	8	1	2	2	2	2	20	347	38.2	6.95		High
High	Master Protein	O43399	Tumor protein D54 OS=Homo sapiens OX=9606 GN=TPD52L2 PE=1 SV=2	4	1	1	1	1	1	20	206	22.2	5.36	739249	High
High	Master Protein	Q08830	Fibrinogen-like protein 1 OS=Homo sapiens OX=9606 GN=FGL1 PE=1 SV=3	3	1	1	1	1	1	20	312	36.4	5.87		High
Medium	Master Protein	Q99832	T-complex protein 1 subunit eta OS=Homo sapiens OX=9606 GN=CCT7 PE=1 SV=2	2	1	1	1	1	1	20	543	59.3	7.65		High
High	Master Protein	P0DJI9	Serum amyloid A-2 protein OS=Homo sapiens OX=9606 GN=SAA2 PE=1 SV=1	7	1	1	0	1	1	20	122	13.5	9.14	16242136	High
High	Master Protein	P24539	ATP synthase F(0) complex subunit B1, mitochondrial OS=Homo sapiens OX=9606 GN=ATP5PB PE=1 SV=2	3	1	1	1	1	1	20	256	28.9	9.36	400050	High
High	Master Protein	O00391	Sulfhydryl oxidase 1 OS=Homo sapiens OX=9606 GN=QSOX1 PE=1 SV=3	2	1	1	1	1	2	20	747	82.5	8.92		High
High	Master Protein	P09936	Ubiquitin carboxyl-terminal hydrolase isozyme L1 OS=Homo sapiens OX=9606 GN=UCHL1 PE=1 SV=2	4	1	1	1	1	1	20	223	24.8	5.48	1.70662e+06	High
High	Master Protein	P08575	Receptor-type tyrosine-protein phosphatase C OS=Homo sapiens OX=9606 GN=PTPRC PE=1 SV=3	1	1	1	1	1	1	20	1306	147.4	6.15	562735	High
High	Master Protein	P11166	Solute carrier family 2, facilitated glucose transporter member 1 OS=Homo sapiens OX=9606 GN=SLC2A1 PE=1 SV=2	5	1	2	2	2	2	20	492	54	8.72	5.2347e+06	High
High	Master Protein	P13987	CD59 glycoprotein OS=Homo sapiens OX=9606 GN=CD59 PE=1 SV=1	6	1	1	1	1	1	19	128	14.2	6.48	5364174	High
High	Master Protein	P50452	Serpin B8 OS=Homo sapiens OX=9606 GN=SERPINB8 PE=1 SV=2	5	1	2	1	1	2	19	374	42.7	5.57	407996	High
High	Master Protein	P48426	Phosphatidylinositol 5-phosphate 4-kinase type-2 alpha OS=Homo sapiens OX=9606 GN=PIP4K2A PE=1 SV=2	3	1	1	1	1	1	19	406	46.2	6.99		High
High	Master Protein	P33151	Cadherin-5 OS=Homo sapiens OX=9606 GN=CDH5 PE=1 SV=5	1	1	1	1	1	1	19	784	87.5	5.43		High
High	Master Protein	P09668	Pro-cathepsin H OS=Homo sapiens OX=9606 GN=CTSH PE=1 SV=4	4	1	1	1	1	1	19	335	37.4	8.07	2.1637e+06	High
Medium	Master Protein	P54819	Adenylate kinase 2, mitochondrial OS=Homo sapiens OX=9606 GN=AK2 PE=1 SV=2	5	1	1	1	1	1	19	239	26.5	7.81	596671	High
High	Master Protein	P13501	C-C motif chemokine 5 OS=Homo sapiens OX=9606 GN=CCL5 PE=1 SV=3	9	1	1	1	1	2	19	91	10	9.07	4.40589e+06	High
High	Master Protein	Q14515	SPARC-like protein 1 OS=Homo sapiens OX=9606 GN=SPARCL1 PE=1 SV=2	1	1	1	1	1	1	19	664	75.2	4.81		High
High	Master Protein	P13798	Acylamino-acid-releasing enzyme OS=Homo sapiens OX=9606 GN=APEH PE=1 SV=4	3	1	2	2	2	2	19	732	81.2	5.48		High
High	Master Protein	Q15293	Reticulocalbin-1 OS=Homo sapiens OX=9606 GN=RCN1 PE=1 SV=1	6	1	2	2	2	2	19	331	38.9	5	639590	High
High	Master Protein	Q13433	Zinc transporter ZIP6 OS=Homo sapiens OX=9606 GN=SLC39A6 PE=1 SV=3	1	1	1	1	1	1	19	755	85	6.95	1.62646e+06	High
High	Master Protein	Q9UQ80	Proliferation-associated protein 2G4 OS=Homo sapiens OX=9606 GN=PA2G4 PE=1 SV=3	3	1	1	1	1	1	19	394	43.8	6.55	351974	High
High	Master Protein	P09525	Annexin A4 OS=Homo sapiens OX=9606 GN=ANXA4 PE=1 SV=4	6	1	2	2	2	2	18	319	35.9	6.13	942232	High
High	Master Protein	O15145	Actin-related protein 2/3 complex subunit 3 OS=Homo sapiens OX=9606 GN=ARPC3 PE=1 SV=3	13	1	2	2	2	2	18	178	20.5	8.59	1.433e+06	High
High	Master Protein	P0DOX3	Immunoglobulin delta heavy chain OS=Homo sapiens OX=9606 PE=1 SV=1	3	1	1	1	1	1	18	512	56.2	8.02	1.80846e+06	High
Medium	Master Protein	P52566	Rho GDP-dissociation inhibitor 2 OS=Homo sapiens OX=9606 GN=ARHGDIB PE=1 SV=3	4	1	1	1	1	1	18	201	23	5.21	3.46055e+06	High
High	Master Protein	P62136	Serine/threonine-protein phosphatase PP1-alpha catalytic subunit OS=Homo sapiens OX=9606 GN=PPP1CA PE=1 SV=1	3	1	1	1	1	1	18	330	37.5	6.33		High
High	Master Protein	Q13093	Platelet-activating factor acetylhydrolase OS=Homo sapiens OX=9606 GN=PLA2G7 PE=1 SV=1	2	1	1	1	1	1	18	441	50	7.56	2.1563e+06	High
High	Master Protein	P30153	Serine/threonine-protein phosphatase 2A 65 kDa regulatory subunit A alpha isoform OS=Homo sapiens OX=9606 GN=PPP2R1A PE=1 SV=4	2	1	1	1	1	1	18	589	65.3	5.11	1.18138e+06	High
High	Master Protein	P01116	GTPase KRas OS=Homo sapiens OX=9606 GN=KRAS PE=1 SV=1	4	1	1	0	1	1	18	189	21.6	6.77	387147	High
High	Master Protein	P08637	Low affinity immunoglobulin gamma Fc region receptor III-A OS=Homo sapiens OX=9606 GN=FCGR3A PE=1 SV=2	7	1	2	1	2	2	18	254	29.1	8.07	3198409	High
High	Master Protein	P21926	CD9 antigen OS=Homo sapiens OX=9606 GN=CD9 PE=1 SV=4	4	1	1	1	1	1	18	228	25.4	7.15	79883376	High
Medium	Master Protein	Q9Y337	Kallikrein-5 OS=Homo sapiens OX=9606 GN=KLK5 PE=1 SV=3	3	1	1	1	1	1	18	293	32	8.27		High
High	Master Protein	O75558	Syntaxin-11 OS=Homo sapiens OX=9606 GN=STX11 PE=1 SV=1	8	1	2	2	2	2	18	287	33.2	6.55	2.12e+06	High
High	Master Protein	P08133	Annexin A6 OS=Homo sapiens OX=9606 GN=ANXA6 PE=1 SV=3	3	1	2	2	2	2	18	673	75.8	5.6		High
High	Master Protein	Q9NR28	Diablo IAP-binding mitochondrial protein OS=Homo sapiens OX=9606 GN=DIABLO PE=1 SV=1	4	1	1	1	1	1	17	239	27.1	5.9		High
High	Master Protein	P12532	Creatine kinase U-type, mitochondrial OS=Homo sapiens OX=9606 GN=CKMT1A PE=1 SV=1	5	1	2	1	2	2	17	417	47	8.34	468341	High
Medium	Master Protein	P63167	Dynein light chain 1, cytoplasmic OS=Homo sapiens OX=9606 GN=DYNLL1 PE=1 SV=1	8	1	1	1	1	1	17	89	10.4	7.4	8835180	High
High	Master Protein	P31995	Low affinity immunoglobulin gamma Fc region receptor II-c OS=Homo sapiens OX=9606 GN=FCGR2C PE=1 SV=1	2	1	1	0	1	1	17	323	35.6	6.9	1.09556e+06	High
Medium	Master Protein	P02786	Transferrin receptor protein 1 OS=Homo sapiens OX=9606 GN=TFRC PE=1 SV=2	1	1	1	1	1	1	17	760	84.8	6.61	1.36454e+06	High
High	Master Protein	A0A075B6I9	Immunoglobulin lambda variable 7-46 OS=Homo sapiens OX=9606 GN=IGLV7-46 PE=3 SV=4	15	1	2	1	1	2	17	117	12.5	7.2	9576616	High
High	Master Protein	P61604	10 kDa heat shock protein, mitochondrial OS=Homo sapiens OX=9606 GN=HSPE1 PE=1 SV=2	26	1	3	3	3	3	17	102	10.9	8.92	6.8056e+06	High
High	Master Protein	P11169	Solute carrier family 2, facilitated glucose transporter member 3 OS=Homo sapiens OX=9606 GN=SLC2A3 PE=1 SV=1	4	1	2	1	2	2	16	496	53.9	7.2		High
High	Master Protein	P78417	Glutathione S-transferase omega-1 OS=Homo sapiens OX=9606 GN=GSTO1 PE=1 SV=2	9	1	2	2	2	2	16	241	27.5	6.6	974168	High
High	Master Protein	Q9HC84	Mucin-5B OS=Homo sapiens OX=9606 GN=MUC5B PE=1 SV=3	0	1	1	1	1	1	16	5762	596	6.64	1.01182e+06	High
High	Master Protein	Q15019	Septin-2 OS=Homo sapiens OX=9606 GN=SEPTIN2 PE=1 SV=1	4	1	2	2	2	2	16	361	41.5	6.6	742241	High
Medium	Master Protein	Q8WVV4	Protein POF1B OS=Homo sapiens OX=9606 GN=POF1B PE=1 SV=3	2	1	1	1	1	1	16	589	68	6.32	662182	High
High	Master Protein	P15153	Ras-related C3 botulinum toxin substrate 2 OS=Homo sapiens OX=9606 GN=RAC2 PE=1 SV=1	7	1	1	1	1	1	16	192	21.4	7.61		High
Medium	Master Protein	P13797	Plastin-3 OS=Homo sapiens OX=9606 GN=PLS3 PE=1 SV=4	1	1	1	1	1	1	16	630	70.8	5.6		High
High	Master Protein	P05067	Amyloid-beta precursor protein OS=Homo sapiens OX=9606 GN=APP PE=1 SV=3	3	1	2	2	2	2	15	770	86.9	4.82	886907	High
High	Master Protein	P61106	Ras-related protein Rab-14 OS=Homo sapiens OX=9606 GN=RAB14 PE=1 SV=4	11	1	2	2	2	2	15	215	23.9	6.21		High
High	Master Protein	P61160	Actin-related protein 2 OS=Homo sapiens OX=9606 GN=ACTR2 PE=1 SV=1	6	1	2	2	2	2	15	394	44.7	6.74	1.72157e+06	High
Medium	Master Protein	P48444	Coatomer subunit delta OS=Homo sapiens OX=9606 GN=ARCN1 PE=1 SV=1	2	1	1	1	1	1	15	511	57.2	6.21		High
High	Master Protein	A0A0C4DH31	Immunoglobulin heavy variable 1-18 OS=Homo sapiens OX=9606 GN=IGHV1-18 PE=3 SV=1	15	1	1	1	1	2	15	117	12.8	8.84		High
Medium	Master Protein	Q86TI2	Dipeptidyl peptidase 9 OS=Homo sapiens OX=9606 GN=DPP9 PE=1 SV=3	1	1	1	1	1	1	15	863	98.2	6.46	2.83699e+06	High
High	Master Protein	P22792	Carboxypeptidase N subunit 2 OS=Homo sapiens OX=9606 GN=CPN2 PE=1 SV=3	2	1	1	1	1	1	15	545	60.5	5.99		High
High	Master Protein	P20020	Plasma membrane calcium-transporting ATPase 1 OS=Homo sapiens OX=9606 GN=ATP2B1 PE=1 SV=4	1	1	1	0	1	1	15	1220	134.6	5.91		High
High	Master Protein	P62826	GTP-binding nuclear protein Ran OS=Homo sapiens OX=9606 GN=RAN PE=1 SV=3	10	1	2	2	2	2	15	216	24.4	7.49	12557642	High
High	Master Protein	P26641	Elongation factor 1-gamma OS=Homo sapiens OX=9606 GN=EEF1G PE=1 SV=3	5	1	2	2	2	2	15	437	50.1	6.67	1.74773e+06	High
High	Master Protein	P55957	BH3-interacting domain death agonist OS=Homo sapiens OX=9606 GN=BID PE=1 SV=1	7	1	1	1	1	1	15	195	22	5.44		High
High	Master Protein	P29966	Myristoylated alanine-rich C-kinase substrate OS=Homo sapiens OX=9606 GN=MARCKS PE=1 SV=4	11	1	2	2	2	2	14	332	31.5	4.45	1.21489e+06	High
Medium	Master Protein	Q16777	Histone H2A type 2-C OS=Homo sapiens OX=9606 GN=H2AC20 PE=1 SV=4	15	1	1	0	1	1	14	129	14	10.9		High
High	Master Protein	P11766	Alcohol dehydrogenase class-3 OS=Homo sapiens OX=9606 GN=ADH5 PE=1 SV=4	6	1	2	2	2	2	14	374	39.7	7.49	1.49395e+06	High
High	Master Protein	P00387	NADH-cytochrome b5 reductase 3 OS=Homo sapiens OX=9606 GN=CYB5R3 PE=1 SV=3	4	1	1	1	1	1	14	301	34.2	7.59		High
High	Master Protein	P06744	Glucose-6-phosphate isomerase OS=Homo sapiens OX=9606 GN=GPI PE=1 SV=4	5	1	3	1	3	4	14	558	63.1	8.32		High
Medium	Master Protein	P78509	Reelin OS=Homo sapiens OX=9606 GN=RELN PE=1 SV=3	0	1	1	1	1	1	13	3460	388.1	5.88	3.58638e+06	High
Medium	Master Protein	Q9NUQ6	SPATS2-like protein OS=Homo sapiens OX=9606 GN=SPATS2L PE=1 SV=2	2	1	1	1	1	1	13	558	61.7	9.64	7.78094e+06	High
Medium	Master Protein	Q8NC51	Plasminogen activator inhibitor 1 RNA-binding protein OS=Homo sapiens OX=9606 GN=SERBP1 PE=1 SV=2	3	1	1	1	1	1	13	408	44.9	8.65	243780	High

## Sheet: 30ng_EVs_Proteins
Protein FDR Confidence: Combined	Master	Accession	Description	Coverage [%]	# Protein Groups	# Peptides	# Protein Unique Peptides	# Unique Peptides	# PSMs	Score Mascot: A2 Mascot	# AAs	MW [kDa]	calc. pI	Abundance: F3: Sample	Found in Sample: [S3] F3: Sample
High	Master Protein	P04114	Apolipoprotein B-100 OS=Homo sapiens OX=9606 GN=APOB PE=1 SV=2	50	1	172	172	172	317	6611	4563	515.3	7.05	2.83252e+08	High
High	Master Protein	P02671	Fibrinogen alpha chain OS=Homo sapiens OX=9606 GN=FGA PE=1 SV=2	35	1	30	28	30	146	2393	866	94.9	6.01	7.1265e+09	High
High	Master Protein	P01023	Alpha-2-macroglobulin OS=Homo sapiens OX=9606 GN=A2M PE=1 SV=3	39	1	43	38	38	93	2044	1474	163.2	6.46	2.95387e+08	High
High	Master Protein	Q9Y490	Talin-1 OS=Homo sapiens OX=9606 GN=TLN1 PE=1 SV=3	28	1	50	46	50	73	1848	2541	269.6	6.07	34748530	High
High	Master Protein	P04275	von Willebrand factor OS=Homo sapiens OX=9606 GN=VWF PE=1 SV=4	16	1	35	35	35	70	1808	2813	309.1	5.48	2.91153e+08	High
High	Master Protein	P02751	Fibronectin OS=Homo sapiens OX=9606 GN=FN1 PE=1 SV=5	27	1	43	43	43	84	1750	2477	272.2	5.5	3.47489e+08	High
High	Master Protein	P21333	Filamin-A OS=Homo sapiens OX=9606 GN=FLNA PE=1 SV=4	27	1	47	44	47	67	1560	2647	280.6	6.06	44875384	High
High	Master Protein	P02675	Fibrinogen beta chain OS=Homo sapiens OX=9606 GN=FGB PE=1 SV=2	40	1	16	13	16	72	1467	491	55.9	8.27	5.36691e+09	High
High	Master Protein	P35908	Keratin, type II cytoskeletal 2 epidermal OS=Homo sapiens OX=9606 GN=KRT2 PE=1 SV=2	53	1	33	22	26	63	1429	639	65.4	8	4.36522e+08	High
High	Master Protein	P0C0L5	Complement C4-B OS=Homo sapiens OX=9606 GN=C4B PE=1 SV=2	24	1	31	4	4	52	1332	1744	192.6	7.27	3.5997e+07	High
High	Master Protein	P02649	Apolipoprotein E OS=Homo sapiens OX=9606 GN=APOE PE=1 SV=1	64	1	21	16	21	66	1324	317	36.1	5.73	5.5863e+09	High
High	Master Protein	P01024	Complement C3 OS=Homo sapiens OX=9606 GN=C3 PE=1 SV=2	33	1	41	37	41	65	1313	1663	187	6.4	43688860	High
High	Master Protein	P13645	Keratin, type I cytoskeletal 10 OS=Homo sapiens OX=9606 GN=KRT10 PE=1 SV=6	44	1	24	15	20	51	1184	584	58.8	5.21	3.08813e+08	High
High	Master Protein	P02549	Spectrin alpha chain, erythrocytic 1 OS=Homo sapiens OX=9606 GN=SPTA1 PE=1 SV=5	28	1	58	58	58	74	1164	2419	279.8	5.05	18849285	High
High	Master Protein	P0C0L4	Complement C4-A OS=Homo sapiens OX=9606 GN=C4A PE=1 SV=2	22	1	30	2	3	50	1110	1744	192.7	7.08	73905600	High
High	Master Protein	P35527	Keratin, type I cytoskeletal 9 OS=Homo sapiens OX=9606 GN=KRT9 PE=1 SV=3	52	1	23	22	22	46	1088	623	62	5.24	152247212	High
High	Master Protein	P02679	Fibrinogen gamma chain OS=Homo sapiens OX=9606 GN=FGG PE=1 SV=3	50	1	18	18	18	65	983	453	51.5	5.62	3.56395e+09	High
High	Master Protein	P04264	Keratin, type II cytoskeletal 1 OS=Homo sapiens OX=9606 GN=KRT1 PE=1 SV=6	40	1	27	19	20	50	977	644	66	8.12	1.10025e+09	High
High	Master Protein	P16157	Ankyrin-1 OS=Homo sapiens OX=9606 GN=ANK1 PE=1 SV=3	26	1	33	33	33	54	933	1881	206.1	6.01	30525038	High
High	Master Protein	P35579	Myosin-9 OS=Homo sapiens OX=9606 GN=MYH9 PE=1 SV=4	25	1	37	32	37	50	924	1960	226.4	5.6	1.20525e+07	High
High	Master Protein	P02656	Apolipoprotein C-III OS=Homo sapiens OX=9606 GN=APOC3 PE=1 SV=1	57	1	5	5	5	42	922	99	10.8	5.41	2.06615e+10	High
High	Master Protein	P02647	Apolipoprotein A-I OS=Homo sapiens OX=9606 GN=APOA1 PE=1 SV=1	55	1	17	16	17	39	911	267	30.8	5.76	3.84954e+09	High
High	Master Protein	P18206	Vinculin OS=Homo sapiens OX=9606 GN=VCL PE=1 SV=4	34	1	32	32	32	44	872	1134	123.7	5.66	4.27499e+07	High
High	Master Protein	P02768	Albumin OS=Homo sapiens OX=9606 GN=ALB PE=1 SV=2	23	1	15	12	12	49	786	609	69.3	6.28	2247777883	High
High	Master Protein	P02655	Apolipoprotein C-II OS=Homo sapiens OX=9606 GN=APOC2 PE=1 SV=1	52	1	6	6	6	36	744	101	11.3	4.72	1.46197e+10	High
High	Master Protein	P12259	Coagulation factor V OS=Homo sapiens OX=9606 GN=F5 PE=1 SV=4	18	1	34	29	34	42	715	2224	251.5	6.05	6.51043e+07	High
High	Master Protein	P0DOX7	Immunoglobulin kappa light chain OS=Homo sapiens OX=9606 PE=1 SV=1	41	1	6	2	3	38	707	214	23.4	7.17	1.86677e+07	High
High	Master Protein	P01834	Immunoglobulin kappa constant OS=Homo sapiens OX=9606 GN=IGKC PE=1 SV=2	54	1	5	2	2	36	699	107	11.8	6.52	441061721	High
High	Master Protein	P11277	Spectrin beta chain, erythrocytic OS=Homo sapiens OX=9606 GN=SPTB PE=1 SV=5	22	1	36	36	36	45	697	2137	246.3	5.27	1.00761e+07	High
High	Master Protein	CON_P15636	Protease 1 OS=Achromobacter lyticus PE=1 SV=1	16	1	6	6	6	53	648	653	68.1	7.24	5.55673e+09	High
High	Master Protein	P01857	Immunoglobulin heavy constant gamma 1 OS=Homo sapiens OX=9606 GN=IGHG1 PE=1 SV=1	34	1	9	0	4	31	644	330	36.1	8.19	5.99339e+08	High
High	Master Protein	P01009	Alpha-1-antitrypsin OS=Homo sapiens OX=9606 GN=SERPINA1 PE=1 SV=3	45	1	14	14	14	42	601	418	46.7	5.59	2.34005e+08	High
High	Master Protein	P11021	Endoplasmic reticulum chaperone BiP OS=Homo sapiens OX=9606 GN=HSPA5 PE=1 SV=2	37	1	18	15	16	25	590	654	72.3	5.16	14679774	High
High	Master Protein	P27169	Serum paraoxonase/arylesterase 1 OS=Homo sapiens OX=9606 GN=PON1 PE=1 SV=3	46	1	9	8	9	16	584	355	39.7	5.22	4.16464e+07	High
High	Master Protein	P06727	Apolipoprotein A-IV OS=Homo sapiens OX=9606 GN=APOA4 PE=1 SV=4	55	1	19	18	19	33	546	396	45.3	5.38	136838224	High
High	Master Protein	P08514	Integrin alpha-IIb OS=Homo sapiens OX=9606 GN=ITGA2B PE=1 SV=3	20	1	14	14	14	24	535	1039	113.3	5.38	7.24656e+07	High
High	Master Protein	P02533	Keratin, type I cytoskeletal 14 OS=Homo sapiens OX=9606 GN=KRT14 PE=1 SV=4	46	1	19	5	8	24	533	472	51.5	5.16	1.94688e+07	High
High	Master Protein	P68871	Hemoglobin subunit beta OS=Homo sapiens OX=9606 GN=HBB PE=1 SV=2	65	1	8	3	3	19	513	147	16	7.28	4.04032e+08	High
High	Master Protein	P0DTC2	Spike glycoprotein OS=Severe acute respiratory syndrome coronavirus 2 OX=2697049 GN=S PE=1 SV=1	11	1	13	13	13	25	495	1273	141.1	6.65	232964120	High
High	Master Protein	P04259	Keratin, type II cytoskeletal 6B OS=Homo sapiens OX=9606 GN=KRT6B PE=1 SV=5	27	1	18	1	2	29	476	564	60	8	693847	High
High	Master Protein	P09871	Complement C1s subcomponent OS=Homo sapiens OX=9606 GN=C1S PE=1 SV=1	14	1	8	7	7	14	458	688	76.6	4.96	5.24642e+07	High
High	Master Protein	P60709	Actin, cytoplasmic 1 OS=Homo sapiens OX=9606 GN=ACTB PE=1 SV=1	41	1	11	0	5	24	447	375	41.7	5.48	2.39596e+08	High
High	Master Protein	P02042	Hemoglobin subunit delta OS=Homo sapiens OX=9606 GN=HBD PE=1 SV=2	65	1	8	3	3	14	446	147	16	8.05	8.59393e+06	High
High	Master Protein	Q08380	Galectin-3-binding protein OS=Homo sapiens OX=9606 GN=LGALS3BP PE=1 SV=1	19	1	9	9	9	19	442	585	65.3	5.27	7.87139e+07	High
High	Master Protein	CON_P02662	Alpha-S1-casein OS=Bos taurus GN=CSN1S1 PE=1 SV=2	37	1	7	7	7	23	432	214	24.5	5.02	1.80113e+09	High
High	Master Protein	P06733	Alpha-enolase OS=Homo sapiens OX=9606 GN=ENO1 PE=1 SV=2	34	1	12	11	11	17	428	434	47.1	7.39	1.48393e+07	High
High	Master Protein	P01871	Immunoglobulin heavy constant mu OS=Homo sapiens OX=9606 GN=IGHM PE=1 SV=4	25	1	9	1	9	31	421	453	49.4	6.77	1.89448e+09	High
High	Master Protein	P02538	Keratin, type II cytoskeletal 6A OS=Homo sapiens OX=9606 GN=KRT6A PE=1 SV=3	28	1	18	2	3	25	420	564	60	8	2.17028e+06	High
High	Master Protein	P06396	Gelsolin OS=Homo sapiens OX=9606 GN=GSN PE=1 SV=1	20	1	11	11	11	13	413	782	85.6	6.28	3.2196e+07	High
High	Master Protein	P02730	Band 3 anion transport protein OS=Homo sapiens OX=9606 GN=SLC4A1 PE=1 SV=3	16	1	11	11	11	17	409	911	101.7	5.19	5.11414e+07	High
High	Master Protein	P01008	Antithrombin-III OS=Homo sapiens OX=9606 GN=SERPINC1 PE=1 SV=1	26	1	9	8	9	12	400	464	52.6	6.71	1.02815e+07	High
High	Master Protein	P07996	Thrombospondin-1 OS=Homo sapiens OX=9606 GN=THBS1 PE=1 SV=2	14	1	13	13	13	20	380	1170	129.3	4.94	2.33785e+07	High
High	Master Protein	P11142	Heat shock cognate 71 kDa protein OS=Homo sapiens OX=9606 GN=HSPA8 PE=1 SV=1	33	1	15	8	12	22	378	646	70.9	5.52	8.85857e+06	High
High	Master Protein	P02787	Serotransferrin OS=Homo sapiens OX=9606 GN=TF PE=1 SV=4	27	1	14	14	14	19	378	698	77	7.12	145876616	High
High	Master Protein	P02766	Transthyretin OS=Homo sapiens OX=9606 GN=TTR PE=1 SV=1	55	1	5	5	5	11	377	147	15.9	5.76	4.89895e+07	High
High	Master Protein	Q13201	Multimerin-1 OS=Homo sapiens OX=9606 GN=MMRN1 PE=1 SV=3	15	1	15	15	15	21	375	1228	138	7.93	1.47091e+07	High
High	Master Protein	P13647	Keratin, type II cytoskeletal 5 OS=Homo sapiens OX=9606 GN=KRT5 PE=1 SV=3	31	1	19	3	5	23	362	590	62.3	7.74	40157859	High
High	Master Protein	P01861	Immunoglobulin heavy constant gamma 4 OS=Homo sapiens OX=9606 GN=IGHG4 PE=1 SV=1	24	1	5	2	2	12	354	327	35.9	7.36	1.05704e+07	High
High	Master Protein	Q14624	Inter-alpha-trypsin inhibitor heavy chain H4 OS=Homo sapiens OX=9606 GN=ITIH4 PE=1 SV=4	19	1	12	12	12	17	344	930	103.3	6.98	1.20374e+07	High
High	Master Protein	P19827	Inter-alpha-trypsin inhibitor heavy chain H1 OS=Homo sapiens OX=9606 GN=ITIH1 PE=1 SV=3	14	1	9	9	9	13	339	911	101.3	6.79	14036940	High
High	Master Protein	P00451	Coagulation factor VIII OS=Homo sapiens OX=9606 GN=F8 PE=1 SV=1	10	1	18	18	18	26	337	2351	266.8	7.36	2.45906e+07	High
High	Master Protein	P30101	Protein disulfide-isomerase A3 OS=Homo sapiens OX=9606 GN=PDIA3 PE=1 SV=4	32	1	13	13	13	17	332	505	56.7	6.35	1.16463e+07	High
High	Master Protein	CON_Q922U2	Keratin, type II cytoskeletal 5 OS=Mus musculus GN=Krt5 PE=1 SV=1	19	1	12	0	1	18	327	580	61.7	7.75		High
High	Master Protein	CON_P00761	Trypsin OS=Sus scrofa PE=1 SV=1	25	1	4	4	4	24	324	231	24.4	7.18	1.9187e+10	High
High	Master Protein	Q9Y6R7	IgGFc-binding protein OS=Homo sapiens OX=9606 GN=FCGBP PE=1 SV=3	5	1	12	12	12	14	316	5405	571.6	5.34	8.84685e+06	High
High	Master Protein	P01859	Immunoglobulin heavy constant gamma 2 OS=Homo sapiens OX=9606 GN=IGHG2 PE=1 SV=2	29	1	8	4	4	21	308	326	35.9	7.59	2.05126e+08	High
High	Master Protein	P10909	Clusterin OS=Homo sapiens OX=9606 GN=CLU PE=1 SV=1	20	1	8	8	8	16	304	449	52.5	6.27	309947536	High
High	Master Protein	P11171	Protein 4.1 OS=Homo sapiens OX=9606 GN=EPB41 PE=1 SV=4	16	1	11	11	11	21	301	864	97	5.58	2.42905e+07	High
High	Master Protein	CON_P02754	Beta-lactoglobulin OS=Bos taurus GN=LGB PE=1 SV=3	42	1	5	5	5	10	297	178	19.9	5.02	216060056	High
High	Master Protein	P05106	Integrin beta-3 OS=Homo sapiens OX=9606 GN=ITGB3 PE=1 SV=2	13	1	8	8	8	14	297	788	87	5.24	6.25093e+07	High
High	Master Protein	CON_P02769	Serum albumin OS=Bos taurus GN=ALB PE=1 SV=4	21	1	12	9	9	17	296	607	69.2	6.18	32826646	High
High	Master Protein	P07225	Vitamin K-dependent protein S OS=Homo sapiens OX=9606 GN=PROS1 PE=1 SV=1	13	1	6	6	6	9	294	676	75.1	5.67	9.63501e+07	High
High	Master Protein	O95445	Apolipoprotein M OS=Homo sapiens OX=9606 GN=APOM PE=1 SV=2	40	1	5	5	5	15	293	188	21.2	6.01	59721170	High
High	Master Protein	P31946	14-3-3 protein beta/alpha OS=Homo sapiens OX=9606 GN=YWHAB PE=1 SV=3	51	1	11	5	5	15	290	246	28.1	4.83	9.0629e+06	High
High	Master Protein	O14950	Myosin regulatory light chain 12B OS=Homo sapiens OX=9606 GN=MYL12B PE=1 SV=2	40	1	7	0	3	12	288	172	19.8	4.84	20533872	High
High	Master Protein	P12814	Alpha-actinin-1 OS=Homo sapiens OX=9606 GN=ACTN1 PE=1 SV=2	22	1	15	10	11	17	288	892	103	5.41	4.94805e+06	High
High	Master Protein	P0DOY2	Immunoglobulin lambda constant 2 OS=Homo sapiens OX=9606 GN=IGLC2 PE=1 SV=1	48	1	4	0	3	14	287	106	11.3	7.24	451265248	High
High	Master Protein	CON_P19013	Keratin, type II cytoskeletal 4 OS=Homo sapiens GN=KRT4 PE=1 SV=4	20	1	10	0	7	18	284	534	57.3	6.61	1.12325e+07	High
High	Master Protein	P63104	14-3-3 protein zeta/delta OS=Homo sapiens OX=9606 GN=YWHAZ PE=1 SV=1	48	1	12	8	8	18	278	245	27.7	4.79	6.49969e+07	High
High	Master Protein	P15924	Desmoplakin OS=Homo sapiens OX=9606 GN=DSP PE=1 SV=3	10	1	26	26	26	29	270	2871	331.6	6.81	6.8124e+06	High
High	Master Protein	P62937	Peptidyl-prolyl cis-trans isomerase A OS=Homo sapiens OX=9606 GN=PPIA PE=1 SV=2	35	1	6	5	6	13	265	165	18	7.81	5.91591e+07	High
High	Master Protein	P69905	Hemoglobin subunit alpha OS=Homo sapiens OX=9606 GN=HBA1 PE=1 SV=2	63	1	7	5	5	22	262	142	15.2	8.68	3.0062e+08	High
High	Master Protein	P01876	Immunoglobulin heavy constant alpha 1 OS=Homo sapiens OX=9606 GN=IGHA1 PE=1 SV=2	15	1	5	2	3	11	248	353	37.6	6.51	2.38913e+08	High
High	Master Protein	P08603	Complement factor H OS=Homo sapiens OX=9606 GN=CFH PE=1 SV=4	6	1	6	5	6	13	247	1231	139	6.61	17634115	High
High	Master Protein	B9A064	Immunoglobulin lambda-like polypeptide 5 OS=Homo sapiens OX=9606 GN=IGLL5 PE=2 SV=2	24	1	4	0	3	10	245	214	23	8.84	1.10001e+08	High
High	Master Protein	P01860	Immunoglobulin heavy constant gamma 3 OS=Homo sapiens OX=9606 GN=IGHG3 PE=1 SV=2	16	1	6	1	1	18	241	377	41.3	7.9	10740889	High
High	Master Protein	Q71U36	Tubulin alpha-1A chain OS=Homo sapiens OX=9606 GN=TUBA1A PE=1 SV=1	14	1	4	0	2	5	237	451	50.1	5.06	4139502	High
High	Master Protein	Q86UX7	Fermitin family homolog 3 OS=Homo sapiens OX=9606 GN=FERMT3 PE=1 SV=1	25	1	13	13	13	15	236	667	75.9	6.98	8.73798e+06	High
High	Master Protein	Q04695	Keratin, type I cytoskeletal 17 OS=Homo sapiens OX=9606 GN=KRT17 PE=1 SV=2	36	1	13	2	7	14	232	432	48.1	5.02	2.89483e+06	High
High	Master Protein	O95810	Caveolae-associated protein 2 OS=Homo sapiens OX=9606 GN=CAVIN2 PE=1 SV=3	19	1	7	7	7	11	231	425	47.1	5.21	1.15759e+07	High
High	Master Protein	P24821	Tenascin OS=Homo sapiens OX=9606 GN=TNC PE=1 SV=3	9	1	13	13	13	13	229	2201	240.7	4.89	3.56152e+06	High
High	Master Protein	P23528	Cofilin-1 OS=Homo sapiens OX=9606 GN=CFL1 PE=1 SV=3	47	1	6	4	5	10	225	166	18.5	8.09	4.7397e+07	High
High	Master Protein	CON_P02668	Kappa-casein OS=Bos taurus GN=CSN3 PE=1 SV=1	15	1	2	2	2	5	222	190	21.3	6.77	117561202	High
High	Master Protein	P24844	Myosin regulatory light polypeptide 9 OS=Homo sapiens OX=9606 GN=MYL9 PE=1 SV=4	40	1	6	2	2	10	219	172	19.8	4.92	2.29203e+06	High
High	Master Protein	P0DMV8	Heat shock 70 kDa protein 1A OS=Homo sapiens OX=9606 GN=HSPA1A PE=1 SV=1	23	1	11	4	9	13	218	641	70	5.66	5.58244e+06	High
High	Master Protein	P23229	Integrin alpha-6 OS=Homo sapiens OX=9606 GN=ITGA6 PE=1 SV=5	12	1	9	9	9	10	214	1130	126.5	6.61	5.67116e+06	High
High	Master Protein	P19823	Inter-alpha-trypsin inhibitor heavy chain H2 OS=Homo sapiens OX=9606 GN=ITIH2 PE=1 SV=2	13	1	10	10	10	13	212	946	106.4	6.86	1.07371e+07	High
High	Master Protein	P60174	Triosephosphate isomerase OS=Homo sapiens OX=9606 GN=TPI1 PE=1 SV=4	51	1	9	9	9	12	208	249	26.7	6.9	8.95998e+06	High
High	Master Protein	P04040	Catalase OS=Homo sapiens OX=9606 GN=CAT PE=1 SV=3	25	1	10	10	10	14	206	527	59.7	7.39	2.07711e+07	High
High	Master Protein	P13646	Keratin, type I cytoskeletal 13 OS=Homo sapiens OX=9606 GN=KRT13 PE=1 SV=4	22	1	9	2	4	11	203	458	49.6	4.96	2.15868e+06	High
High	Master Protein	P08519	Apolipoprotein(a) OS=Homo sapiens OX=9606 GN=LPA PE=1 SV=2	12	1	11	11	11	13	203	2040	226.4	6.07	9.31749e+07	High
High	Master Protein	Q15084	Protein disulfide-isomerase A6 OS=Homo sapiens OX=9606 GN=PDIA6 PE=1 SV=1	13	1	5	5	5	6	201	440	48.1	5.08	4.25731e+06	High
High	Master Protein	P0DOX2	Immunoglobulin alpha-2 heavy chain OS=Homo sapiens OX=9606 PE=1 SV=2	15	1	5	2	3	11	200	455	48.9	6.67	4.12444e+06	High
High	Master Protein	P16284	Platelet endothelial cell adhesion molecule OS=Homo sapiens OX=9606 GN=PECAM1 PE=1 SV=2	15	1	9	9	9	12	200	738	82.5	6.99	1.12887e+07	High
High	Master Protein	Q01518	Adenylyl cyclase-associated protein 1 OS=Homo sapiens OX=9606 GN=CAP1 PE=1 SV=5	23	1	7	7	7	10	198	475	51.9	8.06	1.25353e+07	High
High	Master Protein	P04406	Glyceraldehyde-3-phosphate dehydrogenase OS=Homo sapiens OX=9606 GN=GAPDH PE=1 SV=3	33	1	7	7	7	11	197	335	36	8.46	9.96266e+06	High
High	Master Protein	P00450	Ceruloplasmin OS=Homo sapiens OX=9606 GN=CP PE=1 SV=1	12	1	11	11	11	13	197	1065	122.1	5.72	1.25205e+07	High
High	Master Protein	P07355	Annexin A2 OS=Homo sapiens OX=9606 GN=ANXA2 PE=1 SV=2	27	1	10	1	10	12	191	339	38.6	7.75	6.37342e+06	High
High	Master Protein	Q7Z794	Keratin, type II cytoskeletal 1b OS=Homo sapiens OX=9606 GN=KRT77 PE=1 SV=3	15	1	8	5	5	9	188	578	61.9	5.99	2.27299e+06	High
High	Master Protein	P68133	Actin, alpha skeletal muscle OS=Homo sapiens OX=9606 GN=ACTA1 PE=1 SV=1	21	1	7	0	1	13	187	377	42	5.39	1.01562e+08	High
High	Master Protein	P62258	14-3-3 protein epsilon OS=Homo sapiens OX=9606 GN=YWHAE PE=1 SV=1	32	1	8	5	5	10	187	255	29.2	4.74	1.28645e+07	High
High	Master Protein	P06702	Protein S100-A9 OS=Homo sapiens OX=9606 GN=S100A9 PE=1 SV=1	38	1	3	3	3	8	186	114	13.2	6.13	2.28712e+07	High
High	Master Protein	P08779	Keratin, type I cytoskeletal 16 OS=Homo sapiens OX=9606 GN=KRT16 PE=1 SV=4	20	1	10	2	2	11	185	473	51.2	5.05	10108155	High
High	Master Protein	P32119	Peroxiredoxin-2 OS=Homo sapiens OX=9606 GN=PRDX2 PE=1 SV=5	32	1	7	6	6	14	184	198	21.9	5.97	195298935	High
High	Master Protein	P00488	Coagulation factor XIII A chain OS=Homo sapiens OX=9606 GN=F13A1 PE=1 SV=5	20	1	10	10	10	14	181	732	83.2	6	6.20137e+06	High
High	Master Protein	P07237	Protein disulfide-isomerase OS=Homo sapiens OX=9606 GN=P4HB PE=1 SV=3	17	1	8	8	8	10	173	508	57.1	4.87	5.28536e+06	High
High	Master Protein	P04003	C4b-binding protein alpha chain OS=Homo sapiens OX=9606 GN=C4BPA PE=1 SV=2	8	1	5	5	5	9	169	597	67	7.3	2.32857e+08	High
High	Master Protein	P27348	14-3-3 protein theta OS=Homo sapiens OX=9606 GN=YWHAQ PE=1 SV=1	29	1	7	2	2	9	168	245	27.7	4.78	1.3744e+06	High
High	Master Protein	CON_P02666	Beta-casein OS=Bos taurus GN=CSN2 PE=1 SV=2	19	1	3	3	3	9	168	224	25.1	5.35	6.94455e+07	High
High	Master Protein	Q9H4B7	Tubulin beta-1 chain OS=Homo sapiens OX=9606 GN=TUBB1 PE=1 SV=1	18	1	6	5	5	7	162	451	50.3	5.17	4.43997e+06	High
High	Master Protein	P09493	Tropomyosin alpha-1 chain OS=Homo sapiens OX=9606 GN=TPM1 PE=1 SV=2	26	1	7	2	2	10	161	284	32.7	4.74	20729454	High
High	Master Protein	P04083	Annexin A1 OS=Homo sapiens OX=9606 GN=ANXA1 PE=1 SV=2	16	1	4	4	4	5	160	346	38.7	7.02	2.26417e+06	High
High	Master Protein	P05556	Integrin beta-1 OS=Homo sapiens OX=9606 GN=ITGB1 PE=1 SV=2	13	1	8	8	8	9	160	798	88.4	5.39	6.32245e+06	High
High	Master Protein	O14791	Apolipoprotein L1 OS=Homo sapiens OX=9606 GN=APOL1 PE=1 SV=5	15	1	7	7	7	7	156	398	43.9	5.81	67360484	High
High	Master Protein	Q92954	Proteoglycan 4 OS=Homo sapiens OX=9606 GN=PRG4 PE=1 SV=3	5	1	9	9	9	10	155	1404	151	9.51	69203524	High
High	Master Protein	P06753	Tropomyosin alpha-3 chain OS=Homo sapiens OX=9606 GN=TPM3 PE=1 SV=2	32	1	9	3	3	13	154	285	32.9	4.72	1.64817e+07	High
High	Master Protein	P0DP23	Calmodulin-1 OS=Homo sapiens OX=9606 GN=CALM1 PE=1 SV=1	50	1	5	4	5	7	148	149	16.8	4.22	3.62171e+07	High
High	Master Protein	P00738	Haptoglobin OS=Homo sapiens OX=9606 GN=HP PE=1 SV=1	16	1	8	4	4	10	147	406	45.2	6.58	1.49489e+08	High
High	Master Protein	P61981	14-3-3 protein gamma OS=Homo sapiens OX=9606 GN=YWHAG PE=1 SV=2	31	1	8	3	3	9	146	247	28.3	4.89	4.75916e+06	High
High	Master Protein	P00739	Haptoglobin-related protein OS=Homo sapiens OX=9606 GN=HPR PE=2 SV=2	18	1	7	3	3	14	146	348	39	7.09	3.61522e+07	High
High	Master Protein	P00736	Complement C1r subcomponent OS=Homo sapiens OX=9606 GN=C1R PE=1 SV=2	9	1	4	3	3	6	145	705	80.1	6.21	1.14326e+07	High
High	Master Protein	P26038	Moesin OS=Homo sapiens OX=9606 GN=MSN PE=1 SV=3	22	1	12	8	8	12	145	577	67.8	6.4	8.26422e+06	High
High	Master Protein	P04439	HLA class I histocompatibility antigen, A alpha chain OS=Homo sapiens OX=9606 GN=HLA-A PE=1 SV=2	6	1	2	2	2	3	142	365	40.8	6	1.86976e+07	High
High	Master Protein	P20742	Pregnancy zone protein OS=Homo sapiens OX=9606 GN=PZP PE=1 SV=4	4	1	6	1	1	11	142	1482	163.8	6.38	250188	High
High	Master Protein	P30041	Peroxiredoxin-6 OS=Homo sapiens OX=9606 GN=PRDX6 PE=1 SV=3	20	1	3	3	3	5	141	224	25	6.38	8517055	High
High	Master Protein	P08697	Alpha-2-antiplasmin OS=Homo sapiens OX=9606 GN=SERPINF2 PE=1 SV=3	15	1	5	5	5	7	140	491	54.5	6.29	19199584	High
High	Master Protein	P02775	Platelet basic protein OS=Homo sapiens OX=9606 GN=PPBP PE=1 SV=3	26	1	4	4	4	10	140	128	13.9	8.79	9.93334e+07	High
High	Master Protein	P68371	Tubulin beta-4B chain OS=Homo sapiens OX=9606 GN=TUBB4B PE=1 SV=1	18	1	6	1	2	10	138	445	49.8	4.89	2.0331e+06	High
High	Master Protein	P27797	Calreticulin OS=Homo sapiens OX=9606 GN=CALR PE=1 SV=1	16	1	7	7	7	9	137	417	48.1	4.44	1.44015e+07	High
High	Master Protein	P28289	Tropomodulin-1 OS=Homo sapiens OX=9606 GN=TMOD1 PE=1 SV=1	14	1	4	4	4	5	136	359	40.5	5.1	2.92257e+06	High
High	Master Protein	P01019	Angiotensinogen OS=Homo sapiens OX=9606 GN=AGT PE=1 SV=3	14	1	5	5	5	5	135	485	53.1	6.32	1.35985e+07	High
High	Master Protein	Q14766	Latent-transforming growth factor beta-binding protein 1 OS=Homo sapiens OX=9606 GN=LTBP1 PE=1 SV=4	5	1	7	7	7	12	133	1721	186.7	5.96	6.21556e+06	High
High	Master Protein	P04792	Heat shock protein beta-1 OS=Homo sapiens OX=9606 GN=HSPB1 PE=1 SV=2	25	1	4	4	4	7	131	205	22.8	6.4	9.35136e+06	High
High	Master Protein	P02774	Vitamin D-binding protein OS=Homo sapiens OX=9606 GN=GC PE=1 SV=2	8	1	4	4	4	6	128	474	52.9	5.45	1.3307e+07	High
High	Master Protein	P37802	Transgelin-2 OS=Homo sapiens OX=9606 GN=TAGLN2 PE=1 SV=3	33	1	5	5	5	8	127	199	22.4	8.25	5807916	High
High	Master Protein	P14618	Pyruvate kinase PKM OS=Homo sapiens OX=9606 GN=PKM PE=1 SV=4	17	1	8	8	8	8	126	531	57.9	7.84	5905914	High
High	Master Protein	CON_P01966	Hemoglobin subunit alpha OS=Bos taurus GN=HBA PE=1 SV=2	28	1	3	1	1	13	126	142	15.2	8.44	7.22898e+08	High
High	Master Protein	P04899	Guanine nucleotide-binding protein G(i) subunit alpha-2 OS=Homo sapiens OX=9606 GN=GNAI2 PE=1 SV=3	19	1	5	4	5	6	124	355	40.4	5.54	4.2133e+06	High
High	Master Protein	P61224	Ras-related protein Rap-1b OS=Homo sapiens OX=9606 GN=RAP1B PE=1 SV=1	21	1	3	0	3	5	124	184	20.8	5.78	1.46744e+07	High
High	Master Protein	P00558	Phosphoglycerate kinase 1 OS=Homo sapiens OX=9606 GN=PGK1 PE=1 SV=3	22	1	7	5	7	7	123	417	44.6	8.1	7.42423e+06	High
High	Master Protein	P16671	Platelet glycoprotein 4 OS=Homo sapiens OX=9606 GN=CD36 PE=1 SV=2	10	1	5	5	5	9	123	472	53	7.96	34264922	High
High	Master Protein	P27105	Stomatin OS=Homo sapiens OX=9606 GN=STOM PE=1 SV=3	20	1	4	4	4	5	123	288	31.7	7.88	7448167	High
High	Master Protein	P01593	Immunoglobulin kappa variable 1D-33 OS=Homo sapiens OX=9606 GN=IGKV1D-33 PE=1 SV=2	14	1	1	1	1	3	123	117	12.8	4.78	27144814	High
High	Master Protein	P01011	Alpha-1-antichymotrypsin OS=Homo sapiens OX=9606 GN=SERPINA3 PE=1 SV=2	15	1	5	5	5	6	123	423	47.6	5.52	9.60646e+06	High
High	Master Protein	O00194	Ras-related protein Rab-27B OS=Homo sapiens OX=9606 GN=RAB27B PE=1 SV=4	17	1	3	3	3	4	122	218	24.6	5.52	5.08601e+06	High
High	Master Protein	P02652	Apolipoprotein A-II OS=Homo sapiens OX=9606 GN=APOA2 PE=1 SV=1	30	1	2	2	2	5	122	100	11.2	6.62	5.67624e+08	High
High	Master Protein	Q9HBI1	Beta-parvin OS=Homo sapiens OX=9606 GN=PARVB PE=1 SV=1	12	1	4	2	4	5	122	364	41.7	6.73	4.6142e+06	High
High	Master Protein	Q9NZT1	Calmodulin-like protein 5 OS=Homo sapiens OX=9606 GN=CALML5 PE=1 SV=2	25	1	3	3	3	5	121	146	15.9	4.44	3.40508e+06	High
High	Master Protein	P02790	Hemopexin OS=Homo sapiens OX=9606 GN=HPX PE=1 SV=2	8	1	3	3	3	5	121	462	51.6	7.02	7.24901e+06	High
High	Master Protein	P07437	Tubulin beta chain OS=Homo sapiens OX=9606 GN=TUBB PE=1 SV=2	19	1	6	1	2	10	120	444	49.6	4.89	4881898	High
High	Master Protein	Q02413	Desmoglein-1 OS=Homo sapiens OX=9606 GN=DSG1 PE=1 SV=2	8	1	6	6	6	7	118	1049	113.7	5.03	5.53954e+06	High
High	Master Protein	P60660	Myosin light polypeptide 6 OS=Homo sapiens OX=9606 GN=MYL6 PE=1 SV=2	36	1	4	2	4	6	117	151	16.9	4.65	6.41464e+07	High
High	Master Protein	P31949	Protein S100-A11 OS=Homo sapiens OX=9606 GN=S100A11 PE=1 SV=2	24	1	2	2	2	3	116	105	11.7	7.12	2.08011e+06	High
High	Master Protein	Q5D862	Filaggrin-2 OS=Homo sapiens OX=9606 GN=FLG2 PE=1 SV=1	3	1	3	3	3	5	114	2391	247.9	8.31	7.60946e+06	High
High	Master Protein	Q6UWP8	Suprabasin OS=Homo sapiens OX=9606 GN=SBSN PE=1 SV=2	10	1	4	4	4	5	113	590	60.5	7.01	645993	High
High	Master Protein	P25311	Zinc-alpha-2-glycoprotein OS=Homo sapiens OX=9606 GN=AZGP1 PE=1 SV=2	19	1	4	4	4	6	113	298	34.2	6.05	9963313	High
High	Master Protein	Q14254	Flotillin-2 OS=Homo sapiens OX=9606 GN=FLOT2 PE=1 SV=2	23	1	8	8	8	9	112	428	47	5.25	2.90024e+06	High
High	Master Protein	P07900	Heat shock protein HSP 90-alpha OS=Homo sapiens OX=9606 GN=HSP90AA1 PE=1 SV=5	11	1	7	1	4	8	110	732	84.6	5.02	865702	High
High	Master Protein	P28066	Proteasome subunit alpha type-5 OS=Homo sapiens OX=9606 GN=PSMA5 PE=1 SV=3	20	1	4	4	4	5	110	241	26.4	4.79	2.22394e+06	High
High	Master Protein	P14923	Junction plakoglobin OS=Homo sapiens OX=9606 GN=JUP PE=1 SV=3	7	1	5	5	5	5	110	745	81.7	6.14	3.77161e+06	High
High	Master Protein	P05090	Apolipoprotein D OS=Homo sapiens OX=9606 GN=APOD PE=1 SV=1	33	1	5	5	5	9	110	189	21.3	5.15	322900488	High
High	Master Protein	P09104	Gamma-enolase OS=Homo sapiens OX=9606 GN=ENO2 PE=1 SV=3	11	1	3	2	2	4	109	434	47.2	5.03		High
High	Master Protein	Q9ULI3	Protein HEG homolog 1 OS=Homo sapiens OX=9606 GN=HEG1 PE=1 SV=3	8	1	8	8	8	9	108	1381	147.4	6.18	2.06833e+06	High
High	Master Protein	P08238	Heat shock protein HSP 90-beta OS=Homo sapiens OX=9606 GN=HSP90AB1 PE=1 SV=4	9	1	5	1	1	6	107	724	83.2	5.03	4525316	High
High	Master Protein	P07737	Profilin-1 OS=Homo sapiens OX=9606 GN=PFN1 PE=1 SV=2	40	1	4	3	4	5	105	140	15	8.27	4.43767e+07	High
High	Master Protein	O75223	Gamma-glutamylcyclotransferase OS=Homo sapiens OX=9606 GN=GGCT PE=1 SV=1	22	1	4	4	4	4	105	188	21	5.14	3.33074e+06	High
High	Master Protein	P04279	Semenogelin-1 OS=Homo sapiens OX=9606 GN=SEMG1 PE=1 SV=2	15	1	5	3	3	6	103	462	52.1	9.29	3.10073e+06	High
High	Master Protein	Q15404	Ras suppressor protein 1 OS=Homo sapiens OX=9606 GN=RSU1 PE=1 SV=3	17	1	3	3	3	4	103	277	31.5	8.65	8749887	High
High	Master Protein	O00299	Chloride intracellular channel protein 1 OS=Homo sapiens OX=9606 GN=CLIC1 PE=1 SV=4	12	1	2	2	2	3	101	241	26.9	5.17	4415805	High
High	Master Protein	P52907	F-actin-capping protein subunit alpha-1 OS=Homo sapiens OX=9606 GN=CAPZA1 PE=1 SV=3	21	1	4	3	3	6	101	286	32.9	5.69	2.80073e+06	High
High	Master Protein	Q04917	14-3-3 protein eta OS=Homo sapiens OX=9606 GN=YWHAH PE=1 SV=4	22	1	7	3	3	8	101	246	28.2	4.84	3.45278e+06	High
High	Master Protein	P35612	Beta-adducin OS=Homo sapiens OX=9606 GN=ADD2 PE=1 SV=3	13	1	8	7	7	8	100	726	80.8	5.92	4.09974e+06	High
High	Master Protein	P01042	Kininogen-1 OS=Homo sapiens OX=9606 GN=KNG1 PE=1 SV=2	9	1	5	5	5	6	99	644	71.9	6.81	2.41224e+07	High
High	Master Protein	P04075	Fructose-bisphosphate aldolase A OS=Homo sapiens OX=9606 GN=ALDOA PE=1 SV=2	20	1	5	4	5	7	98	364	39.4	8.09	3.71152e+06	High
High	Master Protein	P40926	Malate dehydrogenase, mitochondrial OS=Homo sapiens OX=9606 GN=MDH2 PE=1 SV=3	22	1	5	5	5	6	96	338	35.5	8.68	2.13092e+06	High
High	Master Protein	P62491	Ras-related protein Rab-11A OS=Homo sapiens OX=9606 GN=RAB11A PE=1 SV=3	25	1	5	0	5	7	96	216	24.4	6.57	8.33342e+06	High
High	Master Protein	Q8N1N4	Keratin, type II cytoskeletal 78 OS=Homo sapiens OX=9606 GN=KRT78 PE=1 SV=2	18	1	9	7	7	10	95	520	56.8	6.02	4.24049e+06	High
High	Master Protein	Q4LDE5	Sushi, von Willebrand factor type A, EGF and pentraxin domain-containing protein 1 OS=Homo sapiens OX=9606 GN=SVEP1 PE=1 SV=3	2	1	6	6	6	6	94	3571	389.9	5.5	6.29949e+06	High
High	Master Protein	P68366	Tubulin alpha-4A chain OS=Homo sapiens OX=9606 GN=TUBA4A PE=1 SV=1	9	1	3	1	1	3	93	448	49.9	5.06		High
High	Master Protein	P11226	Mannose-binding protein C OS=Homo sapiens OX=9606 GN=MBL2 PE=1 SV=2	20	1	4	4	4	4	93	248	26.1	5.49	3.09203e+06	High
High	Master Protein	O00161	Synaptosomal-associated protein 23 OS=Homo sapiens OX=9606 GN=SNAP23 PE=1 SV=1	32	1	5	5	5	5	93	211	23.3	5.01	4.313e+06	High
High	Master Protein	Q06830	Peroxiredoxin-1 OS=Homo sapiens OX=9606 GN=PRDX1 PE=1 SV=1	11	1	2	1	1	3	92	199	22.1	8.13	11671674	High
High	Master Protein	P09211	Glutathione S-transferase P OS=Homo sapiens OX=9606 GN=GSTP1 PE=1 SV=2	16	1	2	2	2	3	92	210	23.3	5.64		High
High	Master Protein	P24534	Elongation factor 1-beta OS=Homo sapiens OX=9606 GN=EEF1B2 PE=1 SV=3	7	1	1	1	1	1	92	225	24.7	4.67	3.61558e+06	High
High	Master Protein	P50395	Rab GDP dissociation inhibitor beta OS=Homo sapiens OX=9606 GN=GDI2 PE=1 SV=2	12	1	4	3	3	6	92	445	50.6	6.47		High
High	Master Protein	P12111	Collagen alpha-3(VI) chain OS=Homo sapiens OX=9606 GN=COL6A3 PE=1 SV=5	5	1	13	13	13	13	91	3177	343.5	6.68	2.91953e+06	High
High	Master Protein	P29972	Aquaporin-1 OS=Homo sapiens OX=9606 GN=AQP1 PE=1 SV=3	7	1	1	1	1	1	91	269	28.5	7.42		High
High	Master Protein	Q92928	Putative Ras-related protein Rab-1C OS=Homo sapiens OX=9606 GN=RAB1C PE=5 SV=2	23	1	4	0	1	6	90	201	22	5.43		High
High	Master Protein	P02748	Complement component C9 OS=Homo sapiens OX=9606 GN=C9 PE=1 SV=2	6	1	3	1	3	3	89	559	63.1	5.59	3.33054e+06	High
High	Master Protein	Q13867	Bleomycin hydrolase OS=Homo sapiens OX=9606 GN=BLMH PE=1 SV=1	12	1	5	5	5	5	89	455	52.5	6.27	3.21578e+06	High
High	Master Protein	P69891	Hemoglobin subunit gamma-1 OS=Homo sapiens OX=9606 GN=HBG1 PE=1 SV=2	31	1	4	0	3	5	89	147	16.1	7.2	1.36995e+06	High
High	Master Protein	P62820	Ras-related protein Rab-1A OS=Homo sapiens OX=9606 GN=RAB1A PE=1 SV=3	29	1	4	1	1	6	88	205	22.7	6.21		High
High	Master Protein	P14625	Endoplasmin OS=Homo sapiens OX=9606 GN=HSP90B1 PE=1 SV=1	22	1	15	11	14	16	88	803	92.4	4.84	8.72442e+06	High
High	Master Protein	P01591	Immunoglobulin J chain OS=Homo sapiens OX=9606 GN=JCHAIN PE=1 SV=4	8	1	1	1	1	2	88	159	18.1	5.24	94543368	High
High	Master Protein	P01721	Immunoglobulin lambda variable 6-57 OS=Homo sapiens OX=9606 GN=IGLV6-57 PE=1 SV=2	17	1	1	1	1	1	88	117	12.6	4.78	933251	High
High	Master Protein	Q8IZP2	Putative protein FAM10A4 OS=Homo sapiens OX=9606 GN=ST13P4 PE=5 SV=1	11	1	2	0	2	3	88	240	27.4	5.08	1.28055e+06	High
High	Master Protein	A0A0B4J1X5	Immunoglobulin heavy variable 3-74 OS=Homo sapiens OX=9606 GN=IGHV3-74 PE=3 SV=1	13	1	1	1	1	1	86	117	12.8	8.66	5779198	High
High	Master Protein	P15311	Ezrin OS=Homo sapiens OX=9606 GN=EZR PE=1 SV=4	11	1	6	1	2	7	85	586	69.4	6.27	1.00286e+06	High
High	Master Protein	P67936	Tropomyosin alpha-4 chain OS=Homo sapiens OX=9606 GN=TPM4 PE=1 SV=3	33	1	10	4	5	13	85	248	28.5	4.69	2.81508e+07	High
High	Master Protein	P07951	Tropomyosin beta chain OS=Homo sapiens OX=9606 GN=TPM2 PE=1 SV=1	19	1	6	2	2	9	84	284	32.8	4.7	2849960	High
High	Master Protein	CON_P34955	Alpha-1-antiproteinase OS=Bos taurus GN=SERPINA1 PE=1 SV=1	10	1	4	4	4	5	82	416	46.1	6.52	1.64106e+06	High
High	Master Protein	P55058	Phospholipid transfer protein OS=Homo sapiens OX=9606 GN=PLTP PE=1 SV=1	6	1	2	2	2	2	82	493	54.7	7.01		High
High	Master Protein	P16452	Protein 4.2 OS=Homo sapiens OX=9606 GN=EPB42 PE=1 SV=3	8	1	4	4	4	4	80	691	77	8.09	4.04666e+06	High
High	Master Protein	P10599	Thioredoxin OS=Homo sapiens OX=9606 GN=TXN PE=1 SV=3	21	1	2	2	2	3	80	105	11.7	4.92	1.49523e+07	High
High	Master Protein	Q9ULV4	Coronin-1C OS=Homo sapiens OX=9606 GN=CORO1C PE=1 SV=1	7	1	3	3	3	4	80	474	53.2	7.08		High
High	Master Protein	P01889	HLA class I histocompatibility antigen, B alpha chain OS=Homo sapiens OX=9606 GN=HLA-B PE=1 SV=3	12	1	3	2	3	4	79	362	40.4	5.85	3.45556e+06	High
High	Master Protein	Q9NNX6	CD209 antigen OS=Homo sapiens OX=9606 GN=CD209 PE=1 SV=1	26	1	5	1	5	7	79	404	45.7	5.47	4.12039e+06	High
High	Master Protein	O75955	Flotillin-1 OS=Homo sapiens OX=9606 GN=FLOT1 PE=1 SV=3	19	1	6	6	6	6	77	427	47.3	7.49	1.12249e+06	High
High	Master Protein	P31150	Rab GDP dissociation inhibitor alpha OS=Homo sapiens OX=9606 GN=GDI1 PE=1 SV=2	8	1	2	1	1	2	77	447	50.6	5.14		High
High	Master Protein	P50552	Vasodilator-stimulated phosphoprotein OS=Homo sapiens OX=9606 GN=VASP PE=1 SV=3	11	1	4	4	4	4	76	380	39.8	8.94	1.133e+06	High
High	Master Protein	P02763	Alpha-1-acid glycoprotein 1 OS=Homo sapiens OX=9606 GN=ORM1 PE=1 SV=2	22	1	5	4	4	8	76	201	23.5	5.11	3.37357e+07	High
High	Master Protein	Q00013	55 kDa erythrocyte membrane protein OS=Homo sapiens OX=9606 GN=MPP1 PE=1 SV=2	11	1	4	4	4	4	75	466	52.3	7.37	2.73156e+06	High
High	Master Protein	CON_P12763	Alpha-2-HS-glycoprotein OS=Bos taurus GN=AHSG PE=1 SV=2	10	1	4	4	4	6	74	359	38.4	5.5	1.05464e+07	High
High	Master Protein	Q8NI99	Angiopoietin-related protein 6 OS=Homo sapiens OX=9606 GN=ANGPTL6 PE=1 SV=1	5	1	2	2	2	2	73	470	51.7	8.53	1.72643e+06	High
High	Master Protein	P00751	Complement factor B OS=Homo sapiens OX=9606 GN=CFB PE=1 SV=2	6	1	4	4	4	6	72	764	85.5	7.06	6.92233e+06	High
High	Master Protein	P02746	Complement C1q subcomponent subunit B OS=Homo sapiens OX=9606 GN=C1QB PE=1 SV=3	21	1	3	3	3	3	72	253	26.7	8.63	7.81898e+06	High
High	Master Protein	P31944	Caspase-14 OS=Homo sapiens OX=9606 GN=CASP14 PE=1 SV=2	17	1	4	4	4	4	70	242	27.7	5.58	5.81451e+06	High
High	Master Protein	P02747	Complement C1q subcomponent subunit C OS=Homo sapiens OX=9606 GN=C1QC PE=1 SV=3	16	1	3	3	3	3	70	245	25.8	8.41	4.74778e+06	High
High	Master Protein	P12273	Prolactin-inducible protein OS=Homo sapiens OX=9606 GN=PIP PE=1 SV=1	26	1	4	4	4	5	69	146	16.6	8.05	8744323	High
High	Master Protein	Q9NZN3	EH domain-containing protein 3 OS=Homo sapiens OX=9606 GN=EHD3 PE=1 SV=2	10	1	4	3	3	4	69	535	60.8	6.57	3061936	High
High	Master Protein	Q6KB66	Keratin, type II cytoskeletal 80 OS=Homo sapiens OX=9606 GN=KRT80 PE=1 SV=2	26	1	10	9	9	13	69	452	50.5	5.67	2.70892e+06	High
High	Master Protein	Q02383	Semenogelin-2 OS=Homo sapiens OX=9606 GN=SEMG2 PE=1 SV=1	13	1	5	3	3	6	69	582	65.4	9.07	3.12512e+06	High
High	Master Protein	Q6Q788	Apolipoprotein A-V OS=Homo sapiens OX=9606 GN=APOA5 PE=1 SV=1	22	1	5	5	5	5	69	366	41.2	6.43	3739520	High
High	Master Protein	A1L4H1	Soluble scavenger receptor cysteine-rich domain-containing protein SSC5D OS=Homo sapiens OX=9606 GN=SSC5D PE=1 SV=3	2	1	4	4	4	4	69	1573	165.6	6.13	8.28348e+06	High
High	Master Protein	O43707	Alpha-actinin-4 OS=Homo sapiens OX=9606 GN=ACTN4 PE=1 SV=2	8	1	6	2	2	7	68	911	104.8	5.44	852447	High
High	Master Protein	P40197	Platelet glycoprotein V OS=Homo sapiens OX=9606 GN=GP5 PE=1 SV=1	8	1	3	3	3	3	68	560	60.9	9.63	2.35255e+06	High
High	Master Protein	Q8TDL5	BPI fold-containing family B member 1 OS=Homo sapiens OX=9606 GN=BPIFB1 PE=1 SV=1	9	1	4	4	4	4	67	484	52.4	7.23	2.67891e+06	High
High	Master Protein	Q13790	Apolipoprotein F OS=Homo sapiens OX=9606 GN=APOF PE=1 SV=2	8	1	2	2	2	3	67	326	35.4	5.64	6.5944e+06	High
High	Master Protein	Q9NZP8	Complement C1r subcomponent-like protein OS=Homo sapiens OX=9606 GN=C1RL PE=1 SV=2	5	1	2	1	1	3	67	487	53.5	7.2	517981	High
High	Master Protein	P07359	Platelet glycoprotein Ib alpha chain OS=Homo sapiens OX=9606 GN=GP1BA PE=1 SV=2	4	1	2	2	2	3	67	652	71.5	6.29	23883282	High
High	Master Protein	P62873	Guanine nucleotide-binding protein G(I)/G(S)/G(T) subunit beta-1 OS=Homo sapiens OX=9606 GN=GNB1 PE=1 SV=3	7	1	2	1	2	2	66	340	37.4	6	3241878	High
High	Master Protein	P30086	Phosphatidylethanolamine-binding protein 1 OS=Homo sapiens OX=9606 GN=PEBP1 PE=1 SV=3	11	1	1	1	1	1	66	187	21	7.53	1.01823e+06	High
High	Master Protein	P60981	Destrin OS=Homo sapiens OX=9606 GN=DSTN PE=1 SV=3	14	1	2	1	1	2	66	165	18.5	7.85		High
High	Master Protein	A0A0B4J1V0	Immunoglobulin heavy variable 3-15 OS=Homo sapiens OX=9606 GN=IGHV3-15 PE=3 SV=1	20	1	2	2	2	4	65	119	12.9	8.62	12675734	High
High	Master Protein	O75083	WD repeat-containing protein 1 OS=Homo sapiens OX=9606 GN=WDR1 PE=1 SV=4	11	1	5	5	5	5	65	606	66.2	6.65	1.60372e+06	High
High	Master Protein	P60033	CD81 antigen OS=Homo sapiens OX=9606 GN=CD81 PE=1 SV=1	8	1	1	1	1	1	65	236	25.8	5.29		High
High	Master Protein	P01619	Immunoglobulin kappa variable 3-20 OS=Homo sapiens OX=9606 GN=IGKV3-20 PE=1 SV=2	14	1	1	0	1	2	64	116	12.5	4.96	3.60538e+06	High
High	Master Protein	Q08495	Dematin OS=Homo sapiens OX=9606 GN=DMTN PE=1 SV=3	8	1	3	3	3	3	64	405	45.5	8.88	5.60308e+06	High
High	Master Protein	O00592	Podocalyxin OS=Homo sapiens OX=9606 GN=PODXL PE=1 SV=2	5	1	3	3	3	3	64	558	58.6	5.49	4.05225e+06	High
High	Master Protein	CON_P02070	Hemoglobin subunit beta OS=Bos taurus GN=HBB PE=1 SV=1	14	1	2	1	1	2	64	145	15.9	7.59	534868	High
High	Master Protein	Q53RT3	Retroviral-like aspartic protease 1 OS=Homo sapiens OX=9606 GN=ASPRV1 PE=1 SV=1	4	1	1	1	1	2	64	343	37	5.44		High
High	Master Protein	P06858	Lipoprotein lipase OS=Homo sapiens OX=9606 GN=LPL PE=1 SV=1	8	1	2	2	2	2	64	475	53.1	8.15		High
High	Master Protein	P02654	Apolipoprotein C-I OS=Homo sapiens OX=9606 GN=APOC1 PE=1 SV=1	24	1	3	3	3	12	63	83	9.3	8.47	1.18643e+09	High
High	Master Protein	P13598	Intercellular adhesion molecule 2 OS=Homo sapiens OX=9606 GN=ICAM2 PE=1 SV=2	9	1	2	2	2	2	63	275	30.6	7.43	10987326	High
High	Master Protein	P04004	Vitronectin OS=Homo sapiens OX=9606 GN=VTN PE=1 SV=1	13	1	5	5	5	7	63	478	54.3	5.8	3.10266e+07	High
High	Master Protein	P47929	Galectin-7 OS=Homo sapiens OX=9606 GN=LGALS7 PE=1 SV=2	21	1	2	2	2	2	63	136	15.1	7.62	1.01439e+06	High
High	Master Protein	P08670	Vimentin OS=Homo sapiens OX=9606 GN=VIM PE=1 SV=4	10	1	5	4	5	5	63	466	53.6	5.12	362685	High
High	Master Protein	P51149	Ras-related protein Rab-7a OS=Homo sapiens OX=9606 GN=RAB7A PE=1 SV=1	7	1	1	1	1	1	63	207	23.5	6.7	3.41175e+06	High
High	Master Protein	P30048	Thioredoxin-dependent peroxide reductase, mitochondrial OS=Homo sapiens OX=9606 GN=PRDX3 PE=1 SV=3	17	1	3	3	3	4	61	256	27.7	7.78	1.72187e+06	High
High	Master Protein	A0A075B6S5	Immunoglobulin kappa variable 1-27 OS=Homo sapiens OX=9606 GN=IGKV1-27 PE=3 SV=1	14	1	1	0	1	1	61	117	12.7	8.29		High
High	Master Protein	A0A0C4DH38	Immunoglobulin heavy variable 5-51 OS=Homo sapiens OX=9606 GN=IGHV5-51 PE=3 SV=1	25	1	2	1	2	3	60	117	12.7	8.27		High
High	Master Protein	Q06323	Proteasome activator complex subunit 1 OS=Homo sapiens OX=9606 GN=PSME1 PE=1 SV=1	14	1	3	3	3	3	60	249	28.7	6.02	462873	High
High	Master Protein	Q9HDC9	Adipocyte plasma membrane-associated protein OS=Homo sapiens OX=9606 GN=APMAP PE=1 SV=2	6	1	2	2	2	2	60	416	46.5	6.16	2.9549e+06	High
High	Master Protein	P51884	Lumican OS=Homo sapiens OX=9606 GN=LUM PE=1 SV=2	7	1	2	1	2	2	60	338	38.4	6.61	2388430	High
High	Master Protein	P08567	Pleckstrin OS=Homo sapiens OX=9606 GN=PLEK PE=1 SV=3	11	1	2	2	2	2	60	350	40.1	8.28		High
High	Master Protein	Q9BWP8	Collectin-11 OS=Homo sapiens OX=9606 GN=COLEC11 PE=1 SV=1	9	1	2	2	2	2	60	271	28.6	5.41	2.32853e+06	High
High	Master Protein	P19652	Alpha-1-acid glycoprotein 2 OS=Homo sapiens OX=9606 GN=ORM2 PE=1 SV=2	14	1	3	2	2	4	59	201	23.6	5.11	8085990	High
High	Master Protein	Q15517	Corneodesmosin OS=Homo sapiens OX=9606 GN=CDSN PE=1 SV=3	6	1	2	2	2	3	59	529	51.5	8.35	8099536	High
High	Master Protein	P49913	Cathelicidin antimicrobial peptide OS=Homo sapiens OX=9606 GN=CAMP PE=1 SV=1	9	1	2	2	2	3	59	170	19.3	9.41	1.66275e+07	High
High	Master Protein	P13611	Versican core protein OS=Homo sapiens OX=9606 GN=VCAN PE=1 SV=3	2	1	6	6	6	7	59	3396	372.6	4.51	10088538	High
High	Master Protein	P10644	cAMP-dependent protein kinase type I-alpha regulatory subunit OS=Homo sapiens OX=9606 GN=PRKAR1A PE=1 SV=1	15	1	4	4	4	4	59	381	43	5.35	1.26764e+06	High
High	Master Protein	Q09666	Neuroblast differentiation-associated protein AHNAK OS=Homo sapiens OX=9606 GN=AHNAK PE=1 SV=2	3	1	2	2	2	5	58	5890	628.7	6.15	3.78956e+06	High
High	Master Protein	O15143	Actin-related protein 2/3 complex subunit 1B OS=Homo sapiens OX=9606 GN=ARPC1B PE=1 SV=3	8	1	2	2	2	2	58	372	40.9	8.35	1.98189e+06	High
High	Master Protein	P49755	Transmembrane emp24 domain-containing protein 10 OS=Homo sapiens OX=9606 GN=TMED10 PE=1 SV=2	5	1	1	1	1	3	58	219	25	7.44	2.82277e+06	High
High	Master Protein	O75368	Adapter SH3BGRL OS=Homo sapiens OX=9606 GN=SH3BGRL PE=1 SV=1	22	1	2	2	2	2	57	114	12.8	5.25	2.35175e+06	High
High	Master Protein	P04217	Alpha-1B-glycoprotein OS=Homo sapiens OX=9606 GN=A1BG PE=1 SV=4	7	1	3	3	3	4	57	495	54.2	5.86	1.63014e+07	High
High	Master Protein	P12830	Cadherin-1 OS=Homo sapiens OX=9606 GN=CDH1 PE=1 SV=3	2	1	2	2	2	2	57	882	97.4	4.73	3.89956e+06	High
High	Master Protein	P31146	Coronin-1A OS=Homo sapiens OX=9606 GN=CORO1A PE=1 SV=4	6	1	2	2	2	2	56	461	51	6.68	5.01987e+06	High
High	Master Protein	CON_P02663	Alpha-S2-casein OS=Bos taurus GN=CSN1S2 PE=1 SV=2	20	1	4	4	4	4	56	222	26	8.43	9.09756e+07	High
High	Master Protein	P24593	Insulin-like growth factor-binding protein 5 OS=Homo sapiens OX=9606 GN=IGFBP5 PE=1 SV=1	4	1	1	1	1	1	55	272	30.6	8.21		High
High	Master Protein	P36955	Pigment epithelium-derived factor OS=Homo sapiens OX=9606 GN=SERPINF1 PE=1 SV=4	5	1	2	0	2	2	55	418	46.3	6.38	1.4141e+06	High
High	Master Protein	P01743	Immunoglobulin heavy variable 1-46 OS=Homo sapiens OX=9606 GN=IGHV1-46 PE=1 SV=2	13	1	1	1	1	2	55	117	12.9	8.92		High
High	Master Protein	P04921	Glycophorin-C OS=Homo sapiens OX=9606 GN=GYPC PE=1 SV=1	20	1	1	1	1	1	54	128	13.8	4.84	10014496	High
High	Master Protein	P80723	Brain acid soluble protein 1 OS=Homo sapiens OX=9606 GN=BASP1 PE=1 SV=2	49	1	6	6	6	7	53	227	22.7	4.63	1.23034e+06	High
High	Master Protein	P48740	Mannan-binding lectin serine protease 1 OS=Homo sapiens OX=9606 GN=MASP1 PE=1 SV=3	4	1	3	2	2	3	53	699	79.2	5.49	1.23529e+07	High
High	Master Protein	O75558	Syntaxin-11 OS=Homo sapiens OX=9606 GN=STX11 PE=1 SV=1	11	1	3	3	3	3	52	287	33.2	6.55	1.07365e+06	High
High	Master Protein	P06312	Immunoglobulin kappa variable 4-1 OS=Homo sapiens OX=9606 GN=IGKV4-1 PE=1 SV=1	17	1	2	2	2	2	52	121	13.4	5.25	5.42496e+06	High
High	Master Protein	P13667	Protein disulfide-isomerase A4 OS=Homo sapiens OX=9606 GN=PDIA4 PE=1 SV=2	11	1	5	5	5	7	51	645	72.9	5.07	1989629	High
High	Master Protein	P68104	Elongation factor 1-alpha 1 OS=Homo sapiens OX=9606 GN=EEF1A1 PE=1 SV=1	5	1	3	0	3	3	51	462	50.1	9.01	1.85835e+06	High
High	Master Protein	Q13418	Integrin-linked protein kinase OS=Homo sapiens OX=9606 GN=ILK PE=1 SV=2	13	1	6	6	6	6	51	452	51.4	8.07	4.62795e+06	High
High	Master Protein	Q9UIB8	SLAM family member 5 OS=Homo sapiens OX=9606 GN=CD84 PE=1 SV=1	4	1	1	1	1	1	51	345	38.8	7.06		High
High	Master Protein	P00918	Carbonic anhydrase 2 OS=Homo sapiens OX=9606 GN=CA2 PE=1 SV=2	12	1	3	3	3	4	51	260	29.2	7.4	4.3679e+06	High
High	Master Protein	P30273	High affinity immunoglobulin epsilon receptor subunit gamma OS=Homo sapiens OX=9606 GN=FCER1G PE=1 SV=1	9	1	1	1	1	2	51	86	9.7	7.12	13420266	High
High	Master Protein	P00915	Carbonic anhydrase 1 OS=Homo sapiens OX=9606 GN=CA1 PE=1 SV=2	23	1	5	5	5	5	50	261	28.9	7.12	3.13014e+06	High
High	Master Protein	Q96DA0	Zymogen granule protein 16 homolog B OS=Homo sapiens OX=9606 GN=ZG16B PE=1 SV=3	25	1	2	2	2	2	50	208	22.7	7.39		High
High	Master Protein	P02724	Glycophorin-A OS=Homo sapiens OX=9606 GN=GYPA PE=1 SV=2	21	1	2	2	2	3	50	150	16.3	5.47	14566704	High
High	Master Protein	Q15063	Periostin OS=Homo sapiens OX=9606 GN=POSTN PE=1 SV=2	5	1	3	3	3	3	50	836	93.3	7.53	667034	High
High	Master Protein	P21291	Cysteine and glycine-rich protein 1 OS=Homo sapiens OX=9606 GN=CSRP1 PE=1 SV=3	16	1	2	2	2	2	50	193	20.6	8.57	1.06873e+06	High
High	Master Protein	P05107	Integrin beta-2 OS=Homo sapiens OX=9606 GN=ITGB2 PE=1 SV=2	7	1	5	4	5	5	50	769	84.7	6.95	2.23456e+06	High
High	Master Protein	Q15555	Microtubule-associated protein RP/EB family member 2 OS=Homo sapiens OX=9606 GN=MAPRE2 PE=1 SV=1	8	1	2	2	2	3	50	327	37	5.57	1.02052e+06	High
High	Master Protein	P05546	Heparin cofactor 2 OS=Homo sapiens OX=9606 GN=SERPIND1 PE=1 SV=3	9	1	4	4	4	4	50	499	57	6.9	2.9819e+06	High
High	Master Protein	Q12913	Receptor-type tyrosine-protein phosphatase eta OS=Homo sapiens OX=9606 GN=PTPRJ PE=1 SV=3	5	1	4	4	4	4	50	1337	145.9	5.58	1.21431e+06	High
High	Master Protein	O75636	Ficolin-3 OS=Homo sapiens OX=9606 GN=FCN3 PE=1 SV=2	8	1	2	2	2	2	49	299	32.9	6.67	8597600	High
High	Master Protein	Q9P1F3	Costars family protein ABRACL OS=Homo sapiens OX=9606 GN=ABRACL PE=1 SV=1	20	1	1	1	1	1	49	81	9.1	6.29		High
High	Master Protein	P0DOX3	Immunoglobulin delta heavy chain OS=Homo sapiens OX=9606 PE=1 SV=1	9	1	4	1	4	4	49	512	56.2	8.02	1.72513e+06	High
High	Master Protein	P21796	Voltage-dependent anion-selective channel protein 1 OS=Homo sapiens OX=9606 GN=VDAC1 PE=1 SV=2	10	1	2	1	2	2	49	283	30.8	8.54	2.47606e+06	High
High	Master Protein	P01768	Immunoglobulin heavy variable 3-30 OS=Homo sapiens OX=9606 GN=IGHV3-30 PE=1 SV=2	19	1	2	0	2	3	48	117	12.9	8.92	24897302	High
High	Master Protein	P22792	Carboxypeptidase N subunit 2 OS=Homo sapiens OX=9606 GN=CPN2 PE=1 SV=3	4	1	2	2	2	2	48	545	60.5	5.99	1.50005e+06	High
High	Master Protein	P81605	Dermcidin OS=Homo sapiens OX=9606 GN=DCD PE=1 SV=2	10	1	1	1	1	2	48	110	11.3	6.54	100489664	High
High	Master Protein	P80108	Phosphatidylinositol-glycan-specific phospholipase D OS=Homo sapiens OX=9606 GN=GPLD1 PE=1 SV=3	4	1	3	3	3	3	47	840	92.3	6.37	1.41944e+06	High
High	Master Protein	A2NJV5	Immunoglobulin kappa variable 2-29 OS=Homo sapiens OX=9606 GN=IGKV2-29 PE=3 SV=2	20	1	2	0	2	2	47	120	13.1	7.28	2.96608e+07	High
High	Master Protein	P06744	Glucose-6-phosphate isomerase OS=Homo sapiens OX=9606 GN=GPI PE=1 SV=4	8	1	4	2	4	5	47	558	63.1	8.32	860513	High
High	Master Protein	P07195	L-lactate dehydrogenase B chain OS=Homo sapiens OX=9606 GN=LDHB PE=1 SV=2	19	1	6	6	6	6	46	334	36.6	6.05	6.43353e+06	High
High	Master Protein	P37837	Transaldolase OS=Homo sapiens OX=9606 GN=TALDO1 PE=1 SV=2	5	1	2	2	2	2	46	337	37.5	6.81	2.04491e+06	High
High	Master Protein	P29508	Serpin B3 OS=Homo sapiens OX=9606 GN=SERPINB3 PE=1 SV=2	11	1	4	2	4	4	46	390	44.5	6.81	1.79501e+06	High
High	Master Protein	P07384	Calpain-1 catalytic subunit OS=Homo sapiens OX=9606 GN=CAPN1 PE=1 SV=1	3	1	2	2	2	2	46	714	81.8	5.67	952538	High
High	Master Protein	P00491	Purine nucleoside phosphorylase OS=Homo sapiens OX=9606 GN=PNP PE=1 SV=2	10	1	2	2	2	3	46	289	32.1	6.95	2.70426e+06	High
High	Master Protein	A0A0B4J1Y9	Immunoglobulin heavy variable 3-72 OS=Homo sapiens OX=9606 GN=IGHV3-72 PE=3 SV=1	20	1	2	2	2	4	46	119	13.2	7.85	3.04207e+06	High
High	Master Protein	P05387	60S acidic ribosomal protein P2 OS=Homo sapiens OX=9606 GN=RPLP2 PE=1 SV=1	10	1	1	1	1	1	46	115	11.7	4.54	4355905	High
High	Master Protein	P06576	ATP synthase subunit beta, mitochondrial OS=Homo sapiens OX=9606 GN=ATP5F1B PE=1 SV=3	9	1	4	4	4	4	46	529	56.5	5.4	2.7573e+06	High
High	Master Protein	P61019	Ras-related protein Rab-2A OS=Homo sapiens OX=9606 GN=RAB2A PE=1 SV=1	7	1	1	1	1	1	46	212	23.5	6.54		High
High	Master Protein	P13671	Complement component C6 OS=Homo sapiens OX=9606 GN=C6 PE=1 SV=3	5	1	5	5	5	6	45	934	104.7	6.76	1179919	High
High	Master Protein	Q9H299	SH3 domain-binding glutamic acid-rich-like protein 3 OS=Homo sapiens OX=9606 GN=SH3BGRL3 PE=1 SV=1	19	1	2	2	2	4	45	93	10.4	4.93	7.51152e+06	High
High	Master Protein	O75347	Tubulin-specific chaperone A OS=Homo sapiens OX=9606 GN=TBCA PE=1 SV=3	18	1	2	2	2	2	45	108	12.8	5.29	996649	High
High	Master Protein	P08185	Corticosteroid-binding globulin OS=Homo sapiens OX=9606 GN=SERPINA6 PE=1 SV=1	4	1	2	2	2	3	45	405	45.1	6.04	2.56987e+06	High
High	Master Protein	Q99435	Protein kinase C-binding protein NELL2 OS=Homo sapiens OX=9606 GN=NELL2 PE=1 SV=1	1	1	1	1	1	1	45	816	91.3	5.73		High
High	Master Protein	Q8WWZ8	Oncoprotein-induced transcript 3 protein OS=Homo sapiens OX=9606 GN=OIT3 PE=1 SV=2	4	1	2	2	2	2	45	545	60	5.58	6.46676e+06	High
High	Master Protein	P02745	Complement C1q subcomponent subunit A OS=Homo sapiens OX=9606 GN=C1QA PE=1 SV=2	9	1	1	1	1	1	45	245	26	9.11		High
High	Master Protein	P23284	Peptidyl-prolyl cis-trans isomerase B OS=Homo sapiens OX=9606 GN=PPIB PE=1 SV=2	6	1	1	1	1	2	45	216	23.7	9.41	9905731	High
High	Master Protein	O00151	PDZ and LIM domain protein 1 OS=Homo sapiens OX=9606 GN=PDLIM1 PE=1 SV=4	9	1	3	3	3	3	44	329	36	7.02	3.31249e+06	High
High	Master Protein	Q9C075	Keratin, type I cytoskeletal 23 OS=Homo sapiens OX=9606 GN=KRT23 PE=1 SV=2	5	1	2	1	1	3	44	422	48.1	6.54	1482443	High
High	Master Protein	O15117	FYN-binding protein 1 OS=Homo sapiens OX=9606 GN=FYB1 PE=1 SV=2	2	1	2	2	2	2	44	783	85.3	6.48	1.62231e+06	High
High	Master Protein	P31151	Protein S100-A7 OS=Homo sapiens OX=9606 GN=S100A7 PE=1 SV=4	11	1	1	1	1	1	44	101	11.5	6.77	12283227	High
High	Master Protein	P31948	Stress-induced-phosphoprotein 1 OS=Homo sapiens OX=9606 GN=STIP1 PE=1 SV=1	7	1	4	4	4	4	44	543	62.6	6.8	1.00528e+06	High
High	Master Protein	O14745	Na(+)/H(+) exchange regulatory cofactor NHE-RF1 OS=Homo sapiens OX=9606 GN=NHERF1 PE=1 SV=4	10	1	3	3	3	3	43	358	38.8	5.77	1.48772e+06	High
High	Master Protein	Q86YZ3	Hornerin OS=Homo sapiens OX=9606 GN=HRNR PE=1 SV=2	3	1	4	4	4	4	43	2850	282.2	10.04	555231	High
High	Master Protein	P61626	Lysozyme C OS=Homo sapiens OX=9606 GN=LYZ PE=1 SV=1	14	1	2	2	2	4	43	148	16.5	9.16	4.94565e+06	High
High	Master Protein	P52209	6-phosphogluconate dehydrogenase, decarboxylating OS=Homo sapiens OX=9606 GN=PGD PE=1 SV=3	2	1	1	1	1	1	43	483	53.1	7.23	443932	High
High	Master Protein	P25705	ATP synthase subunit alpha, mitochondrial OS=Homo sapiens OX=9606 GN=ATP5F1A PE=1 SV=1	7	1	3	3	3	3	42	553	59.7	9.13	1343394	High
High	Master Protein	P55209	Nucleosome assembly protein 1-like 1 OS=Homo sapiens OX=9606 GN=NAP1L1 PE=1 SV=1	7	1	2	2	2	2	42	391	45.3	4.46	5.60343e+06	High
High	Master Protein	Q9UBW5	Bridging integrator 2 OS=Homo sapiens OX=9606 GN=BIN2 PE=1 SV=3	8	1	3	3	3	4	42	565	61.8	5.15	3.15781e+06	High
High	Master Protein	Q07021	Complement component 1 Q subcomponent-binding protein, mitochondrial OS=Homo sapiens OX=9606 GN=C1QBP PE=1 SV=1	4	1	1	1	1	1	42	282	31.3	4.84		High
High	Master Protein	P55056	Apolipoprotein C-IV OS=Homo sapiens OX=9606 GN=APOC4 PE=1 SV=1	24	1	3	3	3	3	42	127	14.5	8.92	2.79736e+06	High
High	Master Protein	Q15363	Transmembrane emp24 domain-containing protein 2 OS=Homo sapiens OX=9606 GN=TMED2 PE=1 SV=1	6	1	1	1	1	1	42	201	22.7	5.17	2496013	High
High	Master Protein	P30040	Endoplasmic reticulum resident protein 29 OS=Homo sapiens OX=9606 GN=ERP29 PE=1 SV=4	12	1	3	3	3	3	42	261	29	7.31		High
High	Master Protein	Q08722	Leukocyte surface antigen CD47 OS=Homo sapiens OX=9606 GN=CD47 PE=1 SV=1	3	1	1	1	1	1	42	323	35.2	7.21	2664154	High
High	Master Protein	P01034	Cystatin-C OS=Homo sapiens OX=9606 GN=CST3 PE=1 SV=1	8	1	1	1	1	1	42	146	15.8	8.75	1.11094e+06	High
High	Master Protein	P02788	Lactotransferrin OS=Homo sapiens OX=9606 GN=LTF PE=1 SV=6	6	1	3	3	3	3	42	710	78.1	8.12	557632	High
High	Master Protein	P09496	Clathrin light chain A OS=Homo sapiens OX=9606 GN=CLTA PE=1 SV=1	4	1	1	1	1	2	42	248	27.1	4.51	5.72447e+06	High
High	Master Protein	P10809	60 kDa heat shock protein, mitochondrial OS=Homo sapiens OX=9606 GN=HSPD1 PE=1 SV=2	6	1	3	3	3	3	41	573	61	5.87	1.28992e+06	High
High	Master Protein	P13716	Delta-aminolevulinic acid dehydratase OS=Homo sapiens OX=9606 GN=ALAD PE=1 SV=1	9	1	2	2	2	2	41	330	36.3	6.79	4542329	High
High	Master Protein	Q9UHG3	Prenylcysteine oxidase 1 OS=Homo sapiens OX=9606 GN=PCYOX1 PE=1 SV=3	16	1	6	6	6	7	41	505	56.6	6.18	3.82625e+06	High
High	Master Protein	Q8NHG7	Small VCP/p97-interacting protein OS=Homo sapiens OX=9606 GN=SVIP PE=1 SV=1	18	1	1	1	1	1	40	77	8.4	8.91		High
High	Master Protein	Q9H4M9	EH domain-containing protein 1 OS=Homo sapiens OX=9606 GN=EHD1 PE=1 SV=2	15	1	6	5	5	6	40	534	60.6	6.83	1.70551e+06	High
High	Master Protein	P43652	Afamin OS=Homo sapiens OX=9606 GN=AFM PE=1 SV=1	4	1	2	2	2	2	40	599	69	5.9	544131	High
High	Master Protein	Q14019	Coactosin-like protein OS=Homo sapiens OX=9606 GN=COTL1 PE=1 SV=3	6	1	1	1	1	1	40	142	15.9	5.67	7.96293e+06	High
High	Master Protein	Q13093	Platelet-activating factor acetylhydrolase OS=Homo sapiens OX=9606 GN=PLA2G7 PE=1 SV=1	4	1	2	2	2	2	40	441	50	7.56	2.1552e+06	High
High	Master Protein	Q99497	Parkinson disease protein 7 OS=Homo sapiens OX=9606 GN=PARK7 PE=1 SV=2	12	1	2	2	2	2	40	189	19.9	6.79	2.1782e+06	High
High	Master Protein	P20073	Annexin A7 OS=Homo sapiens OX=9606 GN=ANXA7 PE=1 SV=3	7	1	3	3	3	3	40	488	52.7	5.68	1721492	High
High	Master Protein	Q99733	Nucleosome assembly protein 1-like 4 OS=Homo sapiens OX=9606 GN=NAP1L4 PE=1 SV=1	3	1	1	1	1	2	40	375	42.8	4.69		High
High	Master Protein	P08575	Receptor-type tyrosine-protein phosphatase C OS=Homo sapiens OX=9606 GN=PTPRC PE=1 SV=3	3	1	3	3	3	3	39	1306	147.4	6.15	839619	High
High	Master Protein	P0DTE7	Alpha-amylase 1B OS=Homo sapiens OX=9606 GN=AMY1B PE=1 SV=1	11	1	4	2	4	4	39	511	57.7	6.93	496586	High
High	Master Protein	P00734	Prothrombin OS=Homo sapiens OX=9606 GN=F2 PE=1 SV=2	3	1	2	2	2	4	39	622	70	5.9	6.70288e+06	High
High	Master Protein	P35613	Basigin OS=Homo sapiens OX=9606 GN=BSG PE=1 SV=2	10	1	4	4	4	5	39	385	42.2	5.66	9.97987e+06	High
High	Master Protein	P05164	Myeloperoxidase OS=Homo sapiens OX=9606 GN=MPO PE=1 SV=1	4	1	3	3	3	3	39	745	83.8	8.97	456676	High
High	Master Protein	O75015	Low affinity immunoglobulin gamma Fc region receptor III-B OS=Homo sapiens OX=9606 GN=FCGR3B PE=1 SV=2	10	1	2	1	1	3	39	233	26.2	6.71		High
High	Master Protein	P61026	Ras-related protein Rab-10 OS=Homo sapiens OX=9606 GN=RAB10 PE=1 SV=1	24	1	5	2	3	6	39	200	22.5	8.38	2.05943e+06	High
High	Master Protein	P03952	Plasma kallikrein OS=Homo sapiens OX=9606 GN=KLKB1 PE=1 SV=1	4	1	2	2	2	2	39	638	71.3	8.22	361881	High
High	Master Protein	P11234	Ras-related protein Ral-B OS=Homo sapiens OX=9606 GN=RALB PE=1 SV=1	13	1	3	1	3	3	38	206	23.4	6.62	886635	High
High	Master Protein	P07947	Tyrosine-protein kinase Yes OS=Homo sapiens OX=9606 GN=YES1 PE=1 SV=3	4	1	2	0	2	2	38	543	60.8	6.74	1.70845e+06	High
High	Master Protein	P55145	Mesencephalic astrocyte-derived neurotrophic factor OS=Homo sapiens OX=9606 GN=MANF PE=1 SV=3	5	1	1	1	1	1	38	182	20.7	8.69		High
High	Master Protein	P35611	Alpha-adducin OS=Homo sapiens OX=9606 GN=ADD1 PE=1 SV=2	5	1	4	3	3	4	38	737	80.9	5.83	5.29467e+06	High
High	Master Protein	P36957	Dihydrolipoyllysine-residue succinyltransferase component of 2-oxoglutarate dehydrogenase complex, mitochondrial OS=Homo sapiens OX=9606 GN=DLST PE=1 SV=4	3	1	1	1	1	1	38	453	48.7	8.95	283495	High
High	Master Protein	P05156	Complement factor I OS=Homo sapiens OX=9606 GN=CFI PE=1 SV=2	4	1	2	2	2	2	38	583	65.7	7.5	2.78867e+06	High
High	Master Protein	P02750	Leucine-rich alpha-2-glycoprotein OS=Homo sapiens OX=9606 GN=LRG1 PE=1 SV=2	5	1	2	2	2	2	37	347	38.2	6.95	2.32369e+06	High
High	Master Protein	P01040	Cystatin-A OS=Homo sapiens OX=9606 GN=CSTA PE=1 SV=1	26	1	2	2	2	3	37	98	11	5.5	8.34043e+06	High
High	Master Protein	P55072	Transitional endoplasmic reticulum ATPase OS=Homo sapiens OX=9606 GN=VCP PE=1 SV=4	6	1	5	4	5	5	37	806	89.3	5.26	6.94415e+06	High
High	Master Protein	P13224	Platelet glycoprotein Ib beta chain OS=Homo sapiens OX=9606 GN=GP1BB PE=1 SV=1	5	1	1	1	1	1	37	206	21.7	9.31	4618800	High
High	Master Protein	P11413	Glucose-6-phosphate 1-dehydrogenase OS=Homo sapiens OX=9606 GN=G6PD PE=1 SV=4	3	1	1	1	1	1	37	515	59.2	6.84	321926	High
High	Master Protein	P51572	B-cell receptor-associated protein 31 OS=Homo sapiens OX=9606 GN=BCAP31 PE=1 SV=3	8	1	2	2	2	2	37	246	28	8.44	1.80792e+06	High
High	Master Protein	P25789	Proteasome subunit alpha type-4 OS=Homo sapiens OX=9606 GN=PSMA4 PE=1 SV=1	6	1	2	2	2	2	36	261	29.5	7.72	2.08786e+06	High
High	Master Protein	P14314	Glucosidase 2 subunit beta OS=Homo sapiens OX=9606 GN=PRKCSH PE=1 SV=2	2	1	1	1	1	1	36	528	59.4	4.41	3.44154e+06	High
High	Master Protein	P02765	Alpha-2-HS-glycoprotein OS=Homo sapiens OX=9606 GN=AHSG PE=1 SV=2	10	1	3	3	3	4	36	367	39.3	5.72	4.59481e+07	High
High	Master Protein	P36543	V-type proton ATPase subunit E 1 OS=Homo sapiens OX=9606 GN=ATP6V1E1 PE=1 SV=1	4	1	1	0	1	1	36	226	26.1	8	389178	High
High	Master Protein	P14543	Nidogen-1 OS=Homo sapiens OX=9606 GN=NID1 PE=1 SV=3	6	1	5	5	5	5	36	1247	136.3	5.29	2.36982e+06	High
High	Master Protein	P61952	Guanine nucleotide-binding protein G(I)/G(S)/G(O) subunit gamma-11 OS=Homo sapiens OX=9606 GN=GNG11 PE=1 SV=1	26	1	2	1	2	2	36	73	8.5	5.54	3.47621e+06	High
High	Master Protein	Q9Y624	Junctional adhesion molecule A OS=Homo sapiens OX=9606 GN=F11R PE=1 SV=1	6	1	2	2	2	2	36	299	32.6	7.9	7.49234e+06	High
High	Master Protein	P05109	Protein S100-A8 OS=Homo sapiens OX=9606 GN=S100A8 PE=1 SV=1	12	1	1	1	1	1	36	93	10.8	7.03	5.49924e+06	High
High	Master Protein	O15511	Actin-related protein 2/3 complex subunit 5 OS=Homo sapiens OX=9606 GN=ARPC5 PE=1 SV=3	26	1	4	3	3	4	35	151	16.3	5.67	3.64941e+06	High
High	Master Protein	P48059	LIM and senescent cell antigen-like-containing domain protein 1 OS=Homo sapiens OX=9606 GN=LIMS1 PE=1 SV=4	6	1	2	2	2	2	35	325	37.2	8.05	2.44324e+06	High
High	Master Protein	P30049	ATP synthase subunit delta, mitochondrial OS=Homo sapiens OX=9606 GN=ATP5F1D PE=1 SV=2	8	1	1	1	1	1	35	168	17.5	5.49	3.0004e+06	High
High	Master Protein	P27824	Calnexin OS=Homo sapiens OX=9606 GN=CANX PE=1 SV=2	10	1	5	5	5	6	35	592	67.5	4.6	2.59365e+06	High
High	Master Protein	P18428	Lipopolysaccharide-binding protein OS=Homo sapiens OX=9606 GN=LBP PE=1 SV=3	5	1	2	2	2	2	35	481	53.4	6.7	53971720	High
High	Master Protein	A0A0A0MS15	Immunoglobulin heavy variable 3-49 OS=Homo sapiens OX=9606 GN=IGHV3-49 PE=3 SV=1	8	1	1	1	1	2	35	119	13	8.62	5622408	High
High	Master Protein	Q15828	Cystatin-M OS=Homo sapiens OX=9606 GN=CST6 PE=1 SV=1	7	1	1	1	1	1	35	149	16.5	8.09	1.62344e+06	High
High	Master Protein	Q13561	Dynactin subunit 2 OS=Homo sapiens OX=9606 GN=DCTN2 PE=1 SV=4	9	1	3	3	3	3	35	401	44.2	5.21	732062	High
High	Master Protein	P80188	Neutrophil gelatinase-associated lipocalin OS=Homo sapiens OX=9606 GN=LCN2 PE=1 SV=2	8	1	1	1	1	1	34	198	22.6	8.91	1.03628e+06	High
High	Master Protein	Q6IS14	Eukaryotic translation initiation factor 5A-1-like OS=Homo sapiens OX=9606 GN=EIF5AL1 PE=2 SV=2	8	1	1	0	1	2	34	154	16.8	5	2790489	High
High	Master Protein	P61160	Actin-related protein 2 OS=Homo sapiens OX=9606 GN=ACTR2 PE=1 SV=1	8	1	2	2	2	2	34	394	44.7	6.74	1.65187e+06	High
High	Master Protein	P25815	Protein S100-P OS=Homo sapiens OX=9606 GN=S100P PE=1 SV=2	24	1	2	2	2	2	34	95	10.4	4.88	967739	High
High	Master Protein	P52565	Rho GDP-dissociation inhibitor 1 OS=Homo sapiens OX=9606 GN=ARHGDIA PE=1 SV=3	7	1	1	1	1	1	34	204	23.2	5.11		High
High	Master Protein	P02760	Protein AMBP OS=Homo sapiens OX=9606 GN=AMBP PE=1 SV=1	12	1	3	3	3	3	34	352	39	6.25	6.07087e+06	High
Medium	Master Protein	Q2KHR3	Glutamine and serine-rich protein 1 OS=Homo sapiens OX=9606 GN=QSER1 PE=1 SV=3	0	1	1	1	1	1	34	1735	189.9	7.08	11472891	High
High	Master Protein	O75695	Protein XRP2 OS=Homo sapiens OX=9606 GN=RP2 PE=1 SV=4	3	1	1	1	1	1	34	350	39.6	5.12	2.8054e+06	High
High	Master Protein	Q15293	Reticulocalbin-1 OS=Homo sapiens OX=9606 GN=RCN1 PE=1 SV=1	2	1	1	1	1	1	33	331	38.9	5		High
High	Master Protein	P25787	Proteasome subunit alpha type-2 OS=Homo sapiens OX=9606 GN=PSMA2 PE=1 SV=2	14	1	2	2	2	2	33	234	25.9	7.43	2.1673e+06	High
High	Master Protein	Q9NYL9	Tropomodulin-3 OS=Homo sapiens OX=9606 GN=TMOD3 PE=1 SV=1	12	1	3	2	3	3	33	352	39.6	5.19	711241	High
High	Master Protein	P17301	Integrin alpha-2 OS=Homo sapiens OX=9606 GN=ITGA2 PE=1 SV=2	1	1	1	1	1	1	33	1181	129.2	5.25	389376	High
High	Master Protein	P63218	Guanine nucleotide-binding protein G(I)/G(S)/G(O) subunit gamma-5 OS=Homo sapiens OX=9606 GN=GNG5 PE=1 SV=3	38	1	3	2	3	3	33	68	7.3	9.85	3.1038e+06	High
High	Master Protein	P29622	Kallistatin OS=Homo sapiens OX=9606 GN=SERPINA4 PE=1 SV=3	3	1	1	1	1	1	33	427	48.5	7.75		High
High	Master Protein	P61769	Beta-2-microglobulin OS=Homo sapiens OX=9606 GN=B2M PE=1 SV=1	8	1	1	1	1	2	32	119	13.7	6.52	90469249	High
High	Master Protein	Q9Y608	Leucine-rich repeat flightless-interacting protein 2 OS=Homo sapiens OX=9606 GN=LRRFIP2 PE=1 SV=1	2	1	1	0	1	1	32	721	82.1	6.95	280777	High
High	Master Protein	P10606	Cytochrome c oxidase subunit 5B, mitochondrial OS=Homo sapiens OX=9606 GN=COX5B PE=1 SV=2	9	1	1	1	1	1	32	129	13.7	8.81	4615883	High
High	Master Protein	P17987	T-complex protein 1 subunit alpha OS=Homo sapiens OX=9606 GN=TCP1 PE=1 SV=1	4	1	2	2	2	2	32	556	60.3	6.11	376397	High
High	Master Protein	P05198	Eukaryotic translation initiation factor 2 subunit 1 OS=Homo sapiens OX=9606 GN=EIF2S1 PE=1 SV=3	4	1	1	1	1	1	32	315	36.1	5.08		High
High	Master Protein	P13489	Ribonuclease inhibitor OS=Homo sapiens OX=9606 GN=RNH1 PE=1 SV=2	3	1	1	1	1	1	32	461	49.9	4.82		High
High	Master Protein	P21980	Protein-glutamine gamma-glutamyltransferase 2 OS=Homo sapiens OX=9606 GN=TGM2 PE=1 SV=2	2	1	1	1	1	1	32	687	77.3	5.22		High
High	Master Protein	P05067	Amyloid-beta precursor protein OS=Homo sapiens OX=9606 GN=APP PE=1 SV=3	4	1	3	2	3	4	32	770	86.9	4.82	985047	High
Medium	Master Protein	A0A0A0MRZ8	Immunoglobulin kappa variable 3D-11 OS=Homo sapiens OX=9606 GN=IGKV3D-11 PE=3 SV=6	8	1	1	0	1	1	32	115	12.6	5.29	78675904	High
High	Master Protein	P59044	NACHT, LRR and PYD domains-containing protein 6 OS=Homo sapiens OX=9606 GN=NLRP6 PE=1 SV=2	1	1	1	1	1	1	32	892	98.7	8.07		High
High	Master Protein	Q9NR31	GTP-binding protein SAR1a OS=Homo sapiens OX=9606 GN=SAR1A PE=1 SV=1	6	1	1	0	1	1	32	198	22.4	6.68	1.36031e+06	High
High	Master Protein	P47755	F-actin-capping protein subunit alpha-2 OS=Homo sapiens OX=9606 GN=CAPZA2 PE=1 SV=3	21	1	4	3	3	4	32	286	32.9	5.85	535813	High
High	Master Protein	P00338	L-lactate dehydrogenase A chain OS=Homo sapiens OX=9606 GN=LDHA PE=1 SV=2	9	1	3	3	3	4	31	332	36.7	8.27	1.78057e+06	High
High	Master Protein	O75460	Serine/threonine-protein kinase/endoribonuclease IRE1 OS=Homo sapiens OX=9606 GN=ERN1 PE=1 SV=2	1	1	1	1	1	1	31	977	109.7	6.42		High
High	Master Protein	Q99439	Calponin-2 OS=Homo sapiens OX=9606 GN=CNN2 PE=1 SV=4	4	1	1	1	1	1	31	309	33.7	7.33	4705012	High
High	Master Protein	P07339	Cathepsin D OS=Homo sapiens OX=9606 GN=CTSD PE=1 SV=1	8	1	3	3	3	4	31	412	44.5	6.54	7.10557e+06	High
High	Master Protein	P01780	Immunoglobulin heavy variable 3-7 OS=Homo sapiens OX=9606 GN=IGHV3-7 PE=1 SV=2	15	1	2	1	2	3	31	117	12.9	6.57	2.91526e+07	High
High	Master Protein	P08637	Low affinity immunoglobulin gamma Fc region receptor III-A OS=Homo sapiens OX=9606 GN=FCGR3A PE=1 SV=2	7	1	2	1	1	2	31	254	29.1	8.07		High
High	Master Protein	P19971	Thymidine phosphorylase OS=Homo sapiens OX=9606 GN=TYMP PE=1 SV=2	5	1	2	2	2	2	31	482	49.9	5.53	371579	High
High	Master Protein	P01764	Immunoglobulin heavy variable 3-23 OS=Homo sapiens OX=9606 GN=IGHV3-23 PE=1 SV=2	19	1	1	1	1	1	31	117	12.6	8.28		High
High	Master Protein	P49721	Proteasome subunit beta type-2 OS=Homo sapiens OX=9606 GN=PSMB2 PE=1 SV=1	5	1	1	1	1	1	31	201	22.8	7.02	736451	High
High	Master Protein	Q16762	Thiosulfate sulfurtransferase OS=Homo sapiens OX=9606 GN=TST PE=1 SV=4	4	1	1	1	1	1	31	297	33.4	7.25	1.29979e+06	High
High	Master Protein	P12429	Annexin A3 OS=Homo sapiens OX=9606 GN=ANXA3 PE=1 SV=3	7	1	2	2	2	2	31	323	36.4	5.92	398651	High
High	Master Protein	P01833	Polymeric immunoglobulin receptor OS=Homo sapiens OX=9606 GN=PIGR PE=1 SV=4	1	1	1	1	1	1	31	764	83.2	5.74		High
High	Master Protein	O60234	Glia maturation factor gamma OS=Homo sapiens OX=9606 GN=GMFG PE=1 SV=1	5	1	1	1	1	1	31	142	16.8	5.26	648927	High
High	Master Protein	P42574	Caspase-3 OS=Homo sapiens OX=9606 GN=CASP3 PE=1 SV=2	4	1	1	1	1	1	30	277	31.6	6.54		High
Medium	Master Protein	P14209	CD99 antigen OS=Homo sapiens OX=9606 GN=CD99 PE=1 SV=1	5	1	1	1	1	1	30	185	18.8	4.75	1.77984e+06	High
High	Master Protein	P22735	Protein-glutamine gamma-glutamyltransferase K OS=Homo sapiens OX=9606 GN=TGM1 PE=1 SV=4	4	1	3	3	3	3	30	817	89.7	6.04	771575	High
High	Master Protein	P20930	Filaggrin OS=Homo sapiens OX=9606 GN=FLG PE=1 SV=3	2	1	3	3	3	3	30	4061	434.9	9.25	214007	High
High	Master Protein	A0A075B6R2	Immunoglobulin heavy variable 4-4 OS=Homo sapiens OX=9606 GN=IGHV4-4 PE=3 SV=2	24	1	2	2	2	2	30	117	12.8	9.6	1.72874e+06	High
High	Master Protein	Q06033	Inter-alpha-trypsin inhibitor heavy chain H3 OS=Homo sapiens OX=9606 GN=ITIH3 PE=1 SV=2	4	1	3	3	3	3	30	890	99.8	5.74	1.50271e+06	High
High	Master Protein	O43852	Calumenin OS=Homo sapiens OX=9606 GN=CALU PE=1 SV=2	3	1	1	1	1	1	30	315	37.1	4.64	978128	High
High	Master Protein	P50990	T-complex protein 1 subunit theta OS=Homo sapiens OX=9606 GN=CCT8 PE=1 SV=4	5	1	2	2	2	2	30	548	59.6	5.6	1.03506e+06	High
High	Master Protein	Q16555	Dihydropyrimidinase-related protein 2 OS=Homo sapiens OX=9606 GN=DPYSL2 PE=1 SV=1	9	1	4	2	4	4	30	572	62.3	6.38	509911	High
High	Master Protein	Q9BX67	Junctional adhesion molecule C OS=Homo sapiens OX=9606 GN=JAM3 PE=1 SV=1	3	1	1	1	1	1	29	310	35	7.59	565224	High
High	Master Protein	P37840	Alpha-synuclein OS=Homo sapiens OX=9606 GN=SNCA PE=1 SV=1	9	1	1	1	1	1	29	140	14.5	4.7	250341	High
High	Master Protein	Q9H4G4	Golgi-associated plant pathogenesis-related protein 1 OS=Homo sapiens OX=9606 GN=GLIPR2 PE=1 SV=3	17	1	2	2	2	3	29	154	17.2	9.41	3.98782e+06	High
High	Master Protein	P07357	Complement component C8 alpha chain OS=Homo sapiens OX=9606 GN=C8A PE=1 SV=2	3	1	1	1	1	1	29	584	65.1	6.47		High
High	Master Protein	P47756	F-actin-capping protein subunit beta OS=Homo sapiens OX=9606 GN=CAPZB PE=1 SV=5	7	1	2	2	2	2	29	272	30.6	6	2.1149e+06	High
High	Master Protein	P48643	T-complex protein 1 subunit epsilon OS=Homo sapiens OX=9606 GN=CCT5 PE=1 SV=1	2	1	1	1	1	1	29	541	59.6	5.66		High
High	Master Protein	P00441	Superoxide dismutase [Cu-Zn] OS=Homo sapiens OX=9606 GN=SOD1 PE=1 SV=2	8	1	1	1	1	1	29	154	15.9	6.13	10098323	High
High	Master Protein	P00492	Hypoxanthine-guanine phosphoribosyltransferase OS=Homo sapiens OX=9606 GN=HPRT1 PE=1 SV=2	6	1	1	1	1	1	29	218	24.6	6.68		High
High	Master Protein	Q96DR8	Mucin-like protein 1 OS=Homo sapiens OX=9606 GN=MUCL1 PE=1 SV=1	10	1	1	1	1	2	29	90	9	4.64	12147440	High
High	Master Protein	P62942	Peptidyl-prolyl cis-trans isomerase FKBP1A OS=Homo sapiens OX=9606 GN=FKBP1A PE=1 SV=2	12	1	1	1	1	2	29	108	11.9	8.16	4.58732e+06	High
Medium	Master Protein	O95881	Thioredoxin domain-containing protein 12 OS=Homo sapiens OX=9606 GN=TXNDC12 PE=1 SV=1	4	1	1	1	1	1	29	172	19.2	5.4	892535	High
High	Master Protein	P11279	Lysosome-associated membrane glycoprotein 1 OS=Homo sapiens OX=9606 GN=LAMP1 PE=1 SV=3	2	1	1	1	1	1	29	417	44.9	8.75	4.81828e+06	High
High	Master Protein	Q96C24	Synaptotagmin-like protein 4 OS=Homo sapiens OX=9606 GN=SYTL4 PE=1 SV=2	3	1	2	2	2	2	29	671	76	8.98	917362	High
Medium	Master Protein	Q8WXI7	Mucin-16 OS=Homo sapiens OX=9606 GN=MUC16 PE=1 SV=3	0	1	1	1	1	1	29	14507	1518.2	5.26	1.8591e+06	High
High	Master Protein	Q5JXB2	Putative ubiquitin-conjugating enzyme E2 N-like OS=Homo sapiens OX=9606 GN=UBE2NL PE=1 SV=1	7	1	1	0	1	1	29	153	17.4	5.92	2.11832e+06	High
High	Master Protein	Q9BUL8	Programmed cell death protein 10 OS=Homo sapiens OX=9606 GN=PDCD10 PE=1 SV=1	6	1	1	1	1	1	28	212	24.7	8.19		High
High	Master Protein	P14151	L-selectin OS=Homo sapiens OX=9606 GN=SELL PE=1 SV=2	5	1	1	1	1	2	28	372	42.2	6.6		High
High	Master Protein	Q9UDY2	Tight junction protein ZO-2 OS=Homo sapiens OX=9606 GN=TJP2 PE=1 SV=2	3	1	3	3	3	3	28	1190	133.9	7.4	664481	High
High	Master Protein	P04179	Superoxide dismutase [Mn], mitochondrial OS=Homo sapiens OX=9606 GN=SOD2 PE=1 SV=3	13	1	3	3	3	3	28	222	24.7	8.25	6.97497e+06	High
High	Master Protein	Q8NDA2	Hemicentin-2 OS=Homo sapiens OX=9606 GN=HMCN2 PE=2 SV=3	0	1	2	2	2	2	28	5059	541.6	5.87	476329	High
High	Master Protein	P04196	Histidine-rich glycoprotein OS=Homo sapiens OX=9606 GN=HRG PE=1 SV=1	15	1	6	6	6	7	28	525	59.5	7.5	7.72127e+06	High
High	Master Protein	P02689	Myelin P2 protein OS=Homo sapiens OX=9606 GN=PMP2 PE=1 SV=3	9	1	1	0	1	1	28	132	14.9	9.83	1.18817e+06	High
High	Master Protein	P52566	Rho GDP-dissociation inhibitor 2 OS=Homo sapiens OX=9606 GN=ARHGDIB PE=1 SV=3	23	1	3	3	3	3	28	201	23	5.21	1.93961e+06	High
High	Master Protein	P50148	Guanine nucleotide-binding protein G(q) subunit alpha OS=Homo sapiens OX=9606 GN=GNAQ PE=1 SV=4	9	1	3	2	3	3	28	359	42.1	5.68	1.18523e+06	High
High	Master Protein	P78417	Glutathione S-transferase omega-1 OS=Homo sapiens OX=9606 GN=GSTO1 PE=1 SV=2	8	1	2	2	2	2	27	241	27.5	6.6	1.44088e+06	High
Medium	Master Protein	P06703	Protein S100-A6 OS=Homo sapiens OX=9606 GN=S100A6 PE=1 SV=1	8	1	1	1	1	1	27	90	10.2	5.48	2.50021e+06	High
High	Master Protein	Q13576	Ras GTPase-activating-like protein IQGAP2 OS=Homo sapiens OX=9606 GN=IQGAP2 PE=1 SV=4	2	1	3	3	3	3	27	1575	180.5	5.64	305920	High
Medium	Master Protein	P28838	Cytosol aminopeptidase OS=Homo sapiens OX=9606 GN=LAP3 PE=1 SV=3	1	1	1	1	1	1	27	519	56.1	7.93	393226	High
Medium	Master Protein	O43866	CD5 antigen-like OS=Homo sapiens OX=9606 GN=CD5L PE=1 SV=1	2	1	1	1	1	2	27	347	38.1	5.47	18277806	High
High	Master Protein	CON_Q29443	Serotransferrin OS=Bos taurus GN=TF PE=2 SV=1	5	1	3	3	3	3	27	704	77.7	7.08	1.14896e+06	High
High	Master Protein	Q99469	SH3 and cysteine-rich domain-containing protein OS=Homo sapiens OX=9606 GN=STAC PE=1 SV=1	2	1	1	1	1	1	27	402	44.5	8.46		High
High	Master Protein	P01031	Complement C5 OS=Homo sapiens OX=9606 GN=C5 PE=1 SV=4	4	1	5	5	5	6	27	1676	188.2	6.52	870632	High
High	Master Protein	P05160	Coagulation factor XIII B chain OS=Homo sapiens OX=9606 GN=F13B PE=1 SV=3	2	1	2	2	2	2	26	661	75.5	6.39	1.38888e+06	High
High	Master Protein	Q9UBQ6	Exostosin-like 2 OS=Homo sapiens OX=9606 GN=EXTL2 PE=1 SV=1	6	1	1	1	1	1	26	330	37.4	8.95		High
High	Master Protein	Q9BXR6	Complement factor H-related protein 5 OS=Homo sapiens OX=9606 GN=CFHR5 PE=1 SV=1	2	1	1	1	1	1	26	569	64.4	7.06	4494640	High
High	Master Protein	P22392	Nucleoside diphosphate kinase B OS=Homo sapiens OX=9606 GN=NME2 PE=1 SV=1	21	1	2	1	1	2	26	152	17.3	8.41		High
High	Master Protein	P30405	Peptidyl-prolyl cis-trans isomerase F, mitochondrial OS=Homo sapiens OX=9606 GN=PPIF PE=1 SV=1	11	1	3	3	3	3	26	207	22	9.38	2904712	High
High	Master Protein	O94919	Endonuclease domain-containing 1 protein OS=Homo sapiens OX=9606 GN=ENDOD1 PE=1 SV=2	3	1	1	1	1	1	26	500	55	5.71	1.15418e+06	High
High	Master Protein	O75326	Semaphorin-7A OS=Homo sapiens OX=9606 GN=SEMA7A PE=1 SV=1	2	1	1	1	1	1	26	666	74.8	7.64	466146	High
High	Master Protein	O75563	Src kinase-associated phosphoprotein 2 OS=Homo sapiens OX=9606 GN=SKAP2 PE=1 SV=1	2	1	1	1	1	1	26	359	41.2	4.69	1.6964e+06	High
High	Master Protein	P09525	Annexin A4 OS=Homo sapiens OX=9606 GN=ANXA4 PE=1 SV=4	9	1	2	2	2	2	26	319	35.9	6.13	455206	High
High	Master Protein	P08123	Collagen alpha-2(I) chain OS=Homo sapiens OX=9606 GN=COL1A2 PE=1 SV=7	3	1	3	3	3	3	26	1366	129.2	8.95	200788	High
High	Master Protein	Q01469	Fatty acid-binding protein 5 OS=Homo sapiens OX=9606 GN=FABP5 PE=1 SV=3	12	1	2	2	2	2	26	135	15.2	7.01	2.23199e+06	High
Medium	Master Protein	Q6UX71	Plexin domain-containing protein 2 OS=Homo sapiens OX=9606 GN=PLXDC2 PE=1 SV=1	2	1	1	1	1	1	26	529	59.5	6.46	1.01461e+06	High
High	Master Protein	Q08554	Desmocollin-1 OS=Homo sapiens OX=9606 GN=DSC1 PE=1 SV=2	5	1	3	3	3	3	26	894	99.9	5.43	5.81256e+06	High
High	Master Protein	A0A0C4DH24	Immunoglobulin kappa variable 6-21 OS=Homo sapiens OX=9606 GN=IGKV6-21 PE=3 SV=1	11	1	1	1	1	1	25	114	12.4	7.28	1.4162e+06	High
High	Master Protein	P20020	Plasma membrane calcium-transporting ATPase 1 OS=Homo sapiens OX=9606 GN=ATP2B1 PE=1 SV=4	1	1	1	0	1	1	25	1220	134.6	5.91	412304	High
High	Master Protein	Q9Y4L1	Hypoxia up-regulated protein 1 OS=Homo sapiens OX=9606 GN=HYOU1 PE=1 SV=1	1	1	1	1	1	1	25	999	111.3	5.22	424335	High
High	Master Protein	P48735	Isocitrate dehydrogenase [NADP], mitochondrial OS=Homo sapiens OX=9606 GN=IDH2 PE=1 SV=2	5	1	2	2	2	2	25	452	50.9	8.69	590384	High
High	Master Protein	Q7Z7G0	Target of Nesh-SH3 OS=Homo sapiens OX=9606 GN=ABI3BP PE=1 SV=2	3	1	2	2	2	2	25	1068	117.8	9.42		High
High	Master Protein	O75832	26S proteasome non-ATPase regulatory subunit 10 OS=Homo sapiens OX=9606 GN=PSMD10 PE=1 SV=1	3	1	1	1	1	1	25	226	24.4	6.1		High
High	Master Protein	P27487	Dipeptidyl peptidase 4 OS=Homo sapiens OX=9606 GN=DPP4 PE=1 SV=2	1	1	1	1	1	1	25	766	88.2	6.04		High
High	Master Protein	Q14165	Malectin OS=Homo sapiens OX=9606 GN=MLEC PE=1 SV=1	7	1	2	2	2	3	25	292	32.2	5.41	110067	High
High	Master Protein	P00747	Plasminogen OS=Homo sapiens OX=9606 GN=PLG PE=1 SV=2	5	1	3	3	3	3	25	810	90.5	7.24	1.81965e+07	High
High	Master Protein	Q08431	Lactadherin OS=Homo sapiens OX=9606 GN=MFGE8 PE=1 SV=3	7	1	2	2	2	2	25	387	43.1	8.15	2586146	High
High	Master Protein	Q96QA5	Gasdermin-A OS=Homo sapiens OX=9606 GN=GSDMA PE=1 SV=4	7	1	2	2	2	2	25	445	49.3	5.29	548850	High
High	Master Protein	P10124	Serglycin OS=Homo sapiens OX=9606 GN=SRGN PE=1 SV=3	8	1	1	1	1	1	24	158	17.6	4.96	7.8666e+06	High
High	Master Protein	A0A075B6I1	Immunoglobulin lambda variable 4-60 OS=Homo sapiens OX=9606 GN=IGLV4-60 PE=3 SV=1	8	1	1	1	1	1	24	120	13	6.25	592871	High
High	Master Protein	Q05682	Caldesmon OS=Homo sapiens OX=9606 GN=CALD1 PE=1 SV=3	3	1	2	2	2	2	24	793	93.2	5.66	1.20378e+06	High
High	Master Protein	P23280	Carbonic anhydrase 6 OS=Homo sapiens OX=9606 GN=CA6 PE=1 SV=3	5	1	1	1	1	1	24	308	35.3	7.02		High
High	Master Protein	P25786	Proteasome subunit alpha type-1 OS=Homo sapiens OX=9606 GN=PSMA1 PE=1 SV=1	10	1	3	3	3	3	24	263	29.5	6.61	1.90471e+06	High
High	Master Protein	P61604	10 kDa heat shock protein, mitochondrial OS=Homo sapiens OX=9606 GN=HSPE1 PE=1 SV=2	14	1	1	1	1	1	24	102	10.9	8.92	5.94366e+06	High
High	Master Protein	Q14697	Neutral alpha-glucosidase AB OS=Homo sapiens OX=9606 GN=GANAB PE=1 SV=3	1	1	1	1	1	1	24	944	106.8	6.14		High
High	Master Protein	P20810	Calpastatin OS=Homo sapiens OX=9606 GN=CAST PE=1 SV=4	2	1	1	1	1	1	24	708	76.5	5.07		High
High	Master Protein	P35443	Thrombospondin-4 OS=Homo sapiens OX=9606 GN=THBS4 PE=1 SV=2	1	1	1	1	1	1	24	961	105.8	4.68	1.01338e+06	High
High	Master Protein	P01903	HLA class II histocompatibility antigen, DR alpha chain OS=Homo sapiens OX=9606 GN=HLA-DRA PE=1 SV=2	10	1	2	2	2	2	24	254	28.6	5	1.87933e+06	High
High	Master Protein	Q15599	Na(+)/H(+) exchange regulatory cofactor NHE-RF2 OS=Homo sapiens OX=9606 GN=NHERF2 PE=1 SV=2	10	1	3	3	3	3	24	337	37.4	7.93	2.51654e+06	High
High	Master Protein	P42892	Endothelin-converting enzyme 1 OS=Homo sapiens OX=9606 GN=ECE1 PE=1 SV=2	2	1	2	2	2	2	24	770	87.1	5.88	655579	High
High	Master Protein	Q16610	Extracellular matrix protein 1 OS=Homo sapiens OX=9606 GN=ECM1 PE=1 SV=2	9	1	4	4	4	4	24	540	60.6	6.71	7.60239e+06	High
High	Master Protein	P13639	Elongation factor 2 OS=Homo sapiens OX=9606 GN=EEF2 PE=1 SV=4	2	1	1	1	1	1	23	858	95.3	6.83	916647	High
High	Master Protein	P02452	Collagen alpha-1(I) chain OS=Homo sapiens OX=9606 GN=COL1A1 PE=1 SV=6	6	1	6	6	6	6	23	1464	138.8	5.8	2.11403e+06	High
High	Master Protein	P02743	Serum amyloid P-component OS=Homo sapiens OX=9606 GN=APCS PE=1 SV=2	13	1	3	3	3	3	23	223	25.4	6.54	2.1978e+06	High
Medium	Master Protein	Q99684	Zinc finger protein Gfi-1 OS=Homo sapiens OX=9606 GN=GFI1 PE=1 SV=2	2	1	1	1	1	1	23	422	45.3	9		High
High	Master Protein	P48047	ATP synthase subunit O, mitochondrial OS=Homo sapiens OX=9606 GN=ATP5PO PE=1 SV=1	10	1	2	2	2	2	23	213	23.3	9.96	1.25831e+06	High
High	Master Protein	Q96KP4	Cytosolic non-specific dipeptidase OS=Homo sapiens OX=9606 GN=CNDP2 PE=1 SV=2	5	1	2	2	2	2	23	475	52.8	5.97	1.14887e+06	High
High	Master Protein	O60610	Protein diaphanous homolog 1 OS=Homo sapiens OX=9606 GN=DIAPH1 PE=1 SV=2	1	1	1	1	1	2	23	1272	141.3	5.41	533356	High
High	Master Protein	Q01629	Interferon-induced transmembrane protein 2 OS=Homo sapiens OX=9606 GN=IFITM2 PE=1 SV=2	12	1	1	0	1	2	23	132	14.6	7.42	2821089	High
High	Master Protein	Q15833	Syntaxin-binding protein 2 OS=Homo sapiens OX=9606 GN=STXBP2 PE=1 SV=2	1	1	1	1	1	1	23	593	66.4	6.55	1.13027e+06	High
High	Master Protein	O95721	Synaptosomal-associated protein 29 OS=Homo sapiens OX=9606 GN=SNAP29 PE=1 SV=1	10	1	2	2	2	2	23	258	29	5.81		High
High	Master Protein	O95197	Reticulon-3 OS=Homo sapiens OX=9606 GN=RTN3 PE=1 SV=2	1	1	1	1	1	1	23	1032	112.5	4.96	1.0262e+06	High
High	Master Protein	P08133	Annexin A6 OS=Homo sapiens OX=9606 GN=ANXA6 PE=1 SV=3	3	1	2	2	2	2	22	673	75.8	5.6		High
High	Master Protein	P50995	Annexin A11 OS=Homo sapiens OX=9606 GN=ANXA11 PE=1 SV=1	5	1	2	2	2	2	22	505	54.4	7.65	1.11471e+06	High
High	Master Protein	O14672	Disintegrin and metalloproteinase domain-containing protein 10 OS=Homo sapiens OX=9606 GN=ADAM10 PE=1 SV=1	1	1	1	1	1	1	22	748	84.1	7.77	1.50507e+06	High
High	Master Protein	P04080	Cystatin-B OS=Homo sapiens OX=9606 GN=CSTB PE=1 SV=2	12	1	1	1	1	1	22	98	11.1	7.56		High
Medium	Master Protein	Q15485	Ficolin-2 OS=Homo sapiens OX=9606 GN=FCN2 PE=1 SV=2	3	1	1	1	1	1	22	313	34	6.77		High
High	Master Protein	P22061	Protein-L-isoaspartate(D-aspartate) O-methyltransferase OS=Homo sapiens OX=9606 GN=PCMT1 PE=1 SV=4	4	1	1	1	1	2	22	227	24.6	7.21		High
High	Master Protein	Q13011	Delta(3,5)-Delta(2,4)-dienoyl-CoA isomerase, mitochondrial OS=Homo sapiens OX=9606 GN=ECH1 PE=1 SV=2	5	1	1	1	1	1	22	328	35.8	8		High
High	Master Protein	P62993	Growth factor receptor-bound protein 2 OS=Homo sapiens OX=9606 GN=GRB2 PE=1 SV=1	5	1	1	1	1	1	22	217	25.2	6.32	1.72251e+06	High
High	Master Protein	P20674	Cytochrome c oxidase subunit 5A, mitochondrial OS=Homo sapiens OX=9606 GN=COX5A PE=1 SV=2	16	1	2	2	2	2	22	150	16.8	6.79	1201863	High
High	Master Protein	O75342	Arachidonate 12-lipoxygenase, 12R-type OS=Homo sapiens OX=9606 GN=ALOX12B PE=1 SV=1	2	1	1	1	1	1	22	701	80.3	7.64	719355	High
Medium	Master Protein	P22314	Ubiquitin-like modifier-activating enzyme 1 OS=Homo sapiens OX=9606 GN=UBA1 PE=1 SV=3	1	1	1	1	1	1	22	1058	117.8	5.76	694833	High
High	Master Protein	P04211	Immunoglobulin lambda variable 7-43 OS=Homo sapiens OX=9606 GN=IGLV7-43 PE=3 SV=2	15	1	2	1	2	2	21	117	12.4	7.03	6.65729e+06	High
High	Master Protein	Q6YHK3	CD109 antigen OS=Homo sapiens OX=9606 GN=CD109 PE=1 SV=2	1	1	1	1	1	1	21	1445	161.6	5.85	4.65225e+06	High
High	Master Protein	P11166	Solute carrier family 2, facilitated glucose transporter member 1 OS=Homo sapiens OX=9606 GN=SLC2A1 PE=1 SV=2	2	1	1	1	1	1	21	492	54	8.72	9659039	High
High	Master Protein	O43491	Band 4.1-like protein 2 OS=Homo sapiens OX=9606 GN=EPB41L2 PE=1 SV=1	1	1	1	1	1	1	21	1005	112.5	5.44	12324607	High
Medium	Master Protein	P58107	Epiplakin OS=Homo sapiens OX=9606 GN=EPPK1 PE=1 SV=3	1	1	1	0	1	1	21	5088	555.3	5.62		High
High	Master Protein	Q15365	Poly(rC)-binding protein 1 OS=Homo sapiens OX=9606 GN=PCBP1 PE=1 SV=2	5	1	2	1	2	2	21	356	37.5	7.09	1.49624e+06	High
High	Master Protein	Q86SQ4	Adhesion G-protein coupled receptor G6 OS=Homo sapiens OX=9606 GN=ADGRG6 PE=1 SV=3	1	1	1	1	1	1	21	1221	136.6	7.87		High
High	Master Protein	A0A0C4DH26	Probable non-functional immunoglobulin kappa variable 6D-41 OS=Homo sapiens OX=9606 GN=IGKV6D-41 PE=1 SV=1	10	1	1	0	1	1	21	115	12.6	7.12		High
High	Master Protein	P09669	Cytochrome c oxidase subunit 6C OS=Homo sapiens OX=9606 GN=COX6C PE=1 SV=2	9	1	1	1	1	1	21	75	8.8	10.39		High
High	Master Protein	P14174	Macrophage migration inhibitory factor OS=Homo sapiens OX=9606 GN=MIF PE=1 SV=4	10	1	1	1	1	1	21	115	12.5	7.88		High
High	Master Protein	P15531	Nucleoside diphosphate kinase A OS=Homo sapiens OX=9606 GN=NME1 PE=1 SV=1	20	1	2	1	1	2	21	152	17.1	6.19	1.26727e+06	High
High	Master Protein	O43399	Tumor protein D54 OS=Homo sapiens OX=9606 GN=TPD52L2 PE=1 SV=2	14	1	2	2	2	2	21	206	22.2	5.36		High
High	Master Protein	P30043	Flavin reductase (NADPH) OS=Homo sapiens OX=9606 GN=BLVRB PE=1 SV=3	12	1	2	2	2	2	21	206	22.1	7.65	1.34996e+06	High
High	Master Protein	Q96P63	Serpin B12 OS=Homo sapiens OX=9606 GN=SERPINB12 PE=1 SV=1	6	1	2	2	2	2	21	405	46.2	5.53	1.2023e+06	High
High	Master Protein	P61978	Heterogeneous nuclear ribonucleoprotein K OS=Homo sapiens OX=9606 GN=HNRNPK PE=1 SV=1	4	1	1	1	1	1	20	463	50.9	5.54		High
High	Master Protein	Q9BPX5	Actin-related protein 2/3 complex subunit 5-like protein OS=Homo sapiens OX=9606 GN=ARPC5L PE=1 SV=1	10	1	2	1	1	2	20	153	16.9	6.6	311538	High
High	Master Protein	P01709	Immunoglobulin lambda variable 2-8 OS=Homo sapiens OX=9606 GN=IGLV2-8 PE=1 SV=2	7	1	1	1	1	1	20	118	12.4	5.91	32338818	High
High	Master Protein	P11836	B-lymphocyte antigen CD20 OS=Homo sapiens OX=9606 GN=MS4A1 PE=1 SV=1	4	1	1	1	1	1	20	297	33.1	5.05		High
High	Master Protein	Q9Y4Z0	U6 snRNA-associated Sm-like protein LSm4 OS=Homo sapiens OX=9606 GN=LSM4 PE=1 SV=1	5	1	1	1	1	1	20	139	15.3	9.99	58630912	High
Medium	Master Protein	P55008	Allograft inflammatory factor 1 OS=Homo sapiens OX=9606 GN=AIF1 PE=1 SV=1	7	1	1	1	1	1	20	147	16.7	6.24	356946	High
Medium	Master Protein	P02749	Beta-2-glycoprotein 1 OS=Homo sapiens OX=9606 GN=APOH PE=1 SV=3	3	1	1	1	1	1	20	345	38.3	7.97	82758952	High
High	Master Protein	Q15691	Microtubule-associated protein RP/EB family member 1 OS=Homo sapiens OX=9606 GN=MAPRE1 PE=1 SV=3	3	1	1	1	1	1	20	268	30	5.14	2.91598e+06	High
High	Master Protein	P30044	Peroxiredoxin-5, mitochondrial OS=Homo sapiens OX=9606 GN=PRDX5 PE=1 SV=4	5	1	1	1	1	1	20	214	22.1	8.7	2300007	High
Medium	Master Protein	P29350	Tyrosine-protein phosphatase non-receptor type 6 OS=Homo sapiens OX=9606 GN=PTPN6 PE=1 SV=1	2	1	1	1	1	1	20	595	67.5	7.78	530004	High
Medium	Master Protein	P01705	Immunoglobulin lambda variable 2-23 OS=Homo sapiens OX=9606 GN=IGLV2-23 PE=1 SV=2	7	1	1	1	1	1	20	113	11.9	5.91	2.03604e+06	High
High	Master Protein	P20963	T-cell surface glycoprotein CD3 zeta chain OS=Homo sapiens OX=9606 GN=CD247 PE=1 SV=2	14	1	2	2	2	2	20	164	18.7	9.25	1.13805e+06	High
High	Master Protein	P28074	Proteasome subunit beta type-5 OS=Homo sapiens OX=9606 GN=PSMB5 PE=1 SV=3	5	1	1	1	1	1	20	263	28.5	6.92		High
High	Master Protein	Q8WUF5	RelA-associated inhibitor OS=Homo sapiens OX=9606 GN=PPP1R13L PE=1 SV=4	1	1	1	1	1	1	20	828	89	6.81	224258	High
Medium	Master Protein	P13473	Lysosome-associated membrane glycoprotein 2 OS=Homo sapiens OX=9606 GN=LAMP2 PE=1 SV=2	2	1	1	1	1	1	20	410	44.9	5.63		High
High	Master Protein	P62330	ADP-ribosylation factor 6 OS=Homo sapiens OX=9606 GN=ARF6 PE=1 SV=2	6	1	1	1	1	1	20	175	20.1	8.95		High
High	Master Protein	P15169	Carboxypeptidase N catalytic chain OS=Homo sapiens OX=9606 GN=CPN1 PE=1 SV=1	4	1	2	2	2	2	19	458	52.3	7.34	980838	High
High	Master Protein	A0A0C4DH72	Immunoglobulin kappa variable 1-6 OS=Homo sapiens OX=9606 GN=IGKV1-6 PE=3 SV=1	14	1	1	0	1	1	19	117	12.7	8.29		High
High	Master Protein	P49908	Selenoprotein P OS=Homo sapiens OX=9606 GN=SELENOP PE=1 SV=3	3	1	1	1	1	1	19	381	43.2	7.87		High
High	Master Protein	P32942	Intercellular adhesion molecule 3 OS=Homo sapiens OX=9606 GN=ICAM3 PE=1 SV=2	2	1	1	1	1	1	19	547	59.5	5.43	1.8717e+06	High
High	Master Protein	Q13835	Plakophilin-1 OS=Homo sapiens OX=9606 GN=PKP1 PE=1 SV=2	3	1	2	2	2	2	19	747	82.8	9.13		High
High	Master Protein	P31025	Lipocalin-1 OS=Homo sapiens OX=9606 GN=LCN1 PE=1 SV=1	6	1	1	0	1	1	19	176	19.2	5.58	1.20505e+06	High
High	Master Protein	B2RUZ4	Small integral membrane protein 1 OS=Homo sapiens OX=9606 GN=SMIM1 PE=1 SV=1	15	1	1	1	1	2	19	78	8.7	9.03	2.89898e+06	High
Medium	Master Protein	P15529	Membrane cofactor protein OS=Homo sapiens OX=9606 GN=CD46 PE=1 SV=3	2	1	1	1	1	1	19	392	43.7	6.74	681466	High
High	Master Protein	Q15019	Septin-2 OS=Homo sapiens OX=9606 GN=SEPTIN2 PE=1 SV=1	7	1	2	2	2	2	19	361	41.5	6.6	795334	High
High	Master Protein	Q9BSJ8	Extended synaptotagmin-1 OS=Homo sapiens OX=9606 GN=ESYT1 PE=1 SV=1	1	1	1	1	1	1	19	1104	122.8	5.83		High
High	Master Protein	O14818	Proteasome subunit alpha type-7 OS=Homo sapiens OX=9606 GN=PSMA7 PE=1 SV=1	15	1	3	2	3	3	19	248	27.9	8.46	1.84832e+06	High
High	Master Protein	Q9Y251	Heparanase OS=Homo sapiens OX=9606 GN=HPSE PE=1 SV=2	5	1	3	3	3	3	19	543	61.1	9.28	2.03711e+06	High
High	Master Protein	O60925	Prefoldin subunit 1 OS=Homo sapiens OX=9606 GN=PFDN1 PE=1 SV=2	9	1	1	1	1	1	19	122	14.2	6.81		High
Medium	Master Protein	Q9Y6Z7	Collectin-10 OS=Homo sapiens OX=9606 GN=COLEC10 PE=1 SV=2	4	1	1	1	1	1	19	277	30.7	7.33		High
High	Master Protein	P29401	Transketolase OS=Homo sapiens OX=9606 GN=TKT PE=1 SV=3	1	1	1	1	1	1	19	623	67.8	7.66	770745	High
High	Master Protein	P09543	2',3'-cyclic-nucleotide 3'-phosphodiesterase OS=Homo sapiens OX=9606 GN=CNP PE=1 SV=2	3	1	1	1	1	1	19	421	47.5	9.07		High
High	Master Protein	Q9NRW1	Ras-related protein Rab-6B OS=Homo sapiens OX=9606 GN=RAB6B PE=1 SV=1	14	1	3	1	2	4	19	208	23.4	5.53		High
High	Master Protein	P01130	Low-density lipoprotein receptor OS=Homo sapiens OX=9606 GN=LDLR PE=1 SV=1	1	1	1	1	1	1	18	860	95.3	5.05		High
High	Master Protein	P67775	Serine/threonine-protein phosphatase 2A catalytic subunit alpha isoform OS=Homo sapiens OX=9606 GN=PPP2CA PE=1 SV=1	5	1	2	1	2	2	18	309	35.6	5.54	274903	High
High	Master Protein	Q9UJC5	SH3 domain-binding glutamic acid-rich-like protein 2 OS=Homo sapiens OX=9606 GN=SH3BGRL2 PE=1 SV=2	12	1	1	1	1	1	18	107	12.3	6.71		High
High	Master Protein	Q99436	Proteasome subunit beta type-7 OS=Homo sapiens OX=9606 GN=PSMB7 PE=1 SV=1	4	1	1	1	1	1	18	277	29.9	7.68	645786	High
Medium	Master Protein	Q9GZP4	PITH domain-containing protein 1 OS=Homo sapiens OX=9606 GN=PITHD1 PE=1 SV=1	5	1	1	1	1	1	18	211	24.2	5.74		High
High	Master Protein	P28072	Proteasome subunit beta type-6 OS=Homo sapiens OX=9606 GN=PSMB6 PE=1 SV=4	5	1	1	1	1	1	18	239	25.3	4.92	2.33101e+06	High
Medium	Master Protein	P47989	Xanthine dehydrogenase/oxidase OS=Homo sapiens OX=9606 GN=XDH PE=1 SV=4	1	1	1	1	1	1	18	1333	146.3	7.66	226866	High
High	Master Protein	P19367	Hexokinase-1 OS=Homo sapiens OX=9606 GN=HK1 PE=1 SV=3	1	1	1	1	1	1	18	917	102.4	6.8	679344	High
High	Master Protein	P05155	Plasma protease C1 inhibitor OS=Homo sapiens OX=9606 GN=SERPING1 PE=1 SV=2	10	1	5	4	5	5	18	500	55.1	6.55	4.38897e+06	High
High	Master Protein	Q9H2U2	Inorganic pyrophosphatase 2, mitochondrial OS=Homo sapiens OX=9606 GN=PPA2 PE=1 SV=2	4	1	1	1	1	1	18	334	37.9	7.39	496861	High
High	Master Protein	P13798	Acylamino-acid-releasing enzyme OS=Homo sapiens OX=9606 GN=APEH PE=1 SV=4	3	1	2	2	2	2	18	732	81.2	5.48	492972	High
High	Master Protein	P07948	Tyrosine-protein kinase Lyn OS=Homo sapiens OX=9606 GN=LYN PE=1 SV=3	2	1	1	1	1	1	17	512	58.5	7.11	818396	High
High	Master Protein	P42357	Histidine ammonia-lyase OS=Homo sapiens OX=9606 GN=HAL PE=1 SV=1	4	1	2	2	2	2	17	657	72.7	6.95	1.68425e+06	High
High	Master Protein	P09668	Pro-cathepsin H OS=Homo sapiens OX=9606 GN=CTSH PE=1 SV=4	8	1	2	2	2	2	17	335	37.4	8.07	694250	High
High	Master Protein	P59998	Actin-related protein 2/3 complex subunit 4 OS=Homo sapiens OX=9606 GN=ARPC4 PE=1 SV=3	7	1	1	1	1	1	17	168	19.7	8.43	4.71468e+06	High
High	Master Protein	P51452	Dual specificity protein phosphatase 3 OS=Homo sapiens OX=9606 GN=DUSP3 PE=1 SV=1	8	1	1	1	1	1	17	185	20.5	7.8		High
High	Master Protein	Q07960	Rho GTPase-activating protein 1 OS=Homo sapiens OX=9606 GN=ARHGAP1 PE=1 SV=1	7	1	2	2	2	2	17	439	50.4	6.29	362590	High
High	Master Protein	P29218	Inositol monophosphatase 1 OS=Homo sapiens OX=9606 GN=IMPA1 PE=1 SV=1	9	1	2	2	2	2	17	277	30.2	5.26		High
High	Master Protein	P55854	Small ubiquitin-related modifier 3 OS=Homo sapiens OX=9606 GN=SUMO3 PE=1 SV=2	12	1	1	0	1	1	17	103	11.6	5.49	2.12139e+06	High
High	Master Protein	Q6ZVX7	F-box only protein 50 OS=Homo sapiens OX=9606 GN=NCCRP1 PE=1 SV=1	4	1	1	1	1	1	17	275	30.8	6.62		High
Medium	Master Protein	P01732	T-cell surface glycoprotein CD8 alpha chain OS=Homo sapiens OX=9606 GN=CD8A PE=1 SV=1	4	1	1	1	1	1	17	235	25.7	9.52	699309	High
High	Master Protein	P07360	Complement component C8 gamma chain OS=Homo sapiens OX=9606 GN=C8G PE=1 SV=3	8	1	1	1	1	1	17	202	22.3	8.31	1.06609e+06	High
High	Master Protein	P60520	Gamma-aminobutyric acid receptor-associated protein-like 2 OS=Homo sapiens OX=9606 GN=GABARAPL2 PE=1 SV=1	9	1	1	1	1	1	17	117	13.7	8.1		High
High	Master Protein	Q13404	Ubiquitin-conjugating enzyme E2 variant 1 OS=Homo sapiens OX=9606 GN=UBE2V1 PE=1 SV=2	7	1	1	0	1	1	17	147	16.5	7.93		High
Medium	Master Protein	O60832	H/ACA ribonucleoprotein complex subunit DKC1 OS=Homo sapiens OX=9606 GN=DKC1 PE=1 SV=3	2	1	1	1	1	1	16	514	57.6	9.42	43751624	High
High	Master Protein	Q9P0L0	Vesicle-associated membrane protein-associated protein A OS=Homo sapiens OX=9606 GN=VAPA PE=1 SV=3	8	1	2	1	2	2	16	249	27.9	8.62	1.22365e+06	High
High	Master Protein	P20618	Proteasome subunit beta type-1 OS=Homo sapiens OX=9606 GN=PSMB1 PE=1 SV=2	6	1	1	1	1	2	16	241	26.5	8.13	4192397	High
High	Master Protein	Q16181	Septin-7 OS=Homo sapiens OX=9606 GN=SEPTIN7 PE=1 SV=2	5	1	2	2	2	2	16	437	50.6	8.63	728774	High
High	Master Protein	Q15848	Adiponectin OS=Homo sapiens OX=9606 GN=ADIPOQ PE=1 SV=1	16	1	2	2	2	2	16	244	26.4	5.74	2444374	High
High	Master Protein	Q9NX63	MICOS complex subunit MIC19 OS=Homo sapiens OX=9606 GN=CHCHD3 PE=1 SV=1	4	1	1	1	1	1	16	227	26.1	8.28	156437	High
High	Master Protein	Q15762	CD226 antigen OS=Homo sapiens OX=9606 GN=CD226 PE=1 SV=2	11	1	2	2	2	2	16	336	38.6	7.94	3.87367e+06	High
High	Master Protein	Q13094	Lymphocyte cytosolic protein 2 OS=Homo sapiens OX=9606 GN=LCP2 PE=1 SV=1	2	1	1	1	1	1	16	533	60.2	6.27		High
High	Master Protein	P23526	Adenosylhomocysteinase OS=Homo sapiens OX=9606 GN=AHCY PE=1 SV=4	3	1	1	1	1	1	15	432	47.7	6.34		High
Medium	Master Protein	Q00765	Receptor expression-enhancing protein 5 OS=Homo sapiens OX=9606 GN=REEP5 PE=1 SV=3	4	1	1	1	1	1	15	189	21.5	8.1	810630	High
High	Master Protein	Q9H7M9	V-type immunoglobulin domain-containing suppressor of T-cell activation OS=Homo sapiens OX=9606 GN=VSIR PE=1 SV=3	3	1	1	1	1	1	15	311	33.9	6.95	1196846	High
High	Master Protein	Q14141	Septin-6 OS=Homo sapiens OX=9606 GN=SEPTIN6 PE=1 SV=4	2	1	1	1	1	1	15	434	49.7	6.67		High
Medium	Master Protein	P15104	Glutamine synthetase OS=Homo sapiens OX=9606 GN=GLUL PE=1 SV=4	3	1	1	1	1	1	15	373	42	6.89	404656	High
High	Master Protein	Q16204	Coiled-coil domain-containing protein 6 OS=Homo sapiens OX=9606 GN=CCDC6 PE=1 SV=2	3	1	1	1	1	1	15	474	53.3	7.34		High
High	Master Protein	P14406	Cytochrome c oxidase subunit 7A2, mitochondrial OS=Homo sapiens OX=9606 GN=COX7A2 PE=1 SV=1	28	1	2	2	2	2	15	83	9.4	9.76	1.52076e+06	High
High	Master Protein	P14770	Platelet glycoprotein IX OS=Homo sapiens OX=9606 GN=GP9 PE=1 SV=3	5	1	1	1	1	1	15	177	19	6.34		High
Medium	Master Protein	Q6IAA8	Ragulator complex protein LAMTOR1 OS=Homo sapiens OX=9606 GN=LAMTOR1 PE=1 SV=2	7	1	1	1	1	1	15	161	17.7	5.15	1.2628e+06	High
High	Master Protein	Q9Y5Z4	Heme-binding protein 2 OS=Homo sapiens OX=9606 GN=HEBP2 PE=1 SV=1	7	1	1	1	1	1	15	205	22.9	4.63	233905	High
High	Master Protein	A0A075B6K4	Immunoglobulin lambda variable 3-10 OS=Homo sapiens OX=9606 GN=IGLV3-10 PE=3 SV=2	12	1	1	1	1	1	15	115	12.4	4.83	9452657	High
High	Master Protein	P58335	Anthrax toxin receptor 2 OS=Homo sapiens OX=9606 GN=ANTXR2 PE=1 SV=5	2	1	1	1	1	1	15	489	53.6	7.46	326910	High
High	Master Protein	P14927	Cytochrome b-c1 complex subunit 7 OS=Homo sapiens OX=9606 GN=UQCRB PE=1 SV=2	12	1	1	1	1	1	14	111	13.5	8.78		High
High	Master Protein	Q08188	Protein-glutamine gamma-glutamyltransferase E OS=Homo sapiens OX=9606 GN=TGM3 PE=1 SV=4	4	1	2	2	2	2	14	693	76.6	5.86	631411	High
High	Master Protein	P63244	Receptor of activated protein C kinase 1 OS=Homo sapiens OX=9606 GN=RACK1 PE=1 SV=3	3	1	1	1	1	1	14	317	35.1	7.69	510545	High
Medium	Master Protein	P13987	CD59 glycoprotein OS=Homo sapiens OX=9606 GN=CD59 PE=1 SV=1	6	1	1	1	1	1	14	128	14.2	6.48	2770448	High
Medium	Master Protein	P04632	Calpain small subunit 1 OS=Homo sapiens OX=9606 GN=CAPNS1 PE=1 SV=1	3	1	1	0	1	1	14	268	28.3	5.2	2.1178e+06	High
High	Master Protein	P27918	Properdin OS=Homo sapiens OX=9606 GN=CFP PE=1 SV=2	3	1	1	1	1	1	14	469	51.2	7.9		High
High	Master Protein	P29966	Myristoylated alanine-rich C-kinase substrate OS=Homo sapiens OX=9606 GN=MARCKS PE=1 SV=4	10	1	2	2	2	2	14	332	31.5	4.45	1.36152e+06	High
High	Master Protein	P16112	Aggrecan core protein OS=Homo sapiens OX=9606 GN=ACAN PE=1 SV=3	0	1	1	1	1	1	13	2530	261.2	4.13		High
High	Master Protein	P78509	Reelin OS=Homo sapiens OX=9606 GN=RELN PE=1 SV=3	1	1	2	2	2	2	13	3460	388.1	5.88	468598	High
High	Master Protein	O95497	Pantetheinase OS=Homo sapiens OX=9606 GN=VNN1 PE=1 SV=2	2	1	1	1	1	1	13	513	57	5.55	270669	High
High	Master Protein	Q93084	Sarcoplasmic/endoplasmic reticulum calcium ATPase 3 OS=Homo sapiens OX=9606 GN=ATP2A3 PE=1 SV=3	2	1	1	1	1	1	13	999	109.2	5.52		High
High	Master Protein	Q99747	Gamma-soluble NSF attachment protein OS=Homo sapiens OX=9606 GN=NAPG PE=1 SV=1	6	1	1	1	1	2	0	312	34.7	5.41		High
High	Master Protein	Q96PD5	N-acetylmuramoyl-L-alanine amidase OS=Homo sapiens OX=9606 GN=PGLYRP2 PE=1 SV=1	3	1	1	1	1	1	0	576	62.2	7.55	262474	High
Medium	Master Protein	CON_P04258	Collagen alpha-1(III) chain OS=Bos taurus GN=COL3A1 PE=1 SV=1	1	1	1	0	1	1	0	1049	93.6	9.38	389812	High
Medium	Master Protein	P12109	Collagen alpha-1(VI) chain OS=Homo sapiens OX=9606 GN=COL6A1 PE=1 SV=3	1	1	1	1	1	1	0	1028	108.5	5.43	153518	High
Medium	Master Protein	Q9NRJ4	Tubby-related protein 4 OS=Homo sapiens OX=9606 GN=TULP4 PE=1 SV=2	0	1	1	1	1	1	0	1543	168.9	7.55	342534	High
High	Master Protein	P99999	Cytochrome c OS=Homo sapiens OX=9606 GN=CYCS PE=1 SV=2	8	1	1	1	1	1	0	105	11.7	9.57	2098049	High
High	Master Protein	Q5T2S8	Outer dynein arm-docking complex subunit 2 OS=Homo sapiens OX=9606 GN=ODAD2 PE=1 SV=1	1	1	1	1	1	1	0	1044	115.6	7.77	154464	High
Medium	Master Protein	P33151	Cadherin-5 OS=Homo sapiens OX=9606 GN=CDH5 PE=1 SV=5	1	1	1	1	1	1	0	784	87.5	5.43	564546	High
Medium	Master Protein	A0A0C4DH31	Immunoglobulin heavy variable 1-18 OS=Homo sapiens OX=9606 GN=IGHV1-18 PE=3 SV=1	15	1	1	1	1	1	0	117	12.8	8.84		High
Medium	Master Protein	P56385	ATP synthase subunit e, mitochondrial OS=Homo sapiens OX=9606 GN=ATP5ME PE=1 SV=2	14	1	1	1	1	1	0	69	7.9	9.35	1.37549e+06	High
Medium	Master Protein	Q14203	Dynactin subunit 1 OS=Homo sapiens OX=9606 GN=DCTN1 PE=1 SV=3	1	1	1	1	1	1	0	1278	141.6	5.81	303307	High
Medium	Master Protein	P01706	Immunoglobulin lambda variable 2-11 OS=Homo sapiens OX=9606 GN=IGLV2-11 PE=1 SV=2	7	1	1	1	1	1	0	119	12.6	7.24	34744148	High
High	Master Protein	P06331	Immunoglobulin heavy variable 4-34 OS=Homo sapiens OX=9606 GN=IGHV4-34 PE=1 SV=2	7	1	1	0	1	1	0	123	13.8	9.33	2.17104e+06	High
High	Master Protein	P58546	Myotrophin OS=Homo sapiens OX=9606 GN=MTPN PE=1 SV=2	20	1	2	2	2	2	0	118	12.9	5.52	4.85493e+06	High
High	Master Protein	P26641	Elongation factor 1-gamma OS=Homo sapiens OX=9606 GN=EEF1G PE=1 SV=3	5	1	2	2	2	2	0	437	50.1	6.67	1.23968e+06	High
High	Master Protein	Q8IW75	Serpin A12 OS=Homo sapiens OX=9606 GN=SERPINA12 PE=1 SV=1	2	1	1	1	1	1	0	414	47.1	9.29		High
Medium	Master Protein	P08758	Annexin A5 OS=Homo sapiens OX=9606 GN=ANXA5 PE=1 SV=2	3	1	1	1	1	1	0	320	35.9	5.05	1.69232e+06	High
High	Master Protein	Q9UBS4	DnaJ homolog subfamily B member 11 OS=Homo sapiens OX=9606 GN=DNAJB11 PE=1 SV=1	2	1	1	1	1	1	0	358	40.5	6.18	740600	High
High	Master Protein	P40306	Proteasome subunit beta type-10 OS=Homo sapiens OX=9606 GN=PSMB10 PE=1 SV=1	4	1	1	1	1	1	0	273	28.9	7.81		High
Medium	Master Protein	Q9H444	Charged multivesicular body protein 4b OS=Homo sapiens OX=9606 GN=CHMP4B PE=1 SV=1	6	1	1	1	1	1	0	224	24.9	4.82	409564	High
High	Master Protein	Q9UJU6	Drebrin-like protein OS=Homo sapiens OX=9606 GN=DBNL PE=1 SV=1	3	1	1	1	1	1	0	430	48.2	5.05	1.0168e+06	High
High	Master Protein	O75131	Copine-3 OS=Homo sapiens OX=9606 GN=CPNE3 PE=1 SV=1	2	1	1	1	1	1	0	537	60.1	5.85	541271	High
Medium	Master Protein	P01116	GTPase KRas OS=Homo sapiens OX=9606 GN=KRAS PE=1 SV=1	6	1	1	0	1	1	0	189	21.6	6.77		High
Medium	Master Protein	P11498	Pyruvate carboxylase, mitochondrial OS=Homo sapiens OX=9606 GN=PC PE=1 SV=2	1	1	1	1	1	1	0	1178	129.6	6.84	2409639	High
High	Master Protein	P12110	Collagen alpha-2(VI) chain OS=Homo sapiens OX=9606 GN=COL6A2 PE=1 SV=4	2	1	2	2	2	2	0	1019	108.5	6.21	614037	High
Medium	Master Protein	Q9Y2J2	Band 4.1-like protein 3 OS=Homo sapiens OX=9606 GN=EPB41L3 PE=1 SV=2	1	1	1	1	1	1	0	1087	120.6	5.19		High
High	Master Protein	P80748	Immunoglobulin lambda variable 3-21 OS=Homo sapiens OX=9606 GN=IGLV3-21 PE=1 SV=2	14	1	1	0	1	1	0	117	12.4	5.29	271701	High
High	Master Protein	P50991	T-complex protein 1 subunit delta OS=Homo sapiens OX=9606 GN=CCT4 PE=1 SV=4	3	1	2	2	2	2	0	539	57.9	7.83		High
Medium	Master Protein	Q8IU85	Calcium/calmodulin-dependent protein kinase type 1D OS=Homo sapiens OX=9606 GN=CAMK1D PE=1 SV=1	3	1	1	0	1	1	0	385	42.9	7.21		High
High	Master Protein	Q9NQC3	Reticulon-4 OS=Homo sapiens OX=9606 GN=RTN4 PE=1 SV=2	1	1	1	1	1	1	0	1192	129.9	4.5	1.08366e+06	High
High	Master Protein	Q04837	Single-stranded DNA-binding protein, mitochondrial OS=Homo sapiens OX=9606 GN=SSBP1 PE=1 SV=1	10	1	1	1	1	1	0	148	17.2	9.6	758199	High
High	Master Protein	O00483	Cytochrome c oxidase subunit NDUFA4 OS=Homo sapiens OX=9606 GN=NDUFA4 PE=1 SV=1	12	1	1	1	1	1	0	81	9.4	9.38	532622	High
High	Master Protein	P48960	Adhesion G protein-coupled receptor E5 OS=Homo sapiens OX=9606 GN=ADGRE5 PE=1 SV=4	2	1	1	1	1	1	0	835	91.8	6.87		High
High	Master Protein	P61204	ADP-ribosylation factor 3 OS=Homo sapiens OX=9606 GN=ARF3 PE=1 SV=2	8	1	1	0	1	1	0	181	20.6	7.43		High
High	Master Protein	Q16778	Histone H2B type 2-E OS=Homo sapiens OX=9606 GN=H2BC21 PE=1 SV=3	9	1	1	0	1	1	0	126	13.9	10.32	1.75832e+06	High
Medium	Master Protein	Q14515	SPARC-like protein 1 OS=Homo sapiens OX=9606 GN=SPARCL1 PE=1 SV=2	2	1	1	1	1	1	0	664	75.2	4.81	50734.5	High
Medium	Master Protein	O14974	Protein phosphatase 1 regulatory subunit 12A OS=Homo sapiens OX=9606 GN=PPP1R12A PE=1 SV=1	1	1	1	1	1	1	0	1030	115.2	5.4		High
High	Master Protein	Q8N465	D-2-hydroxyglutarate dehydrogenase, mitochondrial OS=Homo sapiens OX=9606 GN=D2HGDH PE=1 SV=3	2	1	1	1	1	1	0	521	56.4	7.99	650619	High
High	Master Protein	P19086	Guanine nucleotide-binding protein G(z) subunit alpha OS=Homo sapiens OX=9606 GN=GNAZ PE=1 SV=3	3	1	1	1	1	1	0	355	40.9	7.61	506705	High
High	Master Protein	Q13421	Mesothelin OS=Homo sapiens OX=9606 GN=MSLN PE=1 SV=2	2	1	1	1	1	1	0	630	68.9	6.38		High
High	Master Protein	Q16799	Reticulon-1 OS=Homo sapiens OX=9606 GN=RTN1 PE=1 SV=1	1	1	1	1	1	1	0	776	83.6	4.69	189180	High
Medium	Master Protein	P31350	Ribonucleoside-diphosphate reductase subunit M2 OS=Homo sapiens OX=9606 GN=RRM2 PE=1 SV=1	4	1	1	1	1	1	0	389	44.8	5.38		High
Medium	Master Protein	A0A075B6I0	Immunoglobulin lambda variable 8-61 OS=Homo sapiens OX=9606 GN=IGLV8-61 PE=3 SV=7	7	1	1	1	1	1	0	122	12.8	4.55	3.29121e+06	High
Medium	Master Protein	O75954	Tetraspanin-9 OS=Homo sapiens OX=9606 GN=TSPAN9 PE=1 SV=1	6	1	1	1	1	1	0	239	26.8	7.68		High
Medium	Master Protein	Q8WVV4	Protein POF1B OS=Homo sapiens OX=9606 GN=POF1B PE=1 SV=3	2	1	1	1	1	3	0	589	68	6.32		High
Medium	Master Protein	Q27J81	Inverted formin-2 OS=Homo sapiens OX=9606 GN=INF2 PE=1 SV=2	1	1	1	1	1	1	0	1249	135.5	5.38	130411	High
High	Master Protein	Q9BUN1	Protein MENT OS=Homo sapiens OX=9606 GN=MENT PE=1 SV=1	4	1	1	1	1	1	0	341	36.7	8.59	334777	High
High	Master Protein	Q9BY43	Charged multivesicular body protein 4a OS=Homo sapiens OX=9606 GN=CHMP4A PE=1 SV=3	6	1	1	1	1	1	0	222	25.1	4.7	24335120	High
High	Master Protein	Q6IBS0	Twinfilin-2 OS=Homo sapiens OX=9606 GN=TWF2 PE=1 SV=2	8	1	2	2	2	2	0	349	39.5	6.84		High
High	Master Protein	P34932	Heat shock 70 kDa protein 4 OS=Homo sapiens OX=9606 GN=HSPA4 PE=1 SV=4	2	1	2	2	2	2	0	840	94.3	5.19	1.32488e+06	High
Medium	Master Protein	P06681	Complement C2 OS=Homo sapiens OX=9606 GN=C2 PE=1 SV=2	2	1	1	1	1	1	0	752	83.2	7.42		High
High	Master Protein	CON_P31096	Osteopontin OS=Bos taurus GN=SPP1 PE=1 SV=2	3	1	1	1	1	1	0	278	30.9	4.65	542907	High
Medium	Master Protein	Q9NS28	Regulator of G-protein signaling 18 OS=Homo sapiens OX=9606 GN=RGS18 PE=1 SV=1	3	1	1	1	1	1	0	235	27.6	7.91	771513	High
High	Master Protein	Q9Y6N3	Calcium-activated chloride channel regulator family member 3 OS=Homo sapiens OX=9606 GN=CLCA3P PE=1 SV=1	4	1	1	1	1	1	0	262	30	8.21		High
Medium	Master Protein	O60902	Short stature homeobox protein 2 OS=Homo sapiens OX=9606 GN=SHOX2 PE=1 SV=4	11	1	1	1	1	1	0	331	34.9	8.82		High
High	Master Protein	P10619	Lysosomal protective protein OS=Homo sapiens OX=9606 GN=CTSA PE=1 SV=2	2	1	1	1	1	1	0	480	54.4	6.61		High
Medium	Master Protein	Q8N699	Myc target protein 1 OS=Homo sapiens OX=9606 GN=MYCT1 PE=1 SV=1	7	1	1	1	1	1	0	235	26.6	9.83		High
High	Master Protein	P01137	Transforming growth factor beta-1 proprotein OS=Homo sapiens OX=9606 GN=TGFB1 PE=1 SV=2	5	1	1	1	1	1	0	390	44.3	8.53	941194	High
Medium	Master Protein	Q9NQW7	Xaa-Pro aminopeptidase 1 OS=Homo sapiens OX=9606 GN=XPNPEP1 PE=1 SV=3	2	1	1	1	1	1	0	623	69.9	5.67	240900	High
High	Master Protein	Q96FJ2	Dynein light chain 2, cytoplasmic OS=Homo sapiens OX=9606 GN=DYNLL2 PE=1 SV=1	12	1	1	0	1	1	0	89	10.3	7.37		High
High	Master Protein	O75947	ATP synthase subunit d, mitochondrial OS=Homo sapiens OX=9606 GN=ATP5PD PE=1 SV=3	6	1	1	1	1	1	0	161	18.5	5.3	1.03743e+06	High
Medium	Master Protein	Q7Z2Z2	Elongation factor-like GTPase 1 OS=Homo sapiens OX=9606 GN=EFL1 PE=1 SV=2	1	1	1	1	1	1	0	1120	125.4	5.91		High
Medium	Master Protein	P50452	Serpin B8 OS=Homo sapiens OX=9606 GN=SERPINB8 PE=1 SV=2	3	1	1	1	1	1	0	374	42.7	5.57	273613	High
Medium	Master Protein	Q6PCB8	Embigin OS=Homo sapiens OX=9606 GN=EMB PE=1 SV=1	3	1	1	1	1	1	0	327	36.9	6.54	4.47103e+06	High
High	Master Protein	P06730	Eukaryotic translation initiation factor 4E OS=Homo sapiens OX=9606 GN=EIF4E PE=1 SV=2	7	1	1	1	1	1	0	217	25.1	6.15		High
High	Master Protein	Q9Y320	Thioredoxin-related transmembrane protein 2 OS=Homo sapiens OX=9606 GN=TMX2 PE=1 SV=1	3	1	1	1	1	2	0	296	34	8.69	432112	High
High	Master Protein	P13073	Cytochrome c oxidase subunit 4 isoform 1, mitochondrial OS=Homo sapiens OX=9606 GN=COX4I1 PE=1 SV=1	5	1	1	1	1	1	0	169	19.6	9.51	345010	High
High	Master Protein	H0UI37	Thiosulfate sulfurtransferase/rhodanese-like domain-containing protein 3 OS=Homo sapiens OX=9606 GN=TSTD3 PE=3 SV=1	8	1	1	1	1	1	0	97	11.3	5.54		High
Medium	Master Protein	Q9Y4D1	Disheveled-associated activator of morphogenesis 1 OS=Homo sapiens OX=9606 GN=DAAM1 PE=1 SV=2	1	1	1	1	1	1	0	1078	123.4	7.23		High
High	Master Protein	Q7Z591	Microtubule organization protein AKNA OS=Homo sapiens OX=9606 GN=AKNA PE=1 SV=2	1	1	1	1	1	1	0	1439	155	6.32	2.13419e+06	High
Medium	Master Protein	A8K2U0	Alpha-2-macroglobulin-like protein 1 OS=Homo sapiens OX=9606 GN=A2ML1 PE=1 SV=3	1	1	1	1	1	1	0	1454	161	5.73		High
Medium	Master Protein	Q13162	Peroxiredoxin-4 OS=Homo sapiens OX=9606 GN=PRDX4 PE=1 SV=1	4	1	1	1	1	1	0	271	30.5	6.29	659755	High
High	Master Protein	Q8N4N3	Kelch-like protein 36 OS=Homo sapiens OX=9606 GN=KLHL36 PE=1 SV=1	2	1	1	1	1	1	0	616	69.9	6.24		High
Medium	Master Protein	O00264	Membrane-associated progesterone receptor component 1 OS=Homo sapiens OX=9606 GN=PGRMC1 PE=1 SV=3	4	1	1	1	1	1	0	195	21.7	4.7	456067	High
High	Master Protein	P22352	Glutathione peroxidase 3 OS=Homo sapiens OX=9606 GN=GPX3 PE=1 SV=2	5	1	1	1	1	1	0	226	25.5	8.13		High
High	Master Protein	Q9BVK6	Transmembrane emp24 domain-containing protein 9 OS=Homo sapiens OX=9606 GN=TMED9 PE=1 SV=2	5	1	1	1	1	1	0	235	27.3	8.02	1218823	High
High	Master Protein	P08134	Rho-related GTP-binding protein RhoC OS=Homo sapiens OX=9606 GN=RHOC PE=1 SV=1	4	1	1	0	1	1	0	193	22	6.58	1.38909e+06	High
High	Master Protein	P54725	UV excision repair protein RAD23 homolog A OS=Homo sapiens OX=9606 GN=RAD23A PE=1 SV=1	5	1	2	0	2	2	0	363	39.6	4.58	410261	High
Medium	Master Protein	Q6YP21	Kynurenine--oxoglutarate transaminase 3 OS=Homo sapiens OX=9606 GN=KYAT3 PE=1 SV=1	3	1	1	1	1	1	0	454	51.4	8.19		High
Medium	Master Protein	P08962	CD63 antigen OS=Homo sapiens OX=9606 GN=CD63 PE=1 SV=2	3	1	1	1	1	1	0	238	25.6	7.81	614642	High
Medium	Master Protein	Q12841	Follistatin-related protein 1 OS=Homo sapiens OX=9606 GN=FSTL1 PE=1 SV=1	2	1	1	1	1	1	0	308	35	5.52		High
Medium	Master Protein	Q14746	Conserved oligomeric Golgi complex subunit 2 OS=Homo sapiens OX=9606 GN=COG2 PE=1 SV=1	1	1	1	1	1	1	0	738	83.2	6.62	909468	High
High	Master Protein	P38117	Electron transfer flavoprotein subunit beta OS=Homo sapiens OX=9606 GN=ETFB PE=1 SV=3	4	1	1	1	1	1	0	255	27.8	8.1	404880	High
Medium	Master Protein	P16070	CD44 antigen OS=Homo sapiens OX=9606 GN=CD44 PE=1 SV=3	1	1	1	1	1	1	0	742	81.5	5.33	2443003	High
Medium	Master Protein	Q15436	Protein transport protein Sec23A OS=Homo sapiens OX=9606 GN=SEC23A PE=1 SV=2	2	1	1	1	1	1	0	765	86.1	7.08	9906146	High
High	Master Protein	P10114	Ras-related protein Rap-2a OS=Homo sapiens OX=9606 GN=RAP2A PE=1 SV=1	5	1	1	0	1	1	0	183	20.6	4.82		High
Medium	Master Protein	O43488	Aflatoxin B1 aldehyde reductase member 2 OS=Homo sapiens OX=9606 GN=AKR7A2 PE=1 SV=3	2	1	1	0	1	1	0	359	39.6	7.17	745983	High
High	Master Protein	P16109	P-selectin OS=Homo sapiens OX=9606 GN=SELP PE=1 SV=3	3	1	2	2	2	2	0	830	90.8	6.6	6.84446e+06	High
High	Master Protein	Q9BX68	Adenosine 5'-monophosphoramidase HINT2 OS=Homo sapiens OX=9606 GN=HINT2 PE=1 SV=1	6	1	1	1	1	1	0	163	17.2	9.16	780562	High
Medium	Master Protein	Q9H361	Polyadenylate-binding protein 3 OS=Homo sapiens OX=9606 GN=PABPC3 PE=1 SV=2	1	1	1	0	1	1	0	631	70	9.67	157105	High
Medium	Master Protein	P39060	Collagen alpha-1(XVIII) chain OS=Homo sapiens OX=9606 GN=COL18A1 PE=1 SV=5	1	1	1	1	1	1	0	1754	178.1	6.01	1.22193e+06	High
High	Master Protein	Q01082	Spectrin beta chain, non-erythrocytic 1 OS=Homo sapiens OX=9606 GN=SPTBN1 PE=1 SV=2	1	1	2	2	2	2	0	2364	274.4	5.57	138302	High
High	Master Protein	P62987	Ubiquitin-60S ribosomal protein L40 OS=Homo sapiens OX=9606 GN=UBA52 PE=1 SV=2	7	1	1	0	1	1	0	128	14.7	9.83	1.94528e+06	High
Medium	Master Protein	P35542	Serum amyloid A-4 protein OS=Homo sapiens OX=9606 GN=SAA4 PE=1 SV=2	12	1	1	1	1	1	0	130	14.7	9.07	2.90141e+06	High
High	Master Protein	O75874	Isocitrate dehydrogenase [NADP] cytoplasmic OS=Homo sapiens OX=9606 GN=IDH1 PE=1 SV=2	3	1	1	1	1	2	0	414	46.6	7.01	900007	High
Medium	Master Protein	Q04760	Lactoylglutathione lyase OS=Homo sapiens OX=9606 GN=GLO1 PE=1 SV=4	5	1	1	1	1	1	0	184	20.8	5.31	767834	High
Medium	Master Protein	A0A1B0GUS4	Ubiquitin-conjugating enzyme E2 L5 OS=Homo sapiens OX=9606 GN=UBE2L5 PE=2 SV=1	5	1	1	0	1	1	0	154	17.9	7.84	704086	High
High	Master Protein	O60669	Monocarboxylate transporter 2 OS=Homo sapiens OX=9606 GN=SLC16A7 PE=1 SV=2	2	1	1	1	1	1	0	478	52.2	9.31	77333.8	High
High	Master Protein	Q9Y3B3	Transmembrane emp24 domain-containing protein 7 OS=Homo sapiens OX=9606 GN=TMED7 PE=1 SV=2	4	1	1	1	1	1	0	224	25.2	6.89		High
High	Master Protein	P84085	ADP-ribosylation factor 5 OS=Homo sapiens OX=9606 GN=ARF5 PE=1 SV=2	6	1	1	1	1	1	0	180	20.5	6.79		High
High	Master Protein	O15400	Syntaxin-7 OS=Homo sapiens OX=9606 GN=STX7 PE=1 SV=4	6	1	1	1	1	1	0	261	29.8	5.55	999751	High
High	Master Protein	P61421	V-type proton ATPase subunit d 1 OS=Homo sapiens OX=9606 GN=ATP6V0D1 PE=1 SV=1	4	1	1	1	1	1	0	351	40.3	5	553169	High
High	Master Protein	P07942	Laminin subunit beta-1 OS=Homo sapiens OX=9606 GN=LAMB1 PE=1 SV=2	1	1	2	2	2	2	0	1786	197.9	4.94	152580	High
High	Master Protein	P07954	Fumarate hydratase, mitochondrial OS=Homo sapiens OX=9606 GN=FH PE=1 SV=3	4	1	1	1	1	1	0	510	54.6	8.76		High
High	Master Protein	Q8WWN9	Interactor protein for cytohesin exchange factors 1 OS=Homo sapiens OX=9606 GN=IPCEF1 PE=1 SV=1	3	1	1	1	1	1	0	437	49	7.52	4.34909e+06	High
High	Master Protein	O15078	Centrosomal protein of 290 kDa OS=Homo sapiens OX=9606 GN=CEP290 PE=1 SV=2	0	1	1	1	1	1	0	2479	290.2	5.95	938123648	High
Medium	Master Protein	P63313	Thymosin beta-10 OS=Homo sapiens OX=9606 GN=TMSB10 PE=1 SV=2	32	1	1	1	1	1	0	44	5	5.36	1.77854e+06	High
High	Master Protein	Q9UBC9	Small proline-rich protein 3 OS=Homo sapiens OX=9606 GN=SPRR3 PE=1 SV=2	14	1	2	2	2	2	0	169	18.1	8.57	1.01291e+06	High
High	Master Protein	P11047	Laminin subunit gamma-1 OS=Homo sapiens OX=9606 GN=LAMC1 PE=1 SV=3	1	1	2	2	2	2	0	1609	177.5	5.12	706734	High
Medium	Master Protein	P22079	Lactoperoxidase OS=Homo sapiens OX=9606 GN=LPO PE=1 SV=2	1	1	1	1	1	1	0	712	80.2	8.62	364549	High
Medium	Master Protein	P00568	Adenylate kinase isoenzyme 1 OS=Homo sapiens OX=9606 GN=AK1 PE=1 SV=3	6	1	1	1	1	1	0	194	21.6	8.63		High
Medium	Master Protein	Q9P267	Methyl-CpG-binding domain protein 5 OS=Homo sapiens OX=9606 GN=MBD5 PE=1 SV=3	1	1	1	1	1	1	0	1494	159.8	8.98		High
High	Master Protein	P45880	Voltage-dependent anion-selective channel protein 2 OS=Homo sapiens OX=9606 GN=VDAC2 PE=1 SV=2	4	1	1	1	1	1	0	294	31.5	7.56		High
Medium	Master Protein	P30740	Leukocyte elastase inhibitor OS=Homo sapiens OX=9606 GN=SERPINB1 PE=1 SV=1	4	1	1	1	1	1	0	379	42.7	6.28		High
High	Master Protein	P05771	Protein kinase C beta type OS=Homo sapiens OX=9606 GN=PRKCB PE=1 SV=4	2	1	1	0	1	1	0	671	76.8	7.01	321040	High
High	Master Protein	Q14677	Clathrin interactor 1 OS=Homo sapiens OX=9606 GN=CLINT1 PE=1 SV=1	2	1	1	1	1	1	0	625	68.2	6.42		High
High	Master Protein	P51571	Translocon-associated protein subunit delta OS=Homo sapiens OX=9606 GN=SSR4 PE=1 SV=1	11	1	1	1	1	1	0	173	19	6.15		High
Medium	Master Protein	P10768	S-formylglutathione hydrolase OS=Homo sapiens OX=9606 GN=ESD PE=1 SV=2	4	1	1	1	1	1	0	282	31.4	7.02		High
Medium	Master Protein	P06737	Glycogen phosphorylase, liver form OS=Homo sapiens OX=9606 GN=PYGL PE=1 SV=4	1	1	1	1	1	1	0	847	97.1	7.17	317063	High
High	Master Protein	Q14847	LIM and SH3 domain protein 1 OS=Homo sapiens OX=9606 GN=LASP1 PE=1 SV=2	5	1	1	1	1	1	0	261	29.7	7.05		High
High	Master Protein	Q8N139	ATP-binding cassette sub-family A member 6 OS=Homo sapiens OX=9606 GN=ABCA6 PE=1 SV=2	1	1	1	1	1	1	0	1617	184.2	7.36		High
Medium	Master Protein	Q9NUQ6	SPATS2-like protein OS=Homo sapiens OX=9606 GN=SPATS2L PE=1 SV=2	2	1	1	1	1	1	0	558	61.7	9.64	1.76696e+06	High
Medium	Master Protein	P09497	Clathrin light chain B OS=Homo sapiens OX=9606 GN=CLTB PE=1 SV=1	3	1	1	1	1	1	0	229	25.2	4.64		High
High	Master Protein	Q9Y696	Chloride intracellular channel protein 4 OS=Homo sapiens OX=9606 GN=CLIC4 PE=1 SV=4	4	1	1	1	1	2	0	253	28.8	5.59	6049727	High
Medium	Master Protein	O00187	Mannan-binding lectin serine protease 2 OS=Homo sapiens OX=9606 GN=MASP2 PE=1 SV=4	2	1	1	1	1	1	0	686	75.7	5.63		High
Medium	Master Protein	P20851	C4b-binding protein beta chain OS=Homo sapiens OX=9606 GN=C4BPB PE=1 SV=1	3	1	1	1	1	1	0	252	28.3	5.14	10563331	High
Medium	Master Protein	Q02818	Nucleobindin-1 OS=Homo sapiens OX=9606 GN=NUCB1 PE=1 SV=4	2	1	1	1	1	1	0	461	53.8	5.25		High

## Sheet: 3ng_Proteins
Protein FDR Confidence: Combined	Master	Accession	Description	Coverage [%]	# Protein Groups	# Peptides	# Protein Unique Peptides	# Unique Peptides	# PSMs	Score Mascot: A2 Mascot	# AAs	MW [kDa]	calc. pI	Abundance: F1: Sample	Found in Sample: [S1] F1: Sample
High	Master Protein	CON_P15636	Protease 1 OS=Achromobacter lyticus PE=1 SV=1	9	1	4	4	4	65	1090	653	68.1	7.24	4.0189e+09	High
High	Master Protein	P35908	Keratin, type II cytoskeletal 2 epidermal OS=Homo sapiens OX=9606 GN=KRT2 PE=1 SV=2	47	1	24	17	18	44	895	639	65.4	8	1.80687e+08	High
High	Master Protein	P35527	Keratin, type I cytoskeletal 9 OS=Homo sapiens OX=9606 GN=KRT9 PE=1 SV=3	52	1	22	22	22	42	737	623	62	5.24	1.09965e+08	High
High	Master Protein	P04264	Keratin, type II cytoskeletal 1 OS=Homo sapiens OX=9606 GN=KRT1 PE=1 SV=6	30	1	18	15	16	39	713	644	66	8.12	5.81772e+08	High
High	Master Protein	P13645	Keratin, type I cytoskeletal 10 OS=Homo sapiens OX=9606 GN=KRT10 PE=1 SV=6	33	1	16	11	14	31	709	584	58.8	5.21	1.45626e+08	High
High	Master Protein	P01857	Immunoglobulin heavy constant gamma 1 OS=Homo sapiens OX=9606 GN=IGHG1 PE=1 SV=1	28	1	6	0	4	26	639	330	36.1	8.19	370679898	High
High	Master Protein	P0DTC2	Spike glycoprotein OS=Severe acute respiratory syndrome coronavirus 2 OX=2697049 GN=S PE=1 SV=1	9	1	9	9	9	20	468	1273	141.1	6.65	1.26152e+08	High
High	Master Protein	P02533	Keratin, type I cytoskeletal 14 OS=Homo sapiens OX=9606 GN=KRT14 PE=1 SV=4	32	1	11	4	7	16	431	472	51.5	5.16	1.36819e+07	High
High	Master Protein	P13647	Keratin, type II cytoskeletal 5 OS=Homo sapiens OX=9606 GN=KRT5 PE=1 SV=3	17	1	11	2	6	23	399	590	62.3	7.74	2.49591e+07	High
High	Master Protein	P04259	Keratin, type II cytoskeletal 6B OS=Homo sapiens OX=9606 GN=KRT6B PE=1 SV=5	21	1	13	1	1	25	358	564	60	8	2.99745e+06	High
High	Master Protein	P08779	Keratin, type I cytoskeletal 16 OS=Homo sapiens OX=9606 GN=KRT16 PE=1 SV=4	29	1	10	5	7	15	357	473	51.2	5.05	1.15788e+07	High
High	Master Protein	P48668	Keratin, type II cytoskeletal 6C OS=Homo sapiens OX=9606 GN=KRT6C PE=1 SV=3	21	1	13	0	2	22	316	564	60	8	1.93712e+07	High
High	Master Protein	P0DMV8	Heat shock 70 kDa protein 1A OS=Homo sapiens OX=9606 GN=HSPA1A PE=1 SV=1	22	1	10	3	8	14	309	641	70	5.66	8.87354e+06	High
High	Master Protein	CON_P00761	Trypsin OS=Sus scrofa PE=1 SV=1	16	1	3	3	3	23	298	231	24.4	7.18	1.82986e+10	High
High	Master Protein	P06733	Alpha-enolase OS=Homo sapiens OX=9606 GN=ENO1 PE=1 SV=2	19	1	5	4	5	9	278	434	47.1	7.39	1.6595e+06	High
High	Master Protein	P13646	Keratin, type I cytoskeletal 13 OS=Homo sapiens OX=9606 GN=KRT13 PE=1 SV=4	17	1	6	1	4	10	274	458	49.6	4.96	4.15748e+06	High
High	Master Protein	P60709	Actin, cytoplasmic 1 OS=Homo sapiens OX=9606 GN=ACTB PE=1 SV=1	18	1	4	0	2	8	272	375	41.7	5.48	20259154	High
High	Master Protein	Q04695	Keratin, type I cytoskeletal 17 OS=Homo sapiens OX=9606 GN=KRT17 PE=1 SV=2	26	1	9	1	6	12	253	432	48.1	5.02	2.93633e+06	High
High	Master Protein	Q9NZT1	Calmodulin-like protein 5 OS=Homo sapiens OX=9606 GN=CALML5 PE=1 SV=2	37	1	3	3	3	5	212	146	15.9	4.44	4.03168e+06	High
High	Master Protein	CON_P19013	Keratin, type II cytoskeletal 4 OS=Homo sapiens GN=KRT4 PE=1 SV=4	14	1	6	0	3	12	212	534	57.3	6.61	4.12304e+06	High
High	Master Protein	P11021	Endoplasmic reticulum chaperone BiP OS=Homo sapiens OX=9606 GN=HSPA5 PE=1 SV=2	22	1	10	8	8	11	210	654	72.3	5.16	1.94453e+06	High
High	Master Protein	Q71U36	Tubulin alpha-1A chain OS=Homo sapiens OX=9606 GN=TUBA1A PE=1 SV=1	13	1	4	0	4	5	209	451	50.1	5.06	3.75767e+06	High
High	Master Protein	CON_P02769	Serum albumin OS=Bos taurus GN=ALB PE=1 SV=4	14	1	7	6	6	10	203	607	69.2	6.18	3.04298e+07	High
High	Master Protein	P12035	Keratin, type II cytoskeletal 3 OS=Homo sapiens OX=9606 GN=KRT3 PE=1 SV=3	14	1	11	2	2	16	183	628	64.4	6.48	135175	High
High	Master Protein	P15924	Desmoplakin OS=Homo sapiens OX=9606 GN=DSP PE=1 SV=3	6	1	14	14	14	14	175	2871	331.6	6.81	2.2179e+06	High
High	Master Protein	Q01546	Keratin, type II cytoskeletal 2 oral OS=Homo sapiens OX=9606 GN=KRT76 PE=1 SV=2	9	1	7	1	1	11	160	638	65.8	8.12		High
High	Master Protein	CON_P02662	Alpha-S1-casein OS=Bos taurus GN=CSN1S1 PE=1 SV=2	36	1	6	6	6	8	117	214	24.5	5.02	3.74066e+07	High
High	Master Protein	P11142	Heat shock cognate 71 kDa protein OS=Homo sapiens OX=9606 GN=HSPA8 PE=1 SV=1	8	1	4	1	1	4	115	646	70.9	5.52	1.25245e+06	High
High	Master Protein	CON_P02668	Kappa-casein OS=Bos taurus GN=CSN3 PE=1 SV=1	15	1	2	2	2	3	109	190	21.3	6.77	4.79819e+06	High
High	Master Protein	CON_P02666	Beta-casein OS=Bos taurus GN=CSN2 PE=1 SV=2	8	1	1	1	1	2	109	224	25.1	5.35		High
High	Master Protein	P12273	Prolactin-inducible protein OS=Homo sapiens OX=9606 GN=PIP PE=1 SV=1	39	1	5	5	5	6	108	146	16.6	8.05	5.92342e+06	High
High	Master Protein	Q96DA0	Zymogen granule protein 16 homolog B OS=Homo sapiens OX=9606 GN=ZG16B PE=1 SV=3	25	1	2	2	2	3	108	208	22.7	7.39	2.11567e+06	High
High	Master Protein	P02768	Albumin OS=Homo sapiens OX=9606 GN=ALB PE=1 SV=2	9	1	4	3	3	5	97	609	69.3	6.28	1.26206e+06	High
High	Master Protein	P63267	Actin, gamma-enteric smooth muscle OS=Homo sapiens OX=9606 GN=ACTG2 PE=1 SV=1	11	1	3	0	1	4	96	376	41.9	5.48	2.4021e+06	High
High	Master Protein	Q6UWP8	Suprabasin OS=Homo sapiens OX=9606 GN=SBSN PE=1 SV=2	5	1	2	2	2	2	96	590	60.5	7.01	597683	High
High	Master Protein	P05109	Protein S100-A8 OS=Homo sapiens OX=9606 GN=S100A8 PE=1 SV=1	12	1	1	1	1	3	96	93	10.8	7.03	2.20956e+07	High
High	Master Protein	P04083	Annexin A1 OS=Homo sapiens OX=9606 GN=ANXA1 PE=1 SV=2	8	1	2	2	2	4	94	346	38.7	7.02	647188	High
High	Master Protein	P25311	Zinc-alpha-2-glycoprotein OS=Homo sapiens OX=9606 GN=AZGP1 PE=1 SV=2	9	1	2	2	2	3	90	298	34.2	6.05	2.68465e+06	High
High	Master Protein	Q8N1N4	Keratin, type II cytoskeletal 78 OS=Homo sapiens OX=9606 GN=KRT78 PE=1 SV=2	15	1	6	4	4	6	90	520	56.8	6.02	2.60566e+06	High
High	Master Protein	P01833	Polymeric immunoglobulin receptor OS=Homo sapiens OX=9606 GN=PIGR PE=1 SV=4	3	1	2	2	2	2	90	764	83.2	5.74	249892	High
High	Master Protein	Q6KB66	Keratin, type II cytoskeletal 80 OS=Homo sapiens OX=9606 GN=KRT80 PE=1 SV=2	10	1	4	3	3	8	87	452	50.5	5.67	940448	High
High	Master Protein	P14625	Endoplasmin OS=Homo sapiens OX=9606 GN=HSP90B1 PE=1 SV=1	11	1	7	6	7	7	87	803	92.4	4.84	1.90185e+06	High
High	Master Protein	CON_P02754	Beta-lactoglobulin OS=Bos taurus GN=LGB PE=1 SV=3	21	1	3	3	3	3	84	178	19.9	5.02	1.23731e+07	High
High	Master Protein	P06702	Protein S100-A9 OS=Homo sapiens OX=9606 GN=S100A9 PE=1 SV=1	36	1	3	3	3	5	83	114	13.2	6.13	3.55414e+06	High
High	Master Protein	O00299	Chloride intracellular channel protein 1 OS=Homo sapiens OX=9606 GN=CLIC1 PE=1 SV=4	7	1	1	1	1	2	81	241	26.9	5.17		High
High	Master Protein	Q7Z794	Keratin, type II cytoskeletal 1b OS=Homo sapiens OX=9606 GN=KRT77 PE=1 SV=3	5	1	3	1	1	4	79	578	61.9	5.99	1.54628e+06	High
High	Master Protein	Q5D862	Filaggrin-2 OS=Homo sapiens OX=9606 GN=FLG2 PE=1 SV=1	3	1	3	3	3	3	79	2391	247.9	8.31	7.49302e+06	High
High	Master Protein	Q08188	Protein-glutamine gamma-glutamyltransferase E OS=Homo sapiens OX=9606 GN=TGM3 PE=1 SV=4	8	1	4	4	4	5	74	693	76.6	5.86	1.18276e+06	High
High	Master Protein	P62937	Peptidyl-prolyl cis-trans isomerase A OS=Homo sapiens OX=9606 GN=PPIA PE=1 SV=2	16	1	2	2	2	2	73	165	18	7.81	2347642	High
High	Master Protein	P09211	Glutathione S-transferase P OS=Homo sapiens OX=9606 GN=GSTP1 PE=1 SV=2	8	1	1	1	1	2	73	210	23.3	5.64		High
High	Master Protein	P07858	Cathepsin B OS=Homo sapiens OX=9606 GN=CTSB PE=1 SV=3	5	1	1	1	1	1	73	339	37.8	6.3	632536	High
High	Master Protein	Q02413	Desmoglein-1 OS=Homo sapiens OX=9606 GN=DSG1 PE=1 SV=2	7	1	5	5	5	6	71	1049	113.7	5.03	2.15374e+06	High
High	Master Protein	P01834	Immunoglobulin kappa constant OS=Homo sapiens OX=9606 GN=IGKC PE=1 SV=2	36	1	2	1	2	2	70	107	11.8	6.52	642814	High
High	Master Protein	P14618	Pyruvate kinase PKM OS=Homo sapiens OX=9606 GN=PKM PE=1 SV=4	11	1	4	3	4	5	68	531	57.9	7.84	734972	High
High	Master Protein	P13639	Elongation factor 2 OS=Homo sapiens OX=9606 GN=EEF2 PE=1 SV=4	2	1	1	1	1	2	67	858	95.3	6.83	675320	High
High	Master Protein	P07339	Cathepsin D OS=Homo sapiens OX=9606 GN=CTSD PE=1 SV=1	10	1	3	3	3	3	64	412	44.5	6.54	3.66475e+06	High
High	Master Protein	P08865	40S ribosomal protein SA OS=Homo sapiens OX=9606 GN=RPSA PE=1 SV=4	10	1	2	0	2	2	63	295	32.8	4.87		High
High	Master Protein	P01859	Immunoglobulin heavy constant gamma 2 OS=Homo sapiens OX=9606 GN=IGHG2 PE=1 SV=2	9	1	2	1	1	3	62	326	35.9	7.59	10179343	High
High	Master Protein	P07355	Annexin A2 OS=Homo sapiens OX=9606 GN=ANXA2 PE=1 SV=2	12	1	4	2	4	4	62	339	38.6	7.75	1.6776e+06	High
High	Master Protein	P01040	Cystatin-A OS=Homo sapiens OX=9606 GN=CSTA PE=1 SV=1	31	1	2	2	2	3	60	98	11	5.5	3.49006e+06	High
High	Master Protein	P04406	Glyceraldehyde-3-phosphate dehydrogenase OS=Homo sapiens OX=9606 GN=GAPDH PE=1 SV=3	4	1	1	1	1	1	57	335	36	8.46		High
High	Master Protein	P07900	Heat shock protein HSP 90-alpha OS=Homo sapiens OX=9606 GN=HSP90AA1 PE=1 SV=5	6	1	4	2	4	5	56	732	84.6	5.02	812751	High
High	Master Protein	Q08554	Desmocollin-1 OS=Homo sapiens OX=9606 GN=DSC1 PE=1 SV=2	2	1	1	1	1	1	54	894	99.9	5.43		High
High	Master Protein	P31944	Caspase-14 OS=Homo sapiens OX=9606 GN=CASP14 PE=1 SV=2	7	1	2	2	2	2	52	242	27.7	5.58	2.13765e+06	High
High	Master Protein	P60174	Triosephosphate isomerase OS=Homo sapiens OX=9606 GN=TPI1 PE=1 SV=4	11	1	2	2	2	2	48	249	26.7	6.9		High
High	Master Protein	P01876	Immunoglobulin heavy constant alpha 1 OS=Homo sapiens OX=9606 GN=IGHA1 PE=1 SV=2	5	1	1	1	1	1	45	353	37.6	6.51		High
High	Master Protein	Q16778	Histone H2B type 2-E OS=Homo sapiens OX=9606 GN=H2BC21 PE=1 SV=3	9	1	1	0	1	1	43	126	13.9	10.32	323664	High
High	Master Protein	CON_P34955	Alpha-1-antiproteinase OS=Bos taurus GN=SERPINA1 PE=1 SV=1	11	1	4	4	4	5	42	416	46.1	6.52	2.09845e+06	High
High	Master Protein	P0DOY2	Immunoglobulin lambda constant 2 OS=Homo sapiens OX=9606 GN=IGLC2 PE=1 SV=1	9	1	1	0	1	1	42	106	11.3	7.24	1.37018e+06	High
High	Master Protein	P23526	Adenosylhomocysteinase OS=Homo sapiens OX=9606 GN=AHCY PE=1 SV=4	3	1	1	1	1	1	42	432	47.7	6.34	561533	High
High	Master Protein	Q13867	Bleomycin hydrolase OS=Homo sapiens OX=9606 GN=BLMH PE=1 SV=1	7	1	2	2	2	2	42	455	52.5	6.27	1.23173e+06	High
High	Master Protein	P01860	Immunoglobulin heavy constant gamma 3 OS=Homo sapiens OX=9606 GN=IGHG3 PE=1 SV=2	10	1	3	1	1	3	41	377	41.3	7.9		High
High	Master Protein	P01591	Immunoglobulin J chain OS=Homo sapiens OX=9606 GN=JCHAIN PE=1 SV=4	8	1	1	1	1	1	41	159	18.1	5.24		High
High	Master Protein	Q53RT3	Retroviral-like aspartic protease 1 OS=Homo sapiens OX=9606 GN=ASPRV1 PE=1 SV=1	4	1	1	1	1	1	38	343	37	5.44	1.60825e+06	High
High	Master Protein	P22735	Protein-glutamine gamma-glutamyltransferase K OS=Homo sapiens OX=9606 GN=TGM1 PE=1 SV=4	2	1	1	1	1	1	38	817	89.7	6.04	676522	High
High	Master Protein	P32119	Peroxiredoxin-2 OS=Homo sapiens OX=9606 GN=PRDX2 PE=1 SV=5	23	1	4	3	4	4	37	198	21.9	5.97	1.82634e+06	High
High	Master Protein	P00739	Haptoglobin-related protein OS=Homo sapiens OX=9606 GN=HPR PE=2 SV=2	3	1	1	0	1	1	36	348	39	7.09	726794	High
High	Master Protein	P10599	Thioredoxin OS=Homo sapiens OX=9606 GN=TXN PE=1 SV=3	21	1	2	2	2	3	36	105	11.7	4.92	6.42691e+06	High
High	Master Protein	P05387	60S acidic ribosomal protein P2 OS=Homo sapiens OX=9606 GN=RPLP2 PE=1 SV=1	10	1	1	1	1	1	35	115	11.7	4.54	2.09178e+06	High
High	Master Protein	P47929	Galectin-7 OS=Homo sapiens OX=9606 GN=LGALS7 PE=1 SV=2	12	1	1	1	1	2	35	136	15.1	7.62	831432	High
High	Master Protein	P09923	Intestinal-type alkaline phosphatase OS=Homo sapiens OX=9606 GN=ALPI PE=1 SV=2	2	1	1	1	1	1	34	528	56.8	5.86	2.42135e+06	High
High	Master Protein	P50990	T-complex protein 1 subunit theta OS=Homo sapiens OX=9606 GN=CCT8 PE=1 SV=4	3	1	1	1	1	1	34	548	59.6	5.6		High
High	Master Protein	P14543	Nidogen-1 OS=Homo sapiens OX=9606 GN=NID1 PE=1 SV=3	2	1	2	2	2	2	34	1247	136.3	5.29	297526	High
High	Master Protein	P14923	Junction plakoglobin OS=Homo sapiens OX=9606 GN=JUP PE=1 SV=3	2	1	1	1	1	1	32	745	81.7	6.14	919322	High
High	Master Protein	P48594	Serpin B4 OS=Homo sapiens OX=9606 GN=SERPINB4 PE=1 SV=2	4	1	1	0	1	1	32	390	44.8	6.21	401037	High
High	Master Protein	CON_Q3SZR3	Alpha-1-acid glycoprotein OS=Bos taurus GN=ORM1 PE=2 SV=1	10	1	2	2	2	2	32	202	23.2	5.87	1.39203e+06	High
High	Master Protein	P68371	Tubulin beta-4B chain OS=Homo sapiens OX=9606 GN=TUBB4B PE=1 SV=1	9	1	3	1	1	3	31	445	49.8	4.89	1.09987e+06	High
High	Master Protein	P22314	Ubiquitin-like modifier-activating enzyme 1 OS=Homo sapiens OX=9606 GN=UBA1 PE=1 SV=3	1	1	1	1	1	1	31	1058	117.8	5.76		High
High	Master Protein	P07437	Tubulin beta chain OS=Homo sapiens OX=9606 GN=TUBB PE=1 SV=2	9	1	3	1	1	3	29	444	49.6	4.89	533153	High
High	Master Protein	P20700	Lamin-B1 OS=Homo sapiens OX=9606 GN=LMNB1 PE=1 SV=2	2	1	1	1	1	1	29	586	66.4	5.16	309649	High
High	Master Protein	P12277	Creatine kinase B-type OS=Homo sapiens OX=9606 GN=CKB PE=1 SV=1	3	1	1	1	1	1	29	381	42.6	5.59	750728	High
High	Master Protein	P10909	Clusterin OS=Homo sapiens OX=9606 GN=CLU PE=1 SV=1	2	1	1	1	1	1	28	449	52.5	6.27	1.71492e+06	High
High	Master Protein	P04792	Heat shock protein beta-1 OS=Homo sapiens OX=9606 GN=HSPB1 PE=1 SV=2	16	1	2	2	2	2	27	205	22.8	6.4	219072	High
High	Master Protein	P07741	Adenine phosphoribosyltransferase OS=Homo sapiens OX=9606 GN=APRT PE=1 SV=2	6	1	1	1	1	1	26	180	19.6	6.02	444601	High
High	Master Protein	P20930	Filaggrin OS=Homo sapiens OX=9606 GN=FLG PE=1 SV=3	1	1	3	3	3	3	26	4061	434.9	9.25	1.88383e+06	High
High	Master Protein	P02788	Lactotransferrin OS=Homo sapiens OX=9606 GN=LTF PE=1 SV=6	2	1	1	1	1	1	25	710	78.1	8.12		High
High	Master Protein	Q8TES7	Fas-binding factor 1 OS=Homo sapiens OX=9606 GN=FBF1 PE=1 SV=2	1	1	1	1	1	1	24	1133	125.4	7.08	13462587	High
High	Master Protein	O75342	Arachidonate 12-lipoxygenase, 12R-type OS=Homo sapiens OX=9606 GN=ALOX12B PE=1 SV=1	3	1	1	1	1	1	24	701	80.3	7.64		High
High	Master Protein	P13667	Protein disulfide-isomerase A4 OS=Homo sapiens OX=9606 GN=PDIA4 PE=1 SV=2	2	1	1	1	1	1	24	645	72.9	5.07	473969	High
High	Master Protein	P23528	Cofilin-1 OS=Homo sapiens OX=9606 GN=CFL1 PE=1 SV=3	8	1	1	1	1	1	24	166	18.5	8.09	876227	High
High	Master Protein	Q86YZ3	Hornerin OS=Homo sapiens OX=9606 GN=HRNR PE=1 SV=2	2	1	2	2	2	2	23	2850	282.2	10.04	507645	High
High	Master Protein	Q01469	Fatty acid-binding protein 5 OS=Homo sapiens OX=9606 GN=FABP5 PE=1 SV=3	13	1	2	2	2	2	23	135	15.2	7.01	2.68244e+06	High
High	Master Protein	Q14574	Desmocollin-3 OS=Homo sapiens OX=9606 GN=DSC3 PE=1 SV=3	2	1	1	1	1	1	23	896	99.9	6.1	308255	High
High	Master Protein	Q15828	Cystatin-M OS=Homo sapiens OX=9606 GN=CST6 PE=1 SV=1	7	1	1	1	1	1	22	149	16.5	8.09	765349	High
High	Master Protein	CON_P02663	Alpha-S2-casein OS=Bos taurus GN=CSN1S2 PE=1 SV=2	5	1	1	1	1	1	21	222	26	8.43	15424858	High
High	Master Protein	P61626	Lysozyme C OS=Homo sapiens OX=9606 GN=LYZ PE=1 SV=1	8	1	1	1	1	2	21	148	16.5	9.16	2.08454e+06	High
High	Master Protein	Q6ZVX7	F-box only protein 50 OS=Homo sapiens OX=9606 GN=NCCRP1 PE=1 SV=1	4	1	1	1	1	1	21	275	30.8	6.62		High
High	Master Protein	Q9NQ38	Serine protease inhibitor Kazal-type 5 OS=Homo sapiens OX=9606 GN=SPINK5 PE=1 SV=2	1	1	1	1	1	1	20	1064	120.6	8.06	152729	High
High	Master Protein	P05386	60S acidic ribosomal protein P1 OS=Homo sapiens OX=9606 GN=RPLP1 PE=1 SV=1	14	1	1	1	1	2	19	114	11.5	4.32	573980	High
High	Master Protein	P04040	Catalase OS=Homo sapiens OX=9606 GN=CAT PE=1 SV=3	3	1	1	1	1	2	19	527	59.7	7.39		High
High	Master Protein	P81605	Dermcidin OS=Homo sapiens OX=9606 GN=DCD PE=1 SV=2	10	1	1	1	1	2	18	110	11.3	6.54	95552408	High
High	Master Protein	P68104	Elongation factor 1-alpha 1 OS=Homo sapiens OX=9606 GN=EEF1A1 PE=1 SV=1	4	1	2	0	2	2	18	462	50.1	9.01	674267	High
High	Master Protein	P50395	Rab GDP dissociation inhibitor beta OS=Homo sapiens OX=9606 GN=GDI2 PE=1 SV=2	3	1	1	1	1	1	18	445	50.6	6.47		High
High	Master Protein	Q01130	Serine/arginine-rich splicing factor 2 OS=Homo sapiens OX=9606 GN=SRSF2 PE=1 SV=4	5	1	1	1	1	1	17	221	25.5	11.85	319375	High
High	Master Protein	P28072	Proteasome subunit beta type-6 OS=Homo sapiens OX=9606 GN=PSMB6 PE=1 SV=4	5	1	1	1	1	1	16	239	25.3	4.92	437758	High
High	Master Protein	Q96P63	Serpin B12 OS=Homo sapiens OX=9606 GN=SERPINB12 PE=1 SV=1	6	1	2	2	2	2	15	405	46.2	5.53	902226	High
High	Master Protein	P01023	Alpha-2-macroglobulin OS=Homo sapiens OX=9606 GN=A2M PE=1 SV=3	1	1	1	1	1	1	15	1474	163.2	6.46	336727	High
High	Master Protein	P0DTE7	Alpha-amylase 1B OS=Homo sapiens OX=9606 GN=AMY1B PE=1 SV=1	8	1	3	1	3	3	15	511	57.7	6.93	473650	High
High	Master Protein	P07737	Profilin-1 OS=Homo sapiens OX=9606 GN=PFN1 PE=1 SV=2	11	1	1	1	1	1	14	140	15	8.27	1.35532e+06	High
High	Master Protein	P25815	Protein S100-P OS=Homo sapiens OX=9606 GN=S100P PE=1 SV=2	14	1	1	1	1	1	14	95	10.4	4.88	517154	High
High	Master Protein	Q15517	Corneodesmosin OS=Homo sapiens OX=9606 GN=CDSN PE=1 SV=3	8	1	2	2	2	2	14	529	51.5	8.35	1.67701e+06	High

## Sheet: 300ng_EVs_1%FDRPeptides
Confidence	Master Protein Accessions	Protein Accessions	Master Protein Descriptions	Positions in Master Proteins	Annotated Sequence	Modifications	# Protein Groups	# Proteins	# PSMs	# Missed Cleavages	Theo. MH+ [Da]	m/z [Da] (by Search Engine): A2 Mascot	Ions Score (by Search Engine): A2 Mascot	Abundance: F2: Sample
High	P63104	P63104	14-3-3 protein zeta/delta OS=Homo sapiens OX=9606 GN=YWHAZ PE=1 SV=1	P63104 [140-157]	[K].GIVDQSQQAYQEAFEISK.[K]		1	1	2	0	2040.99	1021	164	27217706
High	P04114	P04114	Apolipoprotein B-100 OS=Homo sapiens OX=9606 GN=APOB PE=1 SV=2	P04114 [2675-2694]	[R].TIDQMLNSELQWPVPDIYLR.[D]	1xOxidation [M5]	1	1	5	0	2447.23	1224.12	156	5.25725e+06
High	P04275	P04275	von Willebrand factor OS=Homo sapiens OX=9606 GN=VWF PE=1 SV=4	P04275 [1795-1816]	[K].AVVILVTDVSVDSVDAAADAAR.[S]		1	1	10	0	2157.14	1079.07	152	2.26767e+08
High	P06733	P06733	Alpha-enolase OS=Homo sapiens OX=9606 GN=ENO1 PE=1 SV=2	P06733 [307-326]	[K].FTASAGIQVVGDDLTVTNPK.[R]		1	1	3	0	2033.05	1017.03	143	19916360
High	P02787	P02787	Serotransferrin OS=Homo sapiens OX=9606 GN=TF PE=1 SV=4	P02787 [400-420]	[K].IMNGEADAMSLDGGFVYIAGK.[C]	2xOxidation [M2; M9]	1	1	3	0	2191	1096.01	141	6.99035e+06
High	Q9Y490	Q9Y490	Talin-1 OS=Homo sapiens OX=9606 GN=TLN1 PE=1 SV=3	Q9Y490 [1242-1261]	[R].LNEAAAGLNQAATELVQASR.[G]		1	1	2	0	2027.05	1014.03	140	2.14045e+07
High	Q04695	Q04695	Keratin, type I cytoskeletal 17 OS=Homo sapiens OX=9606 GN=KRT17 PE=1 SV=2	Q04695 [145-163]	[K].ILTATVDNANILLQIDNAR.[L]		1	1	3	0	2068.14	1034.57	133
High	P35527	P35527	Keratin, type I cytoskeletal 9 OS=Homo sapiens OX=9606 GN=KRT9 PE=1 SV=3	P35527 [491-513]	[R].GGSGGSYGGGGSGGGYGGGSGSR.[G]		1	1	2	0	1791.73	896.366	133	11782231
High	P02533	P02533	Keratin, type I cytoskeletal 14 OS=Homo sapiens OX=9606 GN=KRT14 PE=1 SV=4	P02533 [176-194]	[K].ILTATVDNANVLLQIDNAR.[L]		1	1	4	0	2054.12	1027.57	130	29865952
High	P35579	P35579	Myosin-9 OS=Homo sapiens OX=9606 GN=MYH9 PE=1 SV=4	P35579 [1677-1694]	[K].SMEAEMIQLQEELAAAER.[A]	2xOxidation [M2; M6]	1	1	3	0	2080.95	1040.98	130	4.1047e+06
High	P02675	P02675	Fibrinogen beta chain OS=Homo sapiens OX=9606 GN=FGB PE=1 SV=2	P02675 [125-152]	[R].NSVDELNNNVEAVSQTSSSSFQYMYLLK.[D]	1xOxidation [M24]	1	1	8	0	3183.48	1061.83	129	3.12973e+08
High	P02671	P02671	Fibrinogen alpha chain OS=Homo sapiens OX=9606 GN=FGA PE=1 SV=2	P02671 [603-620]	[K].MADEAGSEADHEGTHSTK.[R]	1xOxidation [M1]	1	1	8	0	1888.76	944.884	128	1.51229e+08
High	P02655	P02655	Apolipoprotein C-II OS=Homo sapiens OX=9606 GN=APOC2 PE=1 SV=1	P02655 [78-98]	[K].STAAMSTYTGIFTDQVLSVLK.[G]	1xOxidation [M5]	1	1	5	0	2249.14	1125.07	127	1.71619e+09
High	P04114	P04114	Apolipoprotein B-100 OS=Homo sapiens OX=9606 GN=APOB PE=1 SV=2	P04114 [1537-1556]	[R].YEDGTLSLTSTSDLQSGIIK.[N]		1	1	3	0	2128.07	1064.54	125	31261264
High	P35527	P35527	Keratin, type I cytoskeletal 9 OS=Homo sapiens OX=9606 GN=KRT9 PE=1 SV=3	P35527 [375-390]	[R].HGVQELEIELQSQLSK.[K]		1	1	5	0	1837.97	919.486	123	224574868
High	Q9Y490	Q9Y490	Talin-1 OS=Homo sapiens OX=9606 GN=TLN1 PE=1 SV=3	Q9Y490 [1731-1751]	[K].VSQMAQYFEPLTLAAVGAASK.[T]	1xOxidation [M4]	1	1	2	0	2198.12	1099.56	123
High	P35527	P35527	Keratin, type I cytoskeletal 9 OS=Homo sapiens OX=9606 GN=KRT9 PE=1 SV=3	P35527 [294-317]	[K].EEMSQLTGQNSGDVNVEINVAPGK.[D]	1xOxidation [M3]	1	1	7	0	2532.19	1266.6	123	40696056
High	Q9NZT1	Q9NZT1	Calmodulin-like protein 5 OS=Homo sapiens OX=9606 GN=CALML5 PE=1 SV=2	Q9NZT1 [16-38]	[K].AFSAVDTDGNGTINAQELGAALK.[A]		1	1	3	0	2263.12	1132.06	122	11684470
High	P01008	P01008	Antithrombin-III OS=Homo sapiens OX=9606 GN=SERPINC1 PE=1 SV=1	P01008 [295-307]	[R].VAEGTQVLELPFK.[G]		1	1	2	0	1430.79	715.899	122	8341453
High	P08514	P08514	Integrin alpha-IIb OS=Homo sapiens OX=9606 GN=ITGA2B PE=1 SV=3	P08514 [552-571]	[R].VLLLGSQQAGTTLNLDLGGK.[H]		1	1	3	0	1998.12	999.567	121	19123355
High	P04406	P04406	Glyceraldehyde-3-phosphate dehydrogenase OS=Homo sapiens OX=9606 GN=GAPDH PE=1 SV=3	P04406 [87-107]	[K].WGDAGAEYVVESTGVFTTMEK.[A]	1xOxidation [M19]	1	1	3	0	2293.03	1147.02	120
High	P02647	P02647	Apolipoprotein A-I OS=Homo sapiens OX=9606 GN=APOA1 PE=1 SV=1	P02647 [70-83]	[K].LLDNWDSVTSTFSK.[L]		1	1	5	0	1612.79	806.897	120	2931549040
High	P04921	P04921	Glycophorin-C OS=Homo sapiens OX=9606 GN=GYPC PE=1 SV=1	P04921 [98-123]	[K].GTEFAESADAALQGDPALQDAGDSSR.[K]		1	1	3	0	2579.15	1290.08	119	7106431
High	P02671	P02671	Fibrinogen alpha chain OS=Homo sapiens OX=9606 GN=FGA PE=1 SV=2	P02671 [513-527]	[R].HPDEAAFFDTASTGK.[T]		1	1	19	0	1593.72	797.363	117	1.3035e+09
High	P21333	P21333	Filamin-A OS=Homo sapiens OX=9606 GN=FLNA PE=1 SV=4	P21333 [1550-1573]	[K].ASGPGLNTTGVPASLPVEFTIDAK.[D]		1	1	3	0	2342.22	1171.62	117
High	P04114	P04114	Apolipoprotein B-100 OS=Homo sapiens OX=9606 GN=APOB PE=1 SV=2	P04114 [1146-1163]	[K].LLLQMDSSATAYGSTVSK.[R]	1xOxidation [M5]	1	1	1	0	1887.94	944.474	116	19735016
High	P04114	P04114	Apolipoprotein B-100 OS=Homo sapiens OX=9606 GN=APOB PE=1 SV=2	P04114 [2118-2133]	[K].LPQQANDYLNSFNWER.[Q]		1	1	2	0	1994.94	997.972	115	21592114
High	P01024	P01024	Complement C3 OS=Homo sapiens OX=9606 GN=C3 PE=1 SV=2	P01024 [634-657]	[K].DYAGVFSDAGLTFTSSSGQQTAQR.[A]		1	1	2	0	2494.15	1247.58	115	8675459
High	P04114	P04114	Apolipoprotein B-100 OS=Homo sapiens OX=9606 GN=APOB PE=1 SV=2	P04114 [2801-2818]	[K].LEVLNFDFQANAQLSNPK.[I]		1	1	5	0	2048.04	1024.53	115	2.54016e+07
High	P04114	P04114	Apolipoprotein B-100 OS=Homo sapiens OX=9606 GN=APOB PE=1 SV=2	P04114 [4499-4512]	[K].LQDFSDQLSDYYEK.[F]		1	1	2	0	1750.78	875.895	114	87645248
High	P04114	P04114	Apolipoprotein B-100 OS=Homo sapiens OX=9606 GN=APOB PE=1 SV=2	P04114 [1703-1724]	[K].AALTELSLGSAYQAMILGVDSK.[N]	1xOxidation [M15]	1	1	4	0	2254.16	1127.59	113	35839570
High	P35527	P35527	Keratin, type I cytoskeletal 9 OS=Homo sapiens OX=9606 GN=KRT9 PE=1 SV=3	P35527 [272-289]	[K].SDLEMQYETLQEELMALK.[K]	2xOxidation [M5; M15]	1	1	3	0	2203.01	1102.01	112	2.55699e+07
High	P02549	P02549	Spectrin alpha chain, erythrocytic 1 OS=Homo sapiens OX=9606 GN=SPTA1 PE=1 SV=5	P02549 [390-411]	[K].TAAINADELPTDVAGGEVLLDR.[H]		1	1	2	0	2240.14	1120.58	112
High	P13645	P13645	Keratin, type I cytoskeletal 10 OS=Homo sapiens OX=9606 GN=KRT10 PE=1 SV=6	P13645 [208-228]	[K].NQILNLTTDNANILLQIDNAR.[L]		1	1	4	0	2367.26	1184.13	111	284250080
High	P01023	P01023	Alpha-2-macroglobulin OS=Homo sapiens OX=9606 GN=A2M PE=1 SV=3	P01023 [599-625]	[R].AVDQSVLLMKPDAELSASSVYNLLPEK.[D]	1xOxidation [M9]	1	1	2	0	2933.52	978.511	110	5.97515e+07
High	P13645	P13645	Keratin, type I cytoskeletal 10 OS=Homo sapiens OX=9606 GN=KRT10 PE=1 SV=6	P13645 [267-284]	[K].ADLEMQIESLTEELAYLK.[K]	1xOxidation [M5]	1	1	3	0	2112.04	1056.53	110
High	P04275	P04275	von Willebrand factor OS=Homo sapiens OX=9606 GN=VWF PE=1 SV=4	P04275 [1493-1508]	[R].NSMVLDVAFVLEGSDK.[I]	1xOxidation [M3]	1	1	3	0	1739.85	870.43	109	4.70935e+07
High	P27169	P27169	Serum paraoxonase/arylesterase 1 OS=Homo sapiens OX=9606 GN=PON1 PE=1 SV=3	P27169 [215-233]	[R].VVAEGFDFANGINISPDGK.[Y]		1	1	2	0	1949.96	975.484	107
High	Q9Y490	Q9Y490	Talin-1 OS=Homo sapiens OX=9606 GN=TLN1 PE=1 SV=3	Q9Y490 [2334-2350]	[K].EADESLNFEEQILEAAK.[S]		1	1	2	0	1935.92	968.464	106	6.34708e+06
High	P35908	P35908	Keratin, type II cytoskeletal 2 epidermal OS=Homo sapiens OX=9606 GN=KRT2 PE=1 SV=2	P35908 [550-572]	[R].GGSGGGGSISGGGYGSGGGSGGR.[Y]		1	1	1	0	1741.75	871.38	105	5.84093e+06
High	CON_P02668	CON_P02668	Kappa-casein OS=Bos taurus GN=CSN3 PE=1 SV=1	CON_P02668 [90-107]	[R].SPAQILQWQVLSNTVPAK.[S]		1	1	3	0	1980.09	990.549	105
High	P21333	P21333	Filamin-A OS=Homo sapiens OX=9606 GN=FLNA PE=1 SV=4	P21333 [1492-1515]	[K].GLVEPVDVVDNADGTQTVNYVPSR.[E]		1	1	3	0	2544.26	1272.63	105
High	P02649	P02649	Apolipoprotein E OS=Homo sapiens OX=9606 GN=APOE PE=1 SV=1	P02649 [138-152]	[R].GEVQAMLGQSTEELR.[V]	1xOxidation [M6]	1	1	5	0	1663.8	832.402	105	362066388
High	P04114	P04114	Apolipoprotein B-100 OS=Homo sapiens OX=9606 GN=APOB PE=1 SV=2	P04114 [3508-3524]	[R].EYSGTIASEANTYLNSK.[S]		1	1	7	0	1847.87	924.437	105	62360268
High	P02649	P02649	Apolipoprotein E OS=Homo sapiens OX=9606 GN=APOE PE=1 SV=1	P02649 [301-317]	[K].VQAAVGTSAAPVPSDNH.[-]		1	1	8	0	1620.8	810.904	104	4.56834e+09
High	P60709	P60709; P63261	Actin, cytoplasmic 1 OS=Homo sapiens OX=9606 GN=ACTB PE=1 SV=1	P60709 [292-312]	[K].DLYANTVLSGGTTMYPGIADR.[M]	1xOxidation [M14]	1	2	2	0	2231.06	1116.04	103	93852496
High	P21333	P21333	Filamin-A OS=Homo sapiens OX=9606 GN=FLNA PE=1 SV=4	P21333 [1892-1907]	[K].DAGEGGLSLAIEGPSK.[A]		1	1	2	0	1500.75	750.88	103	43382168
High	P01011	P01011	Alpha-1-antichymotrypsin OS=Homo sapiens OX=9606 GN=SERPINA3 PE=1 SV=2	P01011 [361-379]	[K].AVLDVFEEGTEASAATAVK.[I]		1	1	3	0	1907.96	954.486	102	1.70029e+06
High	P35579	P35579	Myosin-9 OS=Homo sapiens OX=9606 GN=MYH9 PE=1 SV=4	P35579 [1755-1770]	[K].ANLQIDQINTDLNLER.[S]		1	1	3	0	1869.97	935.488	102
High	P02656	P02656	Apolipoprotein C-III OS=Homo sapiens OX=9606 GN=APOC3 PE=1 SV=1	P02656 [45-60]	[K].DALSSVQESQVAQQAR.[G]		1	1	25	0	1716.85	858.929	102	1.72492e+10
High	P04259; P02538	P04259; P02538; P48668	Keratin, type II cytoskeletal 6B OS=Homo sapiens OX=9606 GN=KRT6B PE=1 SV=5 Keratin, type II cytoskeletal 6A OS=Homo sapiens OX=9606 GN=KRT6A PE=1 SV=3	P04259 [288-299]; P02538 [288-299]	[K].ADTLTDEINFLR.[A]		2	3	2	0	1407.71	704.36	102
High	P01593	P01593	Immunoglobulin kappa variable 1D-33 OS=Homo sapiens OX=9606 GN=IGKV1D-33 PE=1 SV=2	P01593 [68-83]	[K].LLIYDASNLETGVPSR.[F]		1	1	2	0	1747.92	874.466	102	30106454
High	P02549	P02549	Spectrin alpha chain, erythrocytic 1 OS=Homo sapiens OX=9606 GN=SPTA1 PE=1 SV=5	P02549 [2353-2368]	[K].SSDEIENAFQALAEGK.[S]		1	1	1	0	1708.8	854.906	101	6489149
High	P04114	P04114	Apolipoprotein B-100 OS=Homo sapiens OX=9606 GN=APOB PE=1 SV=2	P04114 [540-557]	[K].DQEVLLQTFLDDASPGDK.[R]		1	1	2	0	1990.96	995.984	100	24187316
High	P01024	P01024	Complement C3 OS=Homo sapiens OX=9606 GN=C3 PE=1 SV=2	P01024 [387-408]	[R].VPVAVQGEDTVQSLTQGDGVAK.[L]		1	1	5	0	2198.13	1099.57	100	13122788
High	Q15084	Q15084	Protein disulfide-isomerase A6 OS=Homo sapiens OX=9606 GN=PDIA6 PE=1 SV=1	Q15084 [119-132]	[R].TGEAIVDAALSALR.[Q]		1	1	1	0	1386.76	693.884	100	3174431
High	P13645	P13645	Keratin, type I cytoskeletal 10 OS=Homo sapiens OX=9606 GN=KRT10 PE=1 SV=6	P13645 [346-362]	[K].ELTTEIDNNIEQISSYK.[S]		1	1	8	0	1996.97	998.991	100	895242576
High	Q9Y490	Q9Y490	Talin-1 OS=Homo sapiens OX=9606 GN=TLN1 PE=1 SV=3	Q9Y490 [2064-2085]	[K].LGAASLGAEDPETQVVLINAVK.[D]		1	1	2	0	2195.19	1098.1	99	5995553
High	P12259	CON_Q28107; P12259	Coagulation factor V OS=Homo sapiens OX=9606 GN=F5 PE=1 SV=4	P12259 [539-555]	[R].AADIEQQAVFAVFDENK.[S]		1	2	3	0	1894.92	947.963	99	1.71534e+07
High	P21333	P21333	Filamin-A OS=Homo sapiens OX=9606 GN=FLNA PE=1 SV=4	P21333 [1297-1312]	[R].VANPSGNLTETYVQDR.[G]		1	1	1	0	1763.86	882.431	99	14878749
High	P01903	P01903	HLA class II histocompatibility antigen, DR alpha chain OS=Homo sapiens OX=9606 GN=HLA-DRA PE=1 SV=2	P01903 [76-92]	[R].FASFEAQGALANIAVDK.[A]		1	1	1	0	1751.9	876.452	99
High	P63267; P60709	A5A3E0; P63267; Q9BYX7; P60709; Q6S8J3; P62736; P68133; Q562R1; P68032; P63261	Actin, gamma-enteric smooth muscle OS=Homo sapiens OX=9606 GN=ACTG2 PE=1 SV=1 Actin, cytoplasmic 1 OS=Homo sapiens OX=9606 GN=ACTB PE=1 SV=1	P63267 [240-255]; P60709 [239-254]	[KR].SYELPDGQVITIGNER.[F]		2	10	4	0	1790.89	895.951	99	1.62732e+08
High	P01024	P01024	Complement C3 OS=Homo sapiens OX=9606 GN=C3 PE=1 SV=2	P01024 [749-764]	[R].SNLDEDIIAEENIVSR.[S]		1	1	2	0	1816.89	908.95	99	51229203
High	Q71U36	P0DPH7; Q6PEY2; Q71U36; P68363; Q9BQE3	Tubulin alpha-1A chain OS=Homo sapiens OX=9606 GN=TUBA1A PE=1 SV=1	Q71U36 [41-60]	[K].TIGGGDDSFNTFFSETGAGK.[H]		1	5	2	0	2007.89	1004.45	98
High	P04083	P04083	Annexin A1 OS=Homo sapiens OX=9606 GN=ANXA1 PE=1 SV=2	P04083 [129-144]	[K].GLGTDEDTLIEILASR.[T]		1	1	1	0	1702.89	851.944	98	3167443
High	P04114	P04114	Apolipoprotein B-100 OS=Homo sapiens OX=9606 GN=APOB PE=1 SV=2	P04114 [2475-2488]	[K].ATVAVYLESLQDTK.[I]		1	1	1	0	1537.81	769.409	98	21392414
High	P02730	P02730	Band 3 anion transport protein OS=Homo sapiens OX=9606 GN=SLC4A1 PE=1 SV=3	P02730 [247-263]	[R].LQEAAELEAVELPVPIR.[F]		1	1	2	0	1877.04	939.024	98	5242390
High	P08603	P08603	Complement factor H OS=Homo sapiens OX=9606 GN=CFH PE=1 SV=4	P08603 [451-470]	[K].SSIDIENGFISESQYTYALK.[E]		1	1	1	0	2265.09	1133.05	98
High	P04114	P04114	Apolipoprotein B-100 OS=Homo sapiens OX=9606 GN=APOB PE=1 SV=2	P04114 [3035-3057]	[K].NSLFFSAQPFEITASTNNEGNLK.[V]		1	1	3	0	2529.23	1265.12	97	31294793
High	P04114	P04114	Apolipoprotein B-100 OS=Homo sapiens OX=9606 GN=APOB PE=1 SV=2	P04114 [3830-3846]	[K].SVSDGIAALDLNAVANK.[I]		1	1	2	0	1657.88	829.442	97	22027408
High	P01009	P01009	Alpha-1-antitrypsin OS=Homo sapiens OX=9606 GN=SERPINA1 PE=1 SV=3	P01009 [126-149]	[R].TLNQPDSQLQLTTGNGLFLSEGLK.[L]		1	1	3	0	2574.34	1287.68	97	3.89351e+07
High	P04114	P04114	Apolipoprotein B-100 OS=Homo sapiens OX=9606 GN=APOB PE=1 SV=2	P04114 [2013-2025]	[R].TLADLTLLDSPIK.[V]		1	1	3	0	1399.8	700.406	97	534444576
High	Q15084	Q15084	Protein disulfide-isomerase A6 OS=Homo sapiens OX=9606 GN=PDIA6 PE=1 SV=1	Q15084 [217-231]	[K].LAAVDATVNQVLASR.[Y]		1	1	2	0	1527.85	764.428	96	10479208
High	P01833	P01833	Polymeric immunoglobulin receptor OS=Homo sapiens OX=9606 GN=PIGR PE=1 SV=4	P01833 [623-638]	[R].ASVDSGSSEEQGGSSR.[A]		1	1	1	0	1539.65	770.329	96	660603
High	P35579	P35580; P35749; P35579	Myosin-9 OS=Homo sapiens OX=9606 GN=MYH9 PE=1 SV=4	P35579 [1539-1555]	[RK].TQLEELEDELQATEDAK.[L]		1	3	3	0	1961.92	981.464	96	3.13761e+06
High	P35579	P35579	Myosin-9 OS=Homo sapiens OX=9606 GN=MYH9 PE=1 SV=4	P35579 [1278-1295]	[K].LQVELDNVTGLLSQSDSK.[S]		1	1	3	0	1946.01	973.509	95	2.0853e+07
High	P04114	P04114	Apolipoprotein B-100 OS=Homo sapiens OX=9606 GN=APOB PE=1 SV=2	P04114 [4148-4168]	[K].AQNLYQELLTQEGQASFQGLK.[D]		1	1	2	0	2366.2	1183.6	95	101646598
High	P02649	P02649	Apolipoprotein E OS=Homo sapiens OX=9606 GN=APOE PE=1 SV=1	P02649 [57-79]	[R].WVQTLSEQVQEELLSSQVTQELR.[A]		1	1	2	0	2730.39	1365.7	95	14296521
High	P02774	P02774	Vitamin D-binding protein OS=Homo sapiens OX=9606 GN=GC PE=1 SV=2	P02774 [38-50]	[K].EDFTSLSLVLYSR.[K]		1	1	2	0	1529.78	765.397	94	2.02882e+06
High	P27169	P27169	Serum paraoxonase/arylesterase 1 OS=Homo sapiens OX=9606 GN=PON1 PE=1 SV=3	P27169 [291-306]	[K].IFFYDSENPPASEVLR.[I]		1	1	2	0	1883.92	942.462	94	59224104
High	P0C0L5	P0C0L5	Complement C4-B OS=Homo sapiens OX=9606 GN=C4B PE=1 SV=2	P0C0L5 [1100-1126]	[K].LQETSNWLLSQQQADGSFQDLSPVIHR.[S]		1	1	4	0	3097.53	1033.18	94	18479700
High	P35527	P35527	Keratin, type I cytoskeletal 9 OS=Homo sapiens OX=9606 GN=KRT9 PE=1 SV=3	P35527 [340-368]	[K].DIENQYETQITQIEHEVSSSGQEVQSSAK.[E]		1	1	4	0	3264.51	1088.84	93	1.1482e+08
High	O95810	O95810	Caveolae-associated protein 2 OS=Homo sapiens OX=9606 GN=CAVIN2 PE=1 SV=3	O95810 [49-64]	[R].DNSQVNAVTVLTLLDK.[L]		1	1	1	0	1729.93	865.471	93
High	P01834; P0DOX7	P01834; P0DOX7	Immunoglobulin kappa constant OS=Homo sapiens OX=9606 GN=IGKC PE=1 SV=2 Immunoglobulin kappa light chain OS=Homo sapiens OX=9606 PE=1 SV=1	P01834 [43-62]; P0DOX7 [150-169]	[K].VDNALQSGNSQESVTEQDSK.[D]		2	2	4	0	2135.97	1068.49	93	514498960
High	P15924	P15924	Desmoplakin OS=Homo sapiens OX=9606 GN=DSP PE=1 SV=3	P15924 [2414-2430]	[K].GFFDPNTEENLTYLQLK.[E]		1	1	1	0	2028.99	1015	93	5344838
High	P02549	P02549	Spectrin alpha chain, erythrocytic 1 OS=Homo sapiens OX=9606 GN=SPTA1 PE=1 SV=5	P02549 [2332-2346]	[K].GYVSLEDYTAFLIDK.[E]		1	1	1	0	1733.86	867.436	93	2.23521e+06
High	P68871	P68871	Hemoglobin subunit beta OS=Homo sapiens OX=9606 GN=HBB PE=1 SV=2	P68871 [42-60]	[R].FFESFGDLSTPDAVMGNPK.[V]	1xOxidation [M15]	1	1	3	0	2074.94	1037.98	93	302204300
High	P16157	P16157	Ankyrin-1 OS=Homo sapiens OX=9606 GN=ANK1 PE=1 SV=3	P16157 [1219-1231]	[R].TAEAVNFATLLYK.[E]		1	1	1	0	1440.77	720.891	93	9697263
High	P02751	P02751	Fibronectin OS=Homo sapiens OX=9606 GN=FN1 PE=1 SV=5	P02751 [959-976]	[R].NTFAEVTGLSPGVTYYFK.[V]		1	1	4	0	1993.99	997.5	93	2.44311e+08
High	P02675	P02675	Fibrinogen beta chain OS=Homo sapiens OX=9606 GN=FGB PE=1 SV=2	P02675 [301-313]	[K].QGFGNVATNTDGK.[N]		1	1	7	0	1308.62	654.812	93	7.0632e+09
High	P04114	P04114	Apolipoprotein B-100 OS=Homo sapiens OX=9606 GN=APOB PE=1 SV=2	P04114 [52-71]	[K].YTYNYEAESSSGVPGTADSR.[S]		1	1	4	0	2153.93	1077.47	92	122187016
High	P13646	CON_P08730; P13646	Keratin, type I cytoskeletal 13 OS=Homo sapiens OX=9606 GN=KRT13 PE=1 SV=4	P13646 [249-272]	[K].EFSNQVVGQVNVEMDATPGIDLTR.[V]	1xOxidation [M14]	1	2	2	0	2635.27	1318.14	92
High	P01876	P01876	Immunoglobulin heavy constant alpha 1 OS=Homo sapiens OX=9606 GN=IGHA1 PE=1 SV=2	P01876 [283-299]	[R].QEPSQGTTTFAVTSILR.[V]		1	1	2	0	1835.95	612.654	92	105105982
High	P24844; O14950	P24844; O14950; P19105	Myosin regulatory light polypeptide 9 OS=Homo sapiens OX=9606 GN=MYL9 PE=1 SV=4 Myosin regulatory light chain 12B OS=Homo sapiens OX=9606 GN=MYL12B PE=1 SV=2	P24844 [18-35]; O14950 [18-35]	[R].ATSNVFAMFDQSQIQEFK.[E]	1xOxidation [M8]	2	3	3	0	2106.98	1053.99	92	44374954
High	CON_P15636	CON_P15636	Protease 1 OS=Achromobacter lyticus PE=1 SV=1	CON_P15636 [343-360]	[R].DQNYPGAIAIHHPNVAEK.[R]		1	1	56	0	1973.98	987.496	92	1.15359e+10
High	P60174	P60174	Triosephosphate isomerase OS=Homo sapiens OX=9606 GN=TPI1 PE=1 SV=4	P60174 [161-175]	[K].VVLAYEPVWAIGTGK.[T]		1	1	2	0	1602.89	801.948	92	5.50443e+06
High	P07996	P07996	Thrombospondin-1 OS=Homo sapiens OX=9606 GN=THBS1 PE=1 SV=2	P07996 [174-189]	[K].MENAELDVPIQSVFTR.[D]	1xOxidation [M1]	1	1	2	0	1864.91	932.959	92
High	P35527	P35527	Keratin, type I cytoskeletal 9 OS=Homo sapiens OX=9606 GN=KRT9 PE=1 SV=3	P35527 [580-619]	[R].GGSGGSHGGGSGFGGESGGSYGGGEEASGSGGGYGGGSGK.[S]		1	1	1	0	3223.28	1075.1	91	6580173
High	P06733	P06733	Alpha-enolase OS=Homo sapiens OX=9606 GN=ENO1 PE=1 SV=2	P06733 [203-221]	[K].DATNVGDEGGFAPNILENK.[E]		1	1	1	0	1960.92	980.964	91	6.93273e+06
High	P02751	P02751	Fibronectin OS=Homo sapiens OX=9606 GN=FN1 PE=1 SV=5	P02751 [1913-1926]	[R].VTDATETTITISWR.[T]		1	1	4	0	1593.81	797.41	91	4.86608e+07
High	P0C0L4; P0C0L5	P0C0L4; P0C0L5	Complement C4-A OS=Homo sapiens OX=9606 GN=C4A PE=1 SV=2 Complement C4-B OS=Homo sapiens OX=9606 GN=C4B PE=1 SV=2	P0C0L4 [757-775]; P0C0L5 [757-775]	[R].ALEILQEEDLIDEDDIPVR.[S]		2	2	1	0	2225.12	1113.06	91	3.28003e+06
High	P04792	P04792	Heat shock protein beta-1 OS=Homo sapiens OX=9606 GN=HSPB1 PE=1 SV=2	P04792 [97-112]	[R].VSLDVNHFAPDELTVK.[T]		1	1	2	0	1783.92	892.465	91	30578966
High	P01023	P01023	Alpha-2-macroglobulin OS=Homo sapiens OX=9606 GN=A2M PE=1 SV=3	P01023 [94-108]	[K].SSSNEEVMFLTVQVK.[G]	1xOxidation [M8]	1	1	4	0	1713.84	857.421	91	121364114
High	P01040	P01040	Cystatin-A OS=Homo sapiens OX=9606 GN=CSTA PE=1 SV=1	P01040 [72-89]	[K].SLPGQNEDLVLTGYQVDK.[N]		1	1	2	0	1976	988.504	90	2.14775e+07
High	P35908	P35908	Keratin, type II cytoskeletal 2 epidermal OS=Homo sapiens OX=9606 GN=KRT2 PE=1 SV=2	P35908 [297-314]	[K].VELQSKVDLLNQEIEFLK.[V]		1	1	2	1	2145.18	715.732	90	26979218
High	P31949	P31949	Protein S100-A11 OS=Homo sapiens OX=9606 GN=S100A11 PE=1 SV=2	P31949 [37-52]	[K].TEFLSFMNTELAAFTK.[N]	1xOxidation [M7]	1	1	2	0	1865.9	933.452	90	3984086
High	P11277	P11277	Spectrin beta chain, erythrocytic OS=Homo sapiens OX=9606 GN=SPTB PE=1 SV=5	P11277 [765-779]	[R].LLSGEDVGQDEGATR.[A]		1	1	1	0	1546.73	773.87	90
High	CON_P02769	CON_P02769	Serum albumin OS=Bos taurus GN=ALB PE=1 SV=4	CON_P02769 [421-433]	[K].LGEYGFQNALIVR.[Y]		1	1	2	0	1479.8	740.401	89	66671560
High	P04275	P04275	von Willebrand factor OS=Homo sapiens OX=9606 GN=VWF PE=1 SV=4	P04275 [1764-1779]	[R].EGGPSQIGDALGFAVR.[Y]		1	1	2	0	1573.8	525.271	89	234213458
High	P60709	P60709; P63261	Actin, cytoplasmic 1 OS=Homo sapiens OX=9606 GN=ACTB PE=1 SV=1	P60709 [96-113]	[R].VAPEEHPVLLTEAPLNPK.[A]		1	2	8	0	1954.06	977.536	89	473884160
High	P16157	P16157	Ankyrin-1 OS=Homo sapiens OX=9606 GN=ANK1 PE=1 SV=3	P16157 [1121-1137]	[K].LLGNQATFSPIVTVEPR.[R]		1	1	2	0	1842.01	921.512	89	2.52302e+07
High	P08779	P08779	Keratin, type I cytoskeletal 16 OS=Homo sapiens OX=9606 GN=KRT16 PE=1 SV=4	P08779 [178-196]	[K].IIAATIENAQPILQIDNAR.[L]		1	1	2	0	2064.14	1032.58	89
High	P02766	P02766	Transthyretin OS=Homo sapiens OX=9606 GN=TTR PE=1 SV=1	P02766 [125-147]	[R].YTIAALLSPYSYSTTAVVTNPKE.[-]		1	1	3	1	2489.28	830.433	88	8.41643e+06
High	P01834; P0DOX7	P01834; P0DOX7	Immunoglobulin kappa constant OS=Homo sapiens OX=9606 GN=IGKC PE=1 SV=2 Immunoglobulin kappa light chain OS=Homo sapiens OX=9606 PE=1 SV=1	P01834 [63-76]; P0DOX7 [170-183]	[K].DSTYSLSSTLTLSK.[A]		2	2	21	0	1502.76	751.883	88	2.0193e+09
High	P02675	P02675	Fibrinogen beta chain OS=Homo sapiens OX=9606 GN=FGB PE=1 SV=2	P02675 [335-348]	[R].MGPTELLIEMEDWK.[G]	2xOxidation [M1; M10]	1	1	5	0	1723.79	862.399	88	1031977952
High	P02549	P02549	Spectrin alpha chain, erythrocytic 1 OS=Homo sapiens OX=9606 GN=SPTA1 PE=1 SV=5	P02549 [1970-1984]	[K].QDTLDASLQSFQQER.[L]		1	1	2	0	1765.84	883.422	88	5.81043e+06
High	P04114	P04114	Apolipoprotein B-100 OS=Homo sapiens OX=9606 GN=APOB PE=1 SV=2	P04114 [3776-3790]	[R].TSSFALNLPTLPEVK.[F]		1	1	3	0	1616.89	808.948	87	97717664
High	P62937	P62937	Peptidyl-prolyl cis-trans isomerase A OS=Homo sapiens OX=9606 GN=PPIA PE=1 SV=2	P62937 [2-19]	[M].VNPTVFFDIAVDGEPLGR.[V]	1xAcetyl [N-Term]	1	1	2	0	1988.01	994.51	87
High	Q7Z794; P35908; CON_Q9R0H5; P04264; CON_Q6IFZ6	Q7Z794; P35908; CON_Q9R0H5; P04264; CON_Q6IFZ6	Keratin, type II cytoskeletal 1b OS=Homo sapiens OX=9606 GN=KRT77 PE=1 SV=3 Keratin, type II cytoskeletal 2 epidermal OS=Homo sapiens OX=9606 GN=KRT2 PE=1 SV=2 Keratin, type II cytoskeletal 71 OS=Mus musculus GN=Krt71 PE=1 SV=1 Keratin, type II cytoskeletal 1 OS=Homo sapiens OX=9606 GN=KRT1 PE=1 SV=6 Keratin, type II cytoskeletal 1b OS=Mus musculus GN=Krt77 PE=1 SV=1	Q7Z794 [184-195]; P35908 [198-209]; CON_Q9R0H5 [151-162]; P04264 [200-211]; CON_Q6IFZ6 [187-198]	[R].FLEQQNQVLQTK.[W]		5	5	3	0	1475.79	738.396	87	776573248
High	P02649	P02649	Apolipoprotein E OS=Homo sapiens OX=9606 GN=APOE PE=1 SV=1	P02649 [94-108]	[K].SELEEQLTPVAEETR.[A]		1	1	7	0	1730.84	865.926	87	1168459960
High	P35579	P35579	Myosin-9 OS=Homo sapiens OX=9606 GN=MYH9 PE=1 SV=4	P35579 [1731-1751]	[R].IAQLEEELEEEQGNTELINDR.[L]		1	1	1	0	2472.17	1236.59	87
High	P11142; P11021	P54652; P11142; P11021; P34931	Heat shock cognate 71 kDa protein OS=Homo sapiens OX=9606 GN=HSPA8 PE=1 SV=1 Endoplasmic reticulum chaperone BiP OS=Homo sapiens OX=9606 GN=HSPA5 PE=1 SV=2	P11142 [172-187]; P11021 [198-213]	[R].IINEPTAAAIAYGLDK.[KRG]		2	4	2	0	1659.9	830.451	87	29449596
High	P01042	P01042	Kininogen-1 OS=Homo sapiens OX=9606 GN=KNG1 PE=1 SV=2	P01042 [270-288]	[R].DIPTNSPELEETLTHTITK.[L]		1	1	3	0	2139.08	713.698	87	19704310
High	P01023	P01023	Alpha-2-macroglobulin OS=Homo sapiens OX=9606 GN=A2M PE=1 SV=3	P01023 [824-841]	[R].VSVQLEASPAFLAVPVEK.[E]		1	1	2	0	1884.05	942.528	87	84897456
High	P11277	P11277	Spectrin beta chain, erythrocytic OS=Homo sapiens OX=9606 GN=SPTB PE=1 SV=5	P11277 [444-461]	[R].LVAQDNFGYDLAAVEAAK.[K]		1	1	2	0	1894.95	947.981	87	7.96393e+06
High	Q96DA0	Q96DA0	Zymogen granule protein 16 homolog B OS=Homo sapiens OX=9606 GN=ZG16B PE=1 SV=3	Q96DA0 [101-121]	[K].LGALGGNTQEVTLQPGEYITK.[V]		1	1	3	0	2189.14	1095.08	86
High	P24534	P24534	Elongation factor 1-beta OS=Homo sapiens OX=9606 GN=EEF1B2 PE=1 SV=3	P24534 [8-22]	[K].SPAGLQVLNDYLADK.[S]		1	1	1	0	1603.83	802.42	86
High	P01857	P01857; P0DOX5	Immunoglobulin heavy constant gamma 1 OS=Homo sapiens OX=9606 GN=IGHG1 PE=1 SV=1	P01857 [276-292]	[K].TTPPVLDSDGSFFLYSK.[L]		1	2	5	0	1873.92	625.311	86	1305277248
High	P02647	CON_P15497; P02647	Apolipoprotein A-I OS=Homo sapiens OX=9606 GN=APOA1 PE=1 SV=1	P02647 [86-101]	[R].EQLGPVTQEFWDNLEK.[E]		1	2	2	0	1932.93	966.972	86	12177463
High	P09211	P09211	Glutathione S-transferase P OS=Homo sapiens OX=9606 GN=GSTP1 PE=1 SV=2	P09211 [56-71]	[K].FQDGDLTLYQSNTILR.[H]		1	1	2	0	1883.95	942.479	86
High	P02751	P02751	Fibronectin OS=Homo sapiens OX=9606 GN=FN1 PE=1 SV=5	P02751 [1929-1950]	[K].TETITGFQVDAVPANGQTPIQR.[T]		1	1	3	0	2343.19	1172.1	86	88975158
High	P02751	P02751	Fibronectin OS=Homo sapiens OX=9606 GN=FN1 PE=1 SV=5	P02751 [2002-2018]	[R].FLATTPNSLLVSWQPPR.[A]		1	1	2	0	1927.04	964.028	86	9.81402e+06
High	Q9Y490	Q9Y490	Talin-1 OS=Homo sapiens OX=9606 GN=TLN1 PE=1 SV=3	Q9Y490 [2276-2291]	[R].VAGSVTELIQAAEAMK.[G]	1xOxidation [M15]	1	1	3	0	1633.85	817.427	86	8570323
High	P13645	P13645	Keratin, type I cytoskeletal 10 OS=Homo sapiens OX=9606 GN=KRT10 PE=1 SV=6	P13645 [296-322]	[R].NVSTGDVNVEMNAAPGVDLTQLLNNMR.[S]	2xOxidation [M11; M26]	1	1	3	0	2904.38	968.801	86	858923840
High	Q01518	Q01518	Adenylyl cyclase-associated protein 1 OS=Homo sapiens OX=9606 GN=CAP1 PE=1 SV=5	Q01518 [331-348]	[R].VENQENVSNLVIEDTELK.[Q]		1	1	2	0	2073.03	1037.02	85
High	P13645	P13645	Keratin, type I cytoskeletal 10 OS=Homo sapiens OX=9606 GN=KRT10 PE=1 SV=6	P13645 [371-386]	[R].NVQALEIELQSQLALK.[Q]		1	1	10	0	1797.01	899.01	85	470789708
High	P02675	P02675	Fibrinogen beta chain OS=Homo sapiens OX=9606 GN=FGB PE=1 SV=2	P02675 [179-196]	[K].HQLYIDETVNSNIPTNLR.[V]		1	1	10	0	2127.08	1064.05	85	6.35204e+08
High	P06727	P06727	Apolipoprotein A-IV OS=Homo sapiens OX=9606 GN=APOA4 PE=1 SV=4	P06727 [52-65]	[K].SELTQQLNALFQDK.[L]		1	1	2	0	1634.84	817.923	85	106824288
High	P01861	P01861	Immunoglobulin heavy constant gamma 4 OS=Homo sapiens OX=9606 GN=IGHG4 PE=1 SV=1	P01861 [273-289]	[K].TTPPVLDSDGSFFLYSR.[L]		1	1	3	0	1901.93	951.469	85	1.84649e+07
High	P02768	P02768	Albumin OS=Homo sapiens OX=9606 GN=ALB PE=1 SV=2	P02768 [598-609]	[K].KLVAASQAALGL.[-]		1	1	5	1	1141.69	571.351	85	1002603712
High	Q6UWP8	Q6UWP8	Suprabasin OS=Homo sapiens OX=9606 GN=SBSN PE=1 SV=2	Q6UWP8 [152-169]	[K].FGQGVDNAAGQAGNEAGR.[F]		1	1	1	0	1718.78	859.896	85	2.90691e+06
High	P01023	P01023	Alpha-2-macroglobulin OS=Homo sapiens OX=9606 GN=A2M PE=1 SV=3	P01023 [1408-1421]	[R].TEVSSNHVLIYLDK.[V]		1	1	7	0	1617.85	809.429	85	117998586
High	P18206	P18206	Vinculin OS=Homo sapiens OX=9606 GN=VCL PE=1 SV=4	P18206 [327-339]	[K].MLGQMTDQVADLR.[A]	2xOxidation [M1; M5]	1	1	2	0	1509.7	755.355	85	14889239
High	Q9Y490	Q9Y490	Talin-1 OS=Homo sapiens OX=9606 GN=TLN1 PE=1 SV=3	Q9Y490 [828-841]	[R].ILAQATSDLVNAIK.[A]		1	1	2	0	1456.84	728.922	85	54316912
High	P0C0L4; P0C0L5	P0C0L4; P0C0L5	Complement C4-A OS=Homo sapiens OX=9606 GN=C4A PE=1 SV=2 Complement C4-B OS=Homo sapiens OX=9606 GN=C4B PE=1 SV=2	P0C0L4 [980-1005]; P0C0L5 [980-1005]	[R].VTASDPLDTLGSEGALSPGGVASLLR.[L]		2	2	3	0	2483.3	1242.15	85	30957402
High	Q9Y490	Q9Y490	Talin-1 OS=Homo sapiens OX=9606 GN=TLN1 PE=1 SV=3	Q9Y490 [2376-2398]	[K].VGAIPANALDDGQWSQGLISAAR.[M]		1	1	3	0	2310.18	1155.6	85
High	P02549	P02549	Spectrin alpha chain, erythrocytic 1 OS=Homo sapiens OX=9606 GN=SPTA1 PE=1 SV=5	P02549 [919-939]	[K].EPIVDNTNYGADEEAAGALLK.[K]		1	1	2	0	2190.06	1095.54	84
High	CON_P02535	CON_P02535	Keratin, type I cytoskeletal 10 OS=Mus musculus GN=Krt10 PE=1 SV=3	CON_P02535 [369-384]	[R].TVQGLEIELQSQLALK.[Q]		1	1	2	0	1770	885.505	84	1.65598e+06
High	P04114	P04114	Apolipoprotein B-100 OS=Homo sapiens OX=9606 GN=APOB PE=1 SV=2	P04114 [779-797]	[R].ILGEELGFASLHDLQLLGK.[L]		1	1	3	0	2053.13	1027.07	84	30732762
High	P11277	P11277	Spectrin beta chain, erythrocytic OS=Homo sapiens OX=9606 GN=SPTB PE=1 SV=5	P11277 [899-921]	[K].TLMTQIDGVNLAANSLVESGHPR.[S]	1xOxidation [M3]	1	1	1	0	2439.23	813.75	84	8971312
High	P01023	P01023	Alpha-2-macroglobulin OS=Homo sapiens OX=9606 GN=A2M PE=1 SV=3	P01023 [175-188]	[R].IAQWQSFQLEGGLK.[Q]		1	1	2	0	1604.84	802.926	84	87707776
High	P06396	P06396	Gelsolin OS=Homo sapiens OX=9606 GN=GSN PE=1 SV=1	P06396 [627-648]	[R].AQPVQVAEGSEPDGFWEALGGK.[A]		1	1	3	0	2272.09	1136.55	84
High	Q13201	Q13201	Multimerin-1 OS=Homo sapiens OX=9606 GN=MMRN1 PE=1 SV=3	Q13201 [397-411]	[K].IFQNDMQETVAQLFK.[T]	1xOxidation [M6]	1	1	1	0	1827.89	914.455	83	11521694
High	P04114	P04114	Apolipoprotein B-100 OS=Homo sapiens OX=9606 GN=APOB PE=1 SV=2	P04114 [3277-3291]	[K].AVSMPSFSILGSDVR.[V]	1xOxidation [M4]	1	1	2	0	1581.79	791.401	83	148016512
High	P15924	P15924	Desmoplakin OS=Homo sapiens OX=9606 GN=DSP PE=1 SV=3	P15924 [711-727]	[K].SVQNDSQAIAEVLNQLK.[D]		1	1	2	0	1856.97	928.991	83
High	P02042; P68871	P02042; P68871	Hemoglobin subunit delta OS=Homo sapiens OX=9606 GN=HBD PE=1 SV=2 Hemoglobin subunit beta OS=Homo sapiens OX=9606 GN=HBB PE=1 SV=2	P02042 [68-83]; P68871 [68-83]	[K].VLGAFSDGLAHLDNLK.[G]		2	2	3	0	1669.89	557.302	83	441729936
High	P04114	P04114	Apolipoprotein B-100 OS=Homo sapiens OX=9606 GN=APOB PE=1 SV=2	P04114 [2151-2164]	[R].ITENDIQIALDDAK.[I]		1	1	3	0	1558.8	779.902	83	210706632
High	P35527	P35527	Keratin, type I cytoskeletal 9 OS=Homo sapiens OX=9606 GN=KRT9 PE=1 SV=3	P35527 [450-472]	[K].EIETYHNLLEGGQEDFESSGAGK.[I]		1	1	3	0	2510.13	837.382	82	128174704
High	P0DMV8	P17066; P0DMV8	Heat shock 70 kDa protein 1A OS=Homo sapiens OX=9606 GN=HSPA1A PE=1 SV=1	P0DMV8 [172-187]	[R].IINEPTAAAIAYGLDR.[RT]		1	2	3	0	1687.9	844.455	82	46875994
High	P0C0L5	P0C0L5	Complement C4-B OS=Homo sapiens OX=9606 GN=C4B PE=1 SV=2	P0C0L5 [1279-1291]	[K].AEMADQAAAWLTR.[Q]	1xOxidation [M3]	1	1	4	0	1449.68	725.344	82	3.01801e+06
High	CON_P02666	CON_P02666	Beta-casein OS=Bos taurus GN=CSN2 PE=1 SV=2	CON_P02666 [199-217]	[R].DMPIQAFLLYQEPVLGPVR.[G]	1xOxidation [M2]	1	1	4	0	2202.16	1101.59	82
High	P02679	P02679	Fibrinogen gamma chain OS=Homo sapiens OX=9606 GN=FGG PE=1 SV=3	P02679 [122-134]	[K].YEASILTHDSSIR.[Y]		1	1	17	0	1491.74	746.376	82	3900600940
High	P02549	P02549	Spectrin alpha chain, erythrocytic 1 OS=Homo sapiens OX=9606 GN=SPTA1 PE=1 SV=5	P02549 [2402-2419]	[R].SHLSGYDYVGFTNSYFGN.[-]		1	1	1	0	2027.88	1014.44	82
High	P35579	P35579	Myosin-9 OS=Homo sapiens OX=9606 GN=MYH9 PE=1 SV=4	P35579 [618-637]	[R].IIGLDQVAGMSETALPGAFK.[T]	1xOxidation [M10]	1	1	3	0	2034.06	1017.53	82	7.09559e+06
High	P02679	P02679	Fibrinogen gamma chain OS=Homo sapiens OX=9606 GN=FGG PE=1 SV=3	P02679 [418-432]	[R].LTIGEGQQHHLGGAK.[Q]		1	1	5	0	1545.81	773.411	81	310513411
High	P62937	P62937	Peptidyl-prolyl cis-trans isomerase A OS=Homo sapiens OX=9606 GN=PPIA PE=1 SV=2	P62937 [2-19]	[M].VNPTVFFDIAVDGEPLGR.[V]		1	1	2	0	1946	973.505	81	25580027
High	CON_P02769	CON_P02769	Serum albumin OS=Bos taurus GN=ALB PE=1 SV=4	CON_P02769 [569-580]	[K].TVMENFVAFVDK.[C]	1xOxidation [M3]	1	1	2	0	1415.69	708.348	81	11627944
High	P08779	P08779	Keratin, type I cytoskeletal 16 OS=Homo sapiens OX=9606 GN=KRT16 PE=1 SV=4	P08779 [339-354]	[R].VLQGLEIELQSQLSMK.[A]	1xOxidation [M15]	1	1	2	0	1831.98	916.497	81	1.39861e+07
High	O00299	O00299	Chloride intracellular channel protein 1 OS=Homo sapiens OX=9606 GN=CLIC1 PE=1 SV=4	O00299 [96-113]	[K].LAALNPESNTAGLDIFAK.[F]		1	1	2	0	1844.98	922.992	81	9515263
High	P04040	P04040	Catalase OS=Homo sapiens OX=9606 GN=CAT PE=1 SV=3	P04040 [432-444]	[R].FNTANDDNVTQVR.[A]		1	1	2	0	1493.7	747.353	81	13744717
High	P02655	P02655	Apolipoprotein C-II OS=Homo sapiens OX=9606 GN=APOC2 PE=1 SV=1	P02655 [78-101]	[K].STAAMSTYTGIFTDQVLSVLKGEE.[-]	1xOxidation [M5]	1	1	4	1	2564.24	1282.63	81	70177678
High	P09871	P09871	Complement C1s subcomponent OS=Homo sapiens OX=9606 GN=C1S PE=1 SV=1	P09871 [265-280]	[K].SNALDIIFQTDLTGQK.[K]		1	1	2	0	1763.92	882.463	81	43117197
High	P35908	P35908	Keratin, type II cytoskeletal 2 epidermal OS=Homo sapiens OX=9606 GN=KRT2 PE=1 SV=2	P35908 [248-266]	[R].TSQNSELNNMQDLVEDYKK.[K]	1xOxidation [M10]	1	1	3	1	2272.04	758.018	81	75506288
High	P02751	P02751	Fibronectin OS=Homo sapiens OX=9606 GN=FN1 PE=1 SV=5	P02751 [1858-1878]	[K].EINLAPDSSSVVVSGLMVATK.[Y]	1xOxidation [M17]	1	1	3	0	2133.11	1067.06	81	118152588
High	P04264	P04264	Keratin, type II cytoskeletal 1 OS=Homo sapiens OX=9606 GN=KRT1 PE=1 SV=6	P04264 [418-432]	[K].QISNLQQSISDAEQR.[G]		1	1	4	0	1716.85	858.929	81	119803868
High	P04114	P04114	Apolipoprotein B-100 OS=Homo sapiens OX=9606 GN=APOB PE=1 SV=2	P04114 [4056-4071]	[K].VNWEEEAASGLLTSLK.[D]		1	1	4	0	1746.89	873.952	81	144144606
High	CON_P15636	CON_P15636	Protease 1 OS=Achromobacter lyticus PE=1 SV=1	CON_P15636 [287-311]	[R].APNTPASGANGDGSMSQTQSGSTVK.[A]	1xOxidation [M15]	1	1	9	0	2366.05	1183.53	80	1.54825e+09
High	P35908	P35908	Keratin, type II cytoskeletal 2 epidermal OS=Homo sapiens OX=9606 GN=KRT2 PE=1 SV=2	P35908 [303-314]	[K].VDLLNQEIEFLK.[V]		1	1	2	0	1460.8	730.904	80	1261057280
High	P62258	P62258	14-3-3 protein epsilon OS=Homo sapiens OX=9606 GN=YWHAE PE=1 SV=1	P62258 [197-215]	[K].AAFDDAIAELDTLSEESYK.[D]		1	1	2	0	2087.97	1044.49	80
High	CON_P00761	CON_P00761	Trypsin OS=Sus scrofa PE=1 SV=1	CON_P00761 [78-97]	[K].IITHPNFNGNTLDNDIMLIK.[L]	1xOxidation [M17]	1	1	2	0	2299.18	767.064	80	75325552
High	P01023	P01023	Alpha-2-macroglobulin OS=Homo sapiens OX=9606 GN=A2M PE=1 SV=3	P01023 [189-204]	[K].QFSFPLSSEPFQGSYK.[V]		1	1	3	0	1848.88	924.945	80	1.08439e+08
High	O95810	O95810	Caveolae-associated protein 2 OS=Homo sapiens OX=9606 GN=CAVIN2 PE=1 SV=3	O95810 [157-173]	[K].VLIFQEENEIPASVFVK.[Q]		1	1	2	0	1962.06	981.534	80	12839509
High	P06396	P06396	Gelsolin OS=Homo sapiens OX=9606 GN=GSN PE=1 SV=1	P06396 [148-162]	[R].EVQGFESATFLGYFK.[S]		1	1	1	0	1722.84	861.924	79
High	P11142; P0DMV8	P48741; P17066; P54652; P11142; P0DMV8; P34931	Heat shock cognate 71 kDa protein OS=Homo sapiens OX=9606 GN=HSPA8 PE=1 SV=1 Heat shock 70 kDa protein 1A OS=Homo sapiens OX=9606 GN=HSPA1A PE=1 SV=1	P11142 [37-49]; P0DMV8 [37-49]	[R].TTPSYVAFTDTER.[L]		2	6	1	0	1487.7	744.355	79
High	P09211	P09211	Glutathione S-transferase P OS=Homo sapiens OX=9606 GN=GSTP1 PE=1 SV=2	P09211 [192-210]	[K].AFLASPEYVNLPINGNGKQ.[-]		1	1	1	1	2032.05	1016.53	79
High	Q9Y490	Q9Y490	Talin-1 OS=Homo sapiens OX=9606 GN=TLN1 PE=1 SV=3	Q9Y490 [1402-1415]	[K].VLGEAMTGISQNAK.[N]	1xOxidation [M6]	1	1	2	0	1434.73	717.867	79	16910638
High	P01857; P01861	P01857; P01861; P0DOX5	Immunoglobulin heavy constant gamma 1 OS=Homo sapiens OX=9606 GN=IGHG1 PE=1 SV=1 Immunoglobulin heavy constant gamma 4 OS=Homo sapiens OX=9606 GN=IGHG4 PE=1 SV=1	P01857 [254-275]; P01861 [251-272]	[K].GFYPSDIAVEWESNGQPENNYK.[T]		2	3	2	0	2544.13	1272.57	79	180114608
High	Q9Y490	Q9Y490	Talin-1 OS=Homo sapiens OX=9606 GN=TLN1 PE=1 SV=3	Q9Y490 [2044-2057]	[K].LAQAAQSSVATITR.[L]		1	1	2	0	1416.78	708.894	79	7614935
High	P01023	P01023	Alpha-2-macroglobulin OS=Homo sapiens OX=9606 GN=A2M PE=1 SV=3	P01023 [1148-1162]	[K].ALLAYAFALAGNQDK.[R]		1	1	2	0	1565.83	783.42	79	10915671
High	P02766	P02766	Transthyretin OS=Homo sapiens OX=9606 GN=TTR PE=1 SV=1	P02766 [125-146]	[R].YTIAALLSPYSYSTTAVVTNPK.[E]		1	1	1	0	2360.24	1180.62	79	2.14134e+06
High	P08514	P08514	Integrin alpha-IIb OS=Homo sapiens OX=9606 GN=ITGA2B PE=1 SV=3	P08514 [487-502]	[K].ASVQLLVQDSLNPAVK.[S]		1	1	4	0	1681.95	841.477	78	6.25972e+07
High	P04114	P04114	Apolipoprotein B-100 OS=Homo sapiens OX=9606 GN=APOB PE=1 SV=2	P04114 [2560-2575]	[K].NLTDFAEQYSIQDWAK.[R]		1	1	3	0	1928.9	964.955	78	54853660
High	Q53RT3	Q53RT3	Retroviral-like aspartic protease 1 OS=Homo sapiens OX=9606 GN=ASPRV1 PE=1 SV=1	Q53RT3 [253-265]	[K].ILGVWDTAVSLGK.[L]		1	1	2	0	1358.77	679.887	78
High	P02675	P02675	Fibrinogen beta chain OS=Homo sapiens OX=9606 GN=FGB PE=1 SV=2	P02675 [354-367]	[K].AHYGGFTVQNEANK.[Y]		1	1	10	0	1535.72	768.365	78	3.45059e+09
High	P11277	P11277	Spectrin beta chain, erythrocytic OS=Homo sapiens OX=9606 GN=SPTB PE=1 SV=5	P11277 [1127-1142]	[K].VIQGQTDPEYLLLGQR.[L]		1	1	2	0	1829.98	915.492	78	23487491
High	P50552	P50552	Vasodilator-stimulated phosphoprotein OS=Homo sapiens OX=9606 GN=VASP PE=1 SV=3	P50552 [241-252]	[K].QEEASGGPTAPK.[A]		1	1	1	0	1171.56	586.283	78
High	P10599	P10599	Thioredoxin OS=Homo sapiens OX=9606 GN=TXN PE=1 SV=3	P10599 [9-21]	[K].TAFQEALDAAGDK.[L]		1	1	6	0	1336.64	668.823	78	23172766
High	P35579	P35579	Myosin-9 OS=Homo sapiens OX=9606 GN=MYH9 PE=1 SV=4	P35579 [1001-1014]	[R].IAEFTTNLTEEEEK.[S]		1	1	1	0	1653.79	827.398	78	5073172
High	P02679	P02679	Fibrinogen gamma chain OS=Homo sapiens OX=9606 GN=FGG PE=1 SV=3	P02679 [302-328]	[R].LTYAYFAGGDAGDAFDGFDFGDDPSDK.[F]		1	1	2	0	2834.17	945.397	78	56712052
High	P04264	P04264	Keratin, type II cytoskeletal 1 OS=Homo sapiens OX=9606 GN=KRT1 PE=1 SV=6	P04264 [444-455]	[K].LNDLEDALQQAK.[E]		1	1	2	0	1357.7	679.352	78	239114848
High	P06727	P06727	Apolipoprotein A-IV OS=Homo sapiens OX=9606 GN=APOA4 PE=1 SV=4	P06727 [288-304]	[K].SLAELGGHLDQQVEEFR.[R]		1	1	2	0	1927.95	643.322	78	11527343
High	P35908	P35908	Keratin, type II cytoskeletal 2 epidermal OS=Homo sapiens OX=9606 GN=KRT2 PE=1 SV=2	P35908 [315-341]	[K].VLYDAEISQIHQSVTDTNVILSMDNSR.[N]	1xOxidation [M23]	1	1	9	0	3064.49	1022.17	78	8.02353e+08
High	P20073	P20073	Annexin A7 OS=Homo sapiens OX=9606 GN=ANXA7 PE=1 SV=3	P20073 [200-215]	[K].GFGTDEQAIVDVVANR.[S]		1	1	1	0	1690.84	845.924	78	1252955
High	P07355	P07355	Annexin A2 OS=Homo sapiens OX=9606 GN=ANXA2 PE=1 SV=2	P07355 [50-63]	[K].GVDEVTIVNILTNR.[S]		1	1	3	0	1542.85	771.928	78	8224966
High	P06396	P06396	Gelsolin OS=Homo sapiens OX=9606 GN=GSN PE=1 SV=1	P06396 [598-615]	[K].TPSAAYLWVGTGASEAEK.[T]		1	1	2	0	1837.9	919.453	78	10952679
High	P14625	P14625	Endoplasmin OS=Homo sapiens OX=9606 GN=HSP90B1 PE=1 SV=1	P14625 [117-135]	[R].LISLTDENALSGNEELTVK.[I]		1	1	1	0	2046.06	1023.53	77
High	P04114	P04114	Apolipoprotein B-100 OS=Homo sapiens OX=9606 GN=APOB PE=1 SV=2	P04114 [4133-4145]	[K].AASGTTGTYQEWK.[D]		1	1	1	0	1399.65	700.329	77	158979264
High	P00739; P00738	P00739; P00738	Haptoglobin-related protein OS=Homo sapiens OX=9606 GN=HPR PE=2 SV=2 Haptoglobin OS=Homo sapiens OX=9606 GN=HP PE=1 SV=1	P00739 [61-72]; P00738 [60-71]	[R].TEGDGVYTLNDK.[K]		2	2	1	0	1311.61	656.307	77	44751032
High	P16157	P16157	Ankyrin-1 OS=Homo sapiens OX=9606 GN=ANK1 PE=1 SV=3	P16157 [1791-1825]	[K].NTFTQVVQGNEFQNIPGEQVTEEQFTDEQGNIVTK.[K]		1	1	2	0	3968.88	1323.63	77
High	P68366	P68366	Tubulin alpha-4A chain OS=Homo sapiens OX=9606 GN=TUBA4A PE=1 SV=1	P68366 [65-79]	[R].AVFVDLEPTVIDEIR.[N]		1	1	2	0	1715.92	858.465	77
High	P04275	P04275	von Willebrand factor OS=Homo sapiens OX=9606 GN=VWF PE=1 SV=4	P04275 [1618-1641]	[K].RLPGDIQVVPIGVGPNANVQELER.[I]		1	1	1	1	2570.4	857.474	77	23279786
High	P04275	P04275	von Willebrand factor OS=Homo sapiens OX=9606 GN=VWF PE=1 SV=4	P04275 [1854-1870]	[R].IEDLPTMVTLGNSFLHK.[L]	1xOxidation [M7]	1	1	2	0	1930.99	966.001	77	128999968
High	P02647	P02647	Apolipoprotein A-I OS=Homo sapiens OX=9606 GN=APOA1 PE=1 SV=1	P02647 [48-64]	[K].DSGRDYVSQFEGSALGK.[Q]		1	1	6	1	1815.85	908.43	77	604131736
High	P0C0L4; P0C0L5	P0C0L4; P0C0L5	Complement C4-A OS=Homo sapiens OX=9606 GN=C4A PE=1 SV=2 Complement C4-B OS=Homo sapiens OX=9606 GN=C4B PE=1 SV=2	P0C0L4 [1183-1204]; P0C0L5 [1183-1204]	[K].ASAGLLGAHAAAITAYALTLTK.[A]		2	2	3	0	2085.17	695.729	77	21417262
High	Q9Y490	Q9Y490	Talin-1 OS=Homo sapiens OX=9606 GN=TLN1 PE=1 SV=3	Q9Y490 [1875-1895]	[K].SNTSPEELGPLANQLTSDYGR.[L]		1	1	1	0	2249.07	1125.04	77	5455170
High	P01024	P01024	Complement C3 OS=Homo sapiens OX=9606 GN=C3 PE=1 SV=2	P01024 [980-999]	[R].ILLQGTPVAQMTEDAVDAER.[L]	1xOxidation [M11]	1	1	3	0	2173.08	1087.04	77	41808338
High	P16284	P16284	Platelet endothelial cell adhesion molecule OS=Homo sapiens OX=9606 GN=PECAM1 PE=1 SV=2	P16284 [496-511]	[K].VIAPVDEVQISILSSK.[V]		1	1	2	0	1697.97	849.488	77	11243299
High	P02751	P02751	Fibronectin OS=Homo sapiens OX=9606 GN=FN1 PE=1 SV=5	P02751 [1055-1070]	[R].NLQPASEYTVSLVAIK.[G]		1	1	3	0	1732.95	578.321	76	299169900
High	P02042	P02042	Hemoglobin subunit delta OS=Homo sapiens OX=9606 GN=HBD PE=1 SV=2	P02042 [42-60]	[R].FFESFGDLSSPDAVMGNPK.[V]	1xOxidation [M15]	1	1	2	0	2060.93	1030.97	76
High	P35908	P35908	Keratin, type II cytoskeletal 2 epidermal OS=Homo sapiens OX=9606 GN=KRT2 PE=1 SV=2	P35908 [525-544]	[R].GSSSGGGYSSGSSSYGSGGR.[Q]		1	1	1	0	1740.71	870.858	76	6561018
High	P11142	P11142	Heat shock cognate 71 kDa protein OS=Homo sapiens OX=9606 GN=HSPA8 PE=1 SV=1	P11142 [362-384]	[K].SINPDEAVAYGAAVQAAILSGDK.[S]		1	1	2	0	2260.15	1130.58	76
High	P04114	P04114	Apolipoprotein B-100 OS=Homo sapiens OX=9606 GN=APOB PE=1 SV=2	P04114 [1230-1240]	[K].LIVAMSSWLQK.[A]	1xOxidation [M5]	1	1	2	0	1291.71	646.357	75	40325808
High	P13645; P13646; CON_P02535	Q2M2I5; P13645; CON_P08730; P13646; CON_P02535	Keratin, type I cytoskeletal 10 OS=Homo sapiens OX=9606 GN=KRT10 PE=1 SV=6 Keratin, type I cytoskeletal 13 OS=Homo sapiens OX=9606 GN=KRT13 PE=1 SV=4 Keratin, type I cytoskeletal 10 OS=Mus musculus GN=Krt10 PE=1 SV=3	P13645 [246-256]; P13646 [202-212]; CON_P02535 [244-254]	[R].QSVEADINGLR.[KR]		3	5	5	0	1201.62	601.312	75	316872112
High	Q15363	Q15363	Transmembrane emp24 domain-containing protein 2 OS=Homo sapiens OX=9606 GN=TMED2 PE=1 SV=1	Q15363 [105-117]	[K].IVMFTIDIGEAPK.[G]	1xOxidation [M3]	1	1	1	0	1449.77	725.387	75	2705187
High	Q9Y490	Q9Y490	Talin-1 OS=Homo sapiens OX=9606 GN=TLN1 PE=1 SV=3	Q9Y490 [1767-1780]	[K].TLAESALQLLYTAK.[E]		1	1	1	0	1521.85	761.43	75	24655466
High	P30101	P30101	Protein disulfide-isomerase A3 OS=Homo sapiens OX=9606 GN=PDIA3 PE=1 SV=4	P30101 [259-271]	[K].DLLIAYYDVDYEK.[N]		1	1	1	0	1619.78	810.394	75	3.78221e+06
High	P02679	P02679	Fibrinogen gamma chain OS=Homo sapiens OX=9606 GN=FGG PE=1 SV=3	P02679 [115-134]	[K].MLEEIMKYEASILTHDSSIR.[Y]	2xOxidation [M1; M6]	1	1	1	1	2398.16	800.06	75	6.37528e+06
High	P0C0L4; P0C0L5	P0C0L4; P0C0L5	Complement C4-A OS=Homo sapiens OX=9606 GN=C4A PE=1 SV=2 Complement C4-B OS=Homo sapiens OX=9606 GN=C4B PE=1 SV=2	P0C0L4 [1353-1365]; P0C0L5 [1353-1365]	[R].GLEEELQFSLGSK.[I]		2	2	1	0	1436.73	718.868	75	20787724
High	P09871	P09871	Complement C1s subcomponent OS=Homo sapiens OX=9606 GN=C1S PE=1 SV=1	P09871 [630-644]	[K].GDSGGAFAVQDPNDK.[T]		1	1	1	0	1477.66	739.33	75	13451012
High	P02751	P02751	Fibronectin OS=Homo sapiens OX=9606 GN=FN1 PE=1 SV=5	P02751 [1983-2001]	[R].SSPVVIDASTAIDAPSNLR.[F]		1	1	3	0	1913	957.004	75	291103360
High	CON_P00761	CON_P00761	Trypsin OS=Sus scrofa PE=1 SV=1	CON_P00761 [58-77]	[R].LGEHNIDVLEGNEQFINAAK.[I]		1	1	3	0	2211.1	737.706	75	30776862
High	P24821	P24821	Tenascin OS=Homo sapiens OX=9606 GN=TNC PE=1 SV=3	P24821 [1819-1837]	[R].WQPAIATVDSYVISYTGEK.[V]		1	1	1	0	2128.06	1064.53	75
High	P04114	P04114	Apolipoprotein B-100 OS=Homo sapiens OX=9606 GN=APOB PE=1 SV=2	P04114 [4447-4461]	[R].NIQEYLSILTDPDGK.[G]		1	1	4	0	1705.86	853.437	74	2.67804e+07
High	P04792	P04792	Heat shock protein beta-1 OS=Homo sapiens OX=9606 GN=HSPB1 PE=1 SV=2	P04792 [172-188]	[K].LATQSNEITIPVTFESR.[A]		1	1	2	0	1905.99	953.5	74
High	P04114	P04114	Apolipoprotein B-100 OS=Homo sapiens OX=9606 GN=APOB PE=1 SV=2	P04114 [675-695]	[K].TTLTAFGFASADLIEIGLEGK.[G]		1	1	3	0	2154.13	1077.57	74
High	P22735	P22735	Protein-glutamine gamma-glutamyltransferase K OS=Homo sapiens OX=9606 GN=TGM1 PE=1 SV=4	P22735 [738-753]	[K].ILNVGDIGGNETVTLR.[Q]		1	1	2	0	1670.91	835.958	74
High	P04114	P04114	Apolipoprotein B-100 OS=Homo sapiens OX=9606 GN=APOB PE=1 SV=2	P04114 [4466-4478]	[K].IAELSATAQEIIK.[S]		1	1	9	0	1386.78	693.896	74	5.03216e+08
High	P04114	P04114	Apolipoprotein B-100 OS=Homo sapiens OX=9606 GN=APOB PE=1 SV=2	P04114 [1985-2002]	[K].TQFNNNEYSQDLDAYNTK.[D]		1	1	4	0	2164.94	1082.98	74	34403719
High	P35908	P35908	Keratin, type II cytoskeletal 2 epidermal OS=Homo sapiens OX=9606 GN=KRT2 PE=1 SV=2	P35908 [442-453]	[K].LNDLEEALQQAK.[E]		1	1	4	0	1371.71	686.36	74	228844592
High	P01859	P01859	Immunoglobulin heavy constant gamma 2 OS=Homo sapiens OX=9606 GN=IGHG2 PE=1 SV=2	P01859 [272-288]	[K].TTPPMLDSDGSFFLYSK.[L]	1xOxidation [M5]	1	1	3	0	1921.89	961.449	74	166251963
High	P06733	P13929; P09104; P06733	Alpha-enolase OS=Homo sapiens OX=9606 GN=ENO1 PE=1 SV=2	P06733 [33-50]	[R].AAVPSGASTGIYEALELR.[D]		1	3	2	0	1804.94	902.976	74	9542470
High	Q86UX7	Q86UX7	Fermitin family homolog 3 OS=Homo sapiens OX=9606 GN=FERMT3 PE=1 SV=1	Q86UX7 [167-179]	[K].VVLAGGVAPALFR.[G]		1	1	2	0	1269.77	635.388	74
High	P04114	P04114	Apolipoprotein B-100 OS=Homo sapiens OX=9606 GN=APOB PE=1 SV=2	P04114 [538-557]	[K].DKDQEVLLQTFLDDASPGDK.[R]		1	1	2	1	2234.08	1117.54	74	15741196
High	Q08380	Q08380	Galectin-3-binding protein OS=Homo sapiens OX=9606 GN=LGALS3BP PE=1 SV=1	Q08380 [442-454]	[K].YSSDYFQAPSDYR.[Y]		1	1	3	0	1598.68	799.842	73	17987716
High	P30041	P30041	Peroxiredoxin-6 OS=Homo sapiens OX=9606 GN=PRDX6 PE=1 SV=3	P30041 [2-22]	[M].PGGLLLGDVAPNFEANTTVGR.[I]		1	1	2	0	2098.09	1049.55	73
High	P02787	P02787	Serotransferrin OS=Homo sapiens OX=9606 GN=TF PE=1 SV=4	P02787 [108-121]	[K].EDPQTFYYAVAVVK.[K]		1	1	2	0	1629.82	815.41	73	32162656
High	P04114	P04114	Apolipoprotein B-100 OS=Homo sapiens OX=9606 GN=APOB PE=1 SV=2	P04114 [1393-1415]	[K].ADSVVDLLSYNVQGSGETTYDHK.[N]		1	1	4	0	2498.17	1249.59	73	74573185
High	P19823	P19823	Inter-alpha-trypsin inhibitor heavy chain H2 OS=Homo sapiens OX=9606 GN=ITIH2 PE=1 SV=2	P19823 [94-112]	[K].VVNNSPQPQNVVFDVQIPK.[G]		1	1	3	0	2122.13	1061.57	73
High	P00451	P00451	Coagulation factor VIII OS=Homo sapiens OX=9606 GN=F8 PE=1 SV=1	P00451 [1253-1271]	[R].QNVEGSYDGAYAPVLQDFR.[S]		1	1	1	0	2128.99	1065	73	172302992
High	P04114	P04114	Apolipoprotein B-100 OS=Homo sapiens OX=9606 GN=APOB PE=1 SV=2	P04114 [935-949]	[K].LLSGGNTLHLVSTTK.[T]		1	1	8	0	1540.87	770.938	73	1.21967e+08
High	Q9Y6R7	Q9Y6R7	IgGFc-binding protein OS=Homo sapiens OX=9606 GN=FCGBP PE=1 SV=3	Q9Y6R7 [193-213]	[R].VTLQPYNVAQLQSSVDLSGSK.[V]		1	1	2	0	2234.17	1117.59	73	10036210
High	P02730	P02730	Band 3 anion transport protein OS=Homo sapiens OX=9606 GN=SLC4A1 PE=1 SV=3	P02730 [234-246]	[R].ADFLEQPVLGFVR.[L]		1	1	2	0	1490.8	745.904	73	63361624
High	Q71U36	Q71U36; P68363; Q9BQE3	Tubulin alpha-1A chain OS=Homo sapiens OX=9606 GN=TUBA1A PE=1 SV=1	Q71U36 [65-79]	[R].AVFVDLEPTVIDEVR.[T]		1	3	3	0	1701.91	851.457	73
High	P01009	P01009	Alpha-1-antitrypsin OS=Homo sapiens OX=9606 GN=SERPINA1 PE=1 SV=3	P01009 [368-389]	[K].GTEAAGAMFLEAIPMSIPPEVK.[F]	2xOxidation [M8; M15]	1	1	3	0	2291.13	1146.07	73	52831256
High	P13645	P13645	Keratin, type I cytoskeletal 10 OS=Homo sapiens OX=9606 GN=KRT10 PE=1 SV=6	P13645 [293-322]	[K].DLRNVSTGDVNVEMNAAPGVDLTQLLNNMR.[S]	2xOxidation [M14; M29]	1	1	1	1	3288.59	1096.87	73
High	P35908	P35908	Keratin, type II cytoskeletal 2 epidermal OS=Homo sapiens OX=9606 GN=KRT2 PE=1 SV=2	P35908 [491-515]	[R].MSGDLSSNVTVSVTSSTISSNVASK.[A]	1xOxidation [M1]	1	1	13	0	2474.19	1237.6	73	1.30272e+08
High	Q14574	Q14574	Desmocollin-3 OS=Homo sapiens OX=9606 GN=DSC3 PE=1 SV=3	Q14574 [430-445]	[R].QVNLEIGVNNEAPFAR.[D]		1	1	1	0	1770.91	885.96	73
High	P04003	P04003	C4b-binding protein alpha chain OS=Homo sapiens OX=9606 GN=C4BPA PE=1 SV=2	P04003 [370-379]	[K].LNNGEITQHR.[K]		1	1	2	0	1181.6	591.304	73	34292960
High	P23528	P23528	Cofilin-1 OS=Homo sapiens OX=9606 GN=CFL1 PE=1 SV=3	P23528 [54-73]	[K].EILVGDVGQTVDDPYATFVK.[M]		1	1	3	0	2166.1	1083.55	73	2.85144e+07
High	Q02413	Q02413	Desmoglein-1 OS=Homo sapiens OX=9606 GN=DSG1 PE=1 SV=2	Q02413 [87-105]	[R].ISGVGIDQPPYGIFVINQK.[T]		1	1	2	0	2045.11	1023.06	73	19844102
High	P13647	CON_Q5XQN5; CON_Q922U2; P13647	Keratin, type II cytoskeletal 5 OS=Homo sapiens OX=9606 GN=KRT5 PE=1 SV=3	P13647 [293-304]	[KR].VDALMDEINFMK.[M]	2xOxidation [M5; M11]	1	3	3	0	1457.67	729.337	73	124526044
High	P35908	P35908	Keratin, type II cytoskeletal 2 epidermal OS=Homo sapiens OX=9606 GN=KRT2 PE=1 SV=2	P35908 [604-623]	[R].GGSSSGGGYGSGGGGSSSVK.[G]		1	1	1	0	1588.68	794.845	73	12786234
High	P02533	P02533	Keratin, type I cytoskeletal 14 OS=Homo sapiens OX=9606 GN=KRT14 PE=1 SV=4	P02533 [337-352]	[R].TMQNLEIELQSQLSMK.[A]	2xOxidation [M2; M15]	1	1	2	0	1924.94	962.972	73	36237847
High	P01871	P0DOX6; P01871	Immunoglobulin heavy constant mu OS=Homo sapiens OX=9606 GN=IGHM PE=1 SV=4	P01871 [377-391]	[K].YVTSAPMPEPQAPGR.[Y]	1xOxidation [M7]	1	2	8	0	1616.77	808.89	73	632318099
High	P04114	P04114	Apolipoprotein B-100 OS=Homo sapiens OX=9606 GN=APOB PE=1 SV=2	P04114 [1868-1897]	[R].LNTDIAGLASAIDMSTNYNSDSLHFSNVFR.[S]	1xOxidation [M14]	1	1	1	0	3289.54	1097.19	72
High	CON_P02769; P02768	CON_P02769; P02768	Serum albumin OS=Bos taurus GN=ALB PE=1 SV=4 Albumin OS=Homo sapiens OX=9606 GN=ALB PE=1 SV=2	CON_P02769 [438-451]; P02768 [439-452]	[K].VPQVSTPTLVEVSR.[SN]		2	2	4	0	1511.84	756.425	72	590489740
High	CON_P15636	CON_P15636	Protease 1 OS=Achromobacter lyticus PE=1 SV=1	CON_P15636 [287-311]	[R].APNTPASGANGDGSMSQTQSGSTVK.[A]		1	1	3	0	2350.06	784.025	72	4213982
High	P14618	P14618	Pyruvate kinase PKM OS=Homo sapiens OX=9606 GN=PKM PE=1 SV=4	P14618 [174-186]	[K].IYVDDGLISLQVK.[Q]		1	1	1	0	1462.82	731.912	72
High	P06396	P06396	Gelsolin OS=Homo sapiens OX=9606 GN=GSN PE=1 SV=1	P06396 [303-327]	[K].VSNGAGTMSVSLVADENPFAQGALK.[S]	1xOxidation [M8]	1	1	1	0	2479.21	827.076	72
High	P00739	P00739	Haptoglobin-related protein OS=Homo sapiens OX=9606 GN=HPR PE=2 SV=2	P00739 [220-233]	[R].VGYVSGWGQSDNFK.[L]		1	1	2	0	1543.72	772.363	72	28358649
High	P21333	P21333	Filamin-A OS=Homo sapiens OX=9606 GN=FLNA PE=1 SV=4	P21333 [384-400]	[K].VTAQGPGLEPSGNIANK.[T]		1	1	1	0	1652.86	826.934	72	12533098
High	P30048	P30048	Thioredoxin-dependent peroxide reductase, mitochondrial OS=Homo sapiens OX=9606 GN=PRDX3 PE=1 SV=3	P30048 [171-184]	[R].DYGVLLEGSGLALR.[G]		1	1	1	0	1462.79	731.899	72
High	P02766	P02766	Transthyretin OS=Homo sapiens OX=9606 GN=TTR PE=1 SV=1	P02766 [56-68]	[K].AADDTWEPFASGK.[T]		1	1	1	0	1394.62	697.816	72	44155872
High	P04275	P04275	von Willebrand factor OS=Homo sapiens OX=9606 GN=VWF PE=1 SV=4	P04275 [1349-1362]	[K].YAGSQVASTSEVLK.[Y]		1	1	2	0	1439.74	720.372	72	152441968
High	P69905	P69905	Hemoglobin subunit alpha OS=Homo sapiens OX=9606 GN=HBA1 PE=1 SV=2	P69905 [129-140]	[K].FLASVSTVLTSK.[Y]		1	1	4	0	1252.71	626.861	72	1.06324e+08
High	P04114	P04114	Apolipoprotein B-100 OS=Homo sapiens OX=9606 GN=APOB PE=1 SV=2	P04114 [2348-2360]	[R].YEVDQQIQVLMDK.[L]	1xOxidation [M11]	1	1	3	0	1624.79	812.898	72	11147962
High	P04114	P04114	Apolipoprotein B-100 OS=Homo sapiens OX=9606 GN=APOB PE=1 SV=2	P04114 [3481-3497]	[K].LSLESLTSYFSIESSTK.[G]		1	1	3	0	1891.95	946.48	72	31712454
High	P04264	P04264	Keratin, type II cytoskeletal 1 OS=Homo sapiens OX=9606 GN=KRT1 PE=1 SV=6	P04264 [365-376]	[K].SKAEAESLYQSK.[Y]		1	1	1	1	1340.67	670.838	72	24183808
High	P01024	P01024	Complement C3 OS=Homo sapiens OX=9606 GN=C3 PE=1 SV=2	P01024 [226-241]	[K].EYVLPSFEVIVEPTEK.[F]		1	1	2	0	1878.97	939.992	71	19219008
High	P80723	P80723	Brain acid soluble protein 1 OS=Homo sapiens OX=9606 GN=BASP1 PE=1 SV=2	P80723 [103-121]	[K].APEQEQAAPGPAAGGEAPK.[A]		1	1	5	0	1775.86	888.433	71	1.85056e+06
High	P18206	P18206	Vinculin OS=Homo sapiens OX=9606 GN=VCL PE=1 SV=4	P18206 [247-261]	[R].VLQLTSWDEDAWASK.[D]		1	1	2	0	1748.85	874.929	71
High	P13645	P13645	Keratin, type I cytoskeletal 10 OS=Homo sapiens OX=9606 GN=KRT10 PE=1 SV=6	P13645 [41-59]	[K].GSLGGGFSSGGFSGGSFSR.[G]		1	1	3	0	1707.77	854.389	71	9330462
High	P02533	P02533	Keratin, type I cytoskeletal 14 OS=Homo sapiens OX=9606 GN=KRT14 PE=1 SV=4	P02533 [42-56]	[R].APSTYGGGLSVSSSR.[F]		1	1	1	0	1425.7	713.353	71	3.43366e+06
High	O95810	O95810	Caveolae-associated protein 2 OS=Homo sapiens OX=9606 GN=CAVIN2 PE=1 SV=3	O95810 [103-113]	[K].YQASTSNTVSK.[L]		1	1	2	0	1185.57	593.291	71	10282859
High	P63104	P63104	14-3-3 protein zeta/delta OS=Homo sapiens OX=9606 GN=YWHAZ PE=1 SV=1	P63104 [194-212]	[K].TAFDEAIAELDTLSEESYK.[D]		1	1	1	0	2131.99	1066.5	71	3641292
High	P35908	P35908	Keratin, type II cytoskeletal 2 epidermal OS=Homo sapiens OX=9606 GN=KRT2 PE=1 SV=2	P35908 [287-296]	[K].KDVDNAYMIK.[V]	1xOxidation [M8]	1	1	2	1	1212.59	606.799	71	20047762
High	P37802	P37802	Transgelin-2 OS=Homo sapiens OX=9606 GN=TAGLN2 PE=1 SV=3	P37802 [89-102]	[K].QMEQISQFLQAAER.[Y]	1xOxidation [M2]	1	1	5	0	1694.82	847.912	71
High	P02533	P02533; CON_Q6IFX2	Keratin, type I cytoskeletal 14 OS=Homo sapiens OX=9606 GN=KRT14 PE=1 SV=4	P02533 [262-282]	[R].GQVGGDVNVEMDAAPGVDLSR.[I]	1xOxidation [M11]	1	2	1	0	2101.98	1051.5	71	15531155
High	P13646	P08727; CON_P08730; P13646; CON_P19001	Keratin, type I cytoskeletal 13 OS=Homo sapiens OX=9606 GN=KRT13 PE=1 SV=4	P13646 [327-342]	[R].TLQGLEIELQSQLSMK.[A]	1xOxidation [M15]	1	4	2	0	1833.96	611.992	70	30334981
High	P07237	P07237	Protein disulfide-isomerase OS=Homo sapiens OX=9606 GN=P4HB PE=1 SV=3	P07237 [82-97]	[K].VDATEESDLAQQYGVR.[G]		1	1	2	0	1780.83	890.921	70	2.62446e+06
High	O00194	O00194	Ras-related protein Rab-27B OS=Homo sapiens OX=9606 GN=RAB27B PE=1 SV=4	O00194 [173-183]	[K].AVETLLDLIMK.[R]	1xOxidation [M10]	1	1	1	0	1261.71	631.357	70	3.31786e+06
High	P29508	P29508	Serpin B3 OS=Homo sapiens OX=9606 GN=SERPINB3 PE=1 SV=2	P29508 [126-144]	[K].FYQTSVESVDFANAPEESR.[K]		1	1	1	0	2175.98	1088.5	70	806171
High	P01023	P01023	Alpha-2-macroglobulin OS=Homo sapiens OX=9606 GN=A2M PE=1 SV=3	P01023 [320-338]	[K].LHTEAQIQEEGTVVELTGR.[Q]		1	1	6	0	2110.08	704.03	70	96656664
High	P01024	P01024	Complement C3 OS=Homo sapiens OX=9606 GN=C3 PE=1 SV=2	P01024 [208-225]	[R].AYYENSPQQVFSTEFEVK.[E]		1	1	2	0	2166	1083.51	70	17485911
High	Q14766	Q14766	Latent-transforming growth factor beta-binding protein 1 OS=Homo sapiens OX=9606 GN=LTBP1 PE=1 SV=4	Q14766 [1406-1423]	[K].GFVPAGESSSEAGGENYK.[D]		1	1	2	0	1785.79	893.4	70	7.59605e+06
High	P13646	P13646	Keratin, type I cytoskeletal 13 OS=Homo sapiens OX=9606 GN=KRT13 PE=1 SV=4	P13646 [306-318]	[K].EVSTNTAMIQTSK.[T]	1xOxidation [M8]	1	1	2	0	1425.69	713.348	70	18223918
High	P35527	P35527	Keratin, type I cytoskeletal 9 OS=Homo sapiens OX=9606 GN=KRT9 PE=1 SV=3	P35527 [171-184]	[K].VQALEEANNDLENK.[I]		1	1	5	0	1586.77	793.886	70	313038400
High	P04114	P04114	Apolipoprotein B-100 OS=Homo sapiens OX=9606 GN=APOB PE=1 SV=2	P04114 [2171-2186]	[K].LSQLQTYMIQFDQYIK.[D]	1xOxidation [M8]	1	1	3	0	2035.02	1018.01	70	51177631
High	P05106	P05106	Integrin beta-3 OS=Homo sapiens OX=9606 GN=ITGB3 PE=1 SV=2	P05106 [99-113]	[K].GSGDSSQVTQVSPQR.[I]		1	1	1	0	1532.73	766.869	70	15169737
High	P32119	P32119	Peroxiredoxin-2 OS=Homo sapiens OX=9606 GN=PRDX2 PE=1 SV=5	P32119 [93-109]	[K].EGGLGPLNIPLLADVTR.[R]		1	1	3	0	1734.97	867.992	70	65695936
High	P11021	P11021	Endoplasmic reticulum chaperone BiP OS=Homo sapiens OX=9606 GN=HSPA5 PE=1 SV=2	P11021 [307-324]	[R].IEIESFYEGEDFSETLTR.[A]		1	1	1	0	2164.99	1083	69
High	Q01546	Q01546	Keratin, type II cytoskeletal 2 oral OS=Homo sapiens OX=9606 GN=KRT76 PE=1 SV=2	Q01546 [308-319]	[K].VDSLTDEVSFLR.[T]		1	1	2	0	1380.7	690.854	69
High	P08514	P08514	Integrin alpha-IIb OS=Homo sapiens OX=9606 GN=ITGA2B PE=1 SV=3	P08514 [454-480]	[R].GAVDIDDNGYPDLIVGAYGANQVAVYR.[A]		1	1	1	0	2825.37	942.463	69	4994621
High	P25311	P25311	Zinc-alpha-2-glycoprotein OS=Homo sapiens OX=9606 GN=AZGP1 PE=1 SV=2	P25311 [28-39]	[R].YSLTYIYTGLSK.[H]		1	1	1	0	1408.74	704.871	69	22453538
High	O14791	O14791	Apolipoprotein L1 OS=Homo sapiens OX=9606 GN=APOL1 PE=1 SV=5	O14791 [306-320]	[R].VTEPISAESGEQVER.[V]		1	1	1	0	1630.79	815.901	69	68892432
High	P01023	P01023; P20742	Alpha-2-macroglobulin OS=Homo sapiens OX=9606 GN=A2M PE=1 SV=3	P01023 [1082-1092]	[R].SSGSLLNNAIK.[G]		1	2	3	0	1103.61	552.307	69	51280744
High	P04114	P04114	Apolipoprotein B-100 OS=Homo sapiens OX=9606 GN=APOB PE=1 SV=2	P04114 [2429-2442]	[K].SFDYHQFVDETNDK.[I]		1	1	3	0	1744.74	872.875	69	7.27757e+07
High	P14625	P14625	Endoplasmin OS=Homo sapiens OX=9606 GN=HSP90B1 PE=1 SV=1	P14625 [253-265]	[K].EEASDYLELDTIK.[N]		1	1	1	0	1525.73	763.369	69	12279700
High	CON_P19013	CON_P19013; P19013	Keratin, type II cytoskeletal 4 OS=Homo sapiens GN=KRT4 PE=1 SV=4	CON_P19013 [276-287]	[K].VDSLNDEINFLK.[V]		1	2	1	0	1406.72	703.862	69	47630248
High	P01876; P0DOX2	P01876; P01877; P0DOX2	Immunoglobulin heavy constant alpha 1 OS=Homo sapiens OX=9606 GN=IGHA1 PE=1 SV=2 Immunoglobulin alpha-2 heavy chain OS=Homo sapiens OX=9606 PE=1 SV=2	P01876 [264-273]; P0DOX2 [366-375]	[R].WLQGSQELPR.[E]		2	3	3	0	1213.63	607.32	69	228566240
High	P16157	P16157	Ankyrin-1 OS=Homo sapiens OX=9606 GN=ANK1 PE=1 SV=3	P16157 [756-775]	[K].NGASPNEVSSDGTTPLAIAK.[R]		1	1	2	0	1928.96	964.982	69	9314000
High	P04114	P04114	Apolipoprotein B-100 OS=Homo sapiens OX=9606 GN=APOB PE=1 SV=2	P04114 [2592-2609]	[K].TILGTMPAFEVSLQALQK.[A]	1xOxidation [M6]	1	1	4	0	1963.06	982.033	69	175454580
High	P08514	P08514	Integrin alpha-IIb OS=Homo sapiens OX=9606 GN=ITGA2B PE=1 SV=3	P08514 [418-431]	[R].GQVLVFLGQSEGLR.[S]		1	1	2	0	1502.83	751.92	69	11624762
High	P00736	P00736	Complement C1r subcomponent OS=Homo sapiens OX=9606 GN=C1R PE=1 SV=2	P00736 [271-296]	[K].QRPPDLDTSSNAVDLLFFTDESGDSR.[G]		1	1	1	0	2882.34	961.458	69
High	P11277	P11277	Spectrin beta chain, erythrocytic OS=Homo sapiens OX=9606 GN=SPTB PE=1 SV=5	P11277 [1143-1155]	[R].LEGLDTGWNALGR.[M]		1	1	1	0	1401.71	701.359	69
High	P04264	P04264	Keratin, type II cytoskeletal 1 OS=Homo sapiens OX=9606 GN=KRT1 PE=1 SV=6	P04264 [212-223]	[K].WELLQQVDTSTR.[T]		1	1	3	0	1475.75	738.378	69	2.69264e+08
High	P18206	P18206	Vinculin OS=Homo sapiens OX=9606 GN=VCL PE=1 SV=4	P18206 [353-366]	[K].AQQVSQGLDVLTAK.[V]		1	1	2	0	1457.8	729.401	68	20125648
High	Q9Y490	Q9Y490	Talin-1 OS=Homo sapiens OX=9606 GN=TLN1 PE=1 SV=3	Q9Y490 [972-999]	[R].GSQAQPDSPSAQLALIAASQSFLQPGGK.[M]		1	1	1	0	2754.41	918.807	68	3.54983e+06
High	P11277	P11277	Spectrin beta chain, erythrocytic OS=Homo sapiens OX=9606 GN=SPTB PE=1 SV=5	P11277 [444-462]	[R].LVAQDNFGYDLAAVEAAKK.[K]		1	1	1	1	2023.05	675.021	68
High	P01008	P01008	Antithrombin-III OS=Homo sapiens OX=9606 GN=SERPINC1 PE=1 SV=1	P01008 [403-425]	[K].AFLEVNEEGSEAAASTAVVIAGR.[S]		1	1	2	0	2291.15	1146.08	68	12935070
High	P01023	P01023; P20742	Alpha-2-macroglobulin OS=Homo sapiens OX=9606 GN=A2M PE=1 SV=3	P01023 [1035-1047]	[R].NQGNTWLTAFVLK.[T]		1	2	2	0	1491.8	746.404	68	6.98587e+06
High	P07996	P07996	Thrombospondin-1 OS=Homo sapiens OX=9606 GN=THBS1 PE=1 SV=2	P07996 [217-228]	[R].FVFGTTPEDILR.[N]		1	1	2	0	1394.73	697.87	68	28601380
High	CON_P02666	CON_P02666	Beta-casein OS=Bos taurus GN=CSN2 PE=1 SV=2	CON_P02666 [48-63]	[K].FQSEEQQQTEDELQDK.[I]		1	1	2	0	1981.86	991.436	68	3.39987e+06
High	P08519	P08519	Apolipoprotein(a) OS=Homo sapiens OX=9606 GN=LPA PE=1 SV=2	P08519 [1896-1909]	[R].LFLEPTQADIALLK.[L]		1	1	3	0	1571.9	786.456	68	131651144
High	P0C0L4; P0C0L5	P0C0L4; P0C0L5	Complement C4-A OS=Homo sapiens OX=9606 GN=C4A PE=1 SV=2 Complement C4-B OS=Homo sapiens OX=9606 GN=C4B PE=1 SV=2	P0C0L4 [1085-1099]; P0C0L5 [1085-1099]	[K].VLSLAQEQVGGSPEK.[L]		2	2	2	0	1541.82	771.411	68	9.70544e+07
High	Q5XKE5; P35908; P04259; P02538; Q01546; P13647	Q5XKE5; P35908; P04259; P02538; Q01546; O95678; CON_P50446; CON_Q5XQN5; P48668; CON_P07744; P12035; CON_Q922U2; P13647	Keratin, type II cytoskeletal 79 OS=Homo sapiens OX=9606 GN=KRT79 PE=1 SV=2 Keratin, type II cytoskeletal 2 epidermal OS=Homo sapiens OX=9606 GN=KRT2 PE=1 SV=2 Keratin, type II cytoskeletal 6B OS=Homo sapiens OX=9606 GN=KRT6B PE=1 SV=5 Keratin, type II cytoskeletal 6A OS=Homo sapiens OX=9606 GN=KRT6A PE=1 SV=3 Keratin, type II cytoskeletal 2 oral OS=Homo sapiens OX=9606 GN=KRT76 PE=1 SV=2 Keratin…	Q5XKE5 [437-447]; P35908 [471-481]; P04259 [456-466]; P02538 [456-466]; Q01546 [476-486]; P13647 [461-471]	[K].LALDVEIATYR.[K]		6	13	3	0	1263.69	632.35	68	495909824
High	P15924	P15924	Desmoplakin OS=Homo sapiens OX=9606 GN=DSP PE=1 SV=3	P15924 [2335-2356]	[R].AVTGYNDPETGNIISLFQAMNK.[E]	1xOxidation [M20]	1	1	2	0	2399.15	1200.08	68
High	P19827	P19827	Inter-alpha-trypsin inhibitor heavy chain H1 OS=Homo sapiens OX=9606 GN=ITIH1 PE=1 SV=3	P19827 [94-114]	[K].TAFISDFAVTADGNAFIGDIK.[D]		1	1	1	0	2173.08	1087.05	68
High	P12273	P12273	Prolactin-inducible protein OS=Homo sapiens OX=9606 GN=PIP PE=1 SV=1	P12273 [107-118]	[R].TVQIAAVVDVIR.[E]		1	1	2	0	1283.77	642.388	68	9270248
High	P07737	P07737	Profilin-1 OS=Homo sapiens OX=9606 GN=PFN1 PE=1 SV=2	P07737 [39-54]	[K].TFVNITPAEVGVLVGK.[D]		1	1	3	0	1643.94	822.473	68	9.52698e+07
High	P04264	P04264; CON_P50446; CON_Q5XQN5; CON_Q922U2	Keratin, type II cytoskeletal 1 OS=Homo sapiens OX=9606 GN=KRT1 PE=1 SV=6	P04264 [344-355]	[R].SLDLDSIIAEVK.[A]		1	4	6	0	1302.72	651.862	68	3.5631e+09
High	CON_P02754	CON_P02754	Beta-lactoglobulin OS=Bos taurus GN=LGB PE=1 SV=3	CON_P02754 [108-116]	[K].VLVLDTDYK.[K]		1	1	3	0	1065.58	533.295	68	1.10373e+07
High	Q08380	Q08380	Galectin-3-binding protein OS=Homo sapiens OX=9606 GN=LGALS3BP PE=1 SV=1	Q08380 [26-36]	[R].LADGGATNQGR.[V]		1	1	1	0	1059.52	530.263	68	16835644
High	Q14624	Q14624	Inter-alpha-trypsin inhibitor heavy chain H4 OS=Homo sapiens OX=9606 GN=ITIH4 PE=1 SV=4	Q14624 [225-240]	[K].SPEQQETVLDGNLIIR.[Y]		1	1	2	0	1811.95	906.48	68	3910585
High	P21333	P21333	Filamin-A OS=Homo sapiens OX=9606 GN=FLNA PE=1 SV=4	P21333 [2265-2280]	[R].EAGAGGLAIAVEGPSK.[A]		1	1	1	0	1426.75	713.88	68	4990491
High	P02751	P02751	Fibronectin OS=Homo sapiens OX=9606 GN=FN1 PE=1 SV=5	P02751 [1526-1543]	[R].EESPLLIGQQSTVSDVPR.[D]		1	1	3	0	1955.01	978.008	68	5.83748e+06
High	P04114	P04114	Apolipoprotein B-100 OS=Homo sapiens OX=9606 GN=APOB PE=1 SV=2	P04114 [2044-2059]	[R].DAVEKPQEFTIVAFVK.[Y]		1	1	3	0	1820.98	910.994	68	2.50597e+07
High	P02671	P02671	Fibrinogen alpha chain OS=Homo sapiens OX=9606 GN=FGA PE=1 SV=2	P02671 [272-287]	[R].GGSTSYGTGSETESPR.[N]		1	1	5	0	1572.68	786.842	67	2.30898e+09
High	P62258	P62258	14-3-3 protein epsilon OS=Homo sapiens OX=9606 GN=YWHAE PE=1 SV=1	P62258 [143-153]	[K].EAAENSLVAYK.[A]		1	1	1	0	1194.6	597.804	67	16884438
High	P04114	P04114	Apolipoprotein B-100 OS=Homo sapiens OX=9606 GN=APOB PE=1 SV=2	P04114 [2610-2625]	[K].ATFQTPDFIVPLTDLR.[I]		1	1	3	0	1833.97	917.492	67	135635920
High	P20930	P20930	Filaggrin OS=Homo sapiens OX=9606 GN=FLG PE=1 SV=3	P20930 [2630-2647]; [2954-2971]	[R].HTQTSSGGQAASSHEQAR.[S]		1	1	2	0	1839.83	613.949	67	227517
High	P15924	P15924	Desmoplakin OS=Homo sapiens OX=9606 GN=DSP PE=1 SV=3	P15924 [2367-2381]	[R].LLEAQIATGGIIDPK.[E]		1	1	1	0	1538.88	769.943	67	16832352
High	P04083	P04083	Annexin A1 OS=Homo sapiens OX=9606 GN=ANXA1 PE=1 SV=2	P04083 [215-228]	[K].GTDVNVFNTILTTR.[S]		1	1	1	0	1550.82	775.913	67	4799354
High	Q08380	Q08380	Galectin-3-binding protein OS=Homo sapiens OX=9606 GN=LGALS3BP PE=1 SV=1	Q08380 [138-151]	[R].ELSEALGQIFDSQR.[G]		1	1	1	0	1592.79	796.9	67
High	P0DTE7	P0DTE7; P04746; P19961	Alpha-amylase 1B OS=Homo sapiens OX=9606 GN=AMY1B PE=1 SV=1	P0DTE7 [158-173]	[K].TGSGDIENYNDATQVR.[D]		1	3	1	0	1739.78	870.394	67	2.1505e+06
High	P02675	P02675	Fibrinogen beta chain OS=Homo sapiens OX=9606 GN=FGB PE=1 SV=2	P02675 [459-471]	[K].HGTDDGVVWMNWK.[G]	1xOxidation [M10]	1	1	5	0	1560.69	780.849	67	119498332
High	P32119	P32119	Peroxiredoxin-2 OS=Homo sapiens OX=9606 GN=PRDX2 PE=1 SV=5	P32119 [111-119]	[R].LSEDYGVLK.[T]		1	1	2	0	1023.54	512.271	67	86539376
High	P06702	P06702	Protein S100-A9 OS=Homo sapiens OX=9606 GN=S100A9 PE=1 SV=1	P06702 [11-25]	[R].NIETIINTFHQYSVK.[L]		1	1	3	0	1806.94	903.973	66	45611060
High	P02655	P02655	Apolipoprotein C-II OS=Homo sapiens OX=9606 GN=APOC2 PE=1 SV=1	P02655 [42-52]	[K].ESLSSYWESAK.[T]		1	1	12	0	1286.59	643.799	66	5.92985e+09
High	CON_P19013	CON_P19013; P19013	Keratin, type II cytoskeletal 4 OS=Homo sapiens GN=KRT4 PE=1 SV=4	CON_P19013 [183-196]	[K].WNLLQQQTTTTSSK.[N]		1	2	2	0	1635.83	818.42	66	1.18631e+06
High	P11277	P11277	Spectrin beta chain, erythrocytic OS=Homo sapiens OX=9606 GN=SPTB PE=1 SV=5	P11277 [1710-1729]	[K].ELVASSPEMGQDFDHVTLLR.[D]	1xOxidation [M9]	1	1	2	0	2260.09	754.035	66	8509015
High	P19823	P19823	Inter-alpha-trypsin inhibitor heavy chain H2 OS=Homo sapiens OX=9606 GN=ITIH2 PE=1 SV=2	P19823 [266-280]	[R].ETAVDGELVVLYDVK.[R]		1	1	1	0	1649.86	825.436	66	3587534
High	P35579	P35579	Myosin-9 OS=Homo sapiens OX=9606 GN=MYH9 PE=1 SV=4	P35579 [15-29]	[K].NFINNPLAQADWAAK.[K]		1	1	1	0	1672.84	836.926	66
High	P02679	P02679	Fibrinogen gamma chain OS=Homo sapiens OX=9606 GN=FGG PE=1 SV=3	P02679 [383-399]	[K].ASTPNGYDNGIIWATWK.[T]		1	1	2	0	1893.91	947.462	66	199764069
High	P02671	P02671	Fibrinogen alpha chain OS=Homo sapiens OX=9606 GN=FGA PE=1 SV=2	P02671 [528-547]	[K].TFPGFFSPMLGEFVSETESR.[G]	1xOxidation [M9]	1	1	3	0	2281.05	1141.03	66	299880156
High	P01009	P01009	Alpha-1-antitrypsin OS=Homo sapiens OX=9606 GN=SERPINA1 PE=1 SV=3	P01009 [50-63]	[K].ITPNLAEFAFSLYR.[Q]		1	1	1	0	1641.86	821.437	66	8712576
High	P63267; P60709	A5A3E0; P63267; P0CG39; P60709; Q6S8J3; P62736; P68133; P0CG38; P68032; P63261	Actin, gamma-enteric smooth muscle OS=Homo sapiens OX=9606 GN=ACTG2 PE=1 SV=1 Actin, cytoplasmic 1 OS=Homo sapiens OX=9606 GN=ACTB PE=1 SV=1	P63267 [20-29]; P60709 [19-28]	[K].AGFAGDDAPR.[A]		2	10	3	0	976.448	488.728	66	402380736
High	P16452	P16452	Protein 4.2 OS=Homo sapiens OX=9606 GN=EPB42 PE=1 SV=3	P16452 [59-71]	[K].VALTAQTGEQPSK.[I]		1	1	1	0	1329.7	665.354	66	8910236
High	P47929	P47929	Galectin-7 OS=Homo sapiens OX=9606 GN=LGALS7 PE=1 SV=2	P47929 [84-99]	[R].GQPFEVLIIASDDGFK.[A]		1	1	3	0	1735.89	868.45	66	7.07459e+06
High	P04114	P04114	Apolipoprotein B-100 OS=Homo sapiens OX=9606 GN=APOB PE=1 SV=2	P04114 [3713-3724]	[K].NPNGYSFSIPVK.[V]		1	1	5	0	1322.67	661.841	66	166378784
High	O75636	O75636	Ficolin-3 OS=Homo sapiens OX=9606 GN=FCN3 PE=1 SV=2	O75636 [267-276]	[R].YAVSEAAAHK.[Y]		1	1	1	0	1046.53	523.767	65	8929123
High	O95445	O95445	Apolipoprotein M OS=Homo sapiens OX=9606 GN=APOM PE=1 SV=2	O95445 [38-57]	[K].EFPEVHLGQWYFIAGAAPTK.[E]		1	1	2	0	2261.14	754.383	65	10864726
High	P04114	P04114	Apolipoprotein B-100 OS=Homo sapiens OX=9606 GN=APOB PE=1 SV=2	P04114 [4107-4121]	[R].NLQNNAEWVYQGAIR.[Q]		1	1	3	0	1775.88	888.445	65	89194350
High	P04114	P04114	Apolipoprotein B-100 OS=Homo sapiens OX=9606 GN=APOB PE=1 SV=2	P04114 [1241-1259]	[K].ASGSLPYTQTLQDHLNSLK.[E]		1	1	2	0	2073.06	1037.04	65	92322529
High	P24821	P24821	Tenascin OS=Homo sapiens OX=9606 GN=TNC PE=1 SV=3	P24821 [1844-1866]	[R].TVSGNTVEYALTDLEPATEYTLR.[I]		1	1	1	0	2543.25	1272.13	65
High	P35579; Q7Z406	P35749; P35579; Q7Z406	Myosin-9 OS=Homo sapiens OX=9606 GN=MYH9 PE=1 SV=4 Myosin-14 OS=Homo sapiens OX=9606 GN=MYH14 PE=1 SV=2	P35579 [210-225]; Q7Z406 [237-252]	[KR].QLLQANPILEAFGNAK.[T]		2	3	1	0	1726.95	863.978	65	3.70677e+06
High	P02768	P02768	Albumin OS=Homo sapiens OX=9606 GN=ALB PE=1 SV=2	P02768 [397-413]	[K].VFDEFKPLVEEPQNLIK.[Q]		1	1	3	0	2045.1	1023.05	65	1975470384
High	Q9H4B7	Q9H4B7	Tubulin beta-1 chain OS=Homo sapiens OX=9606 GN=TUBB1 PE=1 SV=1	Q9H4B7 [325-336]	[K].EVDQQLLSVQTR.[N]		1	1	1	0	1415.75	708.378	65	3.27203e+06
High	Q9Y490	Q9Y490	Talin-1 OS=Homo sapiens OX=9606 GN=TLN1 PE=1 SV=3	Q9Y490 [614-624]	[K].GLAGAVSELLR.[S]		1	1	2	0	1085.63	543.319	65	8507231
High	P01591	P01591	Immunoglobulin J chain OS=Homo sapiens OX=9606 GN=JCHAIN PE=1 SV=4	P01591 [47-58]	[R].SSEDPNEDIVER.[N]		1	1	2	0	1389.61	695.31	65	92258392
High	Q86UX7	Q86UX7	Fermitin family homolog 3 OS=Homo sapiens OX=9606 GN=FERMT3 PE=1 SV=1	Q86UX7 [6-19]	[K].TASGDYIDSSWELR.[V]		1	1	1	0	1599.73	800.369	65
High	P21333	P21333	Filamin-A OS=Homo sapiens OX=9606 GN=FLNA PE=1 SV=4	P21333 [959-973]	[K].SPFSVAVSPSLDLSK.[I]		1	1	2	0	1533.82	767.412	65
High	P10909	P10909	Clusterin OS=Homo sapiens OX=9606 GN=CLU PE=1 SV=1	P10909 [183-194]	[R].ASSIIDELFQDR.[F]		1	1	1	0	1393.7	697.352	65	14422904
High	P04114	P04114	Apolipoprotein B-100 OS=Homo sapiens OX=9606 GN=APOB PE=1 SV=2	P04114 [1751-1769]	[K].FDHTNSLNIAGLSLDFSSK.[L]		1	1	1	0	2066.02	689.344	65	34608152
High	P50990	P50990	T-complex protein 1 subunit theta OS=Homo sapiens OX=9606 GN=CCT8 PE=1 SV=4	P50990 [282-296]	[K].AIADTGANVVVTGGK.[V]		1	1	1	0	1372.74	686.875	65	1.74545e+06
High	P04196	P04196	Histidine-rich glycoprotein OS=Homo sapiens OX=9606 GN=HRG PE=1 SV=1	P04196 [220-235]	[R].ADLFYDVEALDLESPK.[N]		1	1	1	0	1824.89	912.949	65	17499856
High	P02549	P02549	Spectrin alpha chain, erythrocytic 1 OS=Homo sapiens OX=9606 GN=SPTA1 PE=1 SV=5	P02549 [1140-1158]	[K].VADDLLFEGLLTPEGAQIR.[Q]		1	1	3	0	2057.09	1029.05	65
High	P01024	P01024	Complement C3 OS=Homo sapiens OX=9606 GN=C3 PE=1 SV=2	P01024 [892-904]	[K].SSLSVPYVIVPLK.[T]		1	1	2	0	1401.84	701.421	65	56615876
High	P04114	P04114	Apolipoprotein B-100 OS=Homo sapiens OX=9606 GN=APOB PE=1 SV=2	P04114 [1782-1802]	[K].QTVNLQLQPYSLVTTLNSDLK.[Y]		1	1	2	0	2375.28	1188.15	65	43028272
High	Q7Z794	Q7Z794	Keratin, type II cytoskeletal 1b OS=Homo sapiens OX=9606 GN=KRT77 PE=1 SV=3	Q7Z794 [289-300]	[R].VDTLTGEVNFLK.[Y]		1	1	1	0	1335.72	668.361	64
High	P00734	P00734	Prothrombin OS=Homo sapiens OX=9606 GN=F2 PE=1 SV=2	P00734 [315-327]	[R].TATSEYQTFFNPR.[T]		1	1	1	0	1561.73	781.367	64	2.38093e+06
High	P21333	P21333	Filamin-A OS=Homo sapiens OX=9606 GN=FLNA PE=1 SV=4	P21333 [1440-1450]	[K].VPVHDVTDASK.[V]		1	1	2	0	1167.6	584.304	64	41694411
High	P04264	P04264	Keratin, type II cytoskeletal 1 OS=Homo sapiens OX=9606 GN=KRT1 PE=1 SV=6	P04264 [278-289]	[R].TNAENEFVTIKK.[D]		1	1	3	1	1393.73	697.37	64	193653428
High	P04114	P04114	Apolipoprotein B-100 OS=Homo sapiens OX=9606 GN=APOB PE=1 SV=2	P04114 [540-558]	[K].DQEVLLQTFLDDASPGDKR.[L]		1	1	1	1	2147.06	716.359	64	3.66321e+06
High	Q5XKE5; P35908; P04259; P02538; P13647	Q5XKE5; P35908; P04259; P02538; O95678; P48668; P13647	Keratin, type II cytoskeletal 79 OS=Homo sapiens OX=9606 GN=KRT79 PE=1 SV=2 Keratin, type II cytoskeletal 2 epidermal OS=Homo sapiens OX=9606 GN=KRT2 PE=1 SV=2 Keratin, type II cytoskeletal 6B OS=Homo sapiens OX=9606 GN=KRT6B PE=1 SV=5 Keratin, type II cytoskeletal 6A OS=Homo sapiens OX=9606 GN=KRT6A PE=1 SV=3 Keratin, type II cytoskeletal 5 OS=Homo sapiens OX=9606 GN=KRT5 PE=1 SV=3	Q5XKE5 [308-319]; P35908 [342-353]; P04259 [327-338]; P02538 [327-338]; P13647 [332-343]	[R].NLDLDSIIAEVK.[A]		5	7	4	0	1329.73	665.367	64	1.64587e+09
High	Q14624	Q14624	Inter-alpha-trypsin inhibitor heavy chain H4 OS=Homo sapiens OX=9606 GN=ITIH4 PE=1 SV=4	Q14624 [154-162]	[R].LGVYELLLK.[V]		1	1	2	0	1047.64	524.326	64	8967659
High	P13639	P13639	Elongation factor 2 OS=Homo sapiens OX=9606 GN=EEF2 PE=1 SV=4	P13639 [786-801]	[K].AYLPVNESFGFTADLR.[S]		1	1	1	0	1799.9	900.453	64	2.20811e+06
High	P0DP23	P0DP23	Calmodulin-1 OS=Homo sapiens OX=9606 GN=CALM1 PE=1 SV=1	P0DP23 [2-14]	[M].ADQLTEEQIAEFK.[E]	1xAcetyl [N-Term]	1	1	2	0	1563.75	782.381	64	13074860
High	P04114	P04114	Apolipoprotein B-100 OS=Homo sapiens OX=9606 GN=APOB PE=1 SV=2	P04114 [3292-3311]	[R].VPSYTLILPSLELPVLHVPR.[N]		1	1	2	0	2243.32	748.444	64	22383986
High	Q04695	Q04695; CON_Q9QWL7	Keratin, type I cytoskeletal 17 OS=Homo sapiens OX=9606 GN=KRT17 PE=1 SV=2	Q04695 [306-321]	[R].TMQALEIELQSQLSMK.[A]	2xOxidation [M2; M15]	1	2	1	0	1881.93	627.981	64	5.78751e+06
High	P04114	P04114	Apolipoprotein B-100 OS=Homo sapiens OX=9606 GN=APOB PE=1 SV=2	P04114 [1188-1202]	[K].KMTSNFPVDLSDYPK.[S]	1xOxidation [M2]	1	1	2	1	1757.84	879.425	64	3.49676e+06
High	Q14624	Q14624	Inter-alpha-trypsin inhibitor heavy chain H4 OS=Homo sapiens OX=9606 GN=ITIH4 PE=1 SV=4	Q14624 [754-775]	[R].QGPVNLLSDPEQGVEVTGQYER.[E]		1	1	1	0	2415.18	1208.09	64
High	P55058	P55058	Phospholipid transfer protein OS=Homo sapiens OX=9606 GN=PLTP PE=1 SV=1	P55058 [222-235]	[K].DPVASTSNLDMDFR.[G]	1xOxidation [M11]	1	1	1	0	1583.7	792.354	64
High	P02768	P02768	Albumin OS=Homo sapiens OX=9606 GN=ALB PE=1 SV=2	P02768 [66-75]	[K].LVNEVTEFAK.[T]		1	1	9	0	1149.62	575.311	64	3.13167e+09
High	P08514	P08514	Integrin alpha-IIb OS=Homo sapiens OX=9606 GN=ITGA2B PE=1 SV=3	P08514 [533-543]	[K].LSLNAELQLDR.[Q]		1	1	6	0	1271.7	636.351	64	6.35594e+07
High	Q8N1N4	Q8N1N4	Keratin, type II cytoskeletal 78 OS=Homo sapiens OX=9606 GN=KRT78 PE=1 SV=2	Q8N1N4 [275-286]	[R].YLDFSSIITEVR.[A]		1	1	2	0	1442.75	721.88	64	8240073
High	CON_P02769; P02768	CON_P02769; P02768	Serum albumin OS=Bos taurus GN=ALB PE=1 SV=4 Albumin OS=Homo sapiens OX=9606 GN=ALB PE=1 SV=2	CON_P02769 [437-451]; P02768 [438-452]	[RK].KVPQVSTPTLVEVSR.[SN]		2	2	6	1	1639.94	547.317	63	2.14424e+07
High	P02743	P02743	Serum amyloid P-component OS=Homo sapiens OX=9606 GN=APCS PE=1 SV=2	P02743 [150-162]	[K].IVLGQEQDSYGGK.[F]		1	1	2	0	1393.7	697.352	63	7.23398e+06
High	P01009	P01009	Alpha-1-antitrypsin OS=Homo sapiens OX=9606 GN=SERPINA1 PE=1 SV=3	P01009 [284-298]	[K].LQHLENELTHDIITK.[F]		1	1	9	0	1803.96	601.992	63	2.76573e+08
High	P08779	P08779	Keratin, type I cytoskeletal 16 OS=Homo sapiens OX=9606 GN=KRT16 PE=1 SV=4	P08779 [318-330]	[K].EVASNSELVQSSR.[S]		1	1	2	0	1405.69	703.35	63	26050342
High	P02679	P02679	Fibrinogen gamma chain OS=Homo sapiens OX=9606 GN=FGG PE=1 SV=3	P02679 [135-146]	[R].YLQEIYNSNNQK.[I]		1	1	11	0	1513.73	757.368	63	2.15822e+09
High	P21333	P21333	Filamin-A OS=Homo sapiens OX=9606 GN=FLNA PE=1 SV=4	P21333 [1516-1532]	[R].EGPYSISVLYGDEEVPR.[S]		1	1	2	0	1909.92	955.465	63	81145952
High	P04004	P04004	Vitronectin OS=Homo sapiens OX=9606 GN=VTN PE=1 SV=1	P04004 [198-212]	[R].DVWGIEGPIDAAFTR.[I]		1	1	1	0	1646.82	823.914	63
High	Q9C075	Q9C075	Keratin, type I cytoskeletal 23 OS=Homo sapiens OX=9606 GN=KRT23 PE=1 SV=2	Q9C075 [350-361]	[R].QNNEYQVLLGIK.[T]		1	1	1	0	1418.76	709.886	63
High	CON_P02662	CON_P02662	Alpha-S1-casein OS=Bos taurus GN=CSN1S1 PE=1 SV=2	CON_P02662 [148-166]	[K].EPMIGVNQELAYFYPELFR.[Q]	1xOxidation [M3]	1	1	1	0	2332.13	1166.57	63
High	P0DOX7	P0DOX7	Immunoglobulin kappa light chain OS=Homo sapiens OX=9606 PE=1 SV=1	P0DOX7 [1-18]	[-].DIQMTQSPSTLSASVGDR.[V]	1xOxidation [M4]	1	1	1	0	1908.9	954.953	63	2.37965e+06
High	P02549	P02549	Spectrin alpha chain, erythrocytic 1 OS=Homo sapiens OX=9606 GN=SPTA1 PE=1 SV=5	P02549 [1937-1947]	[K].ADVVEAWIADK.[E]		1	1	1	0	1216.62	608.814	63	4449726
High	P07225	P07225	Vitamin K-dependent protein S OS=Homo sapiens OX=9606 GN=PROS1 PE=1 SV=1	P07225 [547-561]	[K].SQDILLSVENTVIYR.[I]		1	1	2	0	1749.94	875.474	63	26942372
High	P02787	P02787	Serotransferrin OS=Homo sapiens OX=9606 GN=TF PE=1 SV=4	P02787 [216-225]	[K].DGAGDVAFVK.[H]		1	1	2	0	978.489	489.748	63	72245960
High	CON_P15636	CON_P15636	Protease 1 OS=Achromobacter lyticus PE=1 SV=1	CON_P15636 [362-408]	[R].ISNSTSPTSFVAWGGGAGTTHLNVQWQPSGGVTEPGSSGSPIYSPEK.[R]		1	1	3	0	4717.24	1180.07	63	12301864
High	Q6KB66	Q6KB66	Keratin, type II cytoskeletal 80 OS=Homo sapiens OX=9606 GN=KRT80 PE=1 SV=2	Q6KB66 [329-342]	[K].TAEEQGELAFQDAK.[T]		1	1	1	0	1536.72	768.864	63	3.43528e+06
High	P01024	P01024	Complement C3 OS=Homo sapiens OX=9606 GN=C3 PE=1 SV=2	P01024 [960-979]	[K].EDIPPADLSDQVPDTESETR.[I]		1	1	2	0	2214	1107.5	63
High	P60660	P60660	Myosin light polypeptide 6 OS=Homo sapiens OX=9606 GN=MYL6 PE=1 SV=2	P60660 [64-79]	[K].VLDFEHFLPMLQTVAK.[N]	1xOxidation [M10]	1	1	3	0	1904	952.504	63	2.94601e+07
High	P04264	P04264	Keratin, type II cytoskeletal 1 OS=Homo sapiens OX=9606 GN=KRT1 PE=1 SV=6	P04264 [186-197]	[K].SLNNQFASFIDK.[V]		1	1	2	0	1383.69	692.349	63	688507968
High	P69905	CON_P01966; P69905	Hemoglobin subunit alpha OS=Homo sapiens OX=9606 GN=HBA1 PE=1 SV=2	P69905 [33-41]	[R].MFLSFPTTK.[T]	1xOxidation [M1]	1	2	8	0	1087.55	544.278	63	523200800
High	P02549	P02549	Spectrin alpha chain, erythrocytic 1 OS=Homo sapiens OX=9606 GN=SPTA1 PE=1 SV=5	P02549 [643-661]	[K].TGQEMIEGGHYASDNVTTR.[L]	1xOxidation [M5]	1	1	2	0	2081.92	694.645	62	7.51269e+06
High	P30086	P30086	Phosphatidylethanolamine-binding protein 1 OS=Homo sapiens OX=9606 GN=PEBP1 PE=1 SV=3	P30086 [94-113]	[K].GNDISSGTVLSDYVGSGPPK.[G]		1	1	1	0	1949.95	975.476	62	1.42267e+06
High	P02675	CON_P02676; P02675	Fibrinogen beta chain OS=Homo sapiens OX=9606 GN=FGB PE=1 SV=2	P02675 [286-295]	[R].QDGSVDFGRK.[W]		1	2	4	1	1108.54	554.773	62	362573488
High	P27797	P27797	Calreticulin OS=Homo sapiens OX=9606 GN=CALR PE=1 SV=1	P27797 [74-87]	[R].FYALSASFEPFSNK.[G]		1	1	1	0	1607.77	804.391	62	6.70543e+06
High	P01023	P01023	Alpha-2-macroglobulin OS=Homo sapiens OX=9606 GN=A2M PE=1 SV=3	P01023 [1374-1384]	[R].SASNMAIVDVK.[M]	1xOxidation [M5]	1	1	2	0	1150.58	575.792	62	123839792
High	P62820	P62820; Q92928; Q9H0U4	Ras-related protein Rab-1A OS=Homo sapiens OX=9606 GN=RAB1A PE=1 SV=3	P62820 [141-156]	[K].EFADSLGIPFLETSAK.[N]		1	3	1	0	1724.87	862.941	62
High	P01023	P01023	Alpha-2-macroglobulin OS=Homo sapiens OX=9606 GN=A2M PE=1 SV=3	P01023 [1241-1263]	[K].QQNAQGGFSSTQDTVVALHALSK.[Y]		1	1	3	0	2387.19	796.404	62	59550696
High	P12814	P12814	Alpha-actinin-1 OS=Homo sapiens OX=9606 GN=ACTN1 PE=1 SV=2	P12814 [503-516]	[K].LLETIDQLYLEYAK.[R]		1	1	2	0	1711.92	856.462	62	2.50786e+06
High	P35611	P35611	Alpha-adducin OS=Homo sapiens OX=9606 GN=ADD1 PE=1 SV=2	P35611 [331-348]	[R].TLASAGGPDNLVLLNPEK.[Y]		1	1	1	0	1808.98	904.991	62
High	P23284	P23284	Peptidyl-prolyl cis-trans isomerase B OS=Homo sapiens OX=9606 GN=PPIB PE=1 SV=2	P23284 [72-84]	[K].TVDNFVALATGEK.[G]		1	1	2	0	1364.71	682.856	62	8.25534e+06
High	P35908	P35908	Keratin, type II cytoskeletal 2 epidermal OS=Homo sapiens OX=9606 GN=KRT2 PE=1 SV=2	P35908 [375-384]	[K].YEELQVTVGR.[H]		1	1	26	0	1193.62	597.312	62	1.19908e+09
High	P02649	P02649	Apolipoprotein E OS=Homo sapiens OX=9606 GN=APOE PE=1 SV=1	P02649 [34-43]	[R].QQTEWQSGQR.[W]		1	1	2	0	1247.58	624.292	62	20164400
High	Q9BUL8	Q9BUL8	Programmed cell death protein 10 OS=Homo sapiens OX=9606 GN=PDCD10 PE=1 SV=1	Q9BUL8 [71-82]	[K].SVEVNFTESLLR.[M]		1	1	1	0	1393.73	697.37	62	3.72435e+06
High	P01859	P01859	Immunoglobulin heavy constant gamma 2 OS=Homo sapiens OX=9606 GN=IGHG2 PE=1 SV=2	P01859 [181-196]	[R].VVSVLTVVHQDWLNGK.[E]		1	1	3	0	1793.99	897.498	62	61182300
High	P35908	CON_Q3TTY5; P35908	Keratin, type II cytoskeletal 2 epidermal OS=Homo sapiens OX=9606 GN=KRT2 PE=1 SV=2	P35908 [21-34]	[R].GFSSGSAVVSGGSR.[R]		1	2	4	0	1254.61	627.807	62	22851004
High	P51149	P51149	Ras-related protein Rab-7a OS=Homo sapiens OX=9606 GN=RAB7A PE=1 SV=1	P51149 [158-171]	[K].EAINVEQAFQTIAR.[N]		1	1	3	0	1589.83	795.418	62	4023793
High	Q86Y46; CON_P19013	Q86Y46; CON_P19013; P19013	Keratin, type II cytoskeletal 73 OS=Homo sapiens OX=9606 GN=KRT73 PE=1 SV=1 Keratin, type II cytoskeletal 4 OS=Homo sapiens GN=KRT4 PE=1 SV=4	Q86Y46 [296-307]; CON_P19013 [315-326]	[R].NLDLDSIIAEVR.[A]		2	3	2	0	1357.73	679.37	61	24841072
High	P21333	P21333	Filamin-A OS=Homo sapiens OX=9606 GN=FLNA PE=1 SV=4	P21333 [8-24]	[R].AGQSAAGAAPGGGVDTR.[D]		1	1	3	0	1442.7	721.853	61	4.31857e+06
High	P05106	P05106	Integrin beta-3 OS=Homo sapiens OX=9606 GN=ITGB3 PE=1 SV=2	P05106 [266-279]	[R].NDASHLLVFTTDAK.[T]		1	1	6	0	1531.78	766.391	61	6.84238e+07
High	P04114	P04114	Apolipoprotein B-100 OS=Homo sapiens OX=9606 GN=APOB PE=1 SV=2	P04114 [3953-3973]	[R].DFSAEYEEDGKYEGLQEWEGK.[A]		1	1	1	1	2509.07	837.029	61	9791522
High	P04114	P04114	Apolipoprotein B-100 OS=Homo sapiens OX=9606 GN=APOB PE=1 SV=2	P04114 [2026-2043]	[K].VPLLLSEPINIIDALEMR.[D]	1xOxidation [M17]	1	1	2	0	2052.14	1026.58	61
High	P01019	P01019	Angiotensinogen OS=Homo sapiens OX=9606 GN=AGT PE=1 SV=3	P01019 [221-237]	[K].QPFVQGLALYTPVVLPR.[S]		1	1	1	0	1898.09	949.55	61
High	P10909	P10909	Clusterin OS=Homo sapiens OX=9606 GN=CLU PE=1 SV=1	P10909 [69-78]	[K].TLLSNLEEAK.[K]		1	1	8	0	1117.61	559.308	61	383237901
High	P0DTC2	P0DTC2	Spike glycoprotein OS=Severe acute respiratory syndrome coronavirus 2 OX=2697049 GN=S PE=1 SV=1	P0DTC2 [22-34]	[R].TQLPPAYTNSFTR.[G]		1	1	7	0	1495.75	748.381	61	63528120
High	P19827	P19827	Inter-alpha-trypsin inhibitor heavy chain H1 OS=Homo sapiens OX=9606 GN=ITIH1 PE=1 SV=3	P19827 [361-376]	[R].GFSLDEATNLNGGLLR.[G]		1	1	1	0	1676.86	838.934	61	2.78647e+06
High	P09871	P09871	Complement C1s subcomponent OS=Homo sapiens OX=9606 GN=C1S PE=1 SV=1	P09871 [370-383]	[K].VEDPESTLFGSVIR.[Y]		1	1	1	0	1548.79	774.899	61
High	P05106	P05106	Integrin beta-3 OS=Homo sapiens OX=9606 GN=ITGB3 PE=1 SV=2	P05106 [417-428]	[K].IGDTVSFSIEAK.[V]		1	1	5	0	1266.66	633.832	61	9826784
High	P02675	P02675	Fibrinogen beta chain OS=Homo sapiens OX=9606 GN=FGB PE=1 SV=2	P02675 [164-178]	[K].DNENVVNEYSSELEK.[H]		1	1	7	0	1768.79	884.898	61	1.80942e+09
High	P02751	P02751	Fibronectin OS=Homo sapiens OX=9606 GN=FN1 PE=1 SV=5	P02751 [656-669]	[K].EATIPGHLNSYTIK.[G]		1	1	15	0	1543.81	772.41	61	2.79994e+08
High	P02549	P02549	Spectrin alpha chain, erythrocytic 1 OS=Homo sapiens OX=9606 GN=SPTA1 PE=1 SV=5	P02549 [375-389]	[R].FSSDFDELSGWMNEK.[T]	1xOxidation [M12]	1	1	1	0	1807.75	904.378	61	2.05025e+06
High	P02787	P02787	Serotransferrin OS=Homo sapiens OX=9606 GN=TF PE=1 SV=4	P02787 [332-343]	[K].MYLGYEYVTAIR.[N]	1xOxidation [M1]	1	1	2	0	1494.73	747.869	61	48597488
High	P61626	P61626	Lysozyme C OS=Homo sapiens OX=9606 GN=LYZ PE=1 SV=1	P61626 [69-80]	[R].STDYGIFQINSR.[Y]		1	1	5	0	1400.68	700.844	61	36442476
High	P06576	P06576	ATP synthase subunit beta, mitochondrial OS=Homo sapiens OX=9606 GN=ATP5F1B PE=1 SV=3	P06576 [388-406]	[R].AIAELGIYPAVDPLDSTSR.[I]		1	1	1	0	1988.03	994.522	60
High	P16452	P16452	Protein 4.2 OS=Homo sapiens OX=9606 GN=EPB42 PE=1 SV=3	P16452 [413-421]	[K].YVGNNISTK.[G]		1	1	1	0	995.516	498.261	60	6109871
High	Q13201	Q13201	Multimerin-1 OS=Homo sapiens OX=9606 GN=MMRN1 PE=1 SV=3	Q13201 [412-424]	[K].TVSSLSEDLESTR.[Q]		1	1	1	0	1423.69	712.35	60	5.22014e+06
High	P67936	P67936	Tropomyosin alpha-4 chain OS=Homo sapiens OX=9606 GN=TPM4 PE=1 SV=3	P67936 [14-27]	[K].IQALQQQADEAEDR.[A]		1	1	1	0	1614.77	807.889	60	19589384
High	Q06830	Q06830	Peroxiredoxin-1 OS=Homo sapiens OX=9606 GN=PRDX1 PE=1 SV=1	Q06830 [159-168]	[R].LVQAFQFTDK.[H]		1	1	2	0	1196.63	598.819	60	10326614
High	P08567	P08567	Pleckstrin OS=Homo sapiens OX=9606 GN=PLEK PE=1 SV=3	P08567 [120-134]	[R].LPETIDLGALYLSMK.[D]	1xOxidation [M14]	1	1	1	0	1679.89	840.451	60
High	P00558	P00558	Phosphoglycerate kinase 1 OS=Homo sapiens OX=9606 GN=PGK1 PE=1 SV=3	P00558 [247-264]	[K].VLNNMEIGTSLFDEEGAK.[I]	1xOxidation [M5]	1	1	1	0	1982.94	991.972	60	1.75523e+06
High	P0DTC2	P0DTC2	Spike glycoprotein OS=Severe acute respiratory syndrome coronavirus 2 OX=2697049 GN=S PE=1 SV=1	P0DTC2 [445-454]	[K].VGGNYNYLYR.[L]		1	1	4	0	1218.59	609.799	60	623344320
High	P04114	P04114	Apolipoprotein B-100 OS=Homo sapiens OX=9606 GN=APOB PE=1 SV=2	P04114 [1056-1078]	[R].QSMTLSSEVQIPDFDVDLGTILR.[V]	1xOxidation [M3]	1	1	2	0	2580.29	1290.65	60
High	P60174	P60174	Triosephosphate isomerase OS=Homo sapiens OX=9606 GN=TPI1 PE=1 SV=4	P60174 [20-33]	[K].QSLGELIGTLNAAK.[V]		1	1	1	0	1414.79	707.899	60
High	P0DTC2	P0DTC2	Spike glycoprotein OS=Severe acute respiratory syndrome coronavirus 2 OX=2697049 GN=S PE=1 SV=1	P0DTC2 [79-97]	[R].FDNPVLPFNDGVYFASTEK.[S]		1	1	5	0	2160.03	720.679	60	2.59182e+07
High	CON_P02754	CON_P02754	Beta-lactoglobulin OS=Bos taurus GN=LGB PE=1 SV=3	CON_P02754 [57-76]	[R].VYVEELKPTPEGDLEILLQK.[W]		1	1	3	0	2313.26	771.758	60	35748984
High	P35579	P35579	Myosin-9 OS=Homo sapiens OX=9606 GN=MYH9 PE=1 SV=4	P35579 [1504-1513]	[R].TEMEDLMSSK.[D]	2xOxidation [M3; M7]	1	1	1	0	1202.49	601.75	60	4293318
High	Q13790	Q13790	Apolipoprotein F OS=Homo sapiens OX=9606 GN=APOF PE=1 SV=2	Q13790 [251-264]	[R].SGVQQLIQYYQDQK.[D]		1	1	2	0	1697.85	849.429	60	9424022
High	P10809	P10809	60 kDa heat shock protein, mitochondrial OS=Homo sapiens OX=9606 GN=HSPD1 PE=1 SV=2	P10809 [482-493]	[K].NAGVEGSLIVEK.[I]		1	1	1	0	1215.66	608.332	60	1.81729e+06
High	P01024	P01024	Complement C3 OS=Homo sapiens OX=9606 GN=C3 PE=1 SV=2	P01024 [1285-1303]	[K].DAPDHQELNLDVSLQLPSR.[S]		1	1	3	0	2147.07	716.362	60	7.04648e+06
High	P35579	P35579	Myosin-9 OS=Homo sapiens OX=9606 GN=MYH9 PE=1 SV=4	P35579 [126-139]	[K].NLPIYSEEIVEMYK.[G]	1xOxidation [M12]	1	1	1	0	1743.85	872.432	60	6003961
High	P60174	P60174	Triosephosphate isomerase OS=Homo sapiens OX=9606 GN=TPI1 PE=1 SV=4	P60174 [70-85]	[K].VTNGAFTGEISPGMIK.[D]	1xOxidation [M14]	1	1	1	0	1637.82	819.413	60
High	P04114	P04114	Apolipoprotein B-100 OS=Homo sapiens OX=9606 GN=APOB PE=1 SV=2	P04114 [118-128]	[K].NSEEFAAAMSR.[Y]	1xOxidation [M9]	1	1	3	0	1228.53	614.767	60	224414464
High	P02768	P02768	Albumin OS=Homo sapiens OX=9606 GN=ALB PE=1 SV=2	P02768 [570-581]	[K].AVMDDFAAFVEK.[C]	1xOxidation [M3]	1	1	5	0	1358.63	679.819	60	9.14849e+08
High	P0C0L4; P0C0L5	P0C0L4; P0C0L5	Complement C4-A OS=Homo sapiens OX=9606 GN=C4A PE=1 SV=2 Complement C4-B OS=Homo sapiens OX=9606 GN=C4B PE=1 SV=2	P0C0L4 [957-979]; P0C0L5 [957-979]	[R].TLEIPGNSDPNMIPDGDFNSYVR.[V]	1xOxidation [M12]	2	2	3	0	2567.17	1284.09	60	99326708
High	B9A064; P0DOY2	B9A064; A0M8Q6; P0DOY2; P0CF74; P0DOY3; P0CG04; P0DOX8	Immunoglobulin lambda-like polypeptide 5 OS=Homo sapiens OX=9606 GN=IGLL5 PE=2 SV=2 Immunoglobulin lambda constant 2 OS=Homo sapiens OX=9606 GN=IGLC2 PE=1 SV=1	B9A064 [174-188]; P0DOY2 [66-80]	[K].YAASSYLSLTPEQWK.[S]		2	7	4	0	1743.86	872.435	60	651270124
High	P13645; CON_P02535	P13645; CON_P02535	Keratin, type I cytoskeletal 10 OS=Homo sapiens OX=9606 GN=KRT10 PE=1 SV=6 Keratin, type I cytoskeletal 10 OS=Mus musculus GN=Krt10 PE=1 SV=3	P13645 [442-450]; CON_P02535 [440-448]	[R].LENEIQTYR.[S]		2	2	3	0	1165.58	583.296	59	252570960
High	P01019	P01019	Angiotensinogen OS=Homo sapiens OX=9606 GN=AGT PE=1 SV=3	P01019 [238-250]	[R].SLDFTELDVAAEK.[I]		1	1	1	0	1437.71	719.359	59	8365554
High	P18206	P18206	Vinculin OS=Homo sapiens OX=9606 GN=VCL PE=1 SV=4	P18206 [36-56]	[K].AIPDLTAPVAAVQAAVSNLVR.[V]		1	1	2	0	2076.18	1038.6	59
High	Q9Y490	Q9Y490	Talin-1 OS=Homo sapiens OX=9606 GN=TLN1 PE=1 SV=3	Q9Y490 [842-854]	[K].ADAEGESDLENSR.[K]		1	1	1	0	1392.59	696.798	59	1134822
High	P02671	P02671	Fibrinogen alpha chain OS=Homo sapiens OX=9606 GN=FGA PE=1 SV=2	P02671 [511-527]	[R].HRHPDEAAFFDTASTGK.[T]		1	1	15	1	1886.88	629.631	59	7.50745e+07
High	P11171	P11171	Protein 4.1 OS=Homo sapiens OX=9606 GN=EPB41 PE=1 SV=4	P11171 [654-662]	[R].LDGENIYIR.[H]		1	1	4	0	1092.57	546.788	59	4.65135e+06
High	P21333	P21333	Filamin-A OS=Homo sapiens OX=9606 GN=FLNA PE=1 SV=4	P21333 [2347-2361]	[K].VNQPASFAVSLNGAK.[G]		1	1	2	0	1502.8	751.902	59	15589712
High	Q9ULV4	Q9ULV4	Coronin-1C OS=Homo sapiens OX=9606 GN=CORO1C PE=1 SV=1	Q9ULV4 [429-440]	[K].TTDTASVQNEAK.[L]		1	1	1	0	1264.6	632.805	59	1.99331e+06
High	Q14624	Q14624	Inter-alpha-trypsin inhibitor heavy chain H4 OS=Homo sapiens OX=9606 GN=ITIH4 PE=1 SV=4	Q14624 [429-438]	[K].LALDNGGLAR.[R]		1	1	2	0	999.558	500.282	59	13823129
High	P00738	P00738	Haptoglobin OS=Homo sapiens OX=9606 GN=HP PE=1 SV=1	P00738 [119-131]	[R].TEGDGVYTLNNEK.[Q]		1	1	2	0	1439.66	720.336	59	39781224
High	P14923	P14923	Junction plakoglobin OS=Homo sapiens OX=9606 GN=JUP PE=1 SV=3	P14923 [638-651]	[R].NEGTATYAAAVLFR.[I]		1	1	1	0	1483.75	742.38	59
High	Q9C075	Q9C075	Keratin, type I cytoskeletal 23 OS=Homo sapiens OX=9606 GN=KRT23 PE=1 SV=2	Q9C075 [309-321]	[K].SALENMLSETQSR.[Y]	1xOxidation [M6]	1	1	2	0	1481.69	741.35	59
High	P02656	P02656	Apolipoprotein C-III OS=Homo sapiens OX=9606 GN=APOC3 PE=1 SV=1	P02656 [81-99]	[K].FSEFWDLDPEVRPTSAVAA.[-]		1	1	3	0	2137.02	1069.02	59	95092288
High	P13646	Q99456; P13646	Keratin, type I cytoskeletal 13 OS=Homo sapiens OX=9606 GN=KRT13 PE=1 SV=4	P13646 [223-240]	[RK].TDLEMQIESLNEELAYMK.[K]	2xOxidation [M5; M17]	1	2	1	0	2189	1095	59	1.65927e+06
High	P04264; Q6KB66; CON_P19013	P08729; P14136; P04264; Q6KB66; CON_Q9DCV7; CON_P19013; P05787; P19013	Keratin, type II cytoskeletal 1 OS=Homo sapiens OX=9606 GN=KRT1 PE=1 SV=6 Keratin, type II cytoskeletal 80 OS=Homo sapiens OX=9606 GN=KRT80 PE=1 SV=2 Keratin, type II cytoskeletal 4 OS=Homo sapiens GN=KRT4 PE=1 SV=4	P04264 [473-483]; Q6KB66 [374-384]; CON_P19013 [444-454]	[K].LALDIEIATYR.[KT]		3	8	12	0	1277.71	639.359	59	2.86805e+09
High	Q6UWP8	Q6UWP8	Suprabasin OS=Homo sapiens OX=9606 GN=SBSN PE=1 SV=2	Q6UWP8 [97-110]	[K].VAHEINHGIGQAGK.[E]		1	1	2	0	1430.75	477.589	59	3.66871e+06
High	P0DTC2	P0DTC2	Spike glycoprotein OS=Severe acute respiratory syndrome coronavirus 2 OX=2697049 GN=S PE=1 SV=1	P0DTC2 [78-97]	[K].RFDNPVLPFNDGVYFASTEK.[S]		1	1	3	1	2316.13	772.716	59	6.96334e+07
High	P02751	P02751	Fibronectin OS=Homo sapiens OX=9606 GN=FN1 PE=1 SV=5	P02751 [1888-1909]	[K].DTLTSRPAQGVVTTLENVSPPR.[R]		1	1	1	0	2338.24	780.084	59
High	P04114	P04114	Apolipoprotein B-100 OS=Homo sapiens OX=9606 GN=APOB PE=1 SV=2	P04114 [4077-4087]	[K].ATGVLYDYVNK.[Y]		1	1	2	0	1242.64	621.822	59	121489856
High	P04264	P04264	Keratin, type II cytoskeletal 1 OS=Homo sapiens OX=9606 GN=KRT1 PE=1 SV=6	P04264 [519-549]	[R].GGGGGGYGSGGSSYGSGGGSYGSGGGGGGGR.[G]		1	1	2	0	2383.95	1192.48	59	1.40502e+06
High	P11277	P11277	Spectrin beta chain, erythrocytic OS=Homo sapiens OX=9606 GN=SPTB PE=1 SV=5	P11277 [1844-1861]	[R].ELHLLGVQVQQFQDVATR.[L]		1	1	1	0	2081.11	694.376	58
High	P04114	P04114	Apolipoprotein B-100 OS=Homo sapiens OX=9606 GN=APOB PE=1 SV=2	P04114 [3569-3586]	[K].NHLQLEGLFFTNGEHTSK.[A]		1	1	2	0	2072.02	691.345	58	2.75408e+07
High	P02679	P02679	Fibrinogen gamma chain OS=Homo sapiens OX=9606 GN=FGG PE=1 SV=3	P02679 [239-258]	[K].EGFGHLSPTGTTEFWLGNEK.[I]		1	1	3	0	2207.04	736.352	58	1991557248
High	P07900; P08238	P07900; P08238; Q58FF8; Q14568	Heat shock protein HSP 90-alpha OS=Homo sapiens OX=9606 GN=HSP90AA1 PE=1 SV=5 Heat shock protein HSP 90-beta OS=Homo sapiens OX=9606 GN=HSP90AB1 PE=1 SV=4	P07900 [101-112]; P08238 [96-107]	[K].ADLINNLGTIAK.[SF]		2	4	2	0	1242.71	621.856	58	18430404
High	P02675	P02675	Fibrinogen beta chain OS=Homo sapiens OX=9606 GN=FGB PE=1 SV=2	P02675 [335-351]	[R].MGPTELLIEMEDWKGDK.[V]	2xOxidation [M1; M10]	1	1	7	1	2023.94	675.317	58	201319159
High	P21333	P21333	Filamin-A OS=Homo sapiens OX=9606 GN=FLNA PE=1 SV=4	P21333 [2251-2264]	[R].AEAGVPAEFSIWTR.[E]		1	1	2	0	1533.77	767.389	58	22783430
High	P04075	P04075	Fructose-bisphosphate aldolase A OS=Homo sapiens OX=9606 GN=ALDOA PE=1 SV=2	P04075 [112-134]	[K].GVVPLAGTNGETTTQGLDGLSER.[C]		1	1	2	0	2272.14	1136.58	58	2.96825e+06
High	P13647	CON_Q5XQN5; CON_Q922U2; P13647	Keratin, type II cytoskeletal 5 OS=Homo sapiens OX=9606 GN=KRT5 PE=1 SV=3	P13647 [266-276]	[R].TTAENEFVMLK.[K]	1xOxidation [M9]	1	3	2	0	1298.63	649.819	58	74326888
High	P23229	P23229	Integrin alpha-6 OS=Homo sapiens OX=9606 GN=ITGA6 PE=1 SV=5	P23229 [97-110]	[R].IEFDNDADPTSESK.[E]		1	1	2	0	1567.68	784.342	58	1.17477e+06
High	P06312	P06312	Immunoglobulin kappa variable 4-1 OS=Homo sapiens OX=9606 GN=IGKV4-1 PE=1 SV=1	P06312 [45-56]	[K].SSQSVLYSSNNK.[N]		1	1	1	0	1313.63	657.32	58	6561524
High	Q5XKE5; P04264; P04259; P02538; CON_Q6IFZ6; P13647	Q5XKE5; P04264; P04259; P02538; CON_Q5XQN5; P48668; CON_Q6IFZ6; P05787; CON_Q922U2; P13647	Keratin, type II cytoskeletal 79 OS=Homo sapiens OX=9606 GN=KRT79 PE=1 SV=2 Keratin, type II cytoskeletal 1 OS=Homo sapiens OX=9606 GN=KRT1 PE=1 SV=6 Keratin, type II cytoskeletal 6B OS=Homo sapiens OX=9606 GN=KRT6B PE=1 SV=5 Keratin, type II cytoskeletal 6A OS=Homo sapiens OX=9606 GN=KRT6A PE=1 SV=3 Keratin, type II cytoskeletal 1b OS=Mus musculus GN=Krt77 PE=1 SV=1 Keratin, type II cytoskeletal…	Q5XKE5 [232-240]; P04264 [268-276]; P04259 [251-259]; P02538 [251-259]; CON_Q6IFZ6 [255-263]; P13647 [256-264]	[KR].NKYEDEINK.[HR]		6	10	2	1	1152.55	576.78	58	34424097
High	P63104	P63104	14-3-3 protein zeta/delta OS=Homo sapiens OX=9606 GN=YWHAZ PE=1 SV=1	P63104 [28-41]	[K].SVTEQGAELSNEER.[N]		1	1	2	0	1548.71	774.861	58	2.74195e+07
High	P35579	P35579	Myosin-9 OS=Homo sapiens OX=9606 GN=MYH9 PE=1 SV=4	P35579 [588-606]	[K].NMDPLNDNIATLLHQSSDK.[F]	1xOxidation [M2]	1	1	1	0	2142.01	714.676	58
High	P40926	P40926	Malate dehydrogenase, mitochondrial OS=Homo sapiens OX=9606 GN=MDH2 PE=1 SV=3	P40926 [166-176]	[K].IFGVTTLDIVR.[A]		1	1	1	0	1233.72	617.364	58	4.47465e+06
High	P16157	P16157	Ankyrin-1 OS=Homo sapiens OX=9606 GN=ANK1 PE=1 SV=3	P16157 [959-974]	[K].LSTPPPLAEEEGLASR.[I]		1	1	3	0	1666.86	833.936	58	20991868
High	P01023	P01023	Alpha-2-macroglobulin OS=Homo sapiens OX=9606 GN=A2M PE=1 SV=3	P01023 [705-715]	[R].VGFYESDVMGR.[G]	1xOxidation [M9]	1	1	2	0	1275.57	638.287	58	259528128
High	P16157	P16157	Ankyrin-1 OS=Homo sapiens OX=9606 GN=ANK1 PE=1 SV=3	P16157 [1590-1601]	[K].AEDSDATGHEWK.[L]		1	1	2	0	1345.57	673.286	58	5.91412e+06
High	P02775	P02775	Platelet basic protein OS=Homo sapiens OX=9606 GN=PPBP PE=1 SV=3	P02775 [50-62]	[K].EESLDSDLYAELR.[C]		1	1	2	0	1539.72	770.361	58	20649596
High	P06727	P06727	Apolipoprotein A-IV OS=Homo sapiens OX=9606 GN=APOA4 PE=1 SV=4	P06727 [329-345]	[K].LGPHAGDVEGHLSFLEK.[D]		1	1	4	0	1805.92	602.644	58	3.69527e+07
High	P02671	P02671	Fibrinogen alpha chain OS=Homo sapiens OX=9606 GN=FGA PE=1 SV=2	P02671 [226-238]	[K].MKPVPDLVPGNFK.[S]	1xOxidation [M1]	1	1	10	0	1457.78	729.395	58	601026160
High	P16157	P16157	Ankyrin-1 OS=Homo sapiens OX=9606 GN=ANK1 PE=1 SV=3	P16157 [690-699]	[K].HGVMVDATTR.[M]	1xOxidation [M4]	1	1	1	0	1102.53	551.77	58	4.52591e+06
High	P04114	P04114	Apolipoprotein B-100 OS=Homo sapiens OX=9606 GN=APOB PE=1 SV=2	P04114 [3657-3670]	[K].AHLDIAGSLEGHLR.[F]		1	1	10	0	1488.79	496.935	58	9.27469e+07
High	Q13201	Q13201	Multimerin-1 OS=Homo sapiens OX=9606 GN=MMRN1 PE=1 SV=3	Q13201 [1080-1092]	[K].LVEENALAPDFSK.[G]		1	1	1	0	1432.73	716.87	58	3.96677e+06
High	Q96P63	Q96P63	Serpin B12 OS=Homo sapiens OX=9606 GN=SERPINB12 PE=1 SV=1	Q96P63 [328-343]	[R].ADLTGISPSPNLYLSK.[I]		1	1	1	0	1675.89	838.448	58	6.66558e+06
High	P02679	P02679	Fibrinogen gamma chain OS=Homo sapiens OX=9606 GN=FGG PE=1 SV=3	P02679 [89-111]	[K].AIQLTYNPDESSKPNMIDAATLK.[S]	1xOxidation [M16]	1	1	11	0	2536.26	846.093	58	1650640024
High	P30101	P30101	Protein disulfide-isomerase A3 OS=Homo sapiens OX=9606 GN=PDIA3 PE=1 SV=4	P30101 [352-362]	[R].FLQDYFDGNLK.[R]		1	1	1	0	1359.66	680.332	57	9427754
High	P02679	P02679	Fibrinogen gamma chain OS=Homo sapiens OX=9606 GN=FGG PE=1 SV=3	P02679 [189-199]	[K].QSGLYFIKPLK.[A]		1	1	6	0	1293.76	647.382	57	92541722
High	P04275	P04275	von Willebrand factor OS=Homo sapiens OX=9606 GN=VWF PE=1 SV=4	P04275 [1275-1287]	[R].LLDLVFLLDGSSR.[L]		1	1	2	0	1447.82	724.412	57
High	P12259	P12259	Coagulation factor V OS=Homo sapiens OX=9606 GN=F5 PE=1 SV=4	P12259 [1925-1935]	[K].ASEFLGYWEPR.[L]		1	1	1	0	1354.64	677.825	57	10132660
High	P04040	P04040	Catalase OS=Homo sapiens OX=9606 GN=CAT PE=1 SV=3	P04040 [78-93]	[K].GAGAFGYFEVTHDITK.[Y]		1	1	3	0	1712.83	571.613	57	1.58251e+07
High	P01024	P01024	Complement C3 OS=Homo sapiens OX=9606 GN=C3 PE=1 SV=2	P01024 [765-779]	[R].SEFPESWLWNVEDLK.[E]		1	1	1	0	1878.89	939.95	57
High	P16284	P16284	Platelet endothelial cell adhesion molecule OS=Homo sapiens OX=9606 GN=PECAM1 PE=1 SV=2	P16284 [119-134]	[K].TTAEYQVLVEGVPSPR.[V]		1	1	3	0	1745.91	582.641	57	1.00201e+07
High	P04114	P04114	Apolipoprotein B-100 OS=Homo sapiens OX=9606 GN=APOB PE=1 SV=2	P04114 [1935-1947]	[K].AEPLAFTFSHDYK.[G]		1	1	7	0	1525.73	763.37	57	1.5876e+08
High	P04114	P04114	Apolipoprotein B-100 OS=Homo sapiens OX=9606 GN=APOB PE=1 SV=2	P04114 [335-344]	[K].LTISEQNIQR.[A]		1	1	3	0	1201.65	601.331	57	88435368
High	P07951	P07951	Tropomyosin beta chain OS=Homo sapiens OX=9606 GN=TPM2 PE=1 SV=1	P07951 [38-48]	[K].QLEEEQQALQK.[K]		1	1	1	0	1343.68	672.344	57	2937526
High	P01008	P01008	Antithrombin-III OS=Homo sapiens OX=9606 GN=SERPINC1 PE=1 SV=1	P01008 [365-380]	[K].EQLQDMGLVDLFSPEK.[S]	1xOxidation [M6]	1	1	2	0	1864.9	932.954	57	5.38245e+06
High	P02751	P02751	Fibronectin OS=Homo sapiens OX=9606 GN=FN1 PE=1 SV=5	P02751 [1376-1392]	[R].VTWAPPPSIDLTNFLVR.[Y]		1	1	2	0	1926.05	963.528	57	33785032
High	A0A0C4DH34	A0A0C4DH34	Immunoglobulin heavy variable 4-28 OS=Homo sapiens OX=9606 GN=IGHV4-28 PE=3 SV=1	A0A0C4DH34 [87-95]	[R].VTMSVDTSK.[N]	1xOxidation [M3]	1	1	1	0	983.471	492.239	57	1.95044e+06
High	P24821	P24821	Tenascin OS=Homo sapiens OX=9606 GN=TNC PE=1 SV=3	P24821 [973-989]	[K].ESNPATINAATELDTPK.[D]		1	1	1	0	1771.87	886.439	57	2.38861e+06
High	P16157	P16157	Ankyrin-1 OS=Homo sapiens OX=9606 GN=ANK1 PE=1 SV=3	P16157 [1161-1171]	[R].DSGEGDTTSLR.[L]		1	1	1	0	1137.5	569.255	57	1.71588e+06
High	Q9ULV4	Q9ULV4	Coronin-1C OS=Homo sapiens OX=9606 GN=CORO1C PE=1 SV=1	Q9ULV4 [224-239]	[R].AIFLADGNVFTTGFSR.[M]		1	1	1	0	1715.88	858.44	57
High	P11171	P11171	Protein 4.1 OS=Homo sapiens OX=9606 GN=EPB41 PE=1 SV=4	P11171 [542-554]	[R].SLDGAAAVDSADR.[S]		1	1	4	0	1247.59	624.297	57	1.00849e+07
High	P63104	P63104	14-3-3 protein zeta/delta OS=Homo sapiens OX=9606 GN=YWHAZ PE=1 SV=1	P63104 [128-139]	[R].YLAEVAAGDDKK.[G]		1	1	2	1	1279.65	640.33	57	19671960
High	Q14624	Q14624	Inter-alpha-trypsin inhibitor heavy chain H4 OS=Homo sapiens OX=9606 GN=ITIH4 PE=1 SV=4	Q14624 [31-43]	[K].NGIDIYSLTVDSR.[V]		1	1	1	0	1452.73	726.87	56	5150152
High	P11277	P11277	Spectrin beta chain, erythrocytic OS=Homo sapiens OX=9606 GN=SPTB PE=1 SV=5	P11277 [1179-1208]	[K].QAEAILSNQEYTLAHLEPPDSLEAAEAGIR.[K]		1	1	1	0	3236.61	1079.54	56	3647060
High	P04275	P04275	von Willebrand factor OS=Homo sapiens OX=9606 GN=VWF PE=1 SV=4	P04275 [1642-1659]	[R].IGWPNAPILIQDFETLPR.[E]		1	1	3	0	2080.12	694.046	56	11855460
High	P23229	P23229	Integrin alpha-6 OS=Homo sapiens OX=9606 GN=ITGA6 PE=1 SV=5	P23229 [739-753]	[K].LIATFPDTLTYSAYR.[E]		1	1	1	0	1731.9	866.453	56
High	P0C0L4; P0C0L5	P0C0L4; P0C0L5	Complement C4-A OS=Homo sapiens OX=9606 GN=C4A PE=1 SV=2 Complement C4-B OS=Homo sapiens OX=9606 GN=C4B PE=1 SV=2	P0C0L4 [1062-1072]; P0C0L5 [1062-1072]	[K].ADGSYAAWLSR.[DG]		2	2	2	0	1196.57	598.788	56	33283776
High	P12273	P12273	Prolactin-inducible protein OS=Homo sapiens OX=9606 GN=PIP PE=1 SV=1	P12273 [70-85]	[K].TYLISSIPLQGAFNYK.[Y]		1	1	1	0	1814.97	907.988	56	4.19216e+06
High	Q02413	Q02413	Desmoglein-1 OS=Homo sapiens OX=9606 GN=DSG1 PE=1 SV=2	Q02413 [391-403]	[K].TYVVTGNMGSNDK.[V]	1xOxidation [M8]	1	1	1	0	1401.63	701.321	56	11196953
High	P31946	P31946	14-3-3 protein beta/alpha OS=Homo sapiens OX=9606 GN=YWHAB PE=1 SV=3	P31946 [30-43]	[K].AVTEQGHELSNEER.[N]		1	1	2	0	1598.74	799.875	56	5.04181e+06
High	P35527	P35527	Keratin, type I cytoskeletal 9 OS=Homo sapiens OX=9606 GN=KRT9 PE=1 SV=3	P35527 [272-290]	[K].SDLEMQYETLQEELMALKK.[N]	2xOxidation [M5; M15]	1	1	1	1	2331.11	777.71	56	5689352
High	P02533; Q04695	P02533; Q04695; CON_Q9QWL7	Keratin, type I cytoskeletal 14 OS=Homo sapiens OX=9606 GN=KRT14 PE=1 SV=4 Keratin, type I cytoskeletal 17 OS=Homo sapiens OX=9606 GN=KRT17 PE=1 SV=2	P02533 [316-328]; Q04695 [285-297]	[R].EVATNSELVQSGK.[S]		2	3	2	0	1361.69	681.348	56	102974744
High	P10599	P10599	Thioredoxin OS=Homo sapiens OX=9606 GN=TXN PE=1 SV=3	P10599 [86-94]	[K].VGEFSGANK.[E]		1	1	2	0	908.447	454.727	56	50209844
High	P07225	P07225	Vitamin K-dependent protein S OS=Homo sapiens OX=9606 GN=PROS1 PE=1 SV=1	P07225 [592-602]	[K].IETISHEDLQR.[Q]		1	1	2	0	1340.68	670.843	56	40575260
High	P21333	P21333	Filamin-A OS=Homo sapiens OX=9606 GN=FLNA PE=1 SV=4	P21333 [907-916]	[K].LDVQFSGLTK.[G]		1	1	1	0	1107.6	554.306	56
High	P60900	P60900	Proteasome subunit alpha type-6 OS=Homo sapiens OX=9606 GN=PSMA6 PE=1 SV=1	P60900 [60-71]	[K].LLDSSTVTHLFK.[I]		1	1	1	0	1360.75	454.254	56	3267188
High	P04083	P04083	Annexin A1 OS=Homo sapiens OX=9606 GN=ANXA1 PE=1 SV=2	P04083 [59-71]	[K].GVDEATIIDILTK.[R]		1	1	2	0	1387.77	694.388	56
High	P62491	P62491; Q15907	Ras-related protein Rab-11A OS=Homo sapiens OX=9606 GN=RAB11A PE=1 SV=3	P62491 [83-95]	[R].GAVGALLVYDIAK.[H]		1	2	2	0	1289.75	645.377	56
High	P11277	P11277	Spectrin beta chain, erythrocytic OS=Homo sapiens OX=9606 GN=SPTB PE=1 SV=5	P11277 [668-677]	[K].DLTSVLILQR.[K]		1	1	1	0	1157.69	579.347	56	15858342
High	P04114	P04114	Apolipoprotein B-100 OS=Homo sapiens OX=9606 GN=APOB PE=1 SV=2	P04114 [2086-2097]	[R].QTIIVVLENVQR.[N]		1	1	1	0	1411.83	706.417	56	29272742
High	P11021	P11021	Endoplasmic reticulum chaperone BiP OS=Homo sapiens OX=9606 GN=HSPA5 PE=1 SV=2	P11021 [354-367]	[K].SDIDEIVLVGGSTR.[I]		1	1	1	0	1460.76	730.883	55	2.83571e+06
High	P04114	P04114	Apolipoprotein B-100 OS=Homo sapiens OX=9606 GN=APOB PE=1 SV=2	P04114 [3791-3799]	[K].FPEVDVLTK.[Y]		1	1	2	0	1047.57	524.29	55	341940224
High	P02649	P02649	Apolipoprotein E OS=Homo sapiens OX=9606 GN=APOE PE=1 SV=1	P02649 [20-33]	[K].VEQAVETEPEPELR.[Q]		1	1	1	0	1625.8	813.405	55	36328296
High	P01023	P01023	Alpha-2-macroglobulin OS=Homo sapiens OX=9606 GN=A2M PE=1 SV=3	P01023 [540-557]	[R].LLIYAVLPTGDVIGDSAK.[Y]		1	1	3	0	1845.04	923.023	55	150618230
High	P13667	P13667	Protein disulfide-isomerase A4 OS=Homo sapiens OX=9606 GN=PDIA4 PE=1 SV=2	P13667 [583-594]	[K].MDATANDVPSDR.[Y]	1xOxidation [M1]	1	1	1	0	1307.55	654.281	55
High	P30273	P30273	High affinity immunoglobulin epsilon receptor subunit gamma OS=Homo sapiens OX=9606 GN=FCER1G PE=1 SV=1	P30273 [53-60]	[K].AAITSYEK.[S]		1	1	2	0	882.457	441.732	55	12003506
High	Q15063	Q15063	Periostin OS=Homo sapiens OX=9606 GN=POSTN PE=1 SV=2	Q15063 [765-777]	[R].ISTGGGETEETLK.[K]		1	1	1	0	1321.65	661.329	55	240093
High	P05090	P05090	Apolipoprotein D OS=Homo sapiens OX=9606 GN=APOD PE=1 SV=1	P05090 [165-175]	[K].NILTSNNIDVK.[K]		1	1	2	0	1230.67	615.838	55	758662208
High	P01857; P01861; P01860	P01857; P01861; P0DOX5; P01860	Immunoglobulin heavy constant gamma 1 OS=Homo sapiens OX=9606 GN=IGHG1 PE=1 SV=1 Immunoglobulin heavy constant gamma 4 OS=Homo sapiens OX=9606 GN=IGHG4 PE=1 SV=1 Immunoglobulin heavy constant gamma 3 OS=Homo sapiens OX=9606 GN=IGHG3 PE=1 SV=2	P01857 [185-200]; P01861 [182-197]; P01860 [232-247]	[R].VVSVLTVLHQDWLNGK.[E]		3	4	2	0	1808.01	904.508	55	40291460
High	P02751	P02751	Fibronectin OS=Homo sapiens OX=9606 GN=FN1 PE=1 SV=5	P02751 [912-922]	[R].DLQFVEVTDVK.[V]		1	1	2	0	1292.67	646.841	55	315111872
High	P04114	P04114	Apolipoprotein B-100 OS=Homo sapiens OX=9606 GN=APOB PE=1 SV=2	P04114 [1318-1324]	[R].TPALHFK.[S]		1	1	2	0	813.462	407.235	55	74083936
High	P13647	CON_Q5XQN5; CON_Q922U2; P13647	Keratin, type II cytoskeletal 5 OS=Homo sapiens OX=9606 GN=KRT5 PE=1 SV=3	P13647 [305-331]	[K].MFFDAELSQMQTHVSDTSVVLSMDNNR.[SN]	3xOxidation [M1; M10; M23]	1	3	1	0	3150.38	1050.8	55	27078030
High	P02649	P02649	Apolipoprotein E OS=Homo sapiens OX=9606 GN=APOE PE=1 SV=1	P02649 [259-269]	[R].AKLEEQAQQIR.[L]		1	1	3	1	1313.72	657.362	55	187199856
High	P60174	P60174	Triosephosphate isomerase OS=Homo sapiens OX=9606 GN=TPI1 PE=1 SV=4	P60174 [195-206]	[K].SNVSDAVAQSTR.[I]		1	1	2	0	1234.6	617.805	55	9891115
High	P13598	P13598	Intercellular adhesion molecule 2 OS=Homo sapiens OX=9606 GN=ICAM2 PE=1 SV=2	P13598 [114-128]	[R].QVILTLQPTLVAVGK.[S]		1	1	1	0	1579.98	790.493	55
High	P00558	P00558	Phosphoglycerate kinase 1 OS=Homo sapiens OX=9606 GN=PGK1 PE=1 SV=3	P00558 [280-291]	[K].ITLPVDFVTADK.[F]		1	1	2	0	1318.73	659.867	55
High	P69905	P69905	Hemoglobin subunit alpha OS=Homo sapiens OX=9606 GN=HBA1 PE=1 SV=2	P69905 [18-32]	[K].VGAHAGEYGAEALER.[M]		1	1	9	0	1529.73	510.583	55	676776456
High	Q15517	Q15517	Corneodesmosin OS=Homo sapiens OX=9606 GN=CDSN PE=1 SV=3	Q15517 [292-315]	[K].SYGGYEVVGGSSDSYLVPGMTYSK.[G]	1xOxidation [M20]	1	1	1	0	2519.13	1260.07	54
High	P04114	P04114	Apolipoprotein B-100 OS=Homo sapiens OX=9606 GN=APOB PE=1 SV=2	P04114 [1260-1280]	[K].EFNLQNMGLPDFHIPENLFLK.[S]	1xOxidation [M7]	1	1	1	0	2532.26	844.757	54
High	Q5D862	Q5D862	Filaggrin-2 OS=Homo sapiens OX=9606 GN=FLG2 PE=1 SV=1	Q5D862 [7-17]	[R].SVVTVIDVFYK.[Y]		1	1	1	0	1269.71	635.358	54	77776976
High	Q86Y46; Q14CN4	Q7RTS7; Q86Y46; Q3SY84; Q14CN4	Keratin, type II cytoskeletal 73 OS=Homo sapiens OX=9606 GN=KRT73 PE=1 SV=1 Keratin, type II cytoskeletal 72 OS=Homo sapiens OX=9606 GN=KRT72 PE=1 SV=2	Q86Y46 [152-163]; Q14CN4 [145-156]	[R].FLEQQNQVLETK.[W]		2	4	3	0	1476.77	738.887	54	6.05993e+06
High	CON_P02769	CON_P02769	Serum albumin OS=Bos taurus GN=ALB PE=1 SV=4	CON_P02769 [549-557]	[K].QTALVELLK.[H]		1	1	4	0	1014.62	507.813	54	30565933
High	P02768	P02768	Albumin OS=Homo sapiens OX=9606 GN=ALB PE=1 SV=2	P02768 [348-360]	[K].DVFLGMFLYEYAR.[R]	1xOxidation [M6]	1	1	2	0	1639.78	820.396	54	41955596
High	P10909	P10909	Clusterin OS=Homo sapiens OX=9606 GN=CLU PE=1 SV=1	P10909 [326-336]	[R].ELDESLQVAER.[L]		1	1	2	0	1288.64	644.823	54	129416248
High	P01024	P01024	Complement C3 OS=Homo sapiens OX=9606 GN=C3 PE=1 SV=2	P01024 [1172-1185]	[K].AGDFLEANYMNLQR.[S]	1xOxidation [M10]	1	1	2	0	1657.76	829.385	54	18882810
High	P09871	P09871	Complement C1s subcomponent OS=Homo sapiens OX=9606 GN=C1S PE=1 SV=1	P09871 [524-534]	[R].TNFDNDIALVR.[L]		1	1	3	0	1277.65	639.328	54	40870584
High	P02549	P02549	Spectrin alpha chain, erythrocytic 1 OS=Homo sapiens OX=9606 GN=SPTA1 PE=1 SV=5	P02549 [1736-1743]	[R].VSSQDYGR.[D]		1	1	3	0	911.422	456.215	54	2.23104e+07
High	Q08188	Q08188	Protein-glutamine gamma-glutamyltransferase E OS=Homo sapiens OX=9606 GN=TGM3 PE=1 SV=4	Q08188 [54-71]	[R].LEFIVSTGPYPSESAMTK.[A]	1xOxidation [M16]	1	1	1	0	1972.96	986.983	54	4480601
High	P13647	CON_Q5XQN5; CON_Q922U2; P13647	Keratin, type II cytoskeletal 5 OS=Homo sapiens OX=9606 GN=KRT5 PE=1 SV=3	P13647 [365-374]	[K].YEELQQTAGR.[H]		1	3	1	0	1194.57	597.792	54	165146032
High	P01024	P01024	Complement C3 OS=Homo sapiens OX=9606 GN=C3 PE=1 SV=2	P01024 [344-359]	[R].SGIPIVTSPYQIHFTK.[T]		1	1	2	0	1787.97	894.488	54	50134697
High	O43852	O43852	Calumenin OS=Homo sapiens OX=9606 GN=CALU PE=1 SV=2	O43852 [272-281]	[R].HLVYESDQNK.[D]		1	1	1	0	1232.59	616.799	54	1.27424e+06
High	P04114	P04114	Apolipoprotein B-100 OS=Homo sapiens OX=9606 GN=APOB PE=1 SV=2	P04114 [3776-3799]	[R].TSSFALNLPTLPEVKFPEVDVLTK.[Y]		1	1	1	1	2645.44	882.487	54
High	P01619	P01619; A0A0C4DH25	Immunoglobulin kappa variable 3-20 OS=Homo sapiens OX=9606 GN=IGKV3-20 PE=1 SV=2	P01619 [83-98]	[R].FSGSGSGTDFTLTISR.[L]		1	2	2	0	1632.79	816.9	54	17287398
High	P01871	P0DOX6; P01871	Immunoglobulin heavy constant mu OS=Homo sapiens OX=9606 GN=IGHM PE=1 SV=4	P01871 [65-76]	[K].YAATSQVLLPSK.[D]		1	2	5	0	1277.71	639.358	54	2.85603e+09
High	Q07021	Q07021	Complement component 1 Q subcomponent-binding protein, mitochondrial OS=Homo sapiens OX=9606 GN=C1QBP PE=1 SV=1	Q07021 [81-91]	[K].AFVDFLSDEIK.[E]		1	1	1	0	1283.65	642.331	54	3.31467e+06
High	P06733	P06733	Alpha-enolase OS=Homo sapiens OX=9606 GN=ENO1 PE=1 SV=2	P06733 [270-281]	[R].YISPDQLADLYK.[S]		1	1	1	0	1425.73	713.366	54	26771870
High	P02647	P02647	Apolipoprotein A-I OS=Homo sapiens OX=9606 GN=APOA1 PE=1 SV=1	P02647 [220-230]	[K].ATEHLSTLSEK.[A]		1	1	7	0	1215.62	405.879	54	4.27883e+09
High	P12259	P12259	Coagulation factor V OS=Homo sapiens OX=9606 GN=F5 PE=1 SV=4	P12259 [1518-1528]	[K].DGTDYIEIIPK.[E]		1	1	3	0	1263.65	632.327	54	49119504
High	P07355	A6NMY6; P07355	Annexin A2 OS=Homo sapiens OX=9606 GN=ANXA2 PE=1 SV=2	P07355 [38-47]	[R].DALNIETAIK.[T]		1	2	1	0	1087.6	544.304	54
High	CON_P19013	CON_P19013; P19013	Keratin, type II cytoskeletal 4 OS=Homo sapiens GN=KRT4 PE=1 SV=4	CON_P19013 [348-363]	[K].VQQLQISVDQHGDNLK.[N]		1	2	4	0	1821.95	607.987	54	5.1088e+07
High	P02751	P02751	Fibronectin OS=Homo sapiens OX=9606 GN=FN1 PE=1 SV=5	P02751 [1879-1887]	[K].YEVSVYALK.[D]		1	1	3	0	1071.57	536.29	54	129789696
High	Q01469	Q01469	Fatty acid-binding protein 5 OS=Homo sapiens OX=9606 GN=FABP5 PE=1 SV=3	Q01469 [73-81]	[K].FEETTADGR.[K]		1	1	3	0	1025.45	513.23	54	8.29963e+06
High	P02724	P02724	Glycophorin-A OS=Homo sapiens OX=9606 GN=GYPA PE=1 SV=2	P02724 [120-150]	[K].KSPSDVKPLPSPDTDVPLSSVEIENPETSDQ.[-]		1	1	2	1	3307.61	1103.21	53
High	P35527	P35527	Keratin, type I cytoskeletal 9 OS=Homo sapiens OX=9606 GN=KRT9 PE=1 SV=3	P35527 [47-59]	[R].FSSSSGYGGGSSR.[V]		1	1	1	0	1235.53	618.268	53	13146584
High	CON_P02662	CON_P02662	Alpha-S1-casein OS=Bos taurus GN=CSN1S1 PE=1 SV=2	CON_P02662 [23-37]	[K].HQGLPQEVLNENLLR.[F]		1	1	2	0	1759.94	587.32	53	322922812
High	P21333	P21333	Filamin-A OS=Homo sapiens OX=9606 GN=FLNA PE=1 SV=4	P21333 [2074-2089]	[R].DAGYGGLSLSIEGPSK.[V]		1	1	1	0	1550.77	775.89	53	16814760
High	P04114	P04114	Apolipoprotein B-100 OS=Homo sapiens OX=9606 GN=APOB PE=1 SV=2	P04114 [140-157]	[K].QVFLYPEKDEPTYILNIK.[R]		1	1	2	1	2210.17	737.397	53	13750556
High	P24821	P24821	Tenascin OS=Homo sapiens OX=9606 GN=TNC PE=1 SV=3	P24821 [1930-1954]	[K].EVIVGPDTTSYSLADLSPSTHYTAK.[I]		1	1	1	0	2652.3	884.773	53
High	P02549	P02549	Spectrin alpha chain, erythrocytic 1 OS=Homo sapiens OX=9606 GN=SPTA1 PE=1 SV=5	P02549 [1239-1248]	[K].VTILGETAER.[L]		1	1	1	0	1088.59	544.801	53	23098950
High	Q5XKE5	Q5XKE5	Keratin, type II cytoskeletal 79 OS=Homo sapiens OX=9606 GN=KRT79 PE=1 SV=2	Q5XKE5 [341-350]	[K].YEELQVTAGK.[H]		1	1	1	0	1137.58	569.294	53	3079527
High	P02675	CON_P02676; P02675	Fibrinogen beta chain OS=Homo sapiens OX=9606 GN=FGB PE=1 SV=2	P02675 [286-294]	[R].QDGSVDFGR.[K]		1	2	7	0	980.443	490.725	53	4.74288e+09
High	P00450	P00450	Ceruloplasmin OS=Homo sapiens OX=9606 GN=CP PE=1 SV=1	P00450 [538-547]	[K].MYYSAVDPTK.[D]	1xOxidation [M1]	1	1	2	0	1190.54	595.774	53	9234718
High	P16157	P16157	Ankyrin-1 OS=Homo sapiens OX=9606 GN=ANK1 PE=1 SV=3	P16157 [1386-1406]	[R].YSILSESTPGSLSGTEQAEMK.[M]	1xOxidation [M20]	1	1	1	0	2231.04	1116.02	53	7.33687e+06
High	P18206	P18206	Vinculin OS=Homo sapiens OX=9606 GN=VCL PE=1 SV=4	P18206 [200-210]	[K].ELLPVLISAMK.[I]	1xOxidation [M10]	1	1	2	0	1229.72	615.363	53	31366810
High	P18206	P18206	Vinculin OS=Homo sapiens OX=9606 GN=VCL PE=1 SV=4	P18206 [709-720]	[K].MTGLVDEAIDTK.[S]	1xOxidation [M1]	1	1	1	0	1308.64	654.821	53	8432340
High	P27169	P27169	Serum paraoxonase/arylesterase 1 OS=Homo sapiens OX=9606 GN=PON1 PE=1 SV=3	P27169 [85-106]	[K].ILLMDLNEEDPTVLELGITGSK.[F]	1xOxidation [M4]	1	1	1	0	2416.25	806.089	53	8943144
High	P02790	P02790	Hemopexin OS=Homo sapiens OX=9606 GN=HPX PE=1 SV=2	P02790 [318-332]	[K].LYLVQGTQVYVFLTK.[G]		1	1	1	0	1772	886.504	53
High	P11021	P11021	Endoplasmic reticulum chaperone BiP OS=Homo sapiens OX=9606 GN=HSPA5 PE=1 SV=2	P11021 [448-464]	[K].SQIFSTASDNQPTVTIK.[V]		1	1	2	0	1836.93	918.972	53	6.4419e+06
High	P01024	P01024	Complement C3 OS=Homo sapiens OX=9606 GN=C3 PE=1 SV=2	P01024 [428-439]	[K].KQELSEAEQATR.[T]		1	1	4	1	1389.7	463.904	53	6.14951e+06
High	Q04695	Q04695; CON_Q9QWL7	Keratin, type I cytoskeletal 17 OS=Homo sapiens OX=9606 GN=KRT17 PE=1 SV=2	Q04695 [7-15]	[R].QFTSSSSIK.[G]		1	2	4	0	984.5	492.754	53	4413834
High	P62873	P62873	Guanine nucleotide-binding protein G(I)/G(S)/G(T) subunit beta-1 OS=Homo sapiens OX=9606 GN=GNB1 PE=1 SV=3	P62873 [2-15]	[M].SELDQLRQEAEQLK.[N]	1xAcetyl [N-Term]	1	1	1	1	1728.88	864.942	53
High	Q04695	Q04695; CON_Q9QWL7	Keratin, type I cytoskeletal 17 OS=Homo sapiens OX=9606 GN=KRT17 PE=1 SV=2	Q04695 [16-26]	[K].GSSGLGGGSSR.[T]		1	2	1	0	921.438	461.223	53	4780481
High	B9A064	B9A064; P0CG04; P0DOX8	Immunoglobulin lambda-like polypeptide 5 OS=Homo sapiens OX=9606 GN=IGLL5 PE=2 SV=2	B9A064 [159-168]	[K].AGVETTKPSK.[Q]		1	3	1	0	1017.56	509.282	53	6402315
High	Q9HBI1	Q9HBI1	Beta-parvin OS=Homo sapiens OX=9606 GN=PARVB PE=1 SV=1	Q9HBI1 [133-146]	[K].LNVAEVTQSEIGQK.[Q]		1	1	2	0	1515.8	758.404	53	4.96393e+06
High	P02775	P02775	Platelet basic protein OS=Homo sapiens OX=9606 GN=PPBP PE=1 SV=3	P02775 [76-85]	[K].NIQSLEVIGK.[G]		1	1	2	0	1100.63	550.819	52	323972960
High	P24821	P24821	Tenascin OS=Homo sapiens OX=9606 GN=TNC PE=1 SV=3	P24821 [770-787]	[R].QTGLAPGQEYEISLHIVK.[N]		1	1	1	0	1983.05	661.69	52	3931628
High	P04114	P04114	Apolipoprotein B-100 OS=Homo sapiens OX=9606 GN=APOB PE=1 SV=2	P04114 [2854-2864]	[K].SNTVASLHTEK.[N]		1	1	3	0	1186.61	593.807	52	76780718
High	P60660	P08590; P60660; P05976	Myosin light polypeptide 6 OS=Homo sapiens OX=9606 GN=MYL6 PE=1 SV=2	P60660 [99-110]	[K].EGNGTVMGAEIR.[H]	1xOxidation [M7]	1	3	2	0	1249.58	625.295	52	34334932
High	P02549	P02549	Spectrin alpha chain, erythrocytic 1 OS=Homo sapiens OX=9606 GN=SPTA1 PE=1 SV=5	P02549 [859-873]	[K].MVEEGHFAAEDVASR.[V]	1xOxidation [M1]	1	1	2	0	1663.74	555.251	52	8.50318e+06
High	P01857	P01857; P0DOX5	Immunoglobulin heavy constant gamma 1 OS=Homo sapiens OX=9606 GN=IGHG1 PE=1 SV=1	P01857 [158-171]	[K].FNWYVDGVEVHNAK.[T]		1	2	19	0	1677.8	559.939	52	1.63802e+09
High	P12111	P12111	Collagen alpha-3(VI) chain OS=Homo sapiens OX=9606 GN=COL6A3 PE=1 SV=5	P12111 [1404-1418]	[K].LLTPITTLTSEQIQK.[L]		1	1	1	0	1685.97	843.489	52	2.31653e+06
High	P35579	P35579	Myosin-9 OS=Homo sapiens OX=9606 GN=MYH9 PE=1 SV=4	P35579 [1794-1802]	[K].LQEMEGTVK.[S]	1xOxidation [M4]	1	1	2	0	1050.51	525.76	52	13791272
High	P35612	P35612	Beta-adducin OS=Homo sapiens OX=9606 GN=ADD2 PE=1 SV=3	P35612 [684-700]	[K].TESVTSGPMSPEGSPSK.[S]	1xOxidation [M9]	1	1	1	0	1693.76	847.383	52	481148
High	P00488	P00488	Coagulation factor XIII A chain OS=Homo sapiens OX=9606 GN=F13A1 PE=1 SV=5	P00488 [484-492]	[K].FQEGQEEER.[L]		1	1	1	0	1151.5	576.252	52	2.84937e+06
High	P35908	P35908	Keratin, type II cytoskeletal 2 epidermal OS=Homo sapiens OX=9606 GN=KRT2 PE=1 SV=2	P35908 [406-414]	[R].LQGEIAHVK.[K]		1	1	1	0	994.568	497.788	52	83938208
High	P04114	P04114	Apolipoprotein B-100 OS=Homo sapiens OX=9606 GN=APOB PE=1 SV=2	P04114 [306-314]	[K].MGLAFESTK.[S]	1xOxidation [M1]	1	1	2	0	999.482	500.245	52	356688448
High	Q9ULI3	Q9ULI3	Protein HEG homolog 1 OS=Homo sapiens OX=9606 GN=HEG1 PE=1 SV=3	Q9ULI3 [140-149]	[K].EGVMVQTSGK.[S]	1xOxidation [M4]	1	1	2	0	1051.51	526.258	52	1.01989e+06
High	P19827	P19827	Inter-alpha-trypsin inhibitor heavy chain H1 OS=Homo sapiens OX=9606 GN=ITIH1 PE=1 SV=3	P19827 [84-93]	[R].EVAFDLEIPK.[T]		1	1	2	0	1160.62	580.813	52	10756498
High	P00450	P00450	Ceruloplasmin OS=Homo sapiens OX=9606 GN=CP PE=1 SV=1	P00450 [70-81]	[K].ALYLQYTDETFR.[T]		1	1	1	0	1519.74	760.374	52	28589130
High	P35908	P35908	Keratin, type II cytoskeletal 2 epidermal OS=Homo sapiens OX=9606 GN=KRT2 PE=1 SV=2	P35908 [363-374]	[R].SKEEAEALYHSK.[Y]		1	1	4	1	1391.68	696.344	52	220368761
High	P13645	P13645	Keratin, type I cytoskeletal 10 OS=Homo sapiens OX=9606 GN=KRT10 PE=1 SV=6	P13645 [323-334]	[R].SQYEQLAEQNRK.[D]		1	1	3	1	1493.73	747.371	52	449824780
High	P35579	P35579	Myosin-9 OS=Homo sapiens OX=9606 GN=MYH9 PE=1 SV=4	P35579 [1899-1912]	[R].ELEDATETADAMNR.[E]	1xOxidation [M12]	1	1	1	0	1581.67	791.337	52	5441951
High	P16157	P16157	Ankyrin-1 OS=Homo sapiens OX=9606 GN=ANK1 PE=1 SV=3	P16157 [658-666]	[K].QANGNLGNK.[S]		1	1	1	0	915.464	458.235	52	4.03536e+06
High	Q00013	Q00013	55 kDa erythrocyte membrane protein OS=Homo sapiens OX=9606 GN=MPP1 PE=1 SV=2	Q00013 [186-197]	[K].FATGDIIQIINK.[D]		1	1	1	0	1332.75	666.88	52
High	P02751	P02751	Fibronectin OS=Homo sapiens OX=9606 GN=FN1 PE=1 SV=5	P02751 [1170-1197]	[K].VVTPLSPPTNLHLEANPDTGVLTVSWER.[S]		1	1	2	0	3042.59	1014.87	52	60539008
High	P31946	P31946	14-3-3 protein beta/alpha OS=Homo sapiens OX=9606 GN=YWHAB PE=1 SV=3	P31946 [141-159]	[K].QTTVSNSQQAYQEAFEISK.[K]		1	1	2	0	2159.03	1080.02	52
High	P05089	P05089	Arginase-1 OS=Homo sapiens OX=9606 GN=ARG1 PE=1 SV=2	P05089 [211-222]	[K].VMEETLSYLLGR.[K]	1xOxidation [M2]	1	1	1	0	1426.72	713.866	51
High	P0DOX2	P0DOX2	Immunoglobulin alpha-2 heavy chain OS=Homo sapiens OX=9606 PE=1 SV=2	P0DOX2 [1-19]	[-].EVQLVETGGGLIQPGGSLR.[L]		1	1	1	0	1910.03	955.523	51
High	CON_P34955	CON_P34955	Alpha-1-antiproteinase OS=Bos taurus GN=SERPINA1 PE=1 SV=1	CON_P34955 [323-337]	[K].SVLGDVGITEVFSDR.[A]		1	1	1	0	1593.81	797.409	51	2.26072e+06
High	Q8N1N4	Q8N1N4	Keratin, type II cytoskeletal 78 OS=Homo sapiens OX=9606 GN=KRT78 PE=1 SV=2	Q8N1N4 [339-347]	[R].LQSQTENLK.[K]		1	1	1	0	1060.56	530.785	51	6399636
High	P35908	P35908	Keratin, type II cytoskeletal 2 epidermal OS=Homo sapiens OX=9606 GN=KRT2 PE=1 SV=2	P35908 [248-265]	[R].TSQNSELNNMQDLVEDYK.[K]	1xOxidation [M10]	1	1	2	0	2143.94	1072.48	51	12852898
High	O14950	O14950; P19105	Myosin regulatory light chain 12B OS=Homo sapiens OX=9606 GN=MYL12B PE=1 SV=2	O14950 [134-144]	[R].FTDEEVDELYR.[E]		1	2	1	0	1415.63	708.319	51
High	P02768	P02768	Albumin OS=Homo sapiens OX=9606 GN=ALB PE=1 SV=2	P02768 [599-609]	[K].LVAASQAALGL.[-]		1	1	1	0	1013.6	507.303	51	570930240
High	P35579	P35579	Myosin-9 OS=Homo sapiens OX=9606 GN=MYH9 PE=1 SV=4	P35579 [1302-1322]	[K].DFSALESQLQDTQELLQEENR.[Q]		1	1	1	0	2493.17	1247.09	51	2.01615e+06
High	P04114	P04114	Apolipoprotein B-100 OS=Homo sapiens OX=9606 GN=APOB PE=1 SV=2	P04114 [1563-1571]	[K].YENYELTLK.[S]		1	1	2	0	1172.58	586.795	51	166854608
High	P16157	P16157	Ankyrin-1 OS=Homo sapiens OX=9606 GN=ANK1 PE=1 SV=3	P16157 [788-801]	[K].VVTDETSFVLVSDK.[H]		1	1	3	0	1538.79	769.901	51	16634840
High	CON_P02769	CON_P02769	Serum albumin OS=Bos taurus GN=ALB PE=1 SV=4	CON_P02769 [66-75]	[K].LVNELTEFAK.[T]		1	1	2	0	1163.63	582.319	51	51549016
High	P04114	P04114	Apolipoprotein B-100 OS=Homo sapiens OX=9606 GN=APOB PE=1 SV=2	P04114 [696-707]	[K].GFEPTLEALFGK.[Q]		1	1	1	0	1308.68	654.846	51	328406336
High	P07355	A6NMY6; P07355	Annexin A2 OS=Homo sapiens OX=9606 GN=ANXA2 PE=1 SV=2	P07355 [136-145]	[R].TNQELQEINR.[V]		1	2	1	0	1244.62	622.814	51	11105070
High	P11277	P11277	Spectrin beta chain, erythrocytic OS=Homo sapiens OX=9606 GN=SPTB PE=1 SV=5	P11277 [1498-1518]	[R].LPLAQSADYGTNLQTVQLFMK.[K]	1xOxidation [M20]	1	1	1	0	2354.21	1177.61	51
High	P13645	P13645	Keratin, type I cytoskeletal 10 OS=Homo sapiens OX=9606 GN=KRT10 PE=1 SV=6	P13645 [568-580]	[K].SSSSGSVGESSSK.[G]		1	1	6	0	1185.52	593.266	51	574514332
High	P16109	P16109	P-selectin OS=Homo sapiens OX=9606 GN=SELP PE=1 SV=3	P16109 [64-73]	[R].YTDLVAIQNK.[N]		1	1	2	0	1164.63	582.817	51	5663463
High	P02647	P02647	Apolipoprotein A-I OS=Homo sapiens OX=9606 GN=APOA1 PE=1 SV=1	P02647 [240-250]	[R].QGLLPVLESFK.[V]		1	1	2	0	1230.71	615.858	51	1310246272
High	P0C0L5	P0C0L5	Complement C4-B OS=Homo sapiens OX=9606 GN=C4B PE=1 SV=2	P0C0L5 [1073-1084]	[R].GSSTWLTAFVLK.[V]		1	1	1	0	1309.72	655.361	51
High	P11277	P11277	Spectrin beta chain, erythrocytic OS=Homo sapiens OX=9606 GN=SPTB PE=1 SV=5	P11277 [738-756]	[K].NLQDAENFFQFQGDADDLK.[A]		1	1	1	0	2214.99	1108	51
High	P04114	P04114	Apolipoprotein B-100 OS=Homo sapiens OX=9606 GN=APOB PE=1 SV=2	P04114 [2877-2888]	[K].INNQLTLDSNTK.[Y]		1	1	1	0	1360.71	680.857	51	73676704
High	P27105	P27105	Stomatin OS=Homo sapiens OX=9606 GN=STOM PE=1 SV=3	P27105 [252-263]	[R].YLQTLTTIAAEK.[N]		1	1	1	0	1351.75	676.377	51
High	P04114	P04114	Apolipoprotein B-100 OS=Homo sapiens OX=9606 GN=APOB PE=1 SV=2	P04114 [1803-1813]	[K].YNALDLTNNGK.[L]		1	1	2	0	1222.61	611.807	51	187280368
High	Q15084	Q15084	Protein disulfide-isomerase A6 OS=Homo sapiens OX=9606 GN=PDIA6 PE=1 SV=1	Q15084 [78-85]	[K].VGAVDADK.[H]		1	1	2	0	774.399	387.703	50	1.98833e+06
High	P49006	P49006	MARCKS-related protein OS=Homo sapiens OX=9606 GN=MARCKSL1 PE=1 SV=2	P49006 [145-157]	[K].AAATPESQEPQAK.[G]		1	1	1	0	1327.65	664.329	50	660984
High	P04114	P04114	Apolipoprotein B-100 OS=Homo sapiens OX=9606 GN=APOB PE=1 SV=2	P04114 [2837-2853]	[R].TEHGSEMLFFGNAIEGK.[S]	1xOxidation [M7]	1	1	1	0	1882.86	628.293	50	23237774
High	P04264	P04264	Keratin, type II cytoskeletal 1 OS=Homo sapiens OX=9606 GN=KRT1 PE=1 SV=6	P04264 [367-376]	[K].AEAESLYQSK.[Y]		1	1	3	0	1125.54	563.275	50	2805805056
High	P35579	P35579	Myosin-9 OS=Homo sapiens OX=9606 GN=MYH9 PE=1 SV=4	P35579 [1418-1433]	[R].LQQELDDLLVDLDHQR.[Q]		1	1	1	0	1949.99	650.668	50
High	P02647	P02647	Apolipoprotein A-I OS=Homo sapiens OX=9606 GN=APOA1 PE=1 SV=1	P02647 [37-47]	[K].DLATVYVDVLK.[D]		1	1	4	0	1235.69	618.348	50	4.79184e+09
High	P04114	P04114	Apolipoprotein B-100 OS=Homo sapiens OX=9606 GN=APOB PE=1 SV=2	P04114 [3538-3547]	[K].IDDIWNLEVK.[E]		1	1	2	0	1244.65	622.83	50	101349216
High	P04114	P04114	Apolipoprotein B-100 OS=Homo sapiens OX=9606 GN=APOB PE=1 SV=2	P04114 [3936-3944]	[K].IEDGTLASK.[T]		1	1	4	0	933.489	467.248	50	2.28931e+08
High	P50552	P50552	Vasodilator-stimulated phosphoprotein OS=Homo sapiens OX=9606 GN=VASP PE=1 SV=3	P50552 [287-298]	[K].DESANQEEPEAR.[V]		1	1	1	0	1374.58	687.792	50	688278
High	P08670	P08729; P17661; P08670; P41219; Q9NSB2; CON_Q9DCV7; P05787	Vimentin OS=Homo sapiens OX=9606 GN=VIM PE=1 SV=4	P08670 [403-410]	[KR].LLEGEESR.[LI]		1	7	1	0	932.468	466.738	50
High	Q9Y490	Q9Y490	Talin-1 OS=Homo sapiens OX=9606 GN=TLN1 PE=1 SV=3	Q9Y490 [958-971]	[K].AVAEQIPLLVQGVR.[G]		1	1	2	0	1492.88	498.301	50	21688476
High	P02675	P02675	Fibrinogen beta chain OS=Homo sapiens OX=9606 GN=FGB PE=1 SV=2	P02675 [248-267]	[K].GGETSEMYLIQPDSSVKPYR.[V]	1xOxidation [M7]	1	1	2	0	2273.08	758.363	50	25417748
High	P27482	P27482	Calmodulin-like protein 3 OS=Homo sapiens OX=9606 GN=CALML3 PE=1 SV=2	P27482 [128-144]	[R].AADTDGDGQVNYEEFVR.[V]		1	1	1	0	1885.82	943.414	50
High	P13645; CON_P02535	P13645; CON_P02535	Keratin, type I cytoskeletal 10 OS=Homo sapiens OX=9606 GN=KRT10 PE=1 SV=6 Keratin, type I cytoskeletal 10 OS=Mus musculus GN=Krt10 PE=1 SV=3	P13645 [164-177]; CON_P02535 [162-175]	[K].VRALEESNYELEGK.[I]		2	2	3	1	1636.82	546.278	50	41531225
High	P67936	P67936	Tropomyosin alpha-4 chain OS=Homo sapiens OX=9606 GN=TPM4 PE=1 SV=3	P67936 [170-177]	[K].SLEAASEK.[Y]		1	1	2	0	834.42	417.714	50	49382544
High	P01857; P01859; P01860	P01857; P01859; P0DOX5; P01860	Immunoglobulin heavy constant gamma 1 OS=Homo sapiens OX=9606 GN=IGHG1 PE=1 SV=1 Immunoglobulin heavy constant gamma 2 OS=Homo sapiens OX=9606 GN=IGHG2 PE=1 SV=2 Immunoglobulin heavy constant gamma 3 OS=Homo sapiens OX=9606 GN=IGHG3 PE=1 SV=2	P01857 [323-330]; P01859 [319-326]; P01860 [370-377]	[K].SLSLSPGK.[-]		3	4	3	0	788.451	394.729	50	2.17993e+09
High	P02549	P02549	Spectrin alpha chain, erythrocytic 1 OS=Homo sapiens OX=9606 GN=SPTA1 PE=1 SV=5	P02549 [2188-2200]	[K].ETGTLESQLEANK.[R]		1	1	2	0	1419.7	710.351	50	10643338
High	P04114	P04114	Apolipoprotein B-100 OS=Homo sapiens OX=9606 GN=APOB PE=1 SV=2	P04114 [3137-3148]	[R].LPYTIITTPPLK.[D]		1	1	2	0	1356.81	678.911	50	491850592
High	Q13418	Q13418	Integrin-linked protein kinase OS=Homo sapiens OX=9606 GN=ILK PE=1 SV=2	Q13418 [10-17]	[R].EGNAVAVR.[L]		1	1	1	0	815.437	408.222	50
High	P02679	P02679	Fibrinogen gamma chain OS=Homo sapiens OX=9606 GN=FGG PE=1 SV=3	P02679 [329-347]	[K].FFTSHNGMQFSTWDNDNDK.[F]	1xOxidation [M8]	1	1	2	0	2306.94	769.651	50	11534724
High	P16157	P16157	Ankyrin-1 OS=Homo sapiens OX=9606 GN=ANK1 PE=1 SV=3	P16157 [612-619]	[K].QNQVEVAR.[S]		1	1	2	0	943.496	472.251	50	8792040
High	P02768	P02768	Albumin OS=Homo sapiens OX=9606 GN=ALB PE=1 SV=2	P02768 [550-558]	[K].QTALVELVK.[H]		1	1	2	0	1000.6	500.805	50	1027698816
High	P27105	P27105	Stomatin OS=Homo sapiens OX=9606 GN=STOM PE=1 SV=3	P27105 [221-232]	[K].VIAAEGEMNASR.[A]	1xOxidation [M8]	1	1	2	0	1263.6	632.303	50	16642689
High	P12814	P12814; P35609	Alpha-actinin-1 OS=Homo sapiens OX=9606 GN=ACTN1 PE=1 SV=2	P12814 [107-121]	[K].LVSIGAEEIVDGNVK.[M]		1	2	1	0	1542.84	771.923	50	2.84384e+06
High	P04275	P04275	von Willebrand factor OS=Homo sapiens OX=9606 GN=VWF PE=1 SV=4	P04275 [1619-1641]	[R].LPGDIQVVPIGVGPNANVQELER.[I]		1	1	2	0	2414.3	805.439	50
High	Q71U36; P68366	P0DPH7; A6NHL2; Q71U36; Q9NY65; P68363; Q9BQE3; P68366	Tubulin alpha-1A chain OS=Homo sapiens OX=9606 GN=TUBA1A PE=1 SV=1 Tubulin alpha-4A chain OS=Homo sapiens OX=9606 GN=TUBA4A PE=1 SV=1	Q71U36 [97-105]; P68366 [97-105]	[K].EDAANNYAR.[G]		2	7	1	0	1023.45	512.228	50	6093078
High	P0DOX2	P01877; P0DOX2	Immunoglobulin alpha-2 heavy chain OS=Homo sapiens OX=9606 PE=1 SV=2	P0DOX2 [256-270]	[R].DASGATFTWTPSSGK.[S]		1	2	2	0	1512.7	756.853	50	6211382
High	P11142; P11021; P0DMV8	P48741; P17066; P54652; P11142; P11021; P0DMV8; P34931	Heat shock cognate 71 kDa protein OS=Homo sapiens OX=9606 GN=HSPA8 PE=1 SV=1 Endoplasmic reticulum chaperone BiP OS=Homo sapiens OX=9606 GN=HSPA5 PE=1 SV=2 Heat shock 70 kDa protein 1A OS=Homo sapiens OX=9606 GN=HSPA1A PE=1 SV=1	P11142 [26-36]; P11021 [50-60]; P0DMV8 [26-36]	[RK].VEIIANDQGNR.[TI]		3	7	2	0	1228.63	614.818	50	13649627
High	P02649	P02649	Apolipoprotein E OS=Homo sapiens OX=9606 GN=APOE PE=1 SV=1	P02649 [261-269]	[K].LEEQAQQIR.[L]		1	1	4	0	1114.59	557.796	50	2781896448
High	P11171	P11171	Protein 4.1 OS=Homo sapiens OX=9606 GN=EPB41 PE=1 SV=4	P11171 [663-673]	[R].HSNLMLEDLDK.[S]	1xOxidation [M5]	1	1	3	0	1330.63	665.819	50	1.54112e+07
High	P09493; P06753	P09493; P06753	Tropomyosin alpha-1 chain OS=Homo sapiens OX=9606 GN=TPM1 PE=1 SV=2 Tropomyosin alpha-3 chain OS=Homo sapiens OX=9606 GN=TPM3 PE=1 SV=2	P09493 [141-149]; P06753 [142-150]	[K].MEIQEIQLK.[E]	1xOxidation [M1]	2	2	4	0	1147.6	574.305	50	52104460
High	P67936; P07951	P67936; P07951	Tropomyosin alpha-4 chain OS=Homo sapiens OX=9606 GN=TPM4 PE=1 SV=3 Tropomyosin beta chain OS=Homo sapiens OX=9606 GN=TPM2 PE=1 SV=1	P67936 [133-142]; P07951 [169-178]	[K].LVILEGELER.[AS]		2	2	2	0	1170.67	585.84	49	75316520
High	P07996	P07996	Thrombospondin-1 OS=Homo sapiens OX=9606 GN=THBS1 PE=1 SV=2	P07996 [1131-1141]	[K].IMADSGPIYDK.[T]	1xOxidation [M2]	1	1	1	0	1225.58	613.292	49	3937190
High	Q04695	CON_Q6IFX2; Q04695; CON_Q9QWL7	Keratin, type I cytoskeletal 17 OS=Homo sapiens OX=9606 GN=KRT17 PE=1 SV=2	Q04695 [410-419]	[R].TIVEEVQDGK.[V]		1	3	2	0	1117.57	559.29	49	6.77323e+06
High	P01833	P01833	Polymeric immunoglobulin receptor OS=Homo sapiens OX=9606 GN=PIGR PE=1 SV=4	P01833 [578-585]	[K].ADAAPDEK.[V]		1	1	1	0	816.373	408.689	49	3.9736e+06
High	P02679	P02679	Fibrinogen gamma chain OS=Homo sapiens OX=9606 GN=FGG PE=1 SV=3	P02679 [283-292]	[R].TSTADYAMFK.[V]	1xOxidation [M8]	1	1	6	0	1150.51	575.758	49	2.47894e+09
High	P11171	P11171	Protein 4.1 OS=Homo sapiens OX=9606 GN=EPB41 PE=1 SV=4	P11171 [376-391]	[R].SMTPAQADLEFLENAK.[K]	1xOxidation [M2]	1	1	2	0	1780.84	890.926	49	7.75836e+06
High	CON_P02769	CON_P02769	Serum albumin OS=Bos taurus GN=ALB PE=1 SV=4	CON_P02769 [347-359]	[K].DAFLGSFLYEYSR.[R]		1	1	1	0	1567.74	784.375	49
High	P01871	P0DOX6; P01871	Immunoglobulin heavy constant mu OS=Homo sapiens OX=9606 GN=IGHM PE=1 SV=4	P01871 [154-169]	[K].QVGSGVTTDQVQAEAK.[E]		1	2	6	0	1617.81	809.408	49	1.53151e+09
High	P00488	P00488	Coagulation factor XIII A chain OS=Homo sapiens OX=9606 GN=F13A1 PE=1 SV=5	P00488 [572-584]	[K].ETFDVTLEPLSFK.[K]		1	1	1	0	1525.78	763.394	49
High	P02747	P02747	Complement C1q subcomponent subunit C OS=Homo sapiens OX=9606 GN=C1QC PE=1 SV=3	P02747 [140-157]	[R].FNAVLTNPQGDYDTSTGK.[F]		1	1	2	0	1927.9	964.456	49	5.64581e+06
High	P06727	P06727	Apolipoprotein A-IV OS=Homo sapiens OX=9606 GN=APOA4 PE=1 SV=4	P06727 [66-78]	[K].LGEVNTYAGDLQK.[K]		1	1	2	0	1407.71	704.359	49	138017616
High	P06702	P06702	Protein S100-A9 OS=Homo sapiens OX=9606 GN=S100A9 PE=1 SV=1	P06702 [73-85]	[K].QLSFEEFIMLMAR.[L]	2xOxidation [M9; M11]	1	1	3	0	1646.79	823.9	49	19089620
High	P04275	P04275	von Willebrand factor OS=Homo sapiens OX=9606 GN=VWF PE=1 SV=4	P04275 [1316-1332]	[R].VAVVEYHDGSHAYIGLK.[D]		1	1	10	0	1857.95	619.988	49	148777927
High	P04114	P04114	Apolipoprotein B-100 OS=Homo sapiens OX=9606 GN=APOB PE=1 SV=2	P04114 [1898-1916]	[R].SVMAPFTMTIDAHTNGNGK.[L]	2xOxidation [M3; M8]	1	1	4	0	2023.92	675.311	49	48504008
High	P00491	P00491	Purine nucleoside phosphorylase OS=Homo sapiens OX=9606 GN=PNP PE=1 SV=2	P00491 [255-265]	[K].ANHEEVLAAGK.[Q]		1	1	2	0	1138.59	569.796	49	1.64946e+06
High	Q9NZN3	Q9NZN3	EH domain-containing protein 3 OS=Homo sapiens OX=9606 GN=EHD3 PE=1 SV=2	Q9NZN3 [330-341]	[K].ELVNNLAEIYGR.[I]		1	1	1	0	1390.73	695.87	49
High	P08670	P08670	Vimentin OS=Homo sapiens OX=9606 GN=VIM PE=1 SV=4	P08670 [208-217]	[R].QDVDNASLAR.[L]		1	1	1	0	1088.53	544.77	49	1.011e+06
High	Q96QA5	Q96QA5	Gasdermin-A OS=Homo sapiens OX=9606 GN=GSDMA PE=1 SV=4	Q96QA5 [103-123]	[K].GTAGLSQNSTLEVQTLSVAPK.[A]		1	1	2	0	2101.11	1051.06	49	3.77096e+06
High	P01011	P01011	Alpha-1-antichymotrypsin OS=Homo sapiens OX=9606 GN=SERPINA3 PE=1 SV=2	P01011 [341-350]	[K].ADLSGITGAR.[N]		1	1	1	0	960.511	480.759	49	25911888
High	P0DTE7	P0DTE7	Alpha-amylase 1B OS=Homo sapiens OX=9606 GN=AMY1B PE=1 SV=1	P0DTE7 [177-187]	[R].LSGLLDLALGK.[D]		1	1	1	0	1099.67	550.34	49
High	P01889; P10321	P01889; P10321	HLA class I histocompatibility antigen, B alpha chain OS=Homo sapiens OX=9606 GN=HLA-B PE=1 SV=3 HLA class I histocompatibility antigen, C alpha chain OS=Homo sapiens OX=9606 GN=HLA-C PE=1 SV=3	P01889 [60-68]; P10321 [60-68]	[R].FDSDAASPR.[EG]		2	2	2	0	965.432	483.22	49	6487829
High	P04259; P02538	P04259; P02538; CON_P50446; P48668; P12035	Keratin, type II cytoskeletal 6B OS=Homo sapiens OX=9606 GN=KRT6B PE=1 SV=5 Keratin, type II cytoskeletal 6A OS=Homo sapiens OX=9606 GN=KRT6A PE=1 SV=3	P04259 [261-272]; P02538 [261-272]	[R].TAAENEFVTLKK.[D]		2	5	2	1	1350.73	675.867	49	3.58005e+06
High	P60033	P60033	CD81 antigen OS=Homo sapiens OX=9606 GN=CD81 PE=1 SV=1	P60033 [125-144]	[K].QFYDQALQQAVVDDDANNAK.[A]		1	1	1	0	2253.04	1127.02	49
High	P06396	P06396	Gelsolin OS=Homo sapiens OX=9606 GN=GSN PE=1 SV=1	P06396 [374-390]	[K].QTQVSVLPEGGETPLFK.[Q]		1	1	1	0	1829.96	915.486	49	15335136
High	P01871	P0DOX6; P01871	Immunoglobulin heavy constant mu OS=Homo sapiens OX=9606 GN=IGHM PE=1 SV=4	P01871 [170-177]	[K].ESGPTTYK.[V]		1	2	2	0	882.42	441.714	49	2.18004e+06
High	Q13867	Q13867	Bleomycin hydrolase OS=Homo sapiens OX=9606 GN=BLMH PE=1 SV=1	Q13867 [336-355]	[K].LGLSDMNLYDHELVFGVSLK.[N]	1xOxidation [M6]	1	1	1	0	2266.14	756.052	49	2.7409e+06
High	P12111	P12111	Collagen alpha-3(VI) chain OS=Homo sapiens OX=9606 GN=COL6A3 PE=1 SV=5	P12111 [1381-1395]	[K].ISLSPEYVFSVSTFR.[E]		1	1	1	0	1731.9	866.45	49
High	CON_P02769	CON_P02769	Serum albumin OS=Bos taurus GN=ALB PE=1 SV=4	CON_P02769 [319-336]	[K].DAIPENLPPLTADFAEDK.[D]		1	1	2	0	1955.96	978.484	49	4553502
High	Q86UX7	Q86UX7	Fermitin family homolog 3 OS=Homo sapiens OX=9606 GN=FERMT3 PE=1 SV=1	Q86UX7 [424-438]	[K].LLVPSPEGMSEIYLR.[C]	1xOxidation [M9]	1	1	1	0	1719.9	860.454	49	8.35947e+06
High	Q06830	Q06830	Peroxiredoxin-1 OS=Homo sapiens OX=9606 GN=PRDX1 PE=1 SV=1	Q06830 [111-120]	[R].TIAQDYGVLK.[A]		1	1	1	0	1107.6	554.306	49	11831589
High	P02675	CON_P02676; P02675	Fibrinogen beta chain OS=Homo sapiens OX=9606 GN=FGB PE=1 SV=2	P02675 [427-436]	[K].EDGGGWWYNR.[C]		1	2	3	0	1239.52	620.263	49	346360704
High	Q08554	Q08554	Desmocollin-1 OS=Homo sapiens OX=9606 GN=DSC1 PE=1 SV=2	Q08554 [429-444]	[R].QVILQVGVINEAQFSK.[A]		1	1	2	0	1772.99	886.998	49	4.58596e+06
High	P00451	P00451	Coagulation factor VIII OS=Homo sapiens OX=9606 GN=F8 PE=1 SV=1	P00451 [753-759]	[K].NNAIEPR.[S]		1	1	1	0	813.421	407.214	49
High	Q9GZZ8	Q9GZZ8	Extracellular glycoprotein lacritin OS=Homo sapiens OX=9606 GN=LACRT PE=1 SV=1	Q9GZZ8 [115-126]	[K].QFIENGSEFAQK.[L]		1	1	1	0	1397.67	699.339	49
High	P02763	P02763	Alpha-1-acid glycoprotein 1 OS=Homo sapiens OX=9606 GN=ORM1 PE=1 SV=2	P02763 [127-138]	[K].TYMLAFDVNDEK.[N]	1xOxidation [M3]	1	1	4	0	1461.66	731.333	49	47933208
High	P16157	P16157	Ankyrin-1 OS=Homo sapiens OX=9606 GN=ANK1 PE=1 SV=3	P16157 [1087-1102]	[K].LVPLVQATFPENAVTK.[R]		1	1	5	0	1726.97	863.991	49	25133778
High	O14791	O14791	Apolipoprotein L1 OS=Homo sapiens OX=9606 GN=APOL1 PE=1 SV=5	O14791 [374-381]	[K].VAQELEEK.[L]		1	1	1	0	945.489	473.247	49	65740652
High	P07225	P07225	Vitamin K-dependent protein S OS=Homo sapiens OX=9606 GN=PROS1 PE=1 SV=1	P07225 [582-591]	[R].NNLELSTPLK.[I]		1	1	2	0	1128.63	564.817	49	44181136
High	P09871	P09871	Complement C1s subcomponent OS=Homo sapiens OX=9606 GN=C1S PE=1 SV=1	P09871 [87-105]	[R].SSNNPHSPIVEEFQVPYNK.[L]		1	1	2	0	2186.05	729.356	49	16988612
High	P07900; P08238	P07900; P08238; Q58FF6; Q58FF7	Heat shock protein HSP 90-alpha OS=Homo sapiens OX=9606 GN=HSP90AA1 PE=1 SV=5 Heat shock protein HSP 90-beta OS=Homo sapiens OX=9606 GN=HSP90AB1 PE=1 SV=4	P07900 [192-201]; P08238 [187-196]	[K].EDQTEYLEER.[RW]		2	4	1	0	1311.57	656.289	49	2.60078e+06
High	O60437	O60437	Periplakin OS=Homo sapiens OX=9606 GN=PPL PE=1 SV=4	O60437 [1330-1338]	[R].ASQEEQIAR.[K]		1	1	1	0	1031.51	516.259	49
High	P26038	P26038	Moesin OS=Homo sapiens OX=9606 GN=MSN PE=1 SV=3	P26038 [194-209]	[K].IAQDLEMYGVNYFSIK.[N]	1xOxidation [M7]	1	1	2	0	1906.93	953.966	49
High	P68871	P68871	Hemoglobin subunit beta OS=Homo sapiens OX=9606 GN=HBB PE=1 SV=2	P68871 [10-18]	[K].SAVTALWGK.[V]		1	1	2	0	932.52	466.763	49	114019336
High	Q9NZT1	Q9NZT1	Calmodulin-like protein 5 OS=Homo sapiens OX=9606 GN=CALML5 PE=1 SV=2	Q9NZT1 [78-88]	[R].AGLEDLQVAFR.[A]		1	1	1	0	1218.65	609.827	49
High	P02042; CON_P02070; P69891; P68871	P02100; P02042; CON_P02070; P69891; P68871; P69892	Hemoglobin subunit delta OS=Homo sapiens OX=9606 GN=HBD PE=1 SV=2 Hemoglobin subunit beta OS=Bos taurus GN=HBB PE=1 SV=1 Hemoglobin subunit gamma-1 OS=Homo sapiens OX=9606 GN=HBG1 PE=1 SV=2 Hemoglobin subunit beta OS=Homo sapiens OX=9606 GN=HBB PE=1 SV=2	P02042 [32-41]; CON_P02070 [30-39]; P69891 [32-41]; P68871 [32-41]	[R].LLVVYPWTQR.[F]		4	6	1	0	1274.73	637.866	49	200826080
High	P04275	P04275	von Willebrand factor OS=Homo sapiens OX=9606 GN=VWF PE=1 SV=4	P04275 [1820-1830]	[R].VTVFPIGIGDR.[Y]		1	1	2	0	1173.66	587.335	48	14950215
High	P06727	P06727	Apolipoprotein A-IV OS=Homo sapiens OX=9606 GN=APOA4 PE=1 SV=4	P06727 [212-220]	[K].IDQTVEELR.[R]		1	1	1	0	1102.57	551.79	48	6640852
High	Q8TDL5	Q8TDL5	BPI fold-containing family B member 1 OS=Homo sapiens OX=9606 GN=BPIFB1 PE=1 SV=1	Q8TDL5 [340-356]	[K].ILTQDTPEFFIDQGHAK.[V]		1	1	1	0	1959.98	653.999	48	3300133
High	Q9Y490	Q9Y490	Talin-1 OS=Homo sapiens OX=9606 GN=TLN1 PE=1 SV=3	Q9Y490 [1162-1170]	[K].ASSLIEEAK.[K]		1	1	2	0	947.504	474.256	48	19507420
High	O00161	O00161	Synaptosomal-associated protein 23 OS=Homo sapiens OX=9606 GN=SNAP23 PE=1 SV=1	O00161 [27-40]	[R].ILGLAIESQDAGIK.[T]		1	1	2	0	1427.81	714.409	48	5.63317e+06
High	P01023	P01023	Alpha-2-macroglobulin OS=Homo sapiens OX=9606 GN=A2M PE=1 SV=3	P01023 [1298-1315]	[R].LLLQQVSLPELPGEYSMK.[V]	1xOxidation [M17]	1	1	3	0	2061.09	1031.05	48	84967188
High	P14618	P14618	Pyruvate kinase PKM OS=Homo sapiens OX=9606 GN=PKM PE=1 SV=4	P14618 [208-224]	[K].GVNLPGAAVDLPAVSEK.[D]		1	1	2	0	1636.89	818.949	48	11864343
High	P04114	P04114	Apolipoprotein B-100 OS=Homo sapiens OX=9606 GN=APOB PE=1 SV=2	P04114 [2450-2462]	[R].LNGEIQALELPQK.[A]		1	1	2	0	1452.81	726.907	48	161096448
High	P16671	P16671	Platelet glycoprotein 4 OS=Homo sapiens OX=9606 GN=CD36 PE=1 SV=2	P16671 [274-286]	[R].SIYAVFESDVNLK.[G]		1	1	1	0	1484.76	742.886	48	11934751
High	P15924	P15924	Desmoplakin OS=Homo sapiens OX=9606 GN=DSP PE=1 SV=3	P15924 [983-1002]	[R].TMIQSPSGVILQEAADVHAR.[Y]	1xOxidation [M2]	1	1	1	0	2139.09	713.699	48	18699186
High	P04114	P04114	Apolipoprotein B-100 OS=Homo sapiens OX=9606 GN=APOB PE=1 SV=2	P04114 [2579-2591]	[K].ALVEQGFTVPEIK.[T]		1	1	1	0	1430.79	715.897	48	555222976
High	P04259; P02538	P04259; P02538; CON_P50446; P48668; P12035	Keratin, type II cytoskeletal 6B OS=Homo sapiens OX=9606 GN=KRT6B PE=1 SV=5 Keratin, type II cytoskeletal 6A OS=Homo sapiens OX=9606 GN=KRT6A PE=1 SV=3	P04259 [261-271]; P02538 [261-271]	[R].TAAENEFVTLK.[K]		2	5	2	0	1222.63	611.82	48	54879500
High	P25815	P25815	Protein S100-P OS=Homo sapiens OX=9606 GN=S100P PE=1 SV=2	P25815 [18-30]	[R].YSGSEGSTQTLTK.[G]		1	1	1	0	1358.64	679.825	48	2887616
High	P35527	P35527	Keratin, type I cytoskeletal 9 OS=Homo sapiens OX=9606 GN=KRT9 PE=1 SV=3	P35527 [155-163]	[K].STMQELNSR.[L]	1xOxidation [M3]	1	1	1	0	1081.49	541.25	48	278326176
High	P55854	P55854; Q6EEV6; P61956	Small ubiquitin-related modifier 3 OS=Homo sapiens OX=9606 GN=SUMO3 PE=1 SV=2	P55854 [21-32]	[K].VAGQDGSVVQFK.[I]		1	3	1	0	1234.64	617.825	48	2.56494e+06
High	P01024	P01024	Complement C3 OS=Homo sapiens OX=9606 GN=C3 PE=1 SV=2	P01024 [797-812]	[K].DSITTWEILAVSMSDK.[K]	1xOxidation [M13]	1	1	1	0	1811.87	906.442	48
High	Q04695	Q04695; CON_Q9QWL7	Keratin, type I cytoskeletal 17 OS=Homo sapiens OX=9606 GN=KRT17 PE=1 SV=2	Q04695 [270-278]	[K].DAEDWFFSK.[T]		1	2	3	0	1144.49	572.751	48	7673116
High	P04264; P04259	P04264; P04259	Keratin, type II cytoskeletal 1 OS=Homo sapiens OX=9606 GN=KRT1 PE=1 SV=6 Keratin, type II cytoskeletal 6B OS=Homo sapiens OX=9606 GN=KRT6B PE=1 SV=5	P04264 [377-386]; P04259 [360-369]	[K].YEELQITAGR.[H]		2	2	17	0	1179.6	590.304	48	3.58505e+09
High	P02549	P02549	Spectrin alpha chain, erythrocytic 1 OS=Homo sapiens OX=9606 GN=SPTA1 PE=1 SV=5	P02549 [1249-1262]	[R].LSESHPDATEDLQR.[Q]		1	1	2	0	1597.75	799.376	48	1.18123e+07
High	P00450	P00450	Ceruloplasmin OS=Homo sapiens OX=9606 GN=CP PE=1 SV=1	P00450 [485-500]	[K].NNEGTYYSPNYNPQSR.[S]		1	1	2	0	1903.82	952.414	48	2.28041e+06
High	Q14624	Q14624	Inter-alpha-trypsin inhibitor heavy chain H4 OS=Homo sapiens OX=9606 GN=ITIH4 PE=1 SV=4	Q14624 [99-111]	[K].AEAQAQYSAAVAK.[G]		1	1	1	0	1307.66	654.334	48	7584014
High	P02765	P02765	Alpha-2-HS-glycoprotein OS=Homo sapiens OX=9606 GN=AHSG PE=1 SV=2	P02765 [58-67]	[K].HTLNQIDEVK.[V]		1	1	2	0	1196.63	598.818	48	57899652
High	P11021	P11021	Endoplasmic reticulum chaperone BiP OS=Homo sapiens OX=9606 GN=HSPA5 PE=1 SV=2	P11021 [155-163]	[K].ETAEAYLGK.[K]		1	1	1	0	981.489	491.248	48	9208358
High	P16157	P16157	Ankyrin-1 OS=Homo sapiens OX=9606 GN=ANK1 PE=1 SV=3	P16157 [777-787]	[R].LGYISVTDVLK.[V]		1	1	1	0	1207.69	604.35	48	3.89466e+06
High	P02751	P02751	Fibronectin OS=Homo sapiens OX=9606 GN=FN1 PE=1 SV=5	P02751 [1130-1157]	[R].EVTSDSGSIVVSGLTPGVEYVYTIQVLR.[D]		1	1	1	0	2968.55	990.19	48	7588826
High	P02671	P02671	Fibrinogen alpha chain OS=Homo sapiens OX=9606 GN=FGA PE=1 SV=2	P02671 [72-84]	[K].GLIDEVNQDFTNR.[I]		1	1	2	0	1520.73	760.871	48	26738954
High	CON_P12763	CON_P12763	Alpha-2-HS-glycoprotein OS=Bos taurus GN=AHSG PE=1 SV=2	CON_P12763 [238-245]	[K].ALGGEDVR.[V]		1	1	1	0	816.421	408.714	48	7989984
High	P35908; P04259; P02538; Q01546; CON_P19013	P35908; P04259; P02538; Q01546; P48668; CON_P19013; P19013	Keratin, type II cytoskeletal 2 epidermal OS=Homo sapiens OX=9606 GN=KRT2 PE=1 SV=2 Keratin, type II cytoskeletal 6B OS=Homo sapiens OX=9606 GN=KRT6B PE=1 SV=5 Keratin, type II cytoskeletal 6A OS=Homo sapiens OX=9606 GN=KRT6A PE=1 SV=3 Keratin, type II cytoskeletal 2 oral OS=Homo sapiens OX=9606 GN=KRT76 PE=1 SV=2 Keratin, type II cytoskeletal 4 OS=Homo sapiens GN=KRT4 PE=1 SV=4	P35908 [354-362]; P04259 [339-347]; P02538 [339-347]; Q01546 [359-367]; CON_P19013 [327-335]	[KR].AQYEEIAQR.[S]		5	7	1	0	1107.54	554.275	48	1560288256
High	P28066	P28066	Proteasome subunit alpha type-5 OS=Homo sapiens OX=9606 GN=PSMA5 PE=1 SV=3	P28066 [21-32]	[R].LFQVEYAIEAIK.[L]		1	1	1	0	1423.78	712.396	48	5542802
High	Q8TDL5	Q8TDL5	BPI fold-containing family B member 1 OS=Homo sapiens OX=9606 GN=BPIFB1 PE=1 SV=1	Q8TDL5 [319-327]	[K].SSIGLINEK.[A]		1	1	1	0	960.536	480.772	48	3.46462e+06
High	Q9HB40	Q9HB40	Retinoid-inducible serine carboxypeptidase OS=Homo sapiens OX=9606 GN=SCPEP1 PE=1 SV=1	Q9HB40 [233-243]	[K].VAEQVLNAVNK.[G]		1	1	1	0	1184.66	592.835	48
High	P04406	P04406	Glyceraldehyde-3-phosphate dehydrogenase OS=Homo sapiens OX=9606 GN=GAPDH PE=1 SV=3	P04406 [310-323]	[K].LISWYDNEFGYSNR.[V]		1	1	1	0	1763.8	882.405	48
High	P01024	P01024	Complement C3 OS=Homo sapiens OX=9606 GN=C3 PE=1 SV=2	P01024 [905-913]	[K].TGLQEVEVK.[A]		1	1	1	0	1002.55	501.777	48	56314236
High	P55209	P55209	Nucleosome assembly protein 1-like 1 OS=Homo sapiens OX=9606 GN=NAP1L1 PE=1 SV=1	P55209 [56-72]	[R].LDGLVETPTGYIESLPR.[V]		1	1	1	0	1859.97	930.492	48	1.96024e+06
High	P26038	P26038	Moesin OS=Homo sapiens OX=9606 GN=MSN PE=1 SV=3	P26038 [524-533]	[K].ALTSELANAR.[D]		1	1	2	0	1045.56	523.286	48	11898895
High	Q08380	Q08380	Galectin-3-binding protein OS=Homo sapiens OX=9606 GN=LGALS3BP PE=1 SV=1	Q08380 [311-323]	[R].SDLAVPSELALLK.[A]		1	1	2	0	1355.78	678.393	48	68419584
High	P04114	P04114	Apolipoprotein B-100 OS=Homo sapiens OX=9606 GN=APOB PE=1 SV=2	P04114 [2296-2309]	[R].VLLDQLGTTISFER.[I]		1	1	2	0	1591.87	796.438	48	18945462
High	P68871	P68871	Hemoglobin subunit beta OS=Homo sapiens OX=9606 GN=HBB PE=1 SV=2	P68871 [19-31]	[K].VNVDEVGGEALGR.[L]		1	1	3	0	1314.66	657.836	48	840496318
High	P81605	P81605	Dermcidin OS=Homo sapiens OX=9606 GN=DCD PE=1 SV=2	P81605 [86-96]	[K].DAVEDLESVGK.[G]		1	1	4	0	1161.56	581.286	48	3.91964e+08
High	Q04917	Q04917	14-3-3 protein eta OS=Homo sapiens OX=9606 GN=YWHAH PE=1 SV=4	Q04917 [29-42]	[K].AVTELNEPLSNEDR.[N]		1	1	2	0	1586.77	793.887	47	1.68795e+06
High	Q13867	Q13867	Bleomycin hydrolase OS=Homo sapiens OX=9606 GN=BLMH PE=1 SV=1	Q13867 [177-184]	[R].MNDILNHK.[M]	1xOxidation [M1]	1	1	1	0	1000.49	500.748	47	2.21353e+06
High	O14672	O14672	Disintegrin and metalloproteinase domain-containing protein 10 OS=Homo sapiens OX=9606 GN=ADAM10 PE=1 SV=1	O14672 [252-266]	[K].AIDTIYQTTDFSGIR.[N]		1	1	1	0	1700.85	850.929	47
High	P02751	P02751	Fibronectin OS=Homo sapiens OX=9606 GN=FN1 PE=1 SV=5	P02751 [923-938]	[K].VTIMWTPPESAVTGYR.[V]	1xOxidation [M4]	1	1	2	0	1823.9	912.453	47	49305544
High	P35908	P35908	Keratin, type II cytoskeletal 2 epidermal OS=Homo sapiens OX=9606 GN=KRT2 PE=1 SV=2	P35908 [276-286]	[R].TAAENDFVTLK.[K]		1	1	3	0	1208.62	604.811	47	1344139648
High	P02652	P02652	Apolipoprotein A-II OS=Homo sapiens OX=9606 GN=APOA2 PE=1 SV=1	P02652 [79-100]	[K].AGTELVNFLSYFVELGTQPATQ.[-]		1	1	2	0	2385.2	1193.1	47	4.7289e+06
High	P12259	CON_Q28107; P12259	Coagulation factor V OS=Homo sapiens OX=9606 GN=F5 PE=1 SV=4	P12259 [1650-1659]	[R].AEVDDVIQVR.[F]		1	2	2	0	1143.6	572.304	47	28257886
High	P02549	P02549	Spectrin alpha chain, erythrocytic 1 OS=Homo sapiens OX=9606 GN=SPTA1 PE=1 SV=5	P02549 [2041-2051]	[K].AEDLFVEFAHK.[A]		1	1	4	0	1305.65	653.327	47	1.08282e+07
High	A0A0C4DH38	A0A0C4DH38	Immunoglobulin heavy variable 5-51 OS=Homo sapiens OX=9606 GN=IGHV5-51 PE=3 SV=1	A0A0C4DH38 [79-93]	[R].YSPSFQGQVTISADK.[S]		1	1	3	0	1627.8	814.403	47
High	Q0ZGT2	Q0ZGT2	Nexilin OS=Homo sapiens OX=9606 GN=NEXN PE=1 SV=1	Q0ZGT2 [590-600]	[K].NTSVVDSEPVR.[F]		1	1	2	0	1202.6	601.804	47	2.71664e+06
High	P01876	P01876	Immunoglobulin heavy constant alpha 1 OS=Homo sapiens OX=9606 GN=IGHA1 PE=1 SV=2	P01876 [213-221]	[K].TPLTATLSK.[S]		1	1	1	0	931.546	466.276	47	645786752
High	P06727	P06727	Apolipoprotein A-IV OS=Homo sapiens OX=9606 GN=APOA4 PE=1 SV=4	P06727 [256-264]	[R].ISASAEELR.[Q]		1	1	1	0	975.511	488.259	47	108555296
High	P0DTC2	P0DTC2	Spike glycoprotein OS=Severe acute respiratory syndrome coronavirus 2 OX=2697049 GN=S PE=1 SV=1	P0DTC2 [247-273]	[R].SYLTPGDSSSGWTAGAAAYYVGYLQPR.[T]		1	1	1	0	2838.34	946.782	47	7345346
High	P09493	P09493	Tropomyosin alpha-1 chain OS=Homo sapiens OX=9606 GN=TPM1 PE=1 SV=2	P09493 [169-178]	[K].LVIIESDLER.[A]		1	1	1	0	1186.67	593.837	47	25445614
High	P00739; P00738	P00739; P00738	Haptoglobin-related protein OS=Homo sapiens OX=9606 GN=HPR PE=2 SV=2 Haptoglobin OS=Homo sapiens OX=9606 GN=HP PE=1 SV=1	P00739 [61-73]; P00738 [60-72]	[R].TEGDGVYTLNDKK.[Q]		2	2	2	1	1439.7	720.355	47	8.31198e+06
High	P04114	P04114	Apolipoprotein B-100 OS=Homo sapiens OX=9606 GN=APOB PE=1 SV=2	P04114 [4047-4055]	[R].ESDEETQIK.[V]		1	1	2	0	1078.49	539.749	47	20679492
High	P01023	P01023	Alpha-2-macroglobulin OS=Homo sapiens OX=9606 GN=A2M PE=1 SV=3	P01023 [568-586]	[K].VDLSFSPSQSLPASHAHLR.[V]		1	1	7	0	2049.05	683.688	47	88743790
High	P06727	P06727	Apolipoprotein A-IV OS=Homo sapiens OX=9606 GN=APOA4 PE=1 SV=4	P06727 [351-359]	[K].VNSFFSTFK.[E]		1	1	2	0	1076.54	538.774	47	34834860
High	P12429	P12429	Annexin A3 OS=Homo sapiens OX=9606 GN=ANXA3 PE=1 SV=3	P12429 [105-120]	[K].GAGTNEDALIEILTTR.[T]		1	1	1	0	1673.87	837.439	47	1.55137e+06
High	P11142	P11142	Heat shock cognate 71 kDa protein OS=Homo sapiens OX=9606 GN=HSPA8 PE=1 SV=1	P11142 [138-155]	[K].TVTNAVVTVPAYFNDSQR.[Q]		1	1	2	0	1982	991.503	47	2.85934e+06
High	P02533; P08779	CON_Q9Z2K1; P02533; P08779	Keratin, type I cytoskeletal 14 OS=Homo sapiens OX=9606 GN=KRT14 PE=1 SV=4 Keratin, type I cytoskeletal 16 OS=Homo sapiens OX=9606 GN=KRT16 PE=1 SV=4	P02533 [353-363]; P08779 [355-365]	[K].ASLENSLEETK.[G]		2	3	1	0	1220.6	610.804	47	65697180
High	P14406	P14406	Cytochrome c oxidase subunit 7A2, mitochondrial OS=Homo sapiens OX=9606 GN=COX7A2 PE=1 SV=1	P14406 [34-46]	[K].LFQEDDEIPLYLK.[G]		1	1	1	0	1622.83	811.919	47
High	Q08380	Q08380	Galectin-3-binding protein OS=Homo sapiens OX=9606 GN=LGALS3BP PE=1 SV=1	Q08380 [217-225]	[R].IDITLSSVK.[C]		1	1	1	0	975.572	488.29	47	5.49179e+06
High	P02656	P02656	Apolipoprotein C-III OS=Homo sapiens OX=9606 GN=APOC3 PE=1 SV=1	P02656 [61-71]	[R].GWVTDGFSSLK.[D]		1	1	7	0	1196.59	598.801	47	15770113644
High	P21333	P21333	Filamin-A OS=Homo sapiens OX=9606 GN=FLNA PE=1 SV=4	P21333 [1465-1477]	[R].ANLPQSFQVDTSK.[A]		1	1	1	0	1434.72	717.865	47	16352080
High	P01023	P01023	Alpha-2-macroglobulin OS=Homo sapiens OX=9606 GN=A2M PE=1 SV=3	P01023 [124-135]	[K].NEDSLVFVQTDK.[S]		1	1	1	0	1394.68	697.845	47	58084068
High	P47929	P47929	Galectin-7 OS=Homo sapiens OX=9606 GN=LGALS7 PE=1 SV=2	P47929 [55-65]	[R].LDTSEVVFNSK.[E]		1	1	1	0	1238.63	619.817	47	5697223
High	P27169	P27169	Serum paraoxonase/arylesterase 1 OS=Homo sapiens OX=9606 GN=PON1 PE=1 SV=3	P27169 [234-244]	[K].YVYIAELLAHK.[I]		1	1	2	0	1319.74	440.583	47	1.05927e+07
High	P35579	P35579	Myosin-9 OS=Homo sapiens OX=9606 GN=MYH9 PE=1 SV=4	P35579 [1025-1035]	[K].HEAMITDLEER.[L]	1xOxidation [M4]	1	1	1	0	1359.62	680.314	47	1.90427e+06
High	P12259	P12259	Coagulation factor V OS=Homo sapiens OX=9606 GN=F5 PE=1 SV=4	P12259 [1635-1649]	[R].GEYEEHLGILGPIIR.[A]		1	1	1	0	1695.91	565.973	47	4667104
High	P13645	P13645	Keratin, type I cytoskeletal 10 OS=Homo sapiens OX=9606 GN=KRT10 PE=1 SV=6	P13645 [238-245]	[K].YENEVALR.[Q]		1	1	2	0	993.5	497.254	47	985852626
High	P07359	P07359	Platelet glycoprotein Ib alpha chain OS=Homo sapiens OX=9606 GN=GP1BA PE=1 SV=2	P07359 [138-148]	[R].GLGELQELYLK.[G]		1	1	2	0	1262.7	631.853	47	22081874
High	Q86YZ3	Q86YZ3	Hornerin OS=Homo sapiens OX=9606 GN=HRNR PE=1 SV=2	Q86YZ3 [897-908]	[R].GSGSGQSPSYGR.[H]		1	1	1	0	1139.51	570.256	47	1.04294e+06
High	P04003	P04003	C4b-binding protein alpha chain OS=Homo sapiens OX=9606 GN=C4BPA PE=1 SV=2	P04003 [439-447]	[K].QSSSYSFFK.[E]		1	1	3	0	1080.5	540.754	47	182021024
High	O14791	O14791	Apolipoprotein L1 OS=Homo sapiens OX=9606 GN=APOL1 PE=1 SV=5	O14791 [114-120]	[K].ALDNLAR.[Q]		1	1	1	0	772.431	386.719	46	50960080
High	Q01518	Q01518	Adenylyl cyclase-associated protein 1 OS=Homo sapiens OX=9606 GN=CAP1 PE=1 SV=5	Q01518 [101-113]	[K].LSDLLAPISEQIK.[E]		1	1	2	0	1426.82	713.912	46	20412924
High	P10909	P10909	Clusterin OS=Homo sapiens OX=9606 GN=CLU PE=1 SV=1	P10909 [409-426]	[K].LFDSDPITVTVPVEVSRK.[N]		1	1	1	1	2002.09	668.033	46	41503136
High	P07339	P07339	Cathepsin D OS=Homo sapiens OX=9606 GN=CTSD PE=1 SV=1	P07339 [206-222]	[R].ISVNNVLPVFDNLMQQK.[L]	1xOxidation [M14]	1	1	4	0	1975.03	659.015	46	6777081
High	P07996	P07996	Thrombospondin-1 OS=Homo sapiens OX=9606 GN=THBS1 PE=1 SV=2	P07996 [111-124]	[K].DHSGQVFSVVSNGK.[A]		1	1	2	0	1460.71	730.859	46	8.86184e+06
High	P02730	P02730	Band 3 anion transport protein OS=Homo sapiens OX=9606 GN=SLC4A1 PE=1 SV=3	P02730 [220-233]	[K].IPPDSEATLVLVGR.[A]		1	1	2	0	1466.82	489.612	46	95651993
High	P13645	P13645	Keratin, type I cytoskeletal 10 OS=Homo sapiens OX=9606 GN=KRT10 PE=1 SV=6	P13645 [258-266]	[R].VLDELTLTK.[A]		1	1	3	0	1031.6	516.302	46	1.1964e+09
High	P62937	P62937	Peptidyl-prolyl cis-trans isomerase A OS=Homo sapiens OX=9606 GN=PPIA PE=1 SV=2	P62937 [20-28]	[R].VSFELFADK.[V]		1	1	2	0	1055.54	528.274	46	108206224
High	P00450	P00450	Ceruloplasmin OS=Homo sapiens OX=9606 GN=CP PE=1 SV=1	P00450 [469-481]	[K].GAYPLSIEPIGVR.[F]		1	1	1	0	1371.76	686.386	46	22396544
High	P80108	P80108	Phosphatidylinositol-glycan-specific phospholipase D OS=Homo sapiens OX=9606 GN=GPLD1 PE=1 SV=3	P80108 [743-757]	[R].IADVTSGLIGGEDGR.[V]		1	1	1	0	1459.74	730.372	46	1.79968e+06
High	P04114	P04114	Apolipoprotein B-100 OS=Homo sapiens OX=9606 GN=APOB PE=1 SV=2	P04114 [3395-3404]	[K].LATALSLSNK.[F]		1	1	1	0	1017.59	509.301	46	93868536
High	Q08554	Q08554	Desmocollin-1 OS=Homo sapiens OX=9606 GN=DSC1 PE=1 SV=2	Q08554 [264-278]	[K].VTATDLDEPDTLHTR.[L]		1	1	2	0	1683.82	842.414	46	1.85956e+07
High	P04114	P04114	Apolipoprotein B-100 OS=Homo sapiens OX=9606 GN=APOB PE=1 SV=2	P04114 [276-287]	[K].YGMVAQVTQTLK.[L]	1xOxidation [M3]	1	1	3	0	1354.7	677.855	46	198811872
High	P21333	P21333	Filamin-A OS=Homo sapiens OX=9606 GN=FLNA PE=1 SV=4	P21333 [1382-1399]	[R].GAGTGGLGLAVEGPSEAK.[M]		1	1	1	0	1570.81	785.908	46	18577936
High	P13667	P13667	Protein disulfide-isomerase A4 OS=Homo sapiens OX=9606 GN=PDIA4 PE=1 SV=2	P13667 [120-131]	[K].IDATSASVLASR.[F]		1	1	1	0	1190.64	595.822	46	4.21986e+06
High	P04275	P04275	von Willebrand factor OS=Homo sapiens OX=9606 GN=VWF PE=1 SV=4	P04275 [1380-1392]	[R].ITLLLMASQEPQR.[M]	1xOxidation [M6]	1	1	5	0	1515.82	758.414	46	13776163
High	P12259	P12259	Coagulation factor V OS=Homo sapiens OX=9606 GN=F5 PE=1 SV=4	P12259 [1506-1517]	[K].EFNPLVIVGLSK.[D]		1	1	2	0	1315.76	658.385	46	83671696
High	P04114	P04114	Apolipoprotein B-100 OS=Homo sapiens OX=9606 GN=APOB PE=1 SV=2	P04114 [577-590]	[K].IVQILPWEQNEQVK.[N]		1	1	4	0	1723.94	575.317	46	271799548
High	P06753	P06753	Tropomyosin alpha-3 chain OS=Homo sapiens OX=9606 GN=TPM3 PE=1 SV=2	P06753 [79-91]	[K].AADAEAEVASLNR.[R]		1	1	2	0	1316.64	658.826	46	9777787
High	P13611	P13611	Versican core protein OS=Homo sapiens OX=9606 GN=VCAN PE=1 SV=3	P13611 [277-288]	[R].LATVGELQAAWR.[N]		1	1	1	0	1314.72	657.862	46	3.18263e+06
High	Q8WWZ8	Q8WWZ8	Oncoprotein-induced transcript 3 protein OS=Homo sapiens OX=9606 GN=OIT3 PE=1 SV=2	Q8WWZ8 [361-373]	[R].LYTISEGYVPNLR.[N]		1	1	2	0	1524.81	762.907	46	7.41574e+06
High	P02748	CON_Q3MHN2; P02748	Complement component C9 OS=Homo sapiens OX=9606 GN=C9 PE=1 SV=2	P02748 [497-508]	[R].AIEDYINEFSVR.[K]		1	2	1	0	1455.71	728.36	46	2.61789e+06
High	P02730	P02730	Band 3 anion transport protein OS=Homo sapiens OX=9606 GN=SLC4A1 PE=1 SV=3	P02730 [57-69]	[K].VYVELQELVMDEK.[N]	1xOxidation [M10]	1	1	3	0	1610.8	805.903	46	102950768
High	P11277	P11277	Spectrin beta chain, erythrocytic OS=Homo sapiens OX=9606 GN=SPTB PE=1 SV=5	P11277 [23-38]	[R].WDAPDDELDNDNSSAR.[L]		1	1	1	0	1819.74	910.373	46
High	P22314	P22314	Ubiquitin-like modifier-activating enzyme 1 OS=Homo sapiens OX=9606 GN=UBA1 PE=1 SV=3	P22314 [679-693]	[R].LAGTQPLEVLEAVQR.[S]		1	1	1	0	1623.91	812.455	46
High	CON_P19013	CON_P07744; CON_P19013; P19013	Keratin, type II cytoskeletal 4 OS=Homo sapiens GN=KRT4 PE=1 SV=4	CON_P19013 [249-259]	[R].TAAENDFVVLK.[K]		1	3	2	0	1206.64	603.822	46	12615953
High	P02655	P02655	Apolipoprotein C-II OS=Homo sapiens OX=9606 GN=APOC2 PE=1 SV=1	P02655 [53-61]	[K].TAAQNLYEK.[T]		1	1	10	0	1037.53	519.267	46	2.04229e+10
High	Q00013	Q00013	55 kDa erythrocyte membrane protein OS=Homo sapiens OX=9606 GN=MPP1 PE=1 SV=2	Q00013 [375-386]	[K].IAILDIEPQTLK.[I]		1	1	1	0	1353.8	677.403	46
High	Q9H7M9	Q9H7M9	V-type immunoglobulin domain-containing suppressor of T-cell activation OS=Homo sapiens OX=9606 GN=VSIR PE=1 SV=3	Q9H7M9 [63-70]	[K].GHDVTFYK.[T]		1	1	1	0	966.468	483.737	46	905001
High	P30101	P30101	Protein disulfide-isomerase A3 OS=Homo sapiens OX=9606 GN=PDIA3 PE=1 SV=4	P30101 [426-433]	[K].DPNIVIAK.[M]		1	1	2	0	869.509	435.258	46	10604392
High	P04275	P04275	von Willebrand factor OS=Homo sapiens OX=9606 GN=VWF PE=1 SV=4	P04275 [1492-1508]	[K].RNSMVLDVAFVLEGSDK.[I]	1xOxidation [M4]	1	1	1	1	1895.95	632.656	46	9786972
High	P30101	P30101	Protein disulfide-isomerase A3 OS=Homo sapiens OX=9606 GN=PDIA3 PE=1 SV=4	P30101 [472-482]	[R].ELSDFISYLQR.[E]		1	1	1	0	1370.7	685.852	46
High	P18206	P18206	Vinculin OS=Homo sapiens OX=9606 GN=VCL PE=1 SV=4	P18206 [803-815]	[K].AVAGNISDPGLQK.[S]		1	1	1	0	1269.68	635.344	46	44062316
High	P04114	P04114	Apolipoprotein B-100 OS=Homo sapiens OX=9606 GN=APOB PE=1 SV=2	P04114 [1959-1967]	[K].SISAALEHK.[V]		1	1	2	0	955.521	478.264	46	58334464
High	Q9Y490	Q9Y4G6; Q9Y490	Talin-1 OS=Homo sapiens OX=9606 GN=TLN1 PE=1 SV=3	Q9Y490 [1531-1541]	[K].EVANSTANLVK.[T]		1	2	2	0	1145.62	573.312	45	18929836
High	P02730	P02730	Band 3 anion transport protein OS=Homo sapiens OX=9606 GN=SLC4A1 PE=1 SV=3	P02730 [731-743]	[R].SVTHANALTVMGK.[A]	1xOxidation [M11]	1	1	2	0	1344.69	672.851	45	8.19635e+06
High	P0DOY2	P0DOY2; P0DOY3	Immunoglobulin lambda constant 2 OS=Homo sapiens OX=9606 GN=IGLC2 PE=1 SV=1	P0DOY2 [51-60]	[K].AGVETTTPSK.[Q]		1	2	1	0	990.51	495.758	45
High	P02549	P02549	Spectrin alpha chain, erythrocytic 1 OS=Homo sapiens OX=9606 GN=SPTA1 PE=1 SV=5	P02549 [702-717]	[R].WLEDVEWQVTSEDYGK.[G]		1	1	1	0	1983.9	992.454	45	1.20939e+06
High	P00488	P00488	Coagulation factor XIII A chain OS=Homo sapiens OX=9606 GN=F13A1 PE=1 SV=5	P00488 [517-532]	[R].SNVDMDFEVENAVLGK.[D]	1xOxidation [M5]	1	1	1	0	1782.82	891.914	45	1694817
High	P23229	P23229	Integrin alpha-6 OS=Homo sapiens OX=9606 GN=ITGA6 PE=1 SV=5	P23229 [812-827]	[K].LETTSNQDNLAPITAK.[A]		1	1	1	0	1715.88	858.444	45	3048162
High	P69905	P69905	Hemoglobin subunit alpha OS=Homo sapiens OX=9606 GN=HBA1 PE=1 SV=2	P69905 [63-91]	[K].VADALTNAVAHVDDMPNALSALSDLHAHK.[L]	1xOxidation [M15]	1	1	4	0	3012.48	603.302	45	99160712
High	Q9Y490	Q9Y490	Talin-1 OS=Homo sapiens OX=9606 GN=TLN1 PE=1 SV=3	Q9Y490 [346-357]	[K].EVIQEWNLTNIK.[R]		1	1	1	0	1486.79	743.899	45	11884328
High	P02671	P02671	Fibrinogen alpha chain OS=Homo sapiens OX=9606 GN=FGA PE=1 SV=2	P02671 [288-308]	[R].NPSSAGSWNSGSSGPGSTGNR.[N]		1	1	2	0	1963.85	982.428	45	4861607
High	P02787	P02787	Serotransferrin OS=Homo sapiens OX=9606 GN=TF PE=1 SV=4	P02787 [554-564]	[K].HQTVPQNTGGK.[N]		1	1	1	0	1166.59	583.799	45	13413666
High	P23528	P23528	Cofilin-1 OS=Homo sapiens OX=9606 GN=CFL1 PE=1 SV=3	P23528 [2-13]	[M].ASGVAVSDGVIK.[V]	1xAcetyl [N-Term]	1	1	1	0	1144.62	572.814	45	13332621
High	P04114	P04114	Apolipoprotein B-100 OS=Homo sapiens OX=9606 GN=APOB PE=1 SV=2	P04114 [220-229]	[R].TGISPLALIK.[G]		1	1	2	0	1012.64	506.824	45	324011936
High	P04114	P04114	Apolipoprotein B-100 OS=Homo sapiens OX=9606 GN=APOB PE=1 SV=2	P04114 [1770-1778]	[K].LDNIYSSDK.[F]		1	1	1	0	1054.51	527.757	45	56751032
High	P04114	P04114	Apolipoprotein B-100 OS=Homo sapiens OX=9606 GN=APOB PE=1 SV=2	P04114 [3639-3656]	[R].IHSGSFQSQVELSNDQEK.[A]		1	1	4	0	2032.96	678.324	45	69929502
High	P02768	P02768	Albumin OS=Homo sapiens OX=9606 GN=ALB PE=1 SV=2	P02768 [250-257]	[K].AEFAEVSK.[L]		1	1	4	0	880.441	440.724	45	1324650240
High	P01024	P01024	Complement C3 OS=Homo sapiens OX=9606 GN=C3 PE=1 SV=2	P01024 [1463-1478]	[K].VHQYFNVELIQPGAVK.[V]		1	1	2	0	1841.99	921.5	45	2.40635e+07
High	P04275	P04275	von Willebrand factor OS=Homo sapiens OX=9606 GN=VWF PE=1 SV=4	P04275 [1584-1617]	[R].YLSDHSFLVSQGDREQAPNLVYMVTGNPASDEIK.[R]	1xOxidation [M23]	1	1	2	1	3796.81	949.958	45	17428556
High	P04114	P04114	Apolipoprotein B-100 OS=Homo sapiens OX=9606 GN=APOB PE=1 SV=2	P04114 [805-818]	[R].TLQGIPQMIGEVIR.[K]	1xOxidation [M8]	1	1	3	0	1570.86	785.935	45	48997540
High	P00751	P00751	Complement factor B OS=Homo sapiens OX=9606 GN=CFB PE=1 SV=2	P00751 [309-319]	[R].YGLVTYATYPK.[I]		1	1	1	0	1275.66	638.335	45
High	Q9H4B7; P07437; P68371	Q13885; Q13509; Q9H4B7; P04350; A6NNZ2; Q9BUF5; Q3ZCM7; P07437; P68371; Q9BVA1	Tubulin beta-1 chain OS=Homo sapiens OX=9606 GN=TUBB1 PE=1 SV=1 Tubulin beta chain OS=Homo sapiens OX=9606 GN=TUBB PE=1 SV=2 Tubulin beta-4B chain OS=Homo sapiens OX=9606 GN=TUBB4B PE=1 SV=1	Q9H4B7 [253-262]; P07437 [253-262]; P68371 [253-262]	[K].LAVNMVPFPR.[L]	1xOxidation [M5]	3	10	2	0	1159.63	580.319	45	7456773
High	P07195	P07195	L-lactate dehydrogenase B chain OS=Homo sapiens OX=9606 GN=LDHB PE=1 SV=2	P07195 [320-329]	[K].SADTLWDIQK.[D]		1	1	1	0	1176.59	588.798	45
High	P04114	P04114	Apolipoprotein B-100 OS=Homo sapiens OX=9606 GN=APOB PE=1 SV=2	P04114 [655-669]	[K].IEGNLIFDPNNYLPK.[E]		1	1	2	0	1746.91	873.956	45	4.68894e+08
High	P01024	P01024	Complement C3 OS=Homo sapiens OX=9606 GN=C3 PE=1 SV=2	P01024 [316-322]	[R].AEDLVGK.[S]		1	1	2	0	731.393	366.2	45	12162690
High	O43665	O43665	Regulator of G-protein signaling 10 OS=Homo sapiens OX=9606 GN=RGS10 PE=1 SV=3	O43665 [102-113]	[K].ASSQVNVEGQSR.[L]		1	1	1	0	1261.61	631.31	45	998818
High	P0DMV8	P0DMV8	Heat shock 70 kDa protein 1A OS=Homo sapiens OX=9606 GN=HSPA1A PE=1 SV=1	P0DMV8 [78-88]	[K].FGDPVVQSDMK.[H]	1xOxidation [M10]	1	1	1	0	1238.57	619.79	45	11184182
High	P02730	P02730	Band 3 anion transport protein OS=Homo sapiens OX=9606 GN=SLC4A1 PE=1 SV=3	P02730 [284-292]	[R].AAATLMSER.[V]	1xOxidation [M6]	1	1	3	0	965.472	483.24	45	30174804
High	P02042; P68871	P02042; P68871	Hemoglobin subunit delta OS=Homo sapiens OX=9606 GN=HBD PE=1 SV=2 Hemoglobin subunit beta OS=Homo sapiens OX=9606 GN=HBB PE=1 SV=2	P02042 [134-145]; P68871 [134-145]	[K].VVAGVANALAHK.[Y]		2	2	3	0	1149.67	575.341	45	185500956
High	P00450	P00450	Ceruloplasmin OS=Homo sapiens OX=9606 GN=CP PE=1 SV=1	P00450 [548-558]	[K].DIFTGLIGPMK.[I]	1xOxidation [M10]	1	1	2	0	1207.64	604.323	45	12736312
High	Q15404	Q15404	Ras suppressor protein 1 OS=Homo sapiens OX=9606 GN=RSU1 PE=1 SV=3	Q15404 [138-155]	[R].ALYLSDNDFEILPPDIGK.[L]		1	1	1	0	2020.03	1010.52	45
High	P06702	P06702	Protein S100-A9 OS=Homo sapiens OX=9606 GN=S100A9 PE=1 SV=1	P06702 [58-72]	[K].VIEHIMEDLDTNADK.[Q]	1xOxidation [M6]	1	1	4	0	1758.82	586.945	45	2.80639e+07
High	P02647	P02647	Apolipoprotein A-I OS=Homo sapiens OX=9606 GN=APOA1 PE=1 SV=1	P02647 [52-64]	[R].DYVSQFEGSALGK.[Q]		1	1	2	0	1400.67	700.839	45	714202368
High	P02751	P02751	Fibronectin OS=Homo sapiens OX=9606 GN=FN1 PE=1 SV=5	P02751 [1972-1982]	[K].IYLYTLNDNAR.[S]		1	1	5	0	1355.7	678.351	45	351311488
High	P04114	P04114	Apolipoprotein B-100 OS=Homo sapiens OX=9606 GN=APOB PE=1 SV=2	P04114 [2523-2534]	[R].MYQMDIQQELQR.[Y]	2xOxidation [M1; M4]	1	1	2	0	1614.73	807.866	45	14442126
High	P02671	P02671	Fibrinogen alpha chain OS=Homo sapiens OX=9606 GN=FGA PE=1 SV=2	P02671 [101-114]	[K].DSHSLTTNIMEILR.[G]	1xOxidation [M10]	1	1	8	0	1645.82	549.279	45	6271298315
High	Q8NI99	Q8NI99	Angiopoietin-related protein 6 OS=Homo sapiens OX=9606 GN=ANGPTL6 PE=1 SV=1	Q8NI99 [82-94]	[R].LAAADGAVAGEVR.[A]		1	1	2	0	1199.64	600.323	45
High	P11277	P11277	Spectrin beta chain, erythrocytic OS=Homo sapiens OX=9606 GN=SPTB PE=1 SV=5	P11277 [480-490]	[R].ALEDLAQELEK.[E]		1	1	1	0	1258.65	629.829	44	8391051
High	P02647	P02647	Apolipoprotein A-I OS=Homo sapiens OX=9606 GN=APOA1 PE=1 SV=1	P02647 [143-155]	[K].VEPLRAELQEGAR.[Q]		1	1	6	1	1467.79	734.399	44	556297420
High	P01614	P01614; A2NJV5; P01615; A0A075B6S2; A0A0A0MRZ7; P06310; A0A075B6S6	Immunoglobulin kappa variable 2D-40 OS=Homo sapiens OX=9606 GN=IGKV2D-40 PE=1 SV=2	P01614 [88-100]	[R].FSGSGSGTDFTLK.[I]		1	7	1	0	1303.62	652.312	44	85249376
High	Q08495	Q08495	Dematin OS=Homo sapiens OX=9606 GN=DMTN PE=1 SV=3	Q08495 [173-186]	[K].FPAAQPPDPNQPAK.[I]		1	1	1	0	1477.74	739.376	44	5810781
High	P02679	P02679	Fibrinogen gamma chain OS=Homo sapiens OX=9606 GN=FGG PE=1 SV=3	P02679 [259-273]	[K].IHLISTQSAIPYALR.[V]		1	1	2	0	1682.96	561.658	44	137104013
High	P04114	P04114	Apolipoprotein B-100 OS=Homo sapiens OX=9606 GN=APOB PE=1 SV=2	P04114 [3980-3989]	[K].SPAFTDLHLR.[Y]		1	1	15	0	1156.61	386.209	44	1.96517e+08
High	Q8NI99	Q8NI99	Angiopoietin-related protein 6 OS=Homo sapiens OX=9606 GN=ANGPTL6 PE=1 SV=1	Q8NI99 [209-218]	[R].LVGSTSDTSR.[M]		1	1	1	0	1022.51	511.761	44
High	Q12913	Q12913	Receptor-type tyrosine-protein phosphatase eta OS=Homo sapiens OX=9606 GN=PTPRJ PE=1 SV=3	Q12913 [282-298]	[K].GDPLGTEGGLDASNTER.[S]		1	1	1	0	1688.77	844.891	44	638462
High	P0DTC2	P0DTC2	Spike glycoprotein OS=Severe acute respiratory syndrome coronavirus 2 OX=2697049 GN=S PE=1 SV=1	P0DTC2 [103-113]	[R].GWIFGTTLDSK.[T]		1	1	2	0	1224.63	612.816	44	43614600
High	P25787	P25787	Proteasome subunit alpha type-2 OS=Homo sapiens OX=9606 GN=PSMA2 PE=1 SV=2	P25787 [19-39]	[K].LVQIEYALAAVAGGAPSVGIK.[A]		1	1	1	0	2027.15	676.389	44	1.65777e+06
High	P80188	P80188	Neutrophil gelatinase-associated lipocalin OS=Homo sapiens OX=9606 GN=LCN2 PE=1 SV=2	P80188 [36-50]	[K].VPLQQNFQDNQFQGK.[W]		1	1	1	0	1790.88	895.946	44	1.35231e+06
High	Q02383	Q02383; P04279	Semenogelin-2 OS=Homo sapiens OX=9606 GN=SEMG2 PE=1 SV=1	Q02383 [346-356]; [406-416]	[K].ISYQSSSTEER.[HR]		1	2	1	0	1286.59	643.797	44	1.2594e+06
High	P31944	P31944	Caspase-14 OS=Homo sapiens OX=9606 GN=CASP14 PE=1 SV=2	P31944 [105-115]	[K].LENLFEALNNK.[N]		1	1	2	0	1304.68	652.846	44	18283558
High	Q6ZVX7	Q6ZVX7	F-box only protein 50 OS=Homo sapiens OX=9606 GN=NCCRP1 PE=1 SV=1	Q6ZVX7 [264-275]	[R].VTDSSVSVQLRE.[-]		1	1	1	1	1319.68	660.345	44	16562860
High	P35908	P35908	Keratin, type II cytoskeletal 2 epidermal OS=Homo sapiens OX=9606 GN=KRT2 PE=1 SV=2	P35908 [516-524]	[K].AAFGGSGGR.[G]		1	1	1	0	779.379	390.193	44	35977360
High	P01009	P01009	Alpha-1-antitrypsin OS=Homo sapiens OX=9606 GN=SERPINA1 PE=1 SV=3	P01009 [226-241]	[K].DTEEEDFHVDQVTTVK.[V]		1	1	1	0	1891.86	946.43	44	2.55478e+06
High	P11277	P11277	Spectrin beta chain, erythrocytic OS=Homo sapiens OX=9606 GN=SPTB PE=1 SV=5	P11277 [986-995]	[R].DLAGIIAIQR.[K]		1	1	1	0	1069.64	535.321	44	5328753
High	P12259	P12259	Coagulation factor V OS=Homo sapiens OX=9606 GN=F5 PE=1 SV=4	P12259 [138-146]	[K].MDDAVAPGR.[E]	1xOxidation [M1]	1	1	1	0	947.425	474.217	44	6385437
High	P21333	P21333	Filamin-A OS=Homo sapiens OX=9606 GN=FLNA PE=1 SV=4	P21333 [2281-2288]	[K].AEISFEDR.[K]		1	1	1	0	966.453	483.73	44	8879494
High	P00738	P00738	Haptoglobin OS=Homo sapiens OX=9606 GN=HP PE=1 SV=1	P00738 [392-401]	[K].VTSIQDWVQK.[T]		1	1	4	0	1203.64	602.323	44	227164960
High	P61224	P61224; A6NIZ1; P62834	Ras-related protein Rap-1b OS=Homo sapiens OX=9606 GN=RAP1B PE=1 SV=1	P61224 [152-163]	[K].INVNEIFYDLVR.[Q]		1	3	2	0	1494.8	747.902	44	17204924
High	P00738	P00738	Haptoglobin OS=Homo sapiens OX=9606 GN=HP PE=1 SV=1	P00738 [236-251]	[K].VVLHPNYSQVDIGLIK.[L]		1	1	2	0	1795.01	599.008	44	2.77305e+07
High	P13647	CON_Q5XQN5; P13647	Keratin, type II cytoskeletal 5 OS=Homo sapiens OX=9606 GN=KRT5 PE=1 SV=3	P13647 [38-48]	[R].SGGGGGGGFGR.[V]		1	2	1	0	865.391	433.199	44	4270374
High	P35579	P35579	Myosin-9 OS=Homo sapiens OX=9606 GN=MYH9 PE=1 SV=4	P35579 [1250-1260]	[K].VEAQLQELQVK.[F]		1	1	1	0	1284.72	642.861	44	9276665
High	P50395	P50395	Rab GDP dissociation inhibitor beta OS=Homo sapiens OX=9606 GN=GDI2 PE=1 SV=2	P50395 [380-390]	[K].FVSISDLLVPK.[D]		1	1	1	0	1217.71	609.361	44	3.41045e+06
High	P12830	P12830	Cadherin-1 OS=Homo sapiens OX=9606 GN=CDH1 PE=1 SV=3	P12830 [77-86]	[K].VGTDGVITVK.[R]		1	1	1	0	988.567	494.788	44
High	P02751	P02751	Fibronectin OS=Homo sapiens OX=9606 GN=FN1 PE=1 SV=5	P02751 [939-953]	[R].VDVIPVNLPGEHGQR.[L]		1	1	6	0	1629.87	543.962	44	124786856
High	Q08380	Q08380	Galectin-3-binding protein OS=Homo sapiens OX=9606 GN=LGALS3BP PE=1 SV=1	Q08380 [515-521]	[R].TIAYENK.[A]		1	1	2	0	838.431	419.719	44	72488712
High	P12259	P12259	Coagulation factor V OS=Homo sapiens OX=9606 GN=F5 PE=1 SV=4	P12259 [786-796]	[K].FTVNNLAEPQK.[A]		1	1	1	0	1260.66	630.833	44	53174148
High	P04114	P04114	Apolipoprotein B-100 OS=Homo sapiens OX=9606 GN=APOB PE=1 SV=2	P04114 [1738-1750]	[K].LSNDMMGSYAEMK.[F]	3xOxidation [M5; M6; M12]	1	1	1	0	1524.6	762.805	44	9703365
High	O00151	O00151	PDZ and LIM domain protein 1 OS=Homo sapiens OX=9606 GN=PDLIM1 PE=1 SV=4	O00151 [23-32]	[K].DFEQPLAISR.[V]		1	1	1	0	1175.61	588.307	44	5883284
High	P08603	P08603	Complement factor H OS=Homo sapiens OX=9606 GN=CFH PE=1 SV=4	P08603 [755-766]	[K].SSNLIILEEHLK.[N]		1	1	5	0	1395.78	698.396	44	3.87133e+07
High	P02751	P02751	Fibronectin OS=Homo sapiens OX=9606 GN=FN1 PE=1 SV=5	P02751 [977-984]	[K].VFAVSHGR.[E]		1	1	1	0	872.474	436.74	44	11461599
High	Q86Y46; CON_Q9R0H5; CON_P19013; Q8N1N4	Q7RTS7; Q86Y46; CON_Q9R0H5; P12035; Q3SY84; CON_P19013; Q8N1N4; P19013	Keratin, type II cytoskeletal 73 OS=Homo sapiens OX=9606 GN=KRT73 PE=1 SV=1 Keratin, type II cytoskeletal 71 OS=Mus musculus GN=Krt71 PE=1 SV=1 Keratin, type II cytoskeletal 4 OS=Homo sapiens GN=KRT4 PE=1 SV=4 Keratin, type II cytoskeletal 78 OS=Homo sapiens OX=9606 GN=KRT78 PE=1 SV=2	Q86Y46 [319-328]; CON_Q9R0H5 [318-327]; CON_P19013 [338-347]; Q8N1N4 [298-307]	[K].AEAEALYQTK.[IFLVY]		4	8	1	0	1123.56	562.285	44	70733112
High	A0A0C4DH24	A0A0C4DH24	Immunoglobulin kappa variable 6-21 OS=Homo sapiens OX=9606 GN=IGKV6-21 PE=3 SV=1	A0A0C4DH24 [69-80]	[K].YASQSFSGVPSR.[F]		1	1	1	0	1285.62	643.314	44	2229864
High	Q7Z7G0	Q7Z7G0	Target of Nesh-SH3 OS=Homo sapiens OX=9606 GN=ABI3BP PE=1 SV=2	Q7Z7G0 [1017-1029]	[R].TGQQLTSDQLPIK.[E]		1	1	1	0	1428.77	714.889	44	1.78751e+06
High	P35527	P35527	Keratin, type I cytoskeletal 9 OS=Homo sapiens OX=9606 GN=KRT9 PE=1 SV=3	P35527 [375-391]	[R].HGVQELEIELQSQLSKK.[A]		1	1	1	1	1966.06	656.025	44	4077263
High	P35579	P35579	Myosin-9 OS=Homo sapiens OX=9606 GN=MYH9 PE=1 SV=4	P35579 [1621-1631]	[K].DLEAHIDSANK.[N]		1	1	2	0	1212.59	606.796	44	1.52185e+07
High	Q6UWP8	Q6UWP8	Suprabasin OS=Homo sapiens OX=9606 GN=SBSN PE=1 SV=2	Q6UWP8 [494-507]	[K].LGQGVNHAADQAGK.[E]		1	1	1	0	1365.69	455.9	44
High	P04114	P04114	Apolipoprotein B-100 OS=Homo sapiens OX=9606 GN=APOB PE=1 SV=2	P04114 [4262-4270]	[K].LIDVISMYR.[E]	1xOxidation [M7]	1	1	3	0	1125.6	563.302	44	65532862
High	Q02413	Q02413	Desmoglein-1 OS=Homo sapiens OX=9606 GN=DSG1 PE=1 SV=2	Q02413 [460-473]	[K].YQGTILSIDDNLQR.[T]		1	1	1	0	1635.83	818.422	44	2.1816e+06
High	P02649	P02649	Apolipoprotein E OS=Homo sapiens OX=9606 GN=APOE PE=1 SV=1	P02649 [210-224]	[R].AATVGSLAGQPLQER.[A]		1	1	4	0	1497.8	499.938	44	1835583484
High	P02533; P13645; Q04695; P35527; P08779	P02533; P08727; P13645; CON_P08730; CON_P05784; P19012; Q99456; Q04695; CON_P19001; P35527; P08779; CON_Q9QWL7	Keratin, type I cytoskeletal 14 OS=Homo sapiens OX=9606 GN=KRT14 PE=1 SV=4 Keratin, type I cytoskeletal 10 OS=Homo sapiens OX=9606 GN=KRT10 PE=1 SV=6 Keratin, type I cytoskeletal 17 OS=Homo sapiens OX=9606 GN=KRT17 PE=1 SV=2 Keratin, type I cytoskeletal 9 OS=Homo sapiens OX=9606 GN=KRT9 PE=1 SV=3 Keratin, type I cytoskeletal 16 OS=Homo sapiens OX=9606 GN=KRT16 PE=1 SV=4	P02533 [126-132]; P13645 [157-163]; Q04695 [95-101]; P35527 [164-170]; P08779 [128-134]	[R].LASYLDK.[V]		5	12	2	0	809.44	405.224	43	2212718592
High	O14745	O14745	Na(+)/H(+) exchange regulatory cofactor NHE-RF1 OS=Homo sapiens OX=9606 GN=NHERF1 PE=1 SV=4	O14745 [88-101]	[R].LLVVDPETDEQLQK.[L]		1	1	1	0	1626.86	813.933	43
High	P31944	P31944	Caspase-14 OS=Homo sapiens OX=9606 GN=CASP14 PE=1 SV=2	P31944 [213-223]	[R].MAEAELVQEGK.[A]	1xOxidation [M1]	1	1	1	0	1220.58	610.795	43	18265620
High	P07237	P07237	Protein disulfide-isomerase OS=Homo sapiens OX=9606 GN=P4HB PE=1 SV=3	P07237 [425-436]	[K].MDSTANEVEAVK.[V]	1xOxidation [M1]	1	1	1	0	1309.59	655.301	43	3772588
High	P07237	P07237	Protein disulfide-isomerase OS=Homo sapiens OX=9606 GN=P4HB PE=1 SV=3	P07237 [223-230]	[K].ENLLDFIK.[H]		1	1	2	0	991.546	496.277	43	15202666
High	P02751	P02751	Fibronectin OS=Homo sapiens OX=9606 GN=FN1 PE=1 SV=5	P02751 [1544-1567]	[R].DLEVVAATPTSLLISWDAPAVTVR.[Y]		1	1	1	0	2524.37	1262.69	43
High	P06396	P06396	Gelsolin OS=Homo sapiens OX=9606 GN=GSN PE=1 SV=1	P06396 [616-623]	[K].TGAQELLR.[V]		1	1	3	0	887.495	444.251	43	23882698
High	P02549	P02549	Spectrin alpha chain, erythrocytic 1 OS=Homo sapiens OX=9606 GN=SPTA1 PE=1 SV=5	P02549 [1424-1434]	[K].SSLDSLEALMK.[K]	1xOxidation [M10]	1	1	1	0	1209.6	605.305	43	13162545
High	Q01518	Q01518	Adenylyl cyclase-associated protein 1 OS=Homo sapiens OX=9606 GN=CAP1 PE=1 SV=5	Q01518 [156-167]	[K].EMNDAAMFYTNR.[V]	2xOxidation [M2; M7]	1	1	1	0	1494.6	747.805	43	7.11598e+06
High	P30101	P30101	Protein disulfide-isomerase A3 OS=Homo sapiens OX=9606 GN=PDIA3 PE=1 SV=4	P30101 [380-395]	[K].VVVAENFDEIVNNENK.[D]		1	1	2	0	1832.9	916.956	43	4.5114e+06
High	P35908	P35908	Keratin, type II cytoskeletal 2 epidermal OS=Homo sapiens OX=9606 GN=KRT2 PE=1 SV=2	P35908 [288-296]	[K].DVDNAYMIK.[V]	1xOxidation [M7]	1	1	2	0	1084.5	542.753	43	980066432
High	P00441	P00441	Superoxide dismutase [Cu-Zn] OS=Homo sapiens OX=9606 GN=SOD1 PE=1 SV=2	P00441 [25-31]	[K].ESNGPVK.[V]		1	1	2	0	730.373	365.69	43	2.21635e+06
High	P01130	P01130	Low-density lipoprotein receptor OS=Homo sapiens OX=9606 GN=LDLR PE=1 SV=1	P01130 [428-440]	[R].NVVALDTEVASNR.[I]		1	1	1	0	1387.72	694.361	43	1.56144e+06
High	P04114	P04114	Apolipoprotein B-100 OS=Homo sapiens OX=9606 GN=APOB PE=1 SV=2	P04114 [708-717]	[K].QGFFPDSVNK.[A]		1	1	3	0	1138.55	569.78	43	407493600
High	Q9HBI1	Q9HBI1	Beta-parvin OS=Homo sapiens OX=9606 GN=PARVB PE=1 SV=1	Q9HBI1 [74-81]	[R].TMIDPTSK.[E]	1xOxidation [M2]	1	1	1	0	908.439	454.724	43	3966771
High	Q13201	Q13201	Multimerin-1 OS=Homo sapiens OX=9606 GN=MMRN1 PE=1 SV=3	Q13201 [962-974]	[K].GLTEFVEPIIQIK.[T]		1	1	2	0	1486.85	743.929	43	14543656
High	P0C0L4; P0C0L5	P0C0L4; P0C0L5	Complement C4-A OS=Homo sapiens OX=9606 GN=C4A PE=1 SV=2 Complement C4-B OS=Homo sapiens OX=9606 GN=C4B PE=1 SV=2	P0C0L4 [1031-1042]; P0C0L5 [1031-1042]	[K].TEQWSTLPPETK.[D]		2	2	6	0	1416.7	708.854	43	4.66719e+07
High	P02751	P02751	Fibronectin OS=Homo sapiens OX=9606 GN=FN1 PE=1 SV=5	P02751 [273-290]	[R].HTSVQTTSSGSGPFTDVR.[A]		1	1	2	0	1863.88	932.445	43	15609625
High	P04114	P04114	Apolipoprotein B-100 OS=Homo sapiens OX=9606 GN=APOB PE=1 SV=2	P04114 [4487-4496]	[K].IISDYHQQFR.[Y]		1	1	3	0	1306.65	653.83	43	55692236
High	P0DP23	P0DP23	Calmodulin-1 OS=Homo sapiens OX=9606 GN=CALM1 PE=1 SV=1	P0DP23 [96-107]	[K].DGNGYISAAELR.[H]		1	1	2	0	1265.61	633.309	43	10929229
High	P13647	CON_Q922U2; P13647	Keratin, type II cytoskeletal 5 OS=Homo sapiens OX=9606 GN=KRT5 PE=1 SV=3	P13647 [4-10]	[R].QSSVSFR.[S]		1	2	1	0	810.41	405.709	43	7233930
High	P06280	P06280	Alpha-galactosidase A OS=Homo sapiens OX=9606 GN=GLA PE=1 SV=1	P06280 [315-326]	[K].DVIAINQDPLGK.[Q]		1	1	1	0	1282.7	641.854	43
High	P11277	P11277	Spectrin beta chain, erythrocytic OS=Homo sapiens OX=9606 GN=SPTB PE=1 SV=5	P11277 [1083-1107]	[K].AVASEDMPESLPEAEQLLQQHAGIK.[D]	1xOxidation [M7]	1	1	1	0	2707.32	903.115	43
High	P02671	P02671	Fibrinogen alpha chain OS=Homo sapiens OX=9606 GN=FGA PE=1 SV=2	P02671 [582-599]	[K].QFTSSTSYNRGDSTFESK.[S]		1	1	4	1	2041.91	1021.46	43	322067640
High	P01023	P01023	Alpha-2-macroglobulin OS=Homo sapiens OX=9606 GN=A2M PE=1 SV=3	P01023 [215-228]	[R].TEHPFTVEEFVLPK.[F]		1	1	3	0	1672.86	836.933	43	174625408
High	P12273	P12273	Prolactin-inducible protein OS=Homo sapiens OX=9606 GN=PIP PE=1 SV=1	P12273 [137-144]	[R].FYTIEILK.[V]		1	1	1	0	1026.59	513.797	43	27180436
High	P08603	P08603	Complement factor H OS=Homo sapiens OX=9606 GN=CFH PE=1 SV=4	P08603 [574-582]	[K].IDVHLVPDR.[K]		1	1	2	0	1063.59	532.299	43	53092246
High	Q13201	Q13201	Multimerin-1 OS=Homo sapiens OX=9606 GN=MMRN1 PE=1 SV=3	Q13201 [661-669]	[R].QTMTYEQPK.[E]	1xOxidation [M3]	1	1	1	0	1141.52	571.263	43	4.3307e+06
High	P14923	P14923	Junction plakoglobin OS=Homo sapiens OX=9606 GN=JUP PE=1 SV=3	P14923 [116-124]	[R].LAEPSQLLK.[S]		1	1	1	0	998.588	499.798	43	13245730
High	CON_P02662	CON_P02662	Alpha-S1-casein OS=Bos taurus GN=CSN1S1 PE=1 SV=2	CON_P02662 [106-115]	[R].YLGYLEQLLR.[L]		1	1	1	0	1267.7	634.356	43	57860284
High	P24844; O14950	P24844; O14950; P19105	Myosin regulatory light polypeptide 9 OS=Homo sapiens OX=9606 GN=MYL9 PE=1 SV=4 Myosin regulatory light chain 12B OS=Homo sapiens OX=9606 GN=MYL12B PE=1 SV=2	P24844 [36-45]; O14950 [36-45]	[K].EAFNMIDQNR.[D]	1xOxidation [M5]	2	3	3	0	1253.56	627.282	43	23586262
High	P08519	P08519	Apolipoprotein(a) OS=Homo sapiens OX=9606 GN=LPA PE=1 SV=2	P08519 [38-47]; [152-161]; [266-275]; [380-389]; [494-503]; [608-617]; [722-731]; [836-845]; [1064-1073]	[R].GTYSTTVTGR.[T]		1	1	2	0	1042.52	521.762	43	257744176
High	P08697	P08697	Alpha-2-antiplasmin OS=Homo sapiens OX=9606 GN=SERPINF2 PE=1 SV=3	P08697 [197-209]	[K].QEDDLANINQWVK.[E]		1	1	1	0	1572.77	786.886	43
High	P02549	P02549	Spectrin alpha chain, erythrocytic 1 OS=Homo sapiens OX=9606 GN=SPTA1 PE=1 SV=5	P02549 [542-554]	[K].LIGDDHYDSENIK.[A]		1	1	3	0	1518.71	759.858	43	9.7853e+06
High	P01040	P01040	Cystatin-A OS=Homo sapiens OX=9606 GN=CSTA PE=1 SV=1	P01040 [38-44]	[K].LEAVQYK.[T]		1	1	1	0	850.467	425.737	42	30521640
High	Q01518	Q01518	Adenylyl cyclase-associated protein 1 OS=Homo sapiens OX=9606 GN=CAP1 PE=1 SV=5	Q01518 [434-458]	[K].SSEMNVLIPTEGGDFNEFPVPEQFK.[T]	1xOxidation [M4]	1	1	1	0	2827.31	943.11	42
High	P02730	P02730	Band 3 anion transport protein OS=Homo sapiens OX=9606 GN=SLC4A1 PE=1 SV=3	P02730 [632-639]	[K].LSVPDGFK.[V]		1	1	1	0	862.467	431.737	42	32039306
High	Q16610	Q16610	Extracellular matrix protein 1 OS=Homo sapiens OX=9606 GN=ECM1 PE=1 SV=2	Q16610 [116-127]	[K].ELPSLQHPNEQK.[E]		1	1	1	0	1419.72	710.365	42	1199794
High	P35908	P35908	Keratin, type II cytoskeletal 2 epidermal OS=Homo sapiens OX=9606 GN=KRT2 PE=1 SV=2	P35908 [365-374]	[K].EEAEALYHSK.[Y]		1	1	2	0	1176.55	588.779	42	145199456
High	P30101	P30101	Protein disulfide-isomerase A3 OS=Homo sapiens OX=9606 GN=PDIA3 PE=1 SV=4	P30101 [306-329]	[K].TFSHELSDFGLESTAGEIPVVAIR.[T]		1	1	1	0	2575.3	859.107	42
High	P21333	P21333	Filamin-A OS=Homo sapiens OX=9606 GN=FLNA PE=1 SV=4	P21333 [2396-2405]	[R].ENGVYLIDVK.[F]		1	1	1	0	1149.62	575.312	42
High	Q9Y490	Q9Y490	Talin-1 OS=Homo sapiens OX=9606 GN=TLN1 PE=1 SV=3	Q9Y490 [674-685]	[K].AVASAAAALVLK.[A]		1	1	2	0	1084.67	542.84	42	11843993
High	P04264	P04264	Keratin, type II cytoskeletal 1 OS=Homo sapiens OX=9606 GN=KRT1 PE=1 SV=6	P04264 [277-288]	[K].RTNAENEFVTIK.[K]		1	1	1	1	1421.74	474.584	42	38710136
High	P02538	P02538	Keratin, type II cytoskeletal 6A OS=Homo sapiens OX=9606 GN=KRT6A PE=1 SV=3	P02538 [31-40]	[R].SGFSSVSVSR.[S]		1	1	1	0	1012.51	506.757	42	4.66105e+06
High	P11277	P11277	Spectrin beta chain, erythrocytic OS=Homo sapiens OX=9606 GN=SPTB PE=1 SV=5	P11277 [1423-1431]	[K].RVEDQVNVR.[K]		1	1	1	1	1114.6	557.802	42	872929
High	P11234	P11233; P11234	Ras-related protein Ral-B OS=Homo sapiens OX=9606 GN=RALB PE=1 SV=1	P11234 [17-27]	[K].VIMVGSGGVGK.[S]	1xOxidation [M3]	1	2	2	0	1019.56	510.281	42
High	Q9Y624	Q9Y624	Junctional adhesion molecule A OS=Homo sapiens OX=9606 GN=F11R PE=1 SV=1	Q9Y624 [64-71]	[K].FDQGDTTR.[L]		1	1	1	0	939.417	470.212	42	4033296
High	P02649	CON_Q03247; P02649	Apolipoprotein E OS=Homo sapiens OX=9606 GN=APOE PE=1 SV=1	P02649 [270-278]	[R].LQAEAFQAR.[L]		1	2	4	0	1033.54	517.275	42	6664909625
High	P35579	P35749; P35579	Myosin-9 OS=Homo sapiens OX=9606 GN=MYH9 PE=1 SV=4	P35579 [359-373]	[R].NTDQASMPDNTAAQK.[V]	1xOxidation [M7]	1	2	2	0	1607.7	804.352	42	2054256
High	P13647	P13647	Keratin, type II cytoskeletal 5 OS=Homo sapiens OX=9606 GN=KRT5 PE=1 SV=3	P13647 [74-84]	[R].ISISTSGGSFR.[N]		1	1	2	0	1111.57	556.291	42	16498224
High	CON_P02662	CON_P02662	Alpha-S1-casein OS=Bos taurus GN=CSN1S1 PE=1 SV=2	CON_P02662 [38-49]	[R].FFVAPFPEVFGK.[E]		1	1	2	0	1384.73	692.869	42	448920224
High	P04275	P04275	von Willebrand factor OS=Homo sapiens OX=9606 GN=VWF PE=1 SV=4	P04275 [1519-1527]	[K].EFMEEVIQR.[M]	1xOxidation [M3]	1	1	1	0	1196.56	598.785	42	258828240
High	P08603	P08603	Complement factor H OS=Homo sapiens OX=9606 GN=CFH PE=1 SV=4	P08603 [212-224]	[K].SPDVINGSPISQK.[I]		1	1	2	0	1341.7	671.354	42	25948824
High	P04114	P04114	Apolipoprotein B-100 OS=Homo sapiens OX=9606 GN=APOB PE=1 SV=2	P04114 [2196-2208]	[K].IAIANIIDEIIEK.[L]		1	1	1	0	1454.85	727.927	42
High	P02671	P02671	Fibrinogen alpha chain OS=Homo sapiens OX=9606 GN=FGA PE=1 SV=2	P02671 [149-157]	[K].VQHIQLLQK.[N]		1	1	1	0	1106.67	553.838	42	155758512
High	Q6Q788	Q6Q788	Apolipoprotein A-V OS=Homo sapiens OX=9606 GN=APOA5 PE=1 SV=1	Q6Q788 [26-38]	[K].GFWDYFSQTSGDK.[G]		1	1	1	0	1537.66	769.331	42
High	CON_P00761	CON_P00761	Trypsin OS=Sus scrofa PE=1 SV=1	CON_P00761 [108-115]	[R].VATVSLPR.[S]		1	1	24	0	842.509	421.758	42	7.23711e+10
High	P16284	P16284	Platelet endothelial cell adhesion molecule OS=Homo sapiens OX=9606 GN=PECAM1 PE=1 SV=2	P16284 [457-465]	[K].NSNDPAVFK.[D]		1	1	1	0	991.484	496.246	42	7818212
High	P04114	P04114	Apolipoprotein B-100 OS=Homo sapiens OX=9606 GN=APOB PE=1 SV=2	P04114 [4022-4034]	[K].WNFYYSPQSSPDK.[K]		1	1	4	0	1618.72	809.863	42	112768624
High	Q13418	Q13418	Integrin-linked protein kinase OS=Homo sapiens OX=9606 GN=ILK PE=1 SV=2	Q13418 [439-448]	[K].FDMIVPILEK.[M]	1xOxidation [M3]	1	1	1	0	1220.66	610.834	42	5.90034e+06
High	P01024	P01024; CON_Q2UVX4	Complement C3 OS=Homo sapiens OX=9606 GN=C3 PE=1 SV=2	P01024 [545-556]	[R].EVVADSVWVDVK.[D]		1	2	2	0	1345.7	673.354	42	8535839
High	P04075	P04075; P09972; P05062	Fructose-bisphosphate aldolase A OS=Homo sapiens OX=9606 GN=ALDOA PE=1 SV=2	P04075 [209-215]	[K].VLAAVYK.[A]		1	3	1	0	763.471	382.239	42	6.72793e+06
High	P02751	P02751	Fibronectin OS=Homo sapiens OX=9606 GN=FN1 PE=1 SV=5	P02751 [108-116]	[R].VGDTYERPK.[D]		1	1	2	0	1064.54	532.773	42	43367075
High	Q14242	Q14242	P-selectin glycoprotein ligand 1 OS=Homo sapiens OX=9606 GN=SELPLG PE=1 SV=1	Q14242 [389-397]	[K].SPGLTPEPR.[E]		1	1	2	0	953.505	477.256	42	6500398
High	P04004	P04004	Vitronectin OS=Homo sapiens OX=9606 GN=VTN PE=1 SV=1	P04004 [230-241]	[R].FEDGVLDPDYPR.[N]		1	1	2	0	1422.65	711.831	42	25268310
High	CON_P02754	CON_P02754	Beta-lactoglobulin OS=Bos taurus GN=LGB PE=1 SV=3	CON_P02754 [108-117]	[K].VLVLDTDYKK.[Y]		1	1	1	1	1193.68	398.564	42	31644638
High	P04275	P04275	von Willebrand factor OS=Homo sapiens OX=9606 GN=VWF PE=1 SV=4	P04275 [1288-1297]	[R].LSEAEFEVLK.[A]		1	1	3	0	1164.61	582.811	42	96684896
High	P21333	P21333	Filamin-A OS=Homo sapiens OX=9606 GN=FLNA PE=1 SV=4	P21333 [2485-2500]	[R].VTYTPMAPGSYLISIK.[Y]	1xOxidation [M6]	1	1	2	0	1756.92	878.964	42
High	Q13867	Q13867	Bleomycin hydrolase OS=Homo sapiens OX=9606 GN=BLMH PE=1 SV=1	Q13867 [298-309]	[K].TLYNNQPIDFLK.[K]		1	1	1	0	1465.77	733.388	42	8472872
High	Q14624	Q14624	Inter-alpha-trypsin inhibitor heavy chain H4 OS=Homo sapiens OX=9606 GN=ITIH4 PE=1 SV=4	Q14624 [778-788]	[K].AGFSWIEVTFK.[N]		1	1	1	0	1284.66	642.835	42
High	Q9Y490	Q9Y490	Talin-1 OS=Homo sapiens OX=9606 GN=TLN1 PE=1 SV=3	Q9Y490 [2090-2099]	[K].ALGDLISATK.[A]		1	1	1	0	988.567	494.787	42	11911422
High	P04275	P04275	von Willebrand factor OS=Homo sapiens OX=9606 GN=VWF PE=1 SV=4	P04275 [1838-1850]	[R].ILAGPAGDSNVVK.[L]		1	1	3	0	1240.69	620.848	41	750877888
High	Q15555	Q15555	Microtubule-associated protein RP/EB family member 2 OS=Homo sapiens OX=9606 GN=MAPRE2 PE=1 SV=1	Q15555 [239-255]	[K].DLETQVIQLNEQVHSLK.[L]		1	1	1	0	1994.06	665.357	41	1.78642e+06
High	P19827	P19827	Inter-alpha-trypsin inhibitor heavy chain H1 OS=Homo sapiens OX=9606 GN=ITIH1 PE=1 SV=3	P19827 [292-304]	[K].NVVFVIDISGSMR.[G]	1xOxidation [M12]	1	1	1	0	1452.75	726.879	41
High	P35908	P35908	Keratin, type II cytoskeletal 2 epidermal OS=Homo sapiens OX=9606 GN=KRT2 PE=1 SV=2	P35908 [275-286]	[K].RTAAENDFVTLK.[K]		1	1	2	1	1364.72	455.577	41	42155657
High	P19971	P19971	Thymidine phosphorylase OS=Homo sapiens OX=9606 GN=TYMP PE=1 SV=2	P19971 [330-342]	[R].VAAALDDGSALGR.[F]		1	1	1	0	1215.63	608.32	41
High	Q13201	Q13201	Multimerin-1 OS=Homo sapiens OX=9606 GN=MMRN1 PE=1 SV=3	Q13201 [750-756]	[K].ETLSTIK.[D]		1	1	1	0	791.451	396.229	41	10754957
High	P12111	P12111	Collagen alpha-3(VI) chain OS=Homo sapiens OX=9606 GN=COL6A3 PE=1 SV=5	P12111 [875-885]	[R].IAVAQYSDDVK.[V]		1	1	1	0	1208.62	604.812	41	2.03154e+06
High	P18206	P18206	Vinculin OS=Homo sapiens OX=9606 GN=VCL PE=1 SV=4	P18206 [189-199]	[R].VMLVNSMNTVK.[E]	2xOxidation [M2; M7]	1	1	1	0	1267.64	634.322	41	3.67317e+06
High	P07900; P08238	P07900; P08238; Q12931	Heat shock protein HSP 90-alpha OS=Homo sapiens OX=9606 GN=HSP90AA1 PE=1 SV=5 Heat shock protein HSP 90-beta OS=Homo sapiens OX=9606 GN=HSP90AB1 PE=1 SV=4	P07900 [387-400]; P08238 [379-392]	[R].GVVDSEDIPLNLSR.[E]		2	3	2	0	1513.79	757.397	41	2.07065e+06
[truncated: 2,375 more rows]

## Sheet: 30ng_EVs_Peptides1%FDR
Confidence	Master Protein Accessions	Protein Accessions	Master Protein Descriptions	Positions in Master Proteins	Annotated Sequence	Modifications	# Protein Groups	# Proteins	# PSMs	# Missed Cleavages	Theo. MH+ [Da]	m/z [Da] (by Search Engine): A2 Mascot	Ions Score (by Search Engine): A2 Mascot	Abundance: F3: Sample
[truncated: 3,087 more rows]

[truncated: 7 more sheets: 3ng_Peptides1%FDR, 300ng_EVs_SpikeSARSCoV2, 30ng_EVs_SpikeSARSCoV2, 3ng_SpikeSARSCoV2, 300ng_EVs_SearchSumm, 30ng_EVs_SearchSumm, 3ng_SearchSumm]
